# Supplementary material for: Integrated physiological and weighted gene co-expression network analysis reveals the hub genes engaged in nitrate-regulated alleviation of ammonium toxicity at the seedling stage in wheat (Triticum aestivum L.)
Source: Front Plant Sci. 2022 Nov 17;13:1012966. doi: 10.3389/fpls.2022.1012966 (PMC9713819; doi:10.3389/fpls.2022.1012966)
Supplement: Supplementary file 1 [file DataSheet_1.xlsx]

## Sheet: Na vs Nr1
Table S1 The identification basic information of DEGs at transcriptome levels in Na vs Nr1
Gene_id	FPKM.Na_1	FPKM.Na_2	FPKM.Na_3	FPKM.Nr1_1	FPKM.Nr1_2	FPKM.Nr1_3	fc	log2(fc)	pval	qval	regulation	GO	KEGG	KO_ENTRY	EC	Description
TraesCSU02G181000	1.56021	1.62664	1.74493	0	0	0	inf	inf	5.06366e-57	2.79377e-52	up	NA	NA	NA	NA	hypothetical protein F775_30711 [Aegilops tauschii]
TraesCS1B02G316200	0.065705	0.040112	0.101056	2.6993	1.81849	2.15871	0.0309853	-5.01227	5.05175e-45	1.3936e-40	down	GO:0003723(RNA binding);GO:0003735(structural constituent of ribosome);GO:0006412(translation);GO:0022625(cytosolic large ribosomal subunit);GO:0042254(ribosome biogenesis);GO:0042254(ribosome biogenesis)	03013(RNA transport);03013(RNA transport)	K14317	NA	Myb family transcription factor APL [Aegilops tauschii];hypothetical protein BRADI_2g21880 [Brachypodium distachyon]
TraesCS5A02G153900	106.032	128.887	110.837	33.8348	29.9717	23.2807	3.97023	1.98922	7.45908e-32	1.3718e-27	up	GO:0004066(asparagine synthase (glutamine-hydrolyzing) activity);GO:0005829(cytosol);GO:0006529(asparagine biosynthetic process);GO:0006541(glutamine metabolic process);GO:0009646(response to absence of light);GO:0042803(protein homodimerization activity);GO:0042803(protein homodimerization activity)	00250(Alanine, aspartate and glutamate metabolism);00250(Alanine, aspartate and glutamate metabolism)	K01953	EC:6.3.5.4	glutamine-dependent asparagine synthetase [Triticum aestivum]
TraesCS1B02G300500	6.53078	6.6614	3.9207	0.583001	0.778052	0.681378	8.37868	3.06672	4.12549e-28	5.69039e-24	up	GO:0033855(nicotianamine aminotransferase activity)	01230(Biosynthesis of amino acids);00270(Cysteine and methionine metabolism);00350(Tyrosine metabolism);00360(Phenylalanine metabolism);00400(Phenylalanine, tyrosine and tryptophan biosynthesis);00130(Ubiquinone and other terpenoid-quinone biosynthesis);00950(Isoquinoline alkaloid biosynthesis);00960(Tropane, piperidine and pyridine alkaloid biosynthesis)	K00815	EC:2.6.1.5	Nicotianamine aminotransferase A [Triticum urartu]
TraesCS1D02G256100	2.97817	3.26482	3.28895	15.3913	10.1913	12.5647	0.249872	-2.00074	9.82338e-26	1.08397e-21	down	GO:0005886(plasma membrane);GO:0006810(transport);GO:0022857(transmembrane transporter activity)	01200(Carbon metabolism);01230(Biosynthesis of amino acids);00010(Glycolysis / Gluconeogenesis);00030(Pentose phosphate pathway);00051(Fructose and mannose metabolism);00710(Carbon fixation in photosynthetic organisms)	K01623	EC:4.1.2.13	Auxin-induced protein 5NG4 [Aegilops tauschii]
TraesCS6A02G017500	2.19174	2.27613	2.10364	6.6513	7.78176	7.06071	0.30574	-1.70962	2.99029e-25	2.74972e-21	down	GO:0005515(protein binding);GO:0005739(mitochondrion);GO:0005829(cytosol);GO:0006809(nitric oxide biosynthetic process);GO:0008940(nitrate reductase activity);GO:0009416(response to light stimulus);GO:0009635(response to herbicide);GO:0009703(nitrate reductase (NADH) activity);GO:0020037(heme binding);GO:0030151(molybdenum ion binding);GO:0042128(nitrate assimilation);GO:0043546(molybdopterin cof…	00910(Nitrogen metabolism)	K10534	EC:1.7.1.1;EC:1.7.1.2	predicted protein [Hordeum vulgare subsp. vulgare]
TraesCS1D02G117300	1.64856	1.82055	1.75891	0	0	0	inf	inf	3.35661e-24	2.64563e-20	up	GO:0004462(lactoylglutathione lyase activity);GO:0005737(cytoplasm);GO:0005975(carbohydrate metabolic process)	NA	NA	NA	predicted protein [Hordeum vulgare subsp. vulgare]
TraesCS1D02G289700	6.99008	9.75364	6.49896	1.98492	1.23854	1.1028	5.37246	2.42558	1.24024e-22	8.55346e-19	up	GO:0033855(nicotianamine aminotransferase activity)	01230(Biosynthesis of amino acids);00270(Cysteine and methionine metabolism);00350(Tyrosine metabolism);00360(Phenylalanine metabolism);00400(Phenylalanine, tyrosine and tryptophan biosynthesis);00130(Ubiquinone and other terpenoid-quinone biosynthesis);00950(Isoquinoline alkaloid biosynthesis);00960(Tropane, piperidine and pyridine alkaloid biosynthesis)	K00815	EC:2.6.1.5	Nicotianamine aminotransferase A [Triticum urartu]
TraesCS2B02G528300	4.03051	4.55985	4.68309	12.323	11.3607	13.7732	0.354366	-1.49669	1.9539e-21	1.1978e-17	down	GO:0004356(glutamate-ammonia ligase activity)	01230(Biosynthesis of amino acids);00630(Glyoxylate and dicarboxylate metabolism);00910(Nitrogen metabolism);00250(Alanine, aspartate and glutamate metabolism);00220(Arginine biosynthesis)	K01915	EC:6.3.1.2	plastid glutamine synthetase 2 [Triticum aestivum]
TraesCS3D02G544500	12.308	13.6605	13.7572	4.29755	4.97315	3.96522	3.00136	1.58562	6.48322e-21	3.57698e-17	up	NA	NA	NA	NA	hypothetical protein F775_09889 [Aegilops tauschii]
TraesCS5D02G159100	22.5034	27.1291	27.842	9.95813	6.32678	5.89262	3.49337	1.80462	1.23293e-20	6.18403e-17	up	GO:0004066(asparagine synthase (glutamine-hydrolyzing) activity);GO:0005829(cytosol);GO:0006529(asparagine biosynthetic process);GO:0006541(glutamine metabolic process);GO:0009646(response to absence of light);GO:0042803(protein homodimerization activity)	00250(Alanine, aspartate and glutamate metabolism)	K01953	EC:6.3.5.4	glutamine-dependent asparagine synthetase [Triticum aestivum]
TraesCS2A02G040700	0.919631	1.46846	2.16378	8.36417	7.32089	12.0372	0.164196	-2.60651	1.60519e-18	7.38024e-15	down	GO:0004568(chitinase activity);GO:0005576(extracellular region);GO:0006032(chitin catabolic process);GO:0008061(chitin binding)	00520(Amino sugar and nucleotide sugar metabolism)	K01183	EC:3.2.1.14	PREDICTED: xylanase inhibitor protein 1-like [Brachypodium distachyon]
TraesCS3B02G580500	9.36365	8.29457	9.6957	3.22842	3.1729	3.31295	2.81585	1.49357	2.42459e-17	1.02902e-13	up	GO:0005829(cytosol);GO:0005886(plasma membrane);GO:0006520(cellular amino acid metabolic process);GO:0006580(ethanolamine metabolic process);GO:0009793(embryo development ending in seed dormancy);GO:0016831(carboxy-lyase activity);GO:0019752(carboxylic acid metabolic process);GO:0030170(pyridoxal phosphate binding)	00340(Histidine metabolism)	K01590	EC:4.1.1.22	Histidine decarboxylase [Aegilops tauschii]
TraesCS1D02G089900	9.41587	14.3433	12.5242	4.81211	3.57554	3.20505	3.12985	1.64609	5.18188e-17	2.04214e-13	up	GO:0047634(agmatine N4-coumaroyltransferase activity)	00940(Phenylpropanoid biosynthesis);00945(Stilbenoid, diarylheptanoid and gingerol biosynthesis);00941(Flavonoid biosynthesis)	K13065	EC:2.3.1.133	predicted protein [Hordeum vulgare subsp. vulgare]
TraesCS2A02G500400	3.59403	3.59171	3.35307	11.5126	9.13999	10.2066	0.341513	-1.54999	6.09247e-17	2.24093e-13	down	GO:0004356(glutamate-ammonia ligase activity)	01230(Biosynthesis of amino acids);00630(Glyoxylate and dicarboxylate metabolism);00910(Nitrogen metabolism);00250(Alanine, aspartate and glutamate metabolism);00220(Arginine biosynthesis)	K01915	EC:6.3.1.2	plastid glutamine synthetase isoform GS2c [Triticum aestivum]
TraesCS1B02G248600	9.74001	10.0707	8.28603	3.63664	2.06851	2.61144	3.3784	1.75634	1.07132e-15	3.69423e-12	up	GO:0003747(translation release factor activity);GO:0005737(cytoplasm);GO:0005829(cytosol);GO:0005886(plasma membrane);GO:0006415(translational termination);GO:0016149(translation release factor activity, codon specific);GO:0018444(translation release factor complex);GO:0040008(regulation of growth)	03015(mRNA surveillance pathway)	K03265	NA	Eukaryotic peptide chain release factor subunit 1-2 [Triticum urartu]
TraesCS2D02G552100	37.5812	41.6745	31.4071	17.3105	12.213	12.5822	2.62822	1.39408	1.16526e-15	3.78183e-12	up	GO:0000325(plant-type vacuole);GO:0004540(ribonuclease activity);GO:0004568(chitinase activity);GO:0005576(extracellular region);GO:0008061(chitin binding);GO:0009615(response to virus);GO:0009627(systemic acquired resistance);GO:0009651(response to salt stress);GO:0009723(response to ethylene);GO:0009817(defense response to fungus, incompatible interaction);GO:0031640(killing of cells of other o…	NA	NA	NA	putative vacuolar defense protein [Triticum aestivum]
TraesCS3D02G039400	45.7385	45.5815	45.2099	21.9099	17.0615	21.8338	2.24537	1.16695	1.41881e-15	4.3489e-12	up	GO:0004190(aspartic-type endopeptidase activity);GO:0006508(proteolysis);GO:0030163(protein catabolic process)	NA	NA	NA	predicted protein [Hordeum vulgare subsp. vulgare]
TraesCS5A02G369800	26.6412	21.9353	12.7456	5.84973	4.45694	4.8627	4.04249	2.01525	2.09324e-15	6.07844e-12	up	GO:0005829(cytosol);GO:0009414(response to water deprivation);GO:0009631(cold acclimation);GO:0009737(response to abscisic acid)	NA	NA	NA	Dehydrin DHN2 [Aegilops tauschii]
TraesCS2A02G049900	14.1876	23.5665	15.2258	4.59935	5.18512	2.47499	4.32155	2.11155	3.44672e-15	9.50829e-12	up	GO:0005634(nucleus);GO:0009555(pollen development);GO:0009860(pollen tube growth);GO:0010233(phloem transport);GO:0030410(nicotianamine synthase activity);GO:0030418(nicotianamine biosynthetic process)	NA	NA	NA	nicotianamine synthase [Triticum aestivum]
TraesCS4A02G173800	69.6554	74.2172	73.2128	36.8408	33.5636	33.3588	2.09212	1.06497	5.07995e-15	1.33465e-11	up	GO:0004568(chitinase activity);GO:0005576(extracellular region);GO:0006032(chitin catabolic process);GO:0008061(chitin binding)	00520(Amino sugar and nucleotide sugar metabolism)	K01183	EC:3.2.1.14	xylanase inhibitor [Triticum aestivum]
TraesCS5D02G379200	29.7206	23.0984	13.4184	6.0316	2.71829	3.93268	5.22271	2.3848	6.07452e-15	1.52341e-11	up	GO:0005829(cytosol);GO:0009414(response to water deprivation);GO:0009631(cold acclimation);GO:0009737(response to abscisic acid)	NA	NA	NA	Dehydrin DHN2 [Aegilops tauschii]
TraesCS6B02G119600	6.22169	6.98503	6.12242	1.46108	0.702982	1.17619	5.78674	2.53275	7.50526e-15	1.80038e-11	up	NA	NA	NA	NA	hypothetical protein TRIUR3_20993 [Triticum urartu]
TraesCS1A02G256700	0.388904	0.742311	0.866771	4.38992	3.22136	3.72882	0.176188	-2.50481	9.35973e-15	2.15168e-11	down	GO:0005886(plasma membrane);GO:0006810(transport);GO:0022857(transmembrane transporter activity)	01200(Carbon metabolism);01230(Biosynthesis of amino acids);00010(Glycolysis / Gluconeogenesis);00030(Pentose phosphate pathway);00051(Fructose and mannose metabolism);00710(Carbon fixation in photosynthetic organisms)	K01623	EC:4.1.2.13	Auxin-induced protein 5NG4 [Aegilops tauschii]
TraesCS4D02G174700	4.79637	4.35582	4.44358	1.47912	1.67879	1.33197	3.0281	1.59841	1.12012e-14	2.472e-11	up	GO:0005737(cytoplasm);GO:0005829(cytosol);GO:0006007(glucose catabolic process);GO:0006096(glycolytic process);GO:0009506(plasmodesma);GO:0009555(pollen development);GO:0010118(stomatal movement);GO:0030145(manganese ion binding);GO:0046537(2,3-bisphosphoglycerate-independent phosphoglycerate mutase activity);GO:0046686(response to cadmium ion);GO:0048046(apoplast)	01200(Carbon metabolism);01230(Biosynthesis of amino acids);00010(Glycolysis / Gluconeogenesis);00260(Glycine, serine and threonine metabolism)	K15633	EC:5.4.2.12	predicted protein [Hordeum vulgare subsp. vulgare]
TraesCS4B02G393500	0.064187	0.132075	0.157219	1.96667	0.736618	2.17014	0.0725324	-3.78523	2.25043e-14	4.77551e-11	down	GO:0042802(identical protein binding)	00500(Starch and sucrose metabolism)	K01177	EC:3.2.1.2	Beta-amylase [Aegilops tauschii]
TraesCS3A02G061600	14.9429	19.0876	22.1271	8.48161	5.81195	7.55419	2.57041	1.362	2.45335e-14	5.01329e-11	up	GO:0016020(membrane);GO:0016709(oxidoreductase activity, acting on paired donors, with incorporation or reduction of molecular oxygen, NAD(P)H as one donor, and incorporation of one atom of oxygen);GO:0044550(secondary metabolite biosynthetic process)	00402(Benzoxazinoid biosynthesis)	K13224	EC:1.14.13.138	Cytochrome P450 71C4 [Aegilops tauschii]
TraesCS2D02G276000	10.8876	10.3379	10.8687	4.61627	5.32118	4.92818	2.15895	1.11033	5.20347e-14	1.02533e-10	up	GO:0003755(peptidyl-prolyl cis-trans isomerase activity);GO:0005528(FK506 binding);GO:0005789(endoplasmic reticulum membrane);GO:0061077(chaperone-mediated protein folding)	03030(DNA replication);03420(Nucleotide excision repair);03430(Mismatch repair);03440(Homologous recombination)	K07466	NA	70 kDa peptidyl-prolyl isomerase [Aegilops tauschii]
TraesCS3D02G059000	11.5492	12.6263	9.99795	4.09016	3.08022	4.03382	3.05006	1.60884	6.13736e-14	1.16764e-10	up	NA	NA	NA	NA	hypothetical protein F775_27585 [Aegilops tauschii]
TraesCS3A02G508600	18.3142	12.8732	17.8881	7.1112	6.5789	7.17026	2.35257	1.23424	1.30024e-13	2.39127e-10	up	GO:0005829(cytosol);GO:0008202(steroid metabolic process);GO:0009611(response to wounding);GO:0010051(xylem and phloem pattern formation);GO:0035671(enone reductase activity);GO:0047787(delta4-3-oxosteroid 5beta-reductase activity);GO:0055114(oxidation-reduction process)	NA	NA	NA	unnamed protein product [Triticum aestivum]
TraesCS5A02G017900	156.885	224.385	221.223	97.1114	63.7825	79.0815	2.51064	1.32806	2.13546e-13	3.80063e-10	up	GO:0005515(protein binding)	NA	NA	NA	thaumatin-like protein [Triticum aestivum]
TraesCS6D02G148000	15.1723	33.3796	20.9008	7.68971	4.57596	3.51701	4.40057	2.13769	2.81426e-13	4.85223e-10	up	GO:0005634(nucleus);GO:0009555(pollen development);GO:0009860(pollen tube growth);GO:0010233(phloem transport);GO:0030410(nicotianamine synthase activity);GO:0030418(nicotianamine biosynthetic process)	NA	NA	NA	nicotianamine synthase [Triticum aestivum]
TraesCS5A02G403600	19.8424	22.0786	16.8472	8.91627	6.98514	8.86602	2.3728	1.24659	4.31949e-13	7.22179e-10	up	GO:0003674(molecular_function);GO:0005739(mitochondrion);GO:0005773(vacuole);GO:0005886(plasma membrane);GO:0009631(cold acclimation);GO:0009737(response to abscisic acid);GO:0016021(integral component of membrane);GO:0042631(cellular response to water deprivation)	NA	NA	NA	cold acclimation protein [Triticum aestivum]
TraesCS4B02G183900	31.6229	56.9443	32.3206	13.4011	8.88617	5.24674	4.39049	2.13438	4.76689e-13	7.73539e-10	up	GO:0005634(nucleus);GO:0009555(pollen development);GO:0009860(pollen tube growth);GO:0010233(phloem transport);GO:0030410(nicotianamine synthase activity);GO:0030418(nicotianamine biosynthetic process)	NA	NA	NA	nicotianamine synthase [Triticum aestivum]
TraesCS1A02G295800	12.5712	14.2234	13.5109	4.31589	4.429	3.12669	3.39513	1.76347	7.94846e-13	1.22486e-09	up	GO:0005737(cytoplasm);GO:0008150(biological_process);GO:0008429(phosphatidylethanolamine binding)	NA	NA	NA	cold regulated protein [Triticum aestivum]
TraesCS6B02G383600	7.85031	7.42931	5.14799	2.00287	1.09179	1.34893	4.5971	2.20072	7.99212e-13	1.22486e-09	up	GO:0005829(cytosol);GO:0009414(response to water deprivation);GO:0009631(cold acclimation);GO:0009737(response to abscisic acid)	NA	NA	NA	dehydrin-/LEA group 2-like protein [Thinopyrum elongatum]
TraesCS2D02G049200	11.1475	20.0684	12.3538	4.04638	3.76787	1.59447	4.63078	2.21126	8.95404e-13	1.33519e-09	up	GO:0005634(nucleus);GO:0009555(pollen development);GO:0009860(pollen tube growth);GO:0010233(phloem transport);GO:0030410(nicotianamine synthase activity);GO:0030418(nicotianamine biosynthetic process)	NA	NA	NA	Putative nicotianamine synthase 2 [Aegilops tauschii]
TraesCS1D02G163800	6.74301	7.19099	4.74276	2.30536	2.29318	2.46063	2.64575	1.40367	1.10959e-12	1.61104e-09	up	NA	NA	NA	NA	predicted protein [Hordeum vulgare subsp. vulgare]
TraesCS4D02G184900	13.1068	25.261	16.7889	7.20497	5.65424	4.07859	3.25643	1.70329	2.32551e-12	3.28988e-09	up	GO:0005634(nucleus);GO:0009555(pollen development);GO:0009860(pollen tube growth);GO:0010233(phloem transport);GO:0030410(nicotianamine synthase activity);GO:0030418(nicotianamine biosynthetic process)	NA	NA	NA	nicotianamine synthase [Triticum aestivum]
TraesCS4B02G194400	48.5454	56.5467	45.2512	24.8571	26.3279	22.0303	2.05344	1.03804	5.56304e-12	7.48609e-09	up	GO:0004066(asparagine synthase (glutamine-hydrolyzing) activity);GO:0005829(cytosol);GO:0006529(asparagine biosynthetic process);GO:0006541(glutamine metabolic process);GO:0009646(response to absence of light);GO:0042803(protein homodimerization activity)	00250(Alanine, aspartate and glutamate metabolism)	K01953	EC:6.3.5.4	predicted protein [Hordeum vulgare subsp. vulgare]
TraesCS2A02G382700	4.04557	3.02048	6.27455	1.1812	1.08891	0.662573	4.54894	2.18553	5.73042e-12	7.52773e-09	up	GO:0005829(cytosol);GO:0006545(glycine biosynthetic process);GO:0006567(threonine catabolic process);GO:0008732(L-allo-threonine aldolase activity)	01230(Biosynthesis of amino acids);00260(Glycine, serine and threonine metabolism)	K01620	EC:4.1.2.48	L-allo-threonine aldolase [Triticum urartu]
TraesCS1D02G284000	16.943	21.1176	24.1406	11.021	8.36546	8.87124	2.20121	1.1383	7.36175e-12	9.44581e-09	up	GO:0005524(ATP binding);GO:0005618(cell wall);GO:0005634(nucleus);GO:0005739(mitochondrion);GO:0005774(vacuolar membrane);GO:0005794(Golgi apparatus);GO:0005829(cytosol);GO:0005886(plasma membrane);GO:0006351(transcription, DNA-templated);GO:0006355(regulation of transcription, DNA-templated);GO:0006457(protein folding);GO:0009266(response to temperature stimulus);GO:0009408(response to heat);GO:…	03040(Spliceosome);04141(Protein processing in endoplasmic reticulum);04144(Endocytosis)	K03283	NA	HSP70 [Triticum aestivum]
TraesCS1A02G265800	1223.03	1510.6	1388.76	778.127	653.122	616.154	2.01348	1.00969	7.97971e-12	1.0006e-08	up	NA	NA	NA	NA	putative proteinase inhibitor-related protein [Triticum aestivum]
TraesCS7B02G382000	30.858	38.3762	35.1993	18.0145	17.8078	14.304	2.08341	1.05895	9.16702e-12	1.12394e-08	up	GO:0005274(allantoin uptake transmembrane transporter activity);GO:0005524(ATP binding);GO:0005739(mitochondrion);GO:0015210(uracil transmembrane transporter activity);GO:0015720(allantoin transport);GO:0015857(uracil transport);GO:0016021(integral component of membrane);GO:0043100(pyrimidine nucleobase salvage)	NA	NA	NA	PREDICTED: ureide permease 2-like [Brachypodium distachyon]
TraesCS1A02G088300	6.39881	8.84868	9.62782	3.3572	2.65611	3.63918	2.57709	1.36574	1.00673e-11	1.20749e-08	up	GO:0047634(agmatine N4-coumaroyltransferase activity)	00940(Phenylpropanoid biosynthesis);00945(Stilbenoid, diarylheptanoid and gingerol biosynthesis);00941(Flavonoid biosynthesis)	K13065	EC:2.3.1.133	predicted protein [Hordeum vulgare subsp. vulgare]
TraesCS6B02G383500	8.44834	6.57379	3.92976	1.18388	0.628119	1.66101	5.45691	2.44808	1.58307e-11	1.84462e-08	up	GO:0005829(cytosol);GO:0009414(response to water deprivation);GO:0009631(cold acclimation);GO:0009737(response to abscisic acid)	NA	NA	NA	rab protein [Triticum aestivum]
TraesCS1D02G266000	702.734	964.62	950.554	460.018	416.418	385.198	2.07501	1.05312	1.6048e-11	1.84462e-08	up	NA	NA	NA	NA	hypothetical protein F775_32017 [Aegilops tauschii]
TraesCS5B02G106900	4.05654	4.96135	3.43414	1.56302	1.38685	1.34551	2.89894	1.53552	1.70184e-11	1.91623e-08	up	GO:0005351(sugar:proton symporter activity);GO:0005355(glucose transmembrane transporter activity);GO:0005887(integral component of plasma membrane);GO:0035428(hexose transmembrane transport);GO:0046323(glucose import)	NA	NA	NA	Putative polyol transporter 1 [Triticum urartu]
TraesCS2B02G060800	3.49308	7.31792	5.32017	1.53652	1.05797	0.693815	4.90562	2.29444	1.73706e-11	1.91677e-08	up	GO:0005634(nucleus);GO:0009555(pollen development);GO:0009860(pollen tube growth);GO:0010233(phloem transport);GO:0030410(nicotianamine synthase activity);GO:0030418(nicotianamine biosynthetic process)	NA	NA	NA	nicotianamine synthase [Triticum aestivum]
TraesCS1D02G342100	5.18182	5.22634	4.88448	2.75652	2.04869	1.85234	2.29704	1.19977	1.95162e-11	2.11131e-08	up	GO:0034605(cellular response to heat)	NA	NA	NA	heat shock protein 101 [Triticum aestivum]
TraesCS6B02G383800	10.2525	7.00278	4.36475	1.44869	0.322289	0.976039	7.87037	2.97643	2.5917e-11	2.69796e-08	up	GO:0005829(cytosol);GO:0009414(response to water deprivation);GO:0009631(cold acclimation);GO:0009737(response to abscisic acid)	NA	NA	NA	salt-induced YSK2 dehydrin 2 [Triticum aestivum]
TraesCS3B02G059500	8.26659	8.47749	8.09409	4.06893	3.88698	3.5661	2.15572	1.10817	2.76215e-11	2.82215e-08	up	GO:0005829(cytosol);GO:0016787(hydrolase activity)	NA	NA	NA	predicted protein [Hordeum vulgare subsp. vulgare]
TraesCS6A02G210000	3.22187	2.5343	2.31747	10.3491	7.73717	8.44171	0.304345	-1.71622	3.44087e-11	3.45169e-08	down	GO:0005515(protein binding);GO:0015112(nitrate transmembrane transporter activity);GO:0015706(nitrate transport)	00564(Glycerophospholipid metabolism);00230(Purine metabolism)	K01517	EC:3.6.1.13;EC:3.6.1.16	hypothetical protein TRIUR3_20504 [Triticum urartu]
TraesCS1B02G350800	3.21112	2.33252	2.76239	8.54837	8.23567	8.51209	0.328352	-1.60669	4.94761e-11	4.87454e-08	down	GO:0001666(response to hypoxia);GO:0005344(oxygen transporter activity);GO:0005618(cell wall);GO:0005737(cytoplasm);GO:0005829(cytosol);GO:0005886(plasma membrane);GO:0009506(plasmodesma);GO:0019825(oxygen binding);GO:0020037(heme binding);GO:0046872(metal ion binding)	NA	NA	NA	Non-symbiotic hemoglobin [Aegilops tauschii]
TraesCS7A02G134500	3.5686	3.46365	2.71549	1.52623	1.041	1.25621	2.54947	1.3502	1.10687e-10	1.07139e-07	up	GO:0004553(hydrolase activity, hydrolyzing O-glycosyl compounds);GO:0005634(nucleus);GO:0005975(carbohydrate metabolic process);GO:0009507(chloroplast);GO:0030246(carbohydrate binding)	00052(Galactose metabolism);00500(Starch and sucrose metabolism)	K01187	EC:3.2.1.20	alpha-glucosidase like protein [Hordeum vulgare subsp. vulgare]
TraesCS4D02G142100	40.1254	51.8798	48.563	26.7801	20.5379	17.2562	2.17685	1.12224	1.17251e-10	1.11536e-07	up	GO:0004568(chitinase activity);GO:0005576(extracellular region);GO:0006032(chitin catabolic process);GO:0008061(chitin binding);GO:0008061(chitin binding)	00520(Amino sugar and nucleotide sugar metabolism);00520(Amino sugar and nucleotide sugar metabolism)	K01183	EC:3.2.1.14	hypothetical protein F775_07028 [Aegilops tauschii]
TraesCS5D02G379300	18.7519	20.1188	12.7779	7.46037	4.04213	3.11118	3.53426	1.82141	1.35661e-10	1.26744e-07	up	GO:0005829(cytosol);GO:0009414(response to water deprivation);GO:0009631(cold acclimation);GO:0009737(response to abscisic acid)	NA	NA	NA	Dehydrin DHN1 [Aegilops tauschii]
TraesCS6A02G091400	3.1733	2.49389	1.0396	0.107337	0	0.185383	22.912	4.51803	1.37832e-10	1.26744e-07	up	NA	NA	NA	NA	hypothetical protein TRIUR3_20993 [Triticum urartu]
TraesCS1A02G364000	23.3615	24.6188	17.5105	8.64881	11.151	7.09596	2.43499	1.28392	1.49422e-10	1.35149e-07	up	NA	NA	NA	NA	hypothetical protein TRIUR3_11095 [Triticum urartu]
TraesCS1A02G291100	2.66843	4.31233	3.06338	1.18371	0.853269	0.77716	3.56917	1.83559	2.04662e-10	1.79397e-07	up	GO:0033855(nicotianamine aminotransferase activity)	01230(Biosynthesis of amino acids);00270(Cysteine and methionine metabolism);00350(Tyrosine metabolism);00360(Phenylalanine metabolism);00400(Phenylalanine, tyrosine and tryptophan biosynthesis);00130(Ubiquinone and other terpenoid-quinone biosynthesis);00950(Isoquinoline alkaloid biosynthesis);00960(Tropane, piperidine and pyridine alkaloid biosynthesis)	K00815	EC:2.6.1.5	Nicotianamine aminotransferase A [Triticum urartu]
TraesCS5D02G209900	2.83604	2.97517	3.0132	6.44873	7.89087	7.49583	0.404133	-1.3071	2.04847e-10	1.79397e-07	down	GO:0005381(iron ion transmembrane transporter activity);GO:0005384(manganese ion transmembrane transporter activity);GO:0005774(vacuolar membrane);GO:0006880(intracellular sequestering of iron ion);GO:0030026(cellular manganese ion homeostasis);GO:0071281(cellular response to iron ion);GO:0071421(manganese ion transmembrane transport);GO:0071421(manganese ion transmembrane transport)	NA	NA	NA	predicted protein [Hordeum vulgare subsp. vulgare]
TraesCS6D02G333000	8.12361	8.7355	6.16423	2.9834	1.5586	2.22825	3.40066	1.76581	2.7945e-10	2.37201e-07	up	GO:0005829(cytosol);GO:0009414(response to water deprivation);GO:0009631(cold acclimation);GO:0009737(response to abscisic acid)	NA	NA	NA	Dehydrin DHN3 [Aegilops tauschii]
TraesCS1B02G199600	4.48481	5.78778	4.76173	1.76729	2.32774	1.78096	2.5586	1.35536	3.43889e-10	2.85091e-07	up	GO:0003824(catalytic activity);GO:0005737(cytoplasm);GO:0005829(cytosol);GO:0006520(cellular amino acid metabolic process);GO:0009970(cellular response to sulfate starvation);GO:0018826(methionine gamma-lyase activity);GO:0019458(methionine catabolic process via 2-oxobutanoate);GO:0030170(pyridoxal phosphate binding);GO:0042631(cellular response to water deprivation);GO:0051289(protein homotetram…	00270(Cysteine and methionine metabolism);00450(Selenocompound metabolism)	K01761	EC:4.4.1.11	predicted protein [Hordeum vulgare subsp. vulgare]
TraesCS3D02G481400	59.6655	76.9943	70.1329	39.3273	25.2993	34.1804	2.0929	1.0655	3.46203e-10	2.85091e-07	up	GO:0004553(hydrolase activity, hydrolyzing O-glycosyl compounds);GO:0030247(polysaccharide binding);GO:0046658(anchored component of plasma membrane)	00500(Starch and sucrose metabolism)	K19891	EC:3.2.1.39	putative glucan endo-1,3-beta-D-glucosidase, partial [Triticum aestivum]
TraesCS6D02G370800	15.8867	34.615	17.9785	7.79333	4.24417	2.3801	4.74976	2.24786	3.8093e-10	3.05076e-07	up	GO:0005634(nucleus);GO:0009555(pollen development);GO:0009860(pollen tube growth);GO:0010233(phloem transport);GO:0030410(nicotianamine synthase activity);GO:0030418(nicotianamine biosynthetic process)	NA	NA	NA	nicotianamine synthase [Triticum aestivum]
TraesCS5B02G315700	9.31854	8.28345	8.95102	4.59483	4.17281	3.96209	2.0859	1.06067	3.81532e-10	3.05076e-07	up	GO:0050373(UDP-arabinose 4-epimerase activity)	00052(Galactose metabolism);00520(Amino sugar and nucleotide sugar metabolism)	K01784	EC:5.1.3.2	UDP-D-glucose epimerase 3 [Hordeum vulgare]
TraesCS1A02G015500	5.45828	3.58844	4.60438	9.68401	11.4318	11.0379	0.424557	-1.23597	4.93069e-10	3.74264e-07	down	GO:0003959(NADPH dehydrogenase activity);GO:0005622(intracellular);GO:0006952(defense response);GO:0009695(jasmonic acid biosynthetic process);GO:0016629(12-oxophytodienoate reductase activity);GO:0031408(oxylipin biosynthetic process)	00592(alpha-Linolenic acid metabolism)	K05894	EC:1.3.1.42	12-oxophytodienoic acid reductase 1-A1a [Triticum aestivum]
TraesCS7D02G466900	9.10073	11.5192	11.0293	5.82168	3.6348	4.41928	2.2809	1.18961	4.95193e-10	3.74264e-07	up	GO:0005274(allantoin uptake transmembrane transporter activity);GO:0005524(ATP binding);GO:0005739(mitochondrion);GO:0015210(uracil transmembrane transporter activity);GO:0015720(allantoin transport);GO:0015857(uracil transport);GO:0016021(integral component of membrane);GO:0043100(pyrimidine nucleobase salvage)	NA	NA	NA	PREDICTED: ureide permease 2-like [Brachypodium distachyon]
TraesCS4A02G296300	617.004	730.565	705.72	420.711	272.047	328.413	2.01072	1.00771	5.928e-10	4.4198e-07	up	GO:0004674(protein serine/threonine kinase activity);GO:0005886(plasma membrane);GO:0006468(protein phosphorylation)	NA	NA	NA	predicted protein [Hordeum vulgare subsp. vulgare]
TraesCS5D02G506100	8.07617	8.70355	6.41555	20.5587	15.051	16.5079	0.445056	-1.16794	6.45565e-10	4.74903e-07	down	GO:0005515(protein binding);GO:0015112(nitrate transmembrane transporter activity);GO:0015706(nitrate transport)	00564(Glycerophospholipid metabolism);00230(Purine metabolism)	K01517	EC:3.6.1.13;EC:3.6.1.16	NAR2.2 [Triticum aestivum]
TraesCS4D02G177500	1.07804	1.09891	0.863129	0.080773	0.095528	0.130651	9.90409	3.30802	7.06064e-10	5.12575e-07	up	GO:0005634(nucleus);GO:0050826(response to freezing)	NA	NA	NA	predicted protein [Hordeum vulgare subsp. vulgare]
TraesCS6B02G304000	10.5854	11.4599	17.9874	5.08277	5.45634	6.39536	2.36398	1.24121	1.25119e-09	8.85025e-07	up	GO:0004190(aspartic-type endopeptidase activity);GO:0006508(proteolysis);GO:0030163(protein catabolic process)	NA	NA	NA	Aspartic proteinase nepenthesin-1 [Triticum urartu]
TraesCS3B02G068500	20.0982	44.1505	34.1651	13.2066	8.49723	4.96578	3.69011	1.88366	1.27859e-09	8.92955e-07	up	GO:0005634(nucleus);GO:0009555(pollen development);GO:0009860(pollen tube growth);GO:0010233(phloem transport);GO:0030410(nicotianamine synthase activity);GO:0030418(nicotianamine biosynthetic process)	NA	NA	NA	nicotianamine synthase [Triticum aestivum]
TraesCS2A02G573700	7.71118	7.35446	8.96282	14.5578	19.419	15.7121	0.483577	-1.04818	1.29678e-09	8.94341e-07	down	GO:0004601(peroxidase activity);GO:0009505(plant-type cell wall);GO:0009664(plant-type cell wall organization)	00940(Phenylpropanoid biosynthesis)	K00430	EC:1.11.1.7	Peroxidase 12 [Triticum urartu]
TraesCSU02G202900	7.27501	18.4581	18.1551	2.52976	3.77818	4.0294	4.2456	2.08597	1.472e-09	1.00152e-06	up	GO:0003674(molecular_function);GO:0005576(extracellular region);GO:0008150(biological_process)	04075(Plant hormone signal transduction);04626(Plant-pathogen interaction)	K13449	NA	pathogenesis-related protein 1-8 [Triticum aestivum]
TraesCS5B02G372100	23.2215	17.1	8.93159	5.08404	1.69369	3.89656	4.61418	2.20607	1.48849e-09	1.00152e-06	up	GO:0005829(cytosol);GO:0009414(response to water deprivation);GO:0009631(cold acclimation);GO:0009737(response to abscisic acid)	NA	NA	NA	Dehydrin DHN2 [Aegilops tauschii]
TraesCS7D02G491200	6.98571	7.75856	8.77303	3.44134	3.53871	4.14432	2.11404	1.08	1.88805e-09	1.25505e-06	up	GO:0004620(phospholipase activity);GO:0005737(cytoplasm);GO:0016020(membrane);GO:0047372(acylglycerol lipase activity)	NA	NA	NA	Patatin group A-3 [Aegilops tauschii]
TraesCS3A02G260200	143.873	226.883	189.945	97.3457	72.9338	99.1341	2.08119	1.05741	2.65906e-09	1.70591e-06	up	GO:0004568(chitinase activity);GO:0005576(extracellular region);GO:0008061(chitin binding);GO:0016998(cell wall macromolecule catabolic process);GO:0050832(defense response to fungus)	00520(Amino sugar and nucleotide sugar metabolism)	K01183	EC:3.2.1.14	chitinase 3 [Triticum aestivum]
TraesCS6A02G350700	8.0258	6.98964	4.58604	2.07845	0.789495	1.71272	4.27918	2.09733	3.31709e-09	2.1036e-06	up	GO:0005829(cytosol);GO:0009414(response to water deprivation);GO:0009631(cold acclimation);GO:0009737(response to abscisic acid)	NA	NA	NA	dehydrin WZY2 [Triticum aestivum]
TraesCS3D02G260500	140.604	204.803	171.557	97.8516	68.4254	89.9484	2.01762	1.01265	3.35961e-09	2.10636e-06	up	GO:0004568(chitinase activity);GO:0005576(extracellular region);GO:0008061(chitin binding);GO:0016998(cell wall macromolecule catabolic process);GO:0050832(defense response to fungus)	00520(Amino sugar and nucleotide sugar metabolism)	K01183	EC:3.2.1.14	chitinase [Triticum aestivum]
TraesCS5A02G348600	1.20762	1.85208	1.69569	4.9545	4.93651	3.25325	0.361786	-1.46679	3.53149e-09	2.18925e-06	down	GO:0000326(protein storage vacuole);GO:0048316(seed development)	NA	NA	NA	hypothetical protein F775_16791 [Aegilops tauschii]
TraesCS3A02G040800	12.6053	12.7019	13.5821	5.61059	5.84512	7.84596	2.01482	1.01065	4.42714e-09	2.68416e-06	up	GO:0004190(aspartic-type endopeptidase activity);GO:0006508(proteolysis);GO:0030163(protein catabolic process)	NA	NA	NA	predicted protein [Hordeum vulgare subsp. vulgare]
TraesCS7A02G479700	4.37658	6.33413	4.90006	2.25663	2.11648	1.4269	2.69151	1.42842	4.91034e-09	2.94476e-06	up	GO:0005274(allantoin uptake transmembrane transporter activity);GO:0005524(ATP binding);GO:0005739(mitochondrion);GO:0015210(uracil transmembrane transporter activity);GO:0015720(allantoin transport);GO:0015857(uracil transport);GO:0016021(integral component of membrane);GO:0043100(pyrimidine nucleobase salvage)	NA	NA	NA	PREDICTED: ureide permease 2-like [Brachypodium distachyon]
TraesCS4D02G118500	6.40581	10.3244	8.60183	3.63542	3.92869	3.23881	2.34493	1.22954	5.55826e-09	3.29748e-06	up	GO:0004674(protein serine/threonine kinase activity);GO:0005524(ATP binding);GO:0005886(plasma membrane);GO:0006468(protein phosphorylation);GO:0007165(signal transduction);GO:0016301(kinase activity);GO:0016310(phosphorylation)	04075(Plant hormone signal transduction)	K14498	EC:2.7.11.1	CBL-interacting protein kinase 14 [Aegilops tauschii]
TraesCS5D02G413600	15.0465	16.7023	13.9489	8.36586	7.81916	6.19728	2.04169	1.02976	6.24443e-09	3.65832e-06	up	GO:0003674(molecular_function);GO:0005739(mitochondrion);GO:0005773(vacuole);GO:0005886(plasma membrane);GO:0009631(cold acclimation);GO:0009737(response to abscisic acid);GO:0016021(integral component of membrane);GO:0042631(cellular response to water deprivation)	NA	NA	NA	cold acclimation protein WCOR413 [Triticum aestivum]
TraesCS3D02G524700	242.789	382.464	341.369	186.087	110.704	140.867	2.20862	1.14315	7.43301e-09	4.18471e-06	up	GO:0000325(plant-type vacuole);GO:0004540(ribonuclease activity);GO:0004568(chitinase activity);GO:0005576(extracellular region);GO:0008061(chitin binding);GO:0009615(response to virus);GO:0009627(systemic acquired resistance);GO:0009651(response to salt stress);GO:0009723(response to ethylene);GO:0009817(defense response to fungus, incompatible interaction);GO:0031640(killing of cells of other o…	NA	NA	NA	RecName: Full=Wheatwin-2; AltName: Full=Pathogenesis-related protein 4b; Flags: Precursor
TraesCS4B02G205700	3.9287	2.90616	3.67165	1.67546	1.31184	0.981823	2.64706	1.40439	7.53612e-09	4.1999e-06	up	GO:0005515(protein binding);GO:0005524(ATP binding);GO:0005618(cell wall);GO:0005634(nucleus);GO:0005794(Golgi apparatus);GO:0005829(cytosol);GO:0005886(plasma membrane);GO:0006351(transcription, DNA-templated);GO:0006355(regulation of transcription, DNA-templated);GO:0006457(protein folding);GO:0009408(response to heat);GO:0009615(response to virus);GO:0009617(response to bacterium);GO:0046686(r…	03040(Spliceosome);04141(Protein processing in endoplasmic reticulum);04144(Endocytosis)	K03283	NA	Heat shock cognate 70 kDa protein [Triticum urartu]
TraesCS1B02G352400	4.99751	6.53547	6.23676	3.5212	2.13286	2.69092	2.12939	1.09044	8.84085e-09	4.79961e-06	up	GO:0034605(cellular response to heat)	NA	NA	NA	heat shock protein 101 [Triticum turgidum subsp. durum]
TraesCS6D02G193200	7.81651	8.00953	7.604	19.2702	15.4976	16.4346	0.457597	-1.12785	8.87318e-09	4.79961e-06	down	GO:0005515(protein binding);GO:0015112(nitrate transmembrane transporter activity);GO:0015706(nitrate transport);GO:0015706(nitrate transport)	00564(Glycerophospholipid metabolism);00230(Purine metabolism);00230(Purine metabolism)	K01517	EC:3.6.1.13;EC:3.6.1.16	hypothetical protein TRIUR3_20504 [Triticum urartu];hypothetical protein F775_20186 [Aegilops tauschii]
TraesCS4D02G206500	4.55165	3.67652	2.29691	0.70936	0.157822	0.381559	8.42856	3.07529	1.16934e-08	6.08644e-06	up	GO:0003824(catalytic activity);GO:0005576(extracellular region);GO:0006970(response to osmotic stress);GO:0009414(response to water deprivation);GO:0016301(kinase activity);GO:0016310(phosphorylation)	NA	NA	NA	hypothetical protein F775_29044 [Aegilops tauschii]
TraesCSU02G233000	7.25614	19.1105	18.2368	3.26257	4.42261	4.29671	3.72257	1.8963	1.3569e-08	6.80584e-06	up	GO:0003674(molecular_function);GO:0005576(extracellular region);GO:0008150(biological_process)	04075(Plant hormone signal transduction);04626(Plant-pathogen interaction)	K13449	NA	pathogenesis-related protein 1-8 [Triticum aestivum]
TraesCS2B02G133600	4.44029	7.68656	3.39489	0.624204	0	0.447749	14.4799	3.85598	1.54033e-08	7.65625e-06	up	GO:0005515(protein binding);GO:0005525(GTP binding);GO:0009733(response to auxin);GO:0045841(negative regulation of mitotic metaphase/anaphase transition);GO:0072686(mitotic spindle);GO:2000280(regulation of root development)	03015(mRNA surveillance pathway)	K14416	NA	hypothetical protein F775_32604 [Aegilops tauschii]
TraesCS5B02G224000	3.12139	3.64422	3.48274	1.17114	0.824067	1.37167	3.04387	1.60591	1.62753e-08	7.9465e-06	up	GO:0002237(response to molecule of bacterial origin);GO:0003700(transcription factor activity, sequence-specific DNA binding);GO:0005515(protein binding);GO:0005634(nucleus);GO:0006351(transcription, DNA-templated);GO:0006355(regulation of transcription, DNA-templated);GO:0009611(response to wounding);GO:0009751(response to salicylic acid);GO:0010200(response to chitin);GO:0031347(regulation of d…	04626(Plant-pathogen interaction)	K13424	NA	Putative WRKY transcription factor 40 [Aegilops tauschii]
TraesCS2D02G073900	3.9493	3.38491	2.50768	1.6004	0.817152	0.861157	3.00176	1.58581	1.66063e-08	8.03699e-06	up	GO:0004802(transketolase activity);GO:0009535(chloroplast thylakoid membrane)	01200(Carbon metabolism);01230(Biosynthesis of amino acids);00030(Pentose phosphate pathway);00710(Carbon fixation in photosynthetic organisms);01051(Biosynthesis of ansamycins)	K00615	EC:2.2.1.1	Transketolase, chloroplastic [Aegilops tauschii]
TraesCS2A02G266900	32.1469	46.4866	35.7571	22.962	16.8983	14.5505	2.10235	1.072	1.72012e-08	8.25254e-06	up	NA	NA	NA	NA	hypothetical protein F775_26831 [Aegilops tauschii]
TraesCS1B02G267300	1.31184	1.23713	1.39115	5.01707	2.65238	4.45612	0.324943	-1.62174	1.96128e-08	9.1703e-06	down	GO:0005886(plasma membrane);GO:0006810(transport);GO:0022857(transmembrane transporter activity)	01200(Carbon metabolism);01230(Biosynthesis of amino acids);00010(Glycolysis / Gluconeogenesis);00030(Pentose phosphate pathway);00051(Fructose and mannose metabolism);00710(Carbon fixation in photosynthetic organisms)	K01623	EC:4.1.2.13	Auxin-induced protein 5NG4 [Aegilops tauschii]
TraesCS6B02G425200	20.6125	45.9131	27.2862	13.759	6.92281	4.73427	3.69104	1.88403	1.97799e-08	9.17074e-06	up	GO:0005634(nucleus);GO:0009555(pollen development);GO:0009860(pollen tube growth);GO:0010233(phloem transport);GO:0030410(nicotianamine synthase activity);GO:0030418(nicotianamine biosynthetic process)	NA	NA	NA	nicotianamine synthase [Triticum aestivum]
TraesCS5B02G491800	4.13477	4.79434	5.44012	1.65995	1.53412	1.62063	2.98445	1.57746	2.07784e-08	9.5534e-06	up	GO:0003779(actin binding);GO:0005515(protein binding);GO:0005622(intracellular);GO:0005737(cytoplasm);GO:0005739(mitochondrion);GO:0005829(cytosol);GO:0005886(plasma membrane);GO:0006979(response to oxidative stress);GO:0009506(plasmodesma);GO:0009507(chloroplast);GO:0015629(actin cytoskeleton);GO:0030042(actin filament depolymerization);GO:0046686(response to cadmium ion)	NA	NA	NA	Adf2 [Hordeum vulgare subsp. vulgare]
TraesCS3D02G050100	5.05004	5.09768	4.613	2.41623	1.75569	2.24762	2.29934	1.20122	2.3008e-08	1.04051e-05	up	GO:0005829(cytosol);GO:0016787(hydrolase activity)	NA	NA	NA	predicted protein [Hordeum vulgare subsp. vulgare]
TraesCS4B02G169700	2.89677	3.75751	1.97297	1.14164	0.625291	0.580698	3.67488	1.8777	2.41217e-08	1.08201e-05	up	GO:0005576(extracellular region);GO:0008150(biological_process);GO:0009506(plasmodesma);GO:0045735(nutrient reservoir activity)	NA	NA	NA	Vicilin-like antimicrobial peptides 2-2 [Aegilops tauschii]
TraesCS5B02G120800	9.8822	15.0736	13.5105	34.4605	23.0986	24.6921	0.467669	-1.09644	2.43554e-08	1.08368e-05	down	GO:0003333(amino acid transmembrane transport);GO:0005886(plasma membrane);GO:0015171(amino acid transmembrane transporter activity)	NA	NA	NA	hypothetical protein F775_27219 [Aegilops tauschii]
TraesCS3B02G362000	8.89544	9.88467	10.253	25.1519	15.8946	17.6941	0.494259	-1.01666	2.46527e-08	1.08813e-05	down	GO:0005886(plasma membrane);GO:0006810(transport);GO:0022857(transmembrane transporter activity)	01200(Carbon metabolism);01230(Biosynthesis of amino acids);00010(Glycolysis / Gluconeogenesis);00030(Pentose phosphate pathway);00051(Fructose and mannose metabolism);00710(Carbon fixation in photosynthetic organisms)	K01623	EC:4.1.2.13	unnamed protein product [Triticum aestivum]
TraesCS3A02G517100	253.733	360.168	337.147	194.273	116.682	153.458	2.04785	1.03411	2.52061e-08	1.10373e-05	up	GO:0000325(plant-type vacuole);GO:0004540(ribonuclease activity);GO:0004568(chitinase activity);GO:0005576(extracellular region);GO:0008061(chitin binding);GO:0009615(response to virus);GO:0009627(systemic acquired resistance);GO:0009651(response to salt stress);GO:0009723(response to ethylene);GO:0009817(defense response to fungus, incompatible interaction);GO:0031640(killing of cells of other o…	NA	NA	NA	RecName: Full=Wheatwin-1; AltName: Full=Pathogenesis-related protein 4a; AltName: Full=Protein 0.14; AltName: Full=RNase; Flags: Precursor
TraesCS3D02G275500	0.913245	0.755015	0.636506	0.094137	0.170437	0.085549	6.58273	2.71869	3.08047e-08	1.3278e-05	up	GO:0004470(malic enzyme activity);GO:0004471(malate dehydrogenase (decarboxylating) (NAD+) activity);GO:0004473(malate dehydrogenase (decarboxylating) (NADP+) activity);GO:0005737(cytoplasm);GO:0005829(cytosol);GO:0006108(malate metabolic process);GO:0008948(oxaloacetate decarboxylase activity);GO:0016652(oxidoreductase activity, acting on NAD(P)H, NAD(P) as acceptor);GO:0046872(metal ion binding…	01200(Carbon metabolism);00620(Pyruvate metabolism);00710(Carbon fixation in photosynthetic organisms)	K00029	EC:1.1.1.40	predicted protein [Hordeum vulgare subsp. vulgare]
TraesCS6D02G148600	24.4641	40.197	26.0536	14.2604	8.35165	4.37703	3.36116	1.74896	3.26147e-08	1.39493e-05	up	GO:0005634(nucleus);GO:0009555(pollen development);GO:0009860(pollen tube growth);GO:0010233(phloem transport);GO:0030410(nicotianamine synthase activity);GO:0030418(nicotianamine biosynthetic process)	NA	NA	NA	nicotianamine synthase [Triticum aestivum]
TraesCS6D02G035600	0.154445	0.110131	0.336925	1.0069	1.28858	1.58328	0.155075	-2.68896	3.68752e-08	1.55306e-05	down	GO:0005886(plasma membrane);GO:0015112(nitrate transmembrane transporter activity);GO:0015706(nitrate transport)	00910(Nitrogen metabolism)	K02575	NA	Nitrate transporter [Aegilops tauschii]
TraesCS3D02G061900	8.55304	6.3258	9.45034	4.48413	2.15995	3.22364	2.46553	1.3019	4.62469e-08	1.91848e-05	up	GO:0016020(membrane);GO:0016709(oxidoreductase activity, acting on paired donors, with incorporation or reduction of molecular oxygen, NAD(P)H as one donor, and incorporation of one atom of oxygen);GO:0044550(secondary metabolite biosynthetic process)	00402(Benzoxazinoid biosynthesis)	K13224	EC:1.14.13.138	Cytochrome P450 71C4 [Aegilops tauschii]
TraesCS5A02G203400	3.47869	2.70363	4.28519	6.93156	10.396	8.18019	0.410365	-1.28502	5.6361e-08	2.28426e-05	down	GO:0005381(iron ion transmembrane transporter activity);GO:0005384(manganese ion transmembrane transporter activity);GO:0005774(vacuolar membrane);GO:0006880(intracellular sequestering of iron ion);GO:0030026(cellular manganese ion homeostasis);GO:0071281(cellular response to iron ion);GO:0071421(manganese ion transmembrane transport)	NA	NA	NA	hypothetical protein TRIUR3_32249 [Triticum urartu]
TraesCS2D02G154300	11.35	8.41169	6.80881	3.80194	2.73376	3.9259	2.53981	1.34472	5.67205e-08	2.28426e-05	up	GO:0005634(nucleus);GO:0005737(cytoplasm);GO:0008379(thioredoxin peroxidase activity);GO:0009269(response to desiccation);GO:0010231(maintenance of seed dormancy);GO:0016209(antioxidant activity);GO:0055114(oxidation-reduction process);GO:0055114(oxidation-reduction process)	00940(Phenylpropanoid biosynthesis);00940(Phenylpropanoid biosynthesis)	K11188	EC:1.11.1.7;EC:1.11.1.15	peroxiredoxin [Triticum aestivum]
TraesCS5D02G447000	48.4156	81.93	69.7542	38.125	24.3514	32.3998	2.10906	1.0766	6.16909e-08	2.46643e-05	up	GO:0003674(molecular_function);GO:0005576(extracellular region);GO:0008150(biological_process)	04075(Plant hormone signal transduction);04626(Plant-pathogen interaction)	K13449	NA	pathogenesis-related protein 1-8 [Triticum aestivum]
TraesCS3D02G273300	6.47831	6.07285	5.8792	2.95687	2.86693	2.61423	2.1842	1.12711	7.30994e-08	2.86036e-05	up	GO:0003674(molecular_function);GO:0005634(nucleus);GO:0008150(biological_process)	NA	NA	NA	unnamed protein product [Triticum aestivum]
TraesCS1B02G304800	12.6589	14.2019	10.0434	4.65979	5.41076	3.11984	2.79781	1.4843	7.8424e-08	3.04711e-05	up	GO:0005737(cytoplasm);GO:0008150(biological_process);GO:0008429(phosphatidylethanolamine binding)	NA	NA	NA	cold regulated protein [Triticum aestivum]
TraesCS7A02G451100	4.99002	6.37822	5.60797	2.81781	1.49489	2.43189	2.51701	1.33171	9.21154e-08	3.51897e-05	up	GO:0003824(catalytic activity);GO:0004252(serine-type endopeptidase activity);GO:0005618(cell wall);GO:0005634(nucleus);GO:0008152(metabolic process);GO:0009408(response to heat);GO:0010286(heat acclimation);GO:0010608(posttranscriptional regulation of gene expression)	NA	NA	NA	predicted protein [Hordeum vulgare subsp. vulgare]
TraesCS7B02G253700	7.45282	6.34316	9.56642	2.2413	3.84547	1.32548	3.15187	1.65621	9.24819e-08	3.51897e-05	up	GO:0005783(endoplasmic reticulum);GO:0005886(plasma membrane);GO:0008398(sterol 14-demethylase activity);GO:0016126(sterol biosynthetic process)	00100(Steroid biosynthesis)	K05917	EC:1.14.13.70	PREDICTED: obtusifoliol 14-alpha demethylase [Oryza sativa Japonica Group]
TraesCS4B02G120400	4.88356	6.54812	5.47406	2.72119	2.61041	2.18944	2.24779	1.16851	1.20057e-07	4.47562e-05	up	GO:0004674(protein serine/threonine kinase activity);GO:0005524(ATP binding);GO:0005886(plasma membrane);GO:0006468(protein phosphorylation);GO:0007165(signal transduction);GO:0016301(kinase activity);GO:0016310(phosphorylation)	04075(Plant hormone signal transduction)	K14498	EC:2.7.11.1	CBL-interacting protein kinase 14 [Triticum aestivum]
TraesCS1B02G182000	5.43146	5.55879	5.59547	3.32722	2.45378	2.48604	2.00625	1.0045	1.33386e-07	4.90622e-05	up	GO:0009505(plant-type cell wall)	00052(Galactose metabolism);00561(Glycerolipid metabolism);00600(Sphingolipid metabolism);00603(Glycosphingolipid biosynthesis - globo series)	K07407	EC:3.2.1.22	PREDICTED: alpha-galactosidase [Brachypodium distachyon]
TraesCS3A02G216800	4.01367	4.68937	3.83476	1.73923	1.16107	0.653186	3.5283	1.81898	1.38232e-07	5.05078e-05	up	GO:0005634(nucleus);GO:0005829(cytosol);GO:0044183(protein binding involved in protein folding);GO:0051082(unfolded protein binding);GO:0051087(chaperone binding);GO:0061077(chaperone-mediated protein folding);GO:0090084(negative regulation of inclusion body assembly)	04141(Protein processing in endoplasmic reticulum)	K09523	NA	predicted protein [Hordeum vulgare subsp. vulgare]
TraesCS7B02G116600	1.12962	0.67864	0.526443	0.051169	0.115917	0.100285	8.73208	3.12632	1.44347e-07	5.22538e-05	up	GO:0003735(structural constituent of ribosome);GO:0006412(translation)	03410(Base excision repair)	K03575	EC:3.2.2.-	ADP,ATP carrier protein, mitochondrial [Aegilops tauschii]
TraesCS4A02G436200	0	0.644216	2.02079	0	0	0	inf	inf	1.44905e-07	5.22538e-05	up	GO:0009813(flavonoid biosynthetic process);GO:0042802(identical protein binding)	00945(Stilbenoid, diarylheptanoid and gingerol biosynthesis)	K17212	EC:2.3.1.211	PREDICTED: bisdemethoxycurcumin synthase-like [Brachypodium distachyon]
TraesCS4B02G299500	4.73718	7.04348	6.92491	14.6057	11.5772	11.9168	0.490963	-1.02631	1.58322e-07	5.59941e-05	down	GO:0001666(response to hypoxia);GO:0003677(DNA binding);GO:0003700(transcription factor activity, sequence-specific DNA binding);GO:0005634(nucleus);GO:0006351(transcription, DNA-templated);GO:0006355(regulation of transcription, DNA-templated);GO:0009873(ethylene-activated signaling pathway);GO:0010468(regulation of gene expression)	04626(Plant-pathogen interaction)	K13432	NA	Ethylene-responsive transcription factor 1 [Aegilops tauschii]
TraesCS1B02G436500	12.2418	15.6641	8.26625	5.94312	4.11138	4.89486	2.41964	1.27479	1.59934e-07	5.6204e-05	up	GO:0005759(mitochondrial matrix);GO:0006879(cellular iron ion homeostasis);GO:0008198(ferrous iron binding);GO:0036455(iron-sulfur transferase activity);GO:0044571([2Fe-2S] cluster assembly);GO:0051537(2 iron, 2 sulfur cluster binding);GO:0051539(4 iron, 4 sulfur cluster binding);GO:0097428(protein maturation by iron-sulfur cluster transfer)	NA	NA	NA	Iron sulfur cluster assembly protein 1, mitochondrial [Aegilops tauschii]
TraesCS5A02G369900	7.65619	6.1392	3.10075	1.82926	1.24226	1.48163	3.71087	1.89176	1.62914e-07	5.6889e-05	up	GO:0005829(cytosol);GO:0009414(response to water deprivation);GO:0009631(cold acclimation);GO:0009737(response to abscisic acid)	NA	NA	NA	Dehydrin DHN1 [Aegilops tauschii]
TraesCS3B02G403100	1.33424	1.56377	1.13738	0.434737	0.410526	0.396593	3.24948	1.70021	1.72943e-07	5.96361e-05	up	GO:0004674(protein serine/threonine kinase activity);GO:0005524(ATP binding);GO:0005886(plasma membrane);GO:0006468(protein phosphorylation);GO:0006952(defense response);GO:0009737(response to abscisic acid);GO:0009738(abscisic acid-activated signaling pathway);GO:0009789(positive regulation of abscisic acid-activated signaling pathway);GO:0016021(integral component of membrane);GO:0016301(kinase…	04626(Plant-pathogen interaction)	K13429	NA	unnamed protein product [Triticum aestivum]
TraesCS7A02G164100	15.1776	26.9427	19.0187	9.24159	9.2838	10.9449	2.0746	1.05283	1.88101e-07	6.40624e-05	up	GO:0005576(extracellular region);GO:0006952(defense response)	NA	NA	NA	hypothetical protein [Hordeum vulgare]
TraesCS5B02G152600	7.62857	15.4085	16.1583	6.64293	3.19766	2.53757	3.16649	1.66289	1.94913e-07	6.5975e-05	up	GO:0004066(asparagine synthase (glutamine-hydrolyzing) activity);GO:0005829(cytosol);GO:0006529(asparagine biosynthetic process);GO:0006541(glutamine metabolic process);GO:0009646(response to absence of light);GO:0042803(protein homodimerization activity);GO:0042803(protein homodimerization activity)	00250(Alanine, aspartate and glutamate metabolism);00250(Alanine, aspartate and glutamate metabolism)	K01953	EC:6.3.5.4	glutamine-dependent asparagine synthetase [Triticum aestivum]
TraesCS6D02G275600	6.0642	5.86617	3.29583	2.19154	1.50545	1.21861	3.09753	1.63112	1.97714e-07	6.6515e-05	up	GO:0003674(molecular_function);GO:0008150(biological_process);GO:0016021(integral component of membrane)	NA	NA	NA	hypothetical protein F775_32161 [Aegilops tauschii]
TraesCS3B02G178600	0.034456	0.02787	0	0.129221	0.448955	0.48118	0.0588339	-4.08721	2.09028e-07	6.94741e-05	down	GO:0005215(transporter activity);GO:0005623(cell);GO:0005886(plasma membrane);GO:0006811(ion transport);GO:0006873(cellular ion homeostasis);GO:0008308(voltage-gated anion channel activity);GO:0016021(integral component of membrane);GO:0055085(transmembrane transport)	NA	NA	NA	unnamed protein product [Triticum aestivum]
TraesCS5A02G018200	17.3701	32.2908	30.6011	14.2946	5.6139	8.44126	2.83113	1.50138	2.16442e-07	7.13748e-05	up	GO:0004674(protein serine/threonine kinase activity);GO:0005886(plasma membrane);GO:0006468(protein phosphorylation)	NA	NA	NA	thaumatin-like protein TLP4 [Hordeum vulgare]
TraesCS2A02G355700	4.08796	3.98918	3.35182	1.90501	1.36502	2.0418	2.1516	1.10541	2.17334e-07	7.13748e-05	up	GO:0003674(molecular_function);GO:0005575(cellular_component);GO:0008150(biological_process)	NA	NA	NA	putative cysteine desulfurase [Triticum urartu]
TraesCS2B02G174400	3.23807	3.20845	2.31535	0.912001	0.709926	0.28983	4.58315	2.19634	2.21865e-07	7.15846e-05	up	GO:0005634(nucleus);GO:0005737(cytoplasm);GO:0008379(thioredoxin peroxidase activity);GO:0009269(response to desiccation);GO:0010231(maintenance of seed dormancy);GO:0016209(antioxidant activity);GO:0055114(oxidation-reduction process)	00940(Phenylpropanoid biosynthesis)	K11188	EC:1.11.1.7;EC:1.11.1.15	RecName: Full=1-Cys peroxiredoxin PER1; AltName: Full=Rehydrin homolog; AltName: Full=Thioredoxin peroxidase
TraesCS1D02G089600	1.92041	3.67234	3.60106	1.11146	1.07223	0.82036	3.06047	1.61376	2.33096e-07	7.4771e-05	up	GO:0047634(agmatine N4-coumaroyltransferase activity)	00940(Phenylpropanoid biosynthesis);00945(Stilbenoid, diarylheptanoid and gingerol biosynthesis);00941(Flavonoid biosynthesis)	K13065	EC:2.3.1.133	predicted protein [Hordeum vulgare subsp. vulgare]
TraesCS5B02G202100	4.00241	2.26854	3.63416	7.06173	10.4002	7.29106	0.400158	-1.32136	2.45213e-07	7.8203e-05	down	GO:0005381(iron ion transmembrane transporter activity);GO:0005384(manganese ion transmembrane transporter activity);GO:0005774(vacuolar membrane);GO:0006880(intracellular sequestering of iron ion);GO:0030026(cellular manganese ion homeostasis);GO:0071281(cellular response to iron ion);GO:0071421(manganese ion transmembrane transport)	NA	NA	NA	predicted protein [Hordeum vulgare subsp. vulgare]
TraesCS1D02G296500	5.32121	5.51485	4.40784	2.14383	1.59547	1.24585	3.05786	1.61252	2.64375e-07	8.38298e-05	up	GO:0005737(cytoplasm);GO:0008150(biological_process);GO:0008429(phosphatidylethanolamine binding)	NA	NA	NA	cold regulated protein [Triticum aestivum]
TraesCS2D02G257100	22.7476	32.1672	27.241	17.8535	10.9404	12.2688	2.00074	1.00053	2.69054e-07	8.45088e-05	up	NA	NA	NA	NA	hypothetical protein F775_26831 [Aegilops tauschii]
TraesCS2A02G283000	6.16096	6.86217	5.39302	3.27473	2.5667	2.41966	2.22927	1.15657	2.6958e-07	8.45088e-05	up	GO:0003674(molecular_function);GO:0008150(biological_process);GO:0016021(integral component of membrane)	NA	NA	NA	hypothetical protein F775_09581 [Aegilops tauschii]
TraesCS3D02G138100	4.25625	3.83761	2.91843	1.52151	1.20955	1.35573	2.69461	1.43008	2.77792e-07	8.6267e-05	up	GO:0003674(molecular_function);GO:0005739(mitochondrion);GO:0008150(biological_process);GO:0016021(integral component of membrane)	NA	NA	NA	hypothetical protein F775_43838 [Aegilops tauschii]
TraesCS7D02G443500	0.414412	0.333485	0.744284	3.81193	2.3161	1.95863	0.184524	-2.43812	2.78316e-07	8.6267e-05	down	GO:0004089(carbonate dehydratase activity);GO:0005515(protein binding);GO:0005737(cytoplasm);GO:0005886(plasma membrane);GO:0008270(zinc ion binding);GO:0009507(chloroplast);GO:0009941(chloroplast envelope);GO:0010037(response to carbon dioxide);GO:0010119(regulation of stomatal movement);GO:0015976(carbon utilization);GO:2000122(negative regulation of stomatal complex development)	00910(Nitrogen metabolism)	K01673	EC:4.2.1.1	predicted protein, partial [Hordeum vulgare subsp. vulgare]
TraesCS5D02G096400	2.03864	2.49811	1.85879	0.496708	0.745551	0.206869	4.41337	2.14188	2.84638e-07	8.75944e-05	up	GO:0003674(molecular_function);GO:0005886(plasma membrane);GO:0008150(biological_process);GO:0016021(integral component of membrane)	NA	NA	NA	hypothetical protein F775_11384 [Aegilops tauschii]
TraesCSU02G169300	0	0	0	3.92348	0	5.54728	-inf	-inf	3.05845e-07	9.32288e-05	down	GO:0000788(nuclear nucleosome);GO:0003677(DNA binding);GO:0006334(nucleosome assembly)	NA	NA	NA	PREDICTED: histone H2B.2-like [Zea mays]
TraesCS1A02G235000	2.57801	2.33342	2.8816	1.10539	1.08037	0.560705	2.83747	1.50461	3.09883e-07	9.39406e-05	up	GO:0003747(translation release factor activity);GO:0005737(cytoplasm);GO:0006415(translational termination);GO:0016149(translation release factor activity, codon specific);GO:0040008(regulation of growth)	03015(mRNA surveillance pathway)	K03265	NA	Eukaryotic peptide chain release factor subunit 1-2 [Triticum urartu]
TraesCS2B02G519100	5.87826	7.41926	5.59496	3.71816	2.56519	2.95722	2.04451	1.03176	3.73165e-07	0.000110692	up	GO:0047634(agmatine N4-coumaroyltransferase activity)	00940(Phenylpropanoid biosynthesis);00945(Stilbenoid, diarylheptanoid and gingerol biosynthesis);00941(Flavonoid biosynthesis)	K13065	EC:2.3.1.133	predicted protein [Hordeum vulgare subsp. vulgare]
TraesCS6B02G044000	0.206296	0.140405	0.022887	0.78034	0.979365	1.5843	0.110523	-3.17759	4.48338e-07	0.00013019	down	GO:0005886(plasma membrane);GO:0015112(nitrate transmembrane transporter activity);GO:0015706(nitrate transport)	00910(Nitrogen metabolism)	K02575	NA	High-affinity nitrate transporter 2.1 [Triticum urartu]
TraesCS4A02G367300	0.327771	0.313549	0.329075	3.16365	1.35905	1.51159	0.160813	-2.63654	6.16714e-07	0.000174492	down	GO:0005515(protein binding);GO:0015112(nitrate transmembrane transporter activity);GO:0015706(nitrate transport)	00564(Glycerophospholipid metabolism);00230(Purine metabolism)	K01517	EC:3.6.1.13;EC:3.6.1.16	NAR2.2 [Triticum aestivum]
TraesCS2B02G455300	7.66961	10.8455	6.60587	4.05706	2.92771	1.65596	2.90728	1.53967	6.66553e-07	0.000187631	up	GO:0005381(iron ion transmembrane transporter activity);GO:0005384(manganese ion transmembrane transporter activity);GO:0006880(intracellular sequestering of iron ion);GO:0016020(membrane);GO:0030026(cellular manganese ion homeostasis);GO:0071281(cellular response to iron ion);GO:0071421(manganese ion transmembrane transport)	NA	NA	NA	predicted protein [Hordeum vulgare subsp. vulgare]
TraesCS3A02G397300	8.75054	5.11813	3.55614	11.8205	20.9233	17.1732	0.349076	-1.51839	6.99701e-07	0.000195962	down	GO:0008061(chitin binding);GO:0045840(positive regulation of mitotic nuclear division)	00520(Amino sugar and nucleotide sugar metabolism)	K01183	EC:3.2.1.14	Agglutinin isolectin 2 [Triticum urartu]
TraesCSU02G125200	54.7872	132.737	108.295	48.8803	39.145	41.8249	2.27816	1.18787	7.3722e-07	0.000204395	up	GO:0005634(nucleus);GO:0009555(pollen development);GO:0009860(pollen tube growth);GO:0010233(phloem transport);GO:0030410(nicotianamine synthase activity);GO:0030418(nicotianamine biosynthetic process)	NA	NA	NA	nicotianamine synthase [Triticum aestivum]
TraesCS1B02G394700	6.19689	5.81657	3.89743	2.24544	0.856564	1.45477	3.49171	1.80393	8.80847e-07	0.000240589	up	NA	NA	NA	NA	Putative non-specific lipid-transfer protein AKCS9 [Aegilops tauschii]
TraesCS1B02G381500	10.2615	9.90017	7.94072	4.43645	5.4163	4.10048	2.01404	1.01009	9.46662e-07	0.00025603	up	NA	NA	NA	NA	ABA inducible protein [Triticum aestivum]
TraesCS6B02G186000	89.3711	160.661	121.643	73.7849	54.817	36.9079	2.24564	1.16712	9.58799e-07	0.000258048	up	GO:0005634(nucleus);GO:0009555(pollen development);GO:0009860(pollen tube growth);GO:0010233(phloem transport);GO:0030410(nicotianamine synthase activity);GO:0030418(nicotianamine biosynthetic process)	NA	NA	NA	nicotianamine synthase [Triticum aestivum]
TraesCS2D02G500600	0.257373	0.600146	0.470961	3.32662	1.45172	1.28001	0.219281	-2.18915	1.05075e-06	0.000281311	down	GO:0004356(glutamate-ammonia ligase activity)	01230(Biosynthesis of amino acids);00630(Glyoxylate and dicarboxylate metabolism);00910(Nitrogen metabolism);00250(Alanine, aspartate and glutamate metabolism);00220(Arginine biosynthesis)	K01915	EC:6.3.1.2	plastid glutamine synthetase isoform GS2c [Triticum aestivum]
TraesCS6A02G165200	34.8523	60.3184	43.8769	24.688	19.075	9.10622	2.63003	1.39508	1.07815e-06	0.000285984	up	GO:0005634(nucleus);GO:0009555(pollen development);GO:0009860(pollen tube growth);GO:0010233(phloem transport);GO:0030410(nicotianamine synthase activity);GO:0030418(nicotianamine biosynthetic process)	NA	NA	NA	nicotianamine synthase [Triticum aestivum]
TraesCS7A02G539300	5.77303	6.77369	6.12581	3.45349	1.33655	2.41094	2.59305	1.37465	1.16502e-06	0.000307549	up	GO:0004674(protein serine/threonine kinase activity);GO:0005886(plasma membrane);GO:0006468(protein phosphorylation);GO:0006952(defense response);GO:0009506(plasmodesma)	04626(Plant-pathogen interaction)	K13457	NA	serine/threonine protein kinase [Triticum aestivum]
TraesCS2D02G438200	18.8309	20.3272	13.9577	55.794	32.0732	32.9583	0.439608	-1.18571	1.17877e-06	0.000309696	down	NA	NA	NA	NA	Putative lipid-transfer protein DIR1 [Triticum urartu]
TraesCS5A02G356300	2.75512	3.13344	2.36583	1.81708	0.974112	1.27505	2.02998	1.02147	1.28564e-06	0.00033146	up	GO:0009536(plastid);GO:0009575(chromoplast stroma);GO:0016117(carotenoid biosynthetic process);GO:0016767(geranylgeranyl-diphosphate geranylgeranyltransferase activity);GO:0016767(geranylgeranyl-diphosphate geranylgeranyltransferase activity)	00906(Carotenoid biosynthesis);00906(Carotenoid biosynthesis)	K02291	EC:2.5.1.32	Phytoene synthase, chloroplastic [Aegilops tauschii]
TraesCS1D02G418100	1.44924	1.80325	1.95248	0.625785	0.320801	0.656064	3.24773	1.69943	1.30256e-06	0.000334261	up	GO:0005451(monovalent cation:proton antiporter activity);GO:0006885(regulation of pH);GO:0012505(endomembrane system)	NA	NA	NA	Cation/H(+) antiporter 17 [Triticum urartu]
TraesCS4A02G263200	2.54915	2.64089	2.26378	1.36232	0.875881	0.863549	2.40311	1.2649	1.32537e-06	0.000336979	up	GO:0006629(lipid metabolic process);GO:0016020(membrane);GO:0016298(lipase activity)	00561(Glycerolipid metabolism)	K01054	EC:3.1.1.23	predicted protein [Hordeum vulgare subsp. vulgare]
TraesCS6D02G148200	18.5759	34.1201	21.3347	12.971	6.22518	3.45173	3.26877	1.70875	1.34316e-06	0.000339936	up	GO:0005634(nucleus);GO:0009555(pollen development);GO:0009860(pollen tube growth);GO:0010233(phloem transport);GO:0030410(nicotianamine synthase activity);GO:0030418(nicotianamine biosynthetic process)	NA	NA	NA	nicotianamine synthase [Triticum aestivum]
TraesCS3B02G003900	2.90182	2.93779	3.51765	6.04058	7.49293	7.87226	0.437137	-1.19384	1.35458e-06	0.000341261	down	GO:0005737(cytoplasm);GO:0032442(phenylcoumaran benzylic ether reductase activity);GO:0046686(response to cadmium ion);GO:0046686(response to cadmium ion)	00941(Flavonoid biosynthesis);00941(Flavonoid biosynthesis)	K13081	EC:1.17.1.3	unnamed protein product [Triticum aestivum]
TraesCS5B02G442900	16.0102	29.9956	31.7137	14.4271	11.9469	10.5196	2.10658	1.07491	1.72593e-06	0.000417653	up	GO:0003674(molecular_function);GO:0005576(extracellular region);GO:0008150(biological_process)	04075(Plant hormone signal transduction);04626(Plant-pathogen interaction)	K13449	NA	pathogenesis-related protein 1-6 [Triticum aestivum]
TraesCS5A02G552400	31.3216	44.0713	38.5815	23.555	19.3899	11.1848	2.10558	1.07422	1.83529e-06	0.000442176	up	GO:0009555(pollen development);GO:0009860(pollen tube growth);GO:0010233(phloem transport);GO:0030410(nicotianamine synthase activity);GO:0030418(nicotianamine biosynthetic process)	NA	NA	NA	nicotianamine synthase [Triticum aestivum]
TraesCS4B02G071500	3.85979	3.48563	3.79973	1.95379	2.04637	1.5264	2.01665	1.01196	1.91984e-06	0.000460536	up	GO:0003863(3-methyl-2-oxobutanoate dehydrogenase (2-methylpropanoyl-transferring) activity);GO:0005739(mitochondrion);GO:0005759(mitochondrial matrix);GO:0016624(oxidoreductase activity, acting on the aldehyde or oxo group of donors, disulfide as acceptor);GO:0046872(metal ion binding);GO:0055114(oxidation-reduction process);GO:0055114(oxidation-reduction process)	00640(Propanoate metabolism);00280(Valine, leucine and isoleucine degradation);00280(Valine, leucine and isoleucine degradation)	K00166	EC:1.2.4.4	2-oxoisovalerate dehydrogenase [Triticum aestivum]
TraesCS7D02G387800	4.53226	7.24886	6.17972	2.50539	2.49748	1.94386	2.58551	1.37045	1.98123e-06	0.000471165	up	GO:0003674(molecular_function);GO:0006865(amino acid transport);GO:0009507(chloroplast);GO:0016021(integral component of membrane);GO:0080143(regulation of amino acid export)	NA	NA	NA	predicted protein [Hordeum vulgare subsp. vulgare]
TraesCS2D02G379000	6.15817	6.65599	7.7369	3.85252	2.72888	1.3891	2.57839	1.36647	2.28093e-06	0.000530995	up	GO:0005829(cytosol);GO:0006545(glycine biosynthetic process);GO:0006567(threonine catabolic process);GO:0008732(L-allo-threonine aldolase activity)	01230(Biosynthesis of amino acids);00260(Glycine, serine and threonine metabolism)	K01620	EC:4.1.2.48	PREDICTED: probable low-specificity L-threonine aldolase 2 [Brachypodium distachyon]
TraesCS5A02G552000	105.558	185.261	138.143	87.574	70.6601	48.1917	2.07804	1.05522	2.30456e-06	0.000534242	up	GO:0005634(nucleus);GO:0009555(pollen development);GO:0009860(pollen tube growth);GO:0010233(phloem transport);GO:0030410(nicotianamine synthase activity);GO:0030418(nicotianamine biosynthetic process)	NA	NA	NA	nicotianamine synthase [Triticum aestivum]
TraesCS2A02G168200	3.7433	4.8148	5.77245	3.0336	2.01312	1.71894	2.11813	1.08279	2.32657e-06	0.000537087	up	GO:0010037(response to carbon dioxide)	00500(Starch and sucrose metabolism)	K00695	EC:2.4.1.13	Sucrose synthase 2 [Triticum urartu]
TraesCS6B02G082300	0	0	0.591538	3.24355	4.51823	4.20493	0.0494319	-4.33841	2.44177e-06	0.000559004	down	GO:0000790(nuclear chromatin);GO:0003677(DNA binding);GO:0006342(chromatin silencing)	04070(Phosphatidylinositol signaling system);04626(Plant-pathogen interaction)	K02183	NA	Histone H2A.1 [Aegilops tauschii]
TraesCS2B02G380400	1.8717	2.17228	1.11856	0.514218	0.524993	0.393967	3.60216	1.84886	2.76976e-06	0.000613718	up	GO:0005737(cytoplasm);GO:0016747(transferase activity, transferring acyl groups other than amino-acyl groups)	00592(alpha-Linolenic acid metabolism)	K18858	EC:2.3.1.195	PREDICTED: benzyl alcohol O-benzoyltransferase-like [Brachypodium distachyon]
TraesCS5A02G353400	2.66284	3.54786	2.89123	1.4775	0.767533	1.17613	2.66048	1.41169	2.79465e-06	0.000616758	up	NA	NA	NA	NA	predicted protein [Hordeum vulgare subsp. vulgare]
TraesCS7D02G211700	3.51057	4.03733	3.99799	2.28721	1.39511	1.73269	2.1322	1.09234	3.02116e-06	0.00066409	up	GO:0003735(structural constituent of ribosome);GO:0006412(translation);GO:0006412(translation)	03410(Base excision repair);03410(Base excision repair)	K03575	EC:3.2.2.-	ADP,ATP carrier protein, mitochondrial [Aegilops tauschii]
TraesCS1B02G119900	0.229127	1.7362	0.575415	0.108409	0.03552	0	17.6528	4.14182	3.1586e-06	0.000688813	up	GO:0016020(membrane);GO:0016709(oxidoreductase activity, acting on paired donors, with incorporation or reduction of molecular oxygen, NAD(P)H as one donor, and incorporation of one atom of oxygen);GO:0044550(secondary metabolite biosynthetic process)	00402(Benzoxazinoid biosynthesis)	K13224	EC:1.14.13.138	Cytochrome P450 71C1 [Aegilops tauschii]
TraesCS3A02G416800	13.2899	22.553	17.0049	10.6488	3.67507	6.02055	2.59766	1.37721	3.45076e-06	0.000740811	up	NA	NA	NA	NA	hypothetical protein TRIUR3_14717 [Triticum urartu]
TraesCS2D02G146500	0.760757	0.743155	0.5905	0.169893	0.066205	0.137215	5.61034	2.48809	3.55011e-06	0.000756257	up	GO:0005634(nucleus);GO:0008152(metabolic process);GO:0009860(pollen tube growth);GO:0052689(carboxylic ester hydrolase activity)	04075(Plant hormone signal transduction)	K14493	EC:3.-.-.-	predicted protein [Hordeum vulgare subsp. vulgare]
TraesCS7D02G466800	2.58606	3.1914	2.90504	1.54044	0.714186	0.545403	3.10086	1.63267	3.82762e-06	0.000809124	up	GO:0005274(allantoin uptake transmembrane transporter activity);GO:0005524(ATP binding);GO:0005739(mitochondrion);GO:0015210(uracil transmembrane transporter activity);GO:0015720(allantoin transport);GO:0015857(uracil transport);GO:0016021(integral component of membrane);GO:0043100(pyrimidine nucleobase salvage);GO:0043100(pyrimidine nucleobase salvage)	NA	NA	NA	PREDICTED: ureide permease 2-like [Brachypodium distachyon];hypothetical protein OsI_38434 [Oryza sativa Indica Group]
TraesCS2D02G579600	3.04751	4.48726	3.34132	2.14074	1.09946	1.47081	2.30866	1.20705	3.93081e-06	0.000827766	up	GO:0004674(protein serine/threonine kinase activity);GO:0005886(plasma membrane);GO:0006468(protein phosphorylation);GO:0006952(defense response);GO:0009506(plasmodesma)	00500(Starch and sucrose metabolism)	K01176	EC:3.2.1.1	Cysteine-rich receptor-like protein kinase 25 [Aegilops tauschii]
TraesCS3A02G490700	10.8318	6.39744	9.17177	4.95585	3.34883	3.76916	2.18663	1.12871	4.22232e-06	0.000879355	up	GO:0003955(NAD(P)H dehydrogenase (quinone) activity);GO:0005829(cytosol);GO:0005886(plasma membrane);GO:0008752(FMN reductase activity);GO:0009507(chloroplast);GO:0009570(chloroplast stroma);GO:0009651(response to salt stress);GO:0009735(response to cytokinin);GO:0042742(defense response to bacterium);GO:0055114(oxidation-reduction process);GO:0055114(oxidation-reduction process)	04626(Plant-pathogen interaction);04626(Plant-pathogen interaction)	K13436	EC:2.7.11.1	hypothetical protein TRIUR3_23960 [Triticum urartu]
TraesCS7A02G209800	2.85937	2.91989	1.916	0.862733	0.620082	1.10534	2.97326	1.57205	4.43827e-06	0.000910307	up	GO:0003735(structural constituent of ribosome);GO:0006412(translation)	03410(Base excision repair)	K03575	EC:3.2.2.-	ADP,ATP carrier protein, mitochondrial [Triticum urartu]
TraesCS1A02G304000	1.91817	2.36644	1.83484	0.582159	0.882163	0.620031	2.9359	1.5538	4.65474e-06	0.000944791	up	GO:0003700(transcription factor activity, sequence-specific DNA binding);GO:0005634(nucleus);GO:0006355(regulation of transcription, DNA-templated);GO:0043565(sequence-specific DNA binding)	04075(Plant hormone signal transduction)	K14494	NA	PREDICTED: protein SCARECROW-like [Setaria italica]
TraesCS4B02G179300	3.81792	3.26261	2.87633	1.64253	1.35508	1.31883	2.30673	1.20585	4.8233e-06	0.000974783	up	GO:0005737(cytoplasm);GO:0006012(galactose metabolic process);GO:0006979(response to oxidative stress);GO:0009408(response to heat);GO:0009409(response to cold);GO:0009414(response to water deprivation);GO:0009644(response to high light intensity);GO:0009651(response to salt stress);GO:0009737(response to abscisic acid);GO:0016051(carbohydrate biosynthetic process);GO:0016758(transferase activity…	00052(Galactose metabolism)	K18819	EC:2.4.1.123	Glycogenin-2 [Triticum urartu]
TraesCS6A02G350300	0.564316	0.680869	0.95203	0.177959	0.220514	0.205802	3.63612	1.8624	5.33669e-06	0.00105158	up	NA	NA	NA	NA	Cold shock protein CS66 [Triticum urartu]
TraesCS1B02G385100	4.77508	4.56195	3.47714	2.21329	2.33447	1.83795	2.00669	1.00482	6.23232e-06	0.00120229	up	GO:0004702(receptor signaling protein serine/threonine kinase activity);GO:0005737(cytoplasm)	04626(Plant-pathogen interaction)	K13414	EC:2.7.11.25	predicted protein, partial [Hordeum vulgare subsp. vulgare]
TraesCS3A02G288800	20.159	22.9272	21.8121	15.7214	6.61512	9.61429	2.03119	1.02233	6.65588e-06	0.00127509	up	GO:0005887(integral component of plasma membrane);GO:0015116(sulfate transmembrane transporter activity);GO:0015116(sulfate transmembrane transporter activity)	NA	NA	NA	unnamed protein product [Triticum aestivum]
TraesCS3B02G155100	3.51724	5.16146	3.86561	2.22629	1.71236	1.5152	2.30008	1.20169	7.33171e-06	0.00138059	up	GO:0003674(molecular_function);GO:0005739(mitochondrion);GO:0008150(biological_process);GO:0016021(integral component of membrane)	NA	NA	NA	predicted protein [Hordeum vulgare subsp. vulgare]
TraesCS7A02G425200	4.60606	8.06525	5.96424	16.7673	11.1412	11.6584	0.470989	-1.08623	8.6958e-06	0.0015965	down	GO:0003955(NAD(P)H dehydrogenase (quinone) activity);GO:0005737(cytoplasm);GO:0005886(plasma membrane);GO:0009506(plasmodesma);GO:0010181(FMN binding);GO:0045892(negative regulation of transcription, DNA-templated);GO:0055114(oxidation-reduction process)	00130(Ubiquinone and other terpenoid-quinone biosynthesis)	K03809	EC:1.6.5.2	predicted protein [Hordeum vulgare subsp. vulgare]
TraesCS3B02G213600	6.04039	3.89108	6.02458	3.06731	2.76126	1.97299	2.04524	1.03227	9.42315e-06	0.00171021	up	GO:0005215(transporter activity);GO:0016021(integral component of membrane);GO:0098656(anion transmembrane transport)	NA	NA	NA	unnamed protein product [Triticum aestivum]
TraesCS7A02G071000	1.81159	4.08264	3.25581	1.70603	0.832005	0.786725	2.75209	1.46053	1.00954e-05	0.00180257	up	GO:0015079(potassium ion transmembrane transporter activity);GO:0016020(membrane);GO:0016020(membrane)	NA	NA	NA	Putative potassium transporter 4 [Aegilops tauschii];high-affinity potassium transporter [Phragmites australis]
TraesCS2D02G223600	2.59615	2.085	2.28823	1.17933	1.0528	0.890243	2.23208	1.15839	1.0583e-05	0.00187748	up	GO:0004190(aspartic-type endopeptidase activity);GO:0006508(proteolysis);GO:0030163(protein catabolic process)	01210(2-Oxocarboxylic acid metabolism);01230(Biosynthesis of amino acids);00220(Arginine biosynthesis)	K00620	EC:2.3.1.35;EC:2.3.1.1	Aspartic proteinase nepenthesin-1 [Aegilops tauschii]
TraesCS5B02G372200	2.95491	2.62527	1.4293	0.718361	0.289481	0.439656	4.84248	2.27575	1.08255e-05	0.00191435	up	GO:0005829(cytosol);GO:0009414(response to water deprivation);GO:0009631(cold acclimation);GO:0009737(response to abscisic acid)	NA	NA	NA	Dehydrin DHN1 [Aegilops tauschii]
TraesCS6D02G333600	1.31413	2.9016	0.976779	0.477297	0.180315	0.128443	6.60578	2.72373	1.09276e-05	0.00192009	up	GO:0005829(cytosol);GO:0009414(response to water deprivation);GO:0009631(cold acclimation);GO:0009737(response to abscisic acid)	NA	NA	NA	Dehydrin DHN3 [Aegilops tauschii]
TraesCS3B02G575400	1.11278	1.18809	1.46795	0.531525	0.405035	0.55079	2.53391	1.34137	1.1408e-05	0.00199182	up	GO:0004674(protein serine/threonine kinase activity);GO:0005886(plasma membrane);GO:0006468(protein phosphorylation)	00260(Glycine, serine and threonine metabolism);00350(Tyrosine metabolism);00360(Phenylalanine metabolism);00410(beta-Alanine metabolism);00950(Isoquinoline alkaloid biosynthesis);00960(Tropane, piperidine and pyridine alkaloid biosynthesis)	K00276	EC:1.4.3.21	Putative serine/threonine-protein kinase receptor [Aegilops tauschii]
TraesCS6A02G255600	3.34048	5.48056	5.13813	11.7918	8.25244	9.99553	0.46469	-1.10566	1.21163e-05	0.00208904	down	NA	NA	NA	NA	predicted protein [Hordeum vulgare subsp. vulgare]
TraesCS4D02G327400	1.39958	1.50108	2.00928	4.12939	3.0971	2.88857	0.485408	-1.04273	1.53181e-05	0.00255331	down	GO:0016020(membrane);GO:0016709(oxidoreductase activity, acting on paired donors, with incorporation or reduction of molecular oxygen, NAD(P)H as one donor, and incorporation of one atom of oxygen);GO:0044550(secondary metabolite biosynthetic process)	00903(Limonene and pinene degradation);00945(Stilbenoid, diarylheptanoid and gingerol biosynthesis)	K00517	NA	predicted protein [Hordeum vulgare subsp. vulgare]
TraesCS2B02G400000	3.39297	3.46824	5.19254	2.41481	1.50305	1.48809	2.22971	1.15686	1.5415e-05	0.00256172	up	GO:0005829(cytosol);GO:0006545(glycine biosynthetic process);GO:0006567(threonine catabolic process);GO:0008732(L-allo-threonine aldolase activity)	01230(Biosynthesis of amino acids);00260(Glycine, serine and threonine metabolism)	K01620	EC:4.1.2.48	PREDICTED: probable low-specificity L-threonine aldolase 2 [Brachypodium distachyon]
TraesCS6D02G332500	9.31502	8.73379	11.0781	3.873	3.41353	5.80336	2.22515	1.1539	1.61379e-05	0.00265785	up	NA	NA	NA	NA	COR39 [Triticum aestivum]
TraesCS3A02G021900	0.810755	0.833981	1.11777	0.286523	0.276365	0.177314	3.7321	1.89999	1.86601e-05	0.00301567	up	GO:0004497(monooxygenase activity)	00905(Brassinosteroid biosynthesis)	K15639	EC:1.14.-.-	cytochrome P450, putative, expressed [Triticum aestivum]
TraesCS7D02G026300	2.01165	1.62405	0.297451	0.209545	0.142864	0.127027	8.20372	3.03628	1.95126e-05	0.0030936	up	NA	NA	NA	NA	hypothetical protein F775_32644 [Aegilops tauschii]
TraesCS2B02G453800	0.988313	1.39071	1.39473	0.399164	0.195491	0.17382	4.91071	2.29593	1.96519e-05	0.00310675	up	NA	NA	NA	NA	hypothetical protein TRIUR3_24544 [Triticum urartu]
TraesCS7A02G520000	4.69841	9.03095	6.19919	2.91182	2.16514	3.77135	2.25224	1.17136	2.11851e-05	0.00331118	up	GO:0003674(molecular_function);GO:0005575(cellular_component);GO:0008150(biological_process)	04144(Endocytosis)	K05747	NA	C2 domain-containing protein [Hordeum vulgare subsp. vulgare]
TraesCS2B02G121800	3.19198	3.338	3.22592	1.54086	1.06225	1.76416	2.23386	1.15954	2.15292e-05	0.0033503	up	GO:0000987(core promoter proximal region sequence-specific DNA binding);GO:0003700(transcription factor activity, sequence-specific DNA binding);GO:0005634(nucleus);GO:0005730(nucleolus);GO:0006351(transcription, DNA-templated);GO:0006355(regulation of transcription, DNA-templated);GO:0010200(response to chitin);GO:0043565(sequence-specific DNA binding);GO:0044212(transcription regulatory region …	04626(Plant-pathogen interaction)	K13424	NA	Putative WRKY transcription factor 70 [Aegilops tauschii]
TraesCS4D02G007200	8.16949	5.99714	6.2519	0.830913	3.53083	2.38356	3.02708	1.59793	2.15568e-05	0.0033503	up	GO:0004617(phosphoglycerate dehydrogenase activity);GO:0005739(mitochondrion);GO:0008863(formate dehydrogenase (NAD+) activity);GO:0009070(serine family amino acid biosynthetic process);GO:0042183(formate catabolic process);GO:0042183(formate catabolic process)	01200(Carbon metabolism);00630(Glyoxylate and dicarboxylate metabolism);00630(Glyoxylate and dicarboxylate metabolism)	K00122	EC:1.2.1.2	Formate dehydrogenase, mitochondrial [Aegilops tauschii]
TraesCS1D02G369800	12.7232	11.0552	8.4877	6.21313	5.36963	4.42809	2.01526	1.01097	2.33105e-05	0.00359249	up	NA	NA	NA	NA	hypothetical protein F775_31889 [Aegilops tauschii]
TraesCS1B02G338600	0.544061	0.886595	1.04864	0.198908	0.178273	0.275704	3.79745	1.92503	2.62881e-05	0.00394128	up	GO:0005576(extracellular region);GO:0030246(carbohydrate binding);GO:0030246(carbohydrate binding)	04120(Ubiquitin mediated proteolysis);04120(Ubiquitin mediated proteolysis)	K04506	EC:2.3.2.27	predicted protein [Hordeum vulgare subsp. vulgare]
TraesCS2A02G003200	1.50426	0.879305	1.6148	0.630837	0.340791	0.261674	3.24199	1.69688	2.72488e-05	0.00407426	up	GO:0005783(endoplasmic reticulum);GO:0010025(wax biosynthetic process);GO:0010143(cutin biosynthetic process);GO:0043668(exine);GO:0048653(anther development);GO:0048653(anther development)	00073(Cutin, suberine and wax biosynthesis);00073(Cutin, suberine and wax biosynthesis)	K15404	EC:4.1.99.5	Protein WAX2 [Aegilops tauschii]
TraesCS5A02G482100	4.79997	5.12662	6.19259	16.0836	8.98896	7.8792	0.489175	-1.03158	2.92203e-05	0.00432029	down	GO:0005794(Golgi apparatus);GO:0016413(O-acetyltransferase activity);GO:0071554(cell wall organization or biogenesis)	NA	NA	NA	predicted protein [Hordeum vulgare subsp. vulgare]
TraesCS4D02G201100	13.1699	22.9429	17.1692	11.8132	6.6558	4.09113	2.36177	1.23987	3.04859e-05	0.0044734	up	GO:0004364(glutathione transferase activity);GO:0005737(cytoplasm);GO:0006749(glutathione metabolic process);GO:0010731(protein glutathionylation);GO:0010731(protein glutathionylation)	00480(Glutathione metabolism);00480(Glutathione metabolism)	K00799	EC:2.5.1.18	predicted protein [Hordeum vulgare subsp. vulgare]
TraesCS5D02G302200	0.777281	0.578133	0.459839	1.92583	1.44735	1.4021	0.380134	-1.39542	3.0815e-05	0.00449469	down	GO:0004674(protein serine/threonine kinase activity);GO:0004842(ubiquitin-protein transferase activity);GO:0005524(ATP binding);GO:0005886(plasma membrane);GO:0006468(protein phosphorylation);GO:0016301(kinase activity);GO:0016567(protein ubiquitination);GO:0016874(ligase activity)	04626(Plant-pathogen interaction)	K13430	EC:2.7.11.1	U-box domain-containing protein 33 [Aegilops tauschii]
TraesCS1D02G184500	3.37968	3.12543	2.25035	1.32296	1.52211	1.26137	2.13213	1.0923	3.08754e-05	0.00449469	up	GO:0003824(catalytic activity);GO:0005737(cytoplasm);GO:0005829(cytosol);GO:0006520(cellular amino acid metabolic process);GO:0009970(cellular response to sulfate starvation);GO:0018826(methionine gamma-lyase activity);GO:0019458(methionine catabolic process via 2-oxobutanoate);GO:0030170(pyridoxal phosphate binding);GO:0042631(cellular response to water deprivation);GO:0051289(protein homotetram…	00270(Cysteine and methionine metabolism);00450(Selenocompound metabolism)	K01761	EC:4.4.1.11	predicted protein [Hordeum vulgare subsp. vulgare]
TraesCS6D02G008400	2.57737	1.73658	2.75961	0.532454	0.390184	0.969684	3.73803	1.90228	3.28589e-05	0.00467617	up	GO:0005515(protein binding)	NA	NA	NA	hypothetical protein F775_13839 [Aegilops tauschii]
TraesCS3B02G583600	1.30395	1.44968	1.46783	0.583156	0.520483	0.561072	2.53585	1.34247	3.34912e-05	0.00473798	up	GO:0004351(glutamate decarboxylase activity);GO:0005516(calmodulin binding);GO:0005829(cytosol);GO:0006536(glutamate metabolic process);GO:0030170(pyridoxal phosphate binding);GO:0046686(response to cadmium ion)	00650(Butanoate metabolism);00250(Alanine, aspartate and glutamate metabolism);00410(beta-Alanine metabolism);00430(Taurine and hypotaurine metabolism)	K01580	EC:4.1.1.15	Glutamate decarboxylase 1 [Aegilops tauschii]
TraesCS7A02G071600	0.832204	0.950008	1.08356	1.92958	2.42544	1.98323	0.452139	-1.14516	3.39585e-05	0.00476741	down	GO:0003674(molecular_function);GO:0005576(extracellular region);GO:0005615(extracellular space);GO:0009505(plant-type cell wall);GO:0009506(plasmodesma);GO:0048046(apoplast);GO:0080167(response to karrikin)	NA	NA	NA	predicted protein [Hordeum vulgare subsp. vulgare]
TraesCS5A02G028700	9.77487	10.5608	10.2476	6.98391	4.08979	3.6392	2.07867	1.05566	3.47586e-05	0.00485503	up	GO:0043161(proteasome-mediated ubiquitin-dependent protein catabolic process);GO:0061630(ubiquitin protein ligase activity)	NA	NA	NA	RING-H2 finger protein ATL2I [Aegilops tauschii]
TraesCS3D02G531900	2.88551	3.48323	3.07381	7.34467	5.30937	6.82068	0.484862	-1.04436	3.65879e-05	0.00501756	down	GO:0003677(DNA binding);GO:0003700(transcription factor activity, sequence-specific DNA binding);GO:0005634(nucleus);GO:0006351(transcription, DNA-templated);GO:0006355(regulation of transcription, DNA-templated);GO:0007623(circadian rhythm);GO:0009909(regulation of flower development)	04075(Plant hormone signal transduction)	K14491	NA	PHYTOCLOCK 1 [Triticum aestivum]
TraesCS1A02G222700	0.431672	0.325782	0.65325	1.3322	1.31955	1.1465	0.371409	-1.42892	3.9476e-05	0.00533826	down	GO:0004672(protein kinase activity);GO:0005524(ATP binding);GO:0005886(plasma membrane);GO:0006468(protein phosphorylation);GO:0016021(integral component of membrane);GO:0016301(kinase activity);GO:0016310(phosphorylation)	03013(RNA transport)	K14293	NA	Putative LRR receptor-like serine/threonine-protein kinase MRH1 [Aegilops tauschii]
TraesCS2D02G584000	0.606861	0.179648	0.431724	1.48324	1.26139	2.1183	0.250514	-1.99703	4.79506e-05	0.00628403	down	GO:0004601(peroxidase activity);GO:0009505(plant-type cell wall);GO:0009664(plant-type cell wall organization)	00940(Phenylpropanoid biosynthesis)	K00430	EC:1.11.1.7	Peroxidase 12 [Aegilops tauschii]
TraesCS4D02G042400	1.16353	2.9521	2.96052	0.749053	1.11005	0.727862	2.7353	1.4517	4.97639e-05	0.00644512	up	GO:0004674(protein serine/threonine kinase activity);GO:0005886(plasma membrane);GO:0007166(cell surface receptor signaling pathway)	04626(Plant-pathogen interaction)	K13430	EC:2.7.11.1	Wall-associated receptor kinase 4 [Aegilops tauschii]
TraesCS3D02G347400	1.65457	1.90221	2.07799	0.528936	0.575694	0.469169	3.58036	1.84011	5.11238e-05	0.00655966	up	NA	NA	NA	NA	unnamed protein product [Triticum aestivum]
TraesCS4A02G194800	3.36928	2.93779	3.43541	1.43601	2.03316	0.889453	2.23522	1.16042	5.20475e-05	0.00663191	up	GO:0004674(protein serine/threonine kinase activity);GO:0005524(ATP binding);GO:0005886(plasma membrane);GO:0006468(protein phosphorylation);GO:0007165(signal transduction);GO:0016301(kinase activity);GO:0016310(phosphorylation)	04075(Plant hormone signal transduction)	K14498	EC:2.7.11.1	CBL-interacting protein kinase 14 [Triticum urartu]
TraesCS2B02G126200	6.91842	13.1743	7.79746	4.61393	3.57612	5.74559	2.00136	1.00098	5.27224e-05	0.00670243	up	GO:0004601(peroxidase activity);GO:0005515(protein binding);GO:0005576(extracellular region);GO:0005618(cell wall);GO:0005794(Golgi apparatus);GO:0005829(cytosol);GO:0006979(response to oxidative stress);GO:0009809(lignin biosynthetic process);GO:0010089(xylem development);GO:0020037(heme binding);GO:0042744(hydrogen peroxide catabolic process);GO:0046872(metal ion binding);GO:0048046(apoplast);G…	00940(Phenylpropanoid biosynthesis)	K00430	EC:1.11.1.7	Peroxidase 2 [Aegilops tauschii]
TraesCS5D02G310500	2.88437	3.34007	2.21947	1.26851	1.15161	1.3468	2.24159	1.16453	5.33434e-05	0.00674339	up	GO:0005737(cytoplasm);GO:0008270(zinc ion binding);GO:0016491(oxidoreductase activity);GO:0055114(oxidation-reduction process)	NA	NA	NA	Putative NADP-dependent oxidoreductase P1 [Aegilops tauschii]
TraesCS7A02G073100	44.8573	41.0744	43.9896	10.2315	28.6494	19.2653	2.23439	1.15988	5.45888e-05	0.00686065	up	NA	NA	NA	NA	hypothetical protein TRIUR3_15500 [Triticum urartu]
TraesCS1D02G000200	8.083	11.7185	9.74569	6.97797	2.84764	3.45976	2.22404	1.15318	6.12094e-05	0.007589	up	NA	NA	NA	NA	low-molecular-weight glutenin subunit [Triticum aestivum]
TraesCS6B02G011400	11.7462	4.25033	11.244	2.72555	2.20126	4.76396	2.81097	1.49107	6.19322e-05	0.0076614	up	NA	NA	NA	NA	hypothetical protein F775_28046 [Aegilops tauschii]
TraesCS3A02G050700	2.50835	3.3439	3.03288	1.11851	1.39718	1.7986	2.05947	1.04227	6.28329e-05	0.00775544	up	GO:0005829(cytosol);GO:0016787(hydrolase activity)	NA	NA	NA	predicted protein [Hordeum vulgare subsp. vulgare]
TraesCS6A02G163100	31.0232	62.1857	44.8446	32.0039	17.3573	12.4115	2.23486	1.16019	7.05247e-05	0.00849576	up	GO:0005634(nucleus);GO:0009555(pollen development);GO:0009860(pollen tube growth);GO:0010233(phloem transport);GO:0030410(nicotianamine synthase activity);GO:0030418(nicotianamine biosynthetic process)	NA	NA	NA	nicotianamine synthase [Triticum aestivum]
TraesCS3A02G526600	0.807416	1.07572	1.16209	2.93013	1.87099	2.45133	0.419889	-1.25192	7.86961e-05	0.00933742	down	GO:0003677(DNA binding);GO:0003700(transcription factor activity, sequence-specific DNA binding);GO:0005634(nucleus);GO:0006351(transcription, DNA-templated);GO:0006355(regulation of transcription, DNA-templated);GO:0007623(circadian rhythm);GO:0009909(regulation of flower development)	04075(Plant hormone signal transduction)	K14491	NA	LUX-A [Triticum aestivum]
TraesCS4D02G186100	4.95943	4.03341	2.90428	2.15534	1.03545	1.7598	2.40317	1.26494	7.94173e-05	0.00940277	up	GO:0005744(mitochondrial inner membrane presequence translocase complex);GO:0015266(protein channel activity);GO:0030150(protein import into mitochondrial matrix);GO:0031305(integral component of mitochondrial inner membrane);GO:0031305(integral component of mitochondrial inner membrane)	NA	NA	NA	predicted protein, partial [Hordeum vulgare subsp. vulgare]
TraesCS3B02G429200	5.88004	1.78638	2.03999	6.46626	12.0255	10.9206	0.330011	-1.59941	8.48626e-05	0.00989879	down	GO:0008061(chitin binding);GO:0045840(positive regulation of mitotic nuclear division)	00520(Amino sugar and nucleotide sugar metabolism)	K01183	EC:3.2.1.14	Agglutinin isolectin 2 [Triticum urartu]
TraesCS5B02G442800	7.96143	16.5141	15.7587	6.65581	3.73434	7.08844	2.30191	1.20283	8.95919e-05	0.0103239	up	GO:0003674(molecular_function);GO:0005576(extracellular region);GO:0008150(biological_process)	04075(Plant hormone signal transduction);04626(Plant-pathogen interaction)	K13449	NA	pathogenesis-related protein 1-8 [Triticum aestivum]
TraesCS3B02G261300	2.37173	1.82013	1.51885	0.652084	0.290412	0.463165	4.06265	2.02242	9.0746e-05	0.0103874	up	GO:0016021(integral component of membrane)	NA	NA	NA	unnamed protein product [Triticum aestivum]
TraesCS5B02G224100	0.907858	2.30717	1.92717	0.497163	0.453278	0.584962	3.34909	1.74377	9.26175e-05	0.0105586	up	GO:0002237(response to molecule of bacterial origin);GO:0003700(transcription factor activity, sequence-specific DNA binding);GO:0005515(protein binding);GO:0005634(nucleus);GO:0006351(transcription, DNA-templated);GO:0006355(regulation of transcription, DNA-templated);GO:0009611(response to wounding);GO:0009751(response to salicylic acid);GO:0010200(response to chitin);GO:0031347(regulation of d…	04626(Plant-pathogen interaction)	K18834	NA	predicted protein [Hordeum vulgare subsp. vulgare]
TraesCS2B02G626300	0.139142	0.09506	0.299299	1.0147	0.393107	0.859664	0.235284	-2.08752	9.77305e-05	0.0110494	down	GO:0000271(polysaccharide biosynthetic process);GO:0005768(endosome);GO:0005794(Golgi apparatus);GO:0005802(trans-Golgi network);GO:0005886(plasma membrane);GO:0009409(response to cold);GO:0009832(plant-type cell wall biogenesis);GO:0016757(transferase activity, transferring glycosyl groups);GO:0016759(cellulose synthase activity);GO:0016760(cellulose synthase (UDP-forming) activity);GO:0030173(i…	00500(Starch and sucrose metabolism);00520(Amino sugar and nucleotide sugar metabolism)	K00770	EC:2.4.2.24	Mixed-linked glucan synthase 2 [Aegilops tauschii]
TraesCS2B02G555400	1.2962	3.33889	1.25457	0.742246	0.763938	0.953332	2.39465	1.25981	0.000108257	0.0119458	up	GO:0002215(defense response to nematode);GO:0050832(defense response to fungus);GO:0050832(defense response to fungus)	00591(Linoleic acid metabolism);00591(Linoleic acid metabolism)	K15718	EC:1.13.11.58	Lipoxygenase 1 [Triticum urartu]
TraesCS2D02G105100	1.01751	1.30821	1.34947	0.671372	0.350165	0.489179	2.43274	1.28258	0.000109262	0.0119921	up	GO:0000139(Golgi membrane);GO:0005509(calcium ion binding);GO:0005515(protein binding);GO:0005576(extracellular region);GO:0005622(intracellular);GO:0005623(cell);GO:0005770(late endosome);GO:0005783(endoplasmic reticulum);GO:0005794(Golgi apparatus);GO:0005802(trans-Golgi network);GO:0005886(plasma membrane);GO:0005887(integral component of plasma membrane);GO:0006623(protein targeting to vacuol…	NA	NA	NA	Vacuolar-sorting receptor 1 [Triticum urartu]
TraesCS3A02G388000	1.1121	1.42477	1.45728	3.45798	3.55027	2.60968	0.415282	-1.26784	0.000119194	0.0128694	down	GO:0003333(amino acid transmembrane transport);GO:0005886(plasma membrane);GO:0015171(amino acid transmembrane transporter activity)	NA	NA	NA	unnamed protein product [Triticum aestivum]
TraesCS3A02G488200	3.16584	2.56365	3.9285	1.338	1.39085	1.40625	2.33561	1.2238	0.000127808	0.0136923	up	GO:0004364(glutathione transferase activity);GO:0005737(cytoplasm);GO:0006749(glutathione metabolic process);GO:0009407(toxin catabolic process)	00480(Glutathione metabolism)	K00799	EC:2.5.1.18	hypothetical protein F775_18354 [Aegilops tauschii]
TraesCS6A02G031200	0.36872	0.405675	0.265961	0.753823	1.13865	1.57925	0.299665	-1.73858	0.000135843	0.014358	down	GO:0005886(plasma membrane);GO:0015112(nitrate transmembrane transporter activity);GO:0015706(nitrate transport)	00910(Nitrogen metabolism)	K02575	NA	High-affinity nitrate transporter 2.1 [Triticum urartu]
TraesCS3D02G022500	2.35304	1.98723	2.18153	3.19543	5.20848	4.79158	0.494244	-1.0167	0.000143312	0.0149767	down	GO:0005576(extracellular region);GO:0016757(transferase activity, transferring glycosyl groups);GO:0016757(transferase activity, transferring glycosyl groups)	00514(Other types of O-glycan biosynthesis);00514(Other types of O-glycan biosynthesis)	K18134	EC:2.4.1.255	glycosyltransferase, HGA-like,putative,expressed [Triticum aestivum]
TraesCS2B02G414500	2.97585	2.25852	3.21513	1.45243	1.16662	1.57086	2.01663	1.01194	0.000149198	0.0155315	up	GO:0009507(chloroplast);GO:0016119(carotene metabolic process);GO:0016123(xanthophyll biosynthetic process)	00906(Carotenoid biosynthesis)	K15746	EC:1.14.13.129	beta-carotene hydroxylase B1 [Triticum aestivum]
TraesCS7A02G454400	0	0.418583	0.545921	2.27812	1.74579	1.99771	0.160174	-2.64229	0.000151118	0.0156433	down	GO:0004089(carbonate dehydratase activity);GO:0005515(protein binding);GO:0005737(cytoplasm);GO:0005886(plasma membrane);GO:0008270(zinc ion binding);GO:0009507(chloroplast);GO:0009941(chloroplast envelope);GO:0010037(response to carbon dioxide);GO:0010119(regulation of stomatal movement);GO:0015976(carbon utilization);GO:2000122(negative regulation of stomatal complex development)	00910(Nitrogen metabolism)	K01673	EC:4.2.1.1	predicted protein, partial [Hordeum vulgare subsp. vulgare]
TraesCS4D02G025500	0.528835	0.594272	0.240253	2.14034	1.64665	1.09756	0.279116	-1.84106	0.000152217	0.0156433	down	GO:0003674(molecular_function);GO:0008150(biological_process);GO:0009507(chloroplast);GO:0009706(chloroplast inner membrane);GO:0009941(chloroplast envelope);GO:0016021(integral component of membrane);GO:0016021(integral component of membrane)	NA	NA	NA	hypothetical protein F775_05642 [Aegilops tauschii]
TraesCS1A02G371000	2.00328	1.13709	1.12019	2.83103	3.9159	4.23655	0.387907	-1.36622	0.000159335	0.0161897	down	NA	NA	NA	NA	hypothetical protein F775_09863 [Aegilops tauschii]
TraesCS6D02G336600	0.357348	0.726156	0.680506	0.220745	0.137163	0.095319	3.89211	1.96055	0.000166113	0.0166939	up	GO:0004458(D-lactate dehydrogenase (cytochrome) activity);GO:0005524(ATP binding);GO:0005739(mitochondrion);GO:0008720(D-lactate dehydrogenase activity);GO:0008891(glycolate oxidase activity);GO:0019154(glycolate dehydrogenase activity);GO:0042802(identical protein binding);GO:0050660(flavin adenine dinucleotide binding);GO:0051596(methylglyoxal catabolic process);GO:0055114(oxidation-reduction p…	00620(Pyruvate metabolism)	K00102	EC:1.1.2.4	predicted protein [Hordeum vulgare subsp. vulgare]
TraesCS2D02G033200	0.905391	1.46767	1.60261	0.75295	0.35511	0.219604	2.99448	1.58231	0.000172509	0.0172424	up	GO:0005515(protein binding);GO:0005515(protein binding)	04141(Protein processing in endoplasmic reticulum);04626(Plant-pathogen interaction);04626(Plant-pathogen interaction)	K04079	NA	heat shock protein 90 [Triticum aestivum]
TraesCS3D02G221800	0.621233	0.761049	0.675972	1.72362	1.84155	2.44548	0.342435	-1.5461	0.000172842	0.0172445	down	GO:0003700(transcription factor activity, sequence-specific DNA binding);GO:0005634(nucleus);GO:0006351(transcription, DNA-templated);GO:0006355(regulation of transcription, DNA-templated);GO:0043565(sequence-specific DNA binding)	00750(Vitamin B6 metabolism)	K05275	EC:1.1.1.65	unnamed protein product [Triticum aestivum]
TraesCS3A02G113100	1.65095	3.52124	2.22717	0.759212	0.969556	0.678261	3.07406	1.62015	0.000176537	0.0175182	up	GO:0009408(response to heat)	04141(Protein processing in endoplasmic reticulum)	K13993	NA	predicted protein [Hordeum vulgare subsp. vulgare]
TraesCS3A02G045500	1.10123	1.769	2.18651	3.15346	3.46383	4.69046	0.447193	-1.16103	0.000179421	0.0177405	down	NA	NA	NA	NA	Bowman-Birk type trypsin inhibitor [Triticum urartu]
TraesCS1D02G233800	5.19719	5.33354	4.30625	2.30934	1.21204	1.89911	2.7372	1.4527	0.000182052	0.0179044	up	NA	NA	NA	NA	hypothetical protein F775_26169 [Aegilops tauschii]
TraesCS7D02G101200	0.144653	0.135023	0.243098	0.165713	1.44033	1.65235	0.160439	-2.6399	0.000184515	0.0180822	down	GO:0004497(monooxygenase activity);GO:0007275(multicellular organism development);GO:0010268(brassinosteroid homeostasis);GO:0016125(sterol metabolic process);GO:0016132(brassinosteroid biosynthetic process)	00904(Diterpenoid biosynthesis)	K04123	EC:1.14.13.79	predicted protein [Hordeum vulgare subsp. vulgare]
TraesCS7D02G416600	0.462162	1.51764	1.31153	4.12453	2.94042	3.23676	0.319494	-1.64614	0.000185679	0.0181318	down	GO:0003955(NAD(P)H dehydrogenase (quinone) activity);GO:0005737(cytoplasm);GO:0005886(plasma membrane);GO:0009506(plasmodesma);GO:0010181(FMN binding);GO:0045892(negative regulation of transcription, DNA-templated);GO:0055114(oxidation-reduction process)	00130(Ubiquinone and other terpenoid-quinone biosynthesis)	K03809	EC:1.6.5.2	predicted protein [Hordeum vulgare subsp. vulgare]
TraesCS4B02G024100	0.721571	0.956624	0.623059	2.29413	2.19854	1.2592	0.400088	-1.32161	0.000196997	0.0188309	down	GO:0005575(cellular_component);GO:0008150(biological_process)	04626(Plant-pathogen interaction)	K12795	NA	Stress-induced-phosphoprotein 1 [Triticum urartu]
TraesCS2A02G440500	7.91065	14.5194	9.40752	31.8467	19.429	17.5713	0.462438	-1.11267	0.000202566	0.0192692	down	NA	NA	NA	NA	Putative lipid-transfer protein DIR1 [Triticum urartu]
TraesCS4B02G042500	1.02986	1.21913	1.55721	3.01187	2.11566	2.7044	0.485984	-1.04102	0.000206917	0.0194878	down	GO:0003674(molecular_function);GO:0008150(biological_process);GO:0009507(chloroplast)	NA	NA	NA	predicted protein, partial [Hordeum vulgare subsp. vulgare]
TraesCSU02G137500	0.941796	3.90442	1.32675	0.699309	0.316575	0.274647	4.78328	2.258	0.000210215	0.0197249	up	GO:0005618(cell wall);GO:0033609(oxalate metabolic process);GO:0046564(oxalate decarboxylase activity)	NA	NA	NA	Germin-like protein 8-14 [Triticum urartu]
TraesCS2A02G040500	0.159726	0.728976	1.92058	3.16106	2.68198	9.40236	0.184271	-2.4401	0.000212514	0.0198675	down	GO:0004568(chitinase activity);GO:0005576(extracellular region);GO:0006032(chitin catabolic process);GO:0008061(chitin binding)	00520(Amino sugar and nucleotide sugar metabolism)	K01183	EC:3.2.1.14	PREDICTED: xylanase inhibitor protein 1-like [Brachypodium distachyon]
TraesCS7B02G235300	6.43037	9.74083	7.28485	4.64372	3.20867	1.76483	2.43896	1.28627	0.000217964	0.0202454	up	GO:0043161(proteasome-mediated ubiquitin-dependent protein catabolic process);GO:0061630(ubiquitin protein ligase activity)	03440(Homologous recombination)	K10875	EC:3.6.4.-	predicted protein [Hordeum vulgare subsp. vulgare]
TraesCS1A02G273800	0.125165	0.211673	0.372217	1.07837	0.975646	0.613718	0.26579	-1.91164	0.000227128	0.0208856	down	GO:0005634(nucleus)	NA	NA	NA	hypothetical protein F775_10909 [Aegilops tauschii]
TraesCS2B02G203100	1.46728	2.78696	1.43536	0.967149	0.636071	0.714448	2.45488	1.29565	0.000242057	0.0218935	up	NA	NA	NA	NA	hypothetical protein F775_03565 [Aegilops tauschii]
TraesCS5A02G482200	1.04553	1.52982	1.91097	5.6814	2.16404	2.68365	0.426088	-1.23078	0.000247469	0.0222372	down	GO:0000271(polysaccharide biosynthetic process);GO:0005768(endosome);GO:0005794(Golgi apparatus);GO:0005802(trans-Golgi network);GO:0005886(plasma membrane);GO:0009409(response to cold);GO:0009832(plant-type cell wall biogenesis);GO:0016757(transferase activity, transferring glycosyl groups);GO:0016759(cellulose synthase activity);GO:0016760(cellulose synthase (UDP-forming) activity);GO:0030173(i…	00500(Starch and sucrose metabolism);00520(Amino sugar and nucleotide sugar metabolism)	K00770	EC:2.4.2.24	putative mixed-linked glucan synthase 7 [Triticum urartu]
TraesCS6D02G366200	0.539088	1.96938	0.842366	3.97772	2.53134	2.97228	0.353414	-1.50057	0.000249251	0.0223608	down	GO:0003824(catalytic activity);GO:0005737(cytoplasm);GO:0005829(cytosol);GO:0007623(circadian rhythm);GO:0009409(response to cold);GO:0009809(lignin biosynthetic process);GO:0016621(cinnamoyl-CoA reductase activity);GO:0050662(coenzyme binding);GO:0055114(oxidation-reduction process)	00940(Phenylpropanoid biosynthesis)	K09753	EC:1.2.1.44	Dihydroflavonol-4-reductase [Aegilops tauschii]
TraesCS1B02G245700	2.14236	3.66818	1.44895	0.827744	0.5331	0.491707	3.91864	1.97035	0.000260061	0.0231053	up	NA	NA	NA	NA	hypothetical protein F775_26169 [Aegilops tauschii]
TraesCS5D02G408300	0	0.194409	0.13899	0.584407	0.455976	1.24825	0.145676	-2.77917	0.00026251	0.0232853	down	GO:0005576(extracellular region);GO:0005615(extracellular space);GO:0009620(response to fungus);GO:0009627(systemic acquired resistance);GO:0009751(response to salicylic acid);GO:0009817(defense response to fungus, incompatible interaction);GO:0009866(induced systemic resistance, ethylene mediated signaling pathway);GO:0009871(jasmonic acid and ethylene-dependent systemic resistance, ethylene med…	NA	NA	NA	hypothetical protein F775_52652 [Aegilops tauschii]
TraesCS7A02G246000	0.874356	0.814579	1.20434	2.15537	2.37088	1.93989	0.447449	-1.16021	0.000268755	0.0236115	down	GO:0003700(transcription factor activity, sequence-specific DNA binding);GO:0005634(nucleus);GO:0005737(cytoplasm);GO:0007623(circadian rhythm);GO:0042752(regulation of circadian rhythm);GO:0046872(metal ion binding);GO:0046975(histone methyltransferase activity (H3-K36 specific));GO:0051213(dioxygenase activity);GO:0055114(oxidation-reduction process);GO:0070544(histone H3-K36 demethylation)	NA	NA	NA	PREDICTED: putative lysine-specific demethylase JMJD5 [Brachypodium distachyon]
TraesCS2B02G582000	5.41704	4.47075	6.33374	3.26891	2.31342	2.51196	2.00407	1.00293	0.000272502	0.0238053	up	GO:0000325(plant-type vacuole);GO:0004540(ribonuclease activity);GO:0004568(chitinase activity);GO:0005576(extracellular region);GO:0008061(chitin binding);GO:0009615(response to virus);GO:0009627(systemic acquired resistance);GO:0009651(response to salt stress);GO:0009723(response to ethylene);GO:0009817(defense response to fungus, incompatible interaction);GO:0031640(killing of cells of other o…	NA	NA	NA	putative vacuolar defense protein [Triticum aestivum]
TraesCS7B02G226200	0.794631	0.892172	0.901059	0.901176	6.17612	3.52232	0.244147	-2.03418	0.000274214	0.0238778	down	GO:0006124(ferredoxin metabolic process);GO:0009055(electron carrier activity)	00195(Photosynthesis)	K02639	NA	Ferredoxin, chloroplastic [Aegilops tauschii]
TraesCS3B02G089100	4.80002	4.2997	3.7061	0.581622	2.20385	0.680802	3.69441	1.88534	0.000274865	0.0238821	up	NA	NA	NA	NA	hypothetical protein F775_14862 [Aegilops tauschii]
TraesCS3D02G495700	3.3464	3.67796	2.62896	1.54215	1.80731	1.37695	2.04242	1.03028	0.000276523	0.0239507	up	GO:0000977(RNA polymerase II regulatory region sequence-specific DNA binding);GO:0003700(transcription factor activity, sequence-specific DNA binding);GO:0006357(regulation of transcription from RNA polymerase II promoter);GO:0010106(cellular response to iron ion starvation);GO:0055072(iron ion homeostasis);GO:0090575(RNA polymerase II transcription factor complex)	NA	NA	NA	basic helix-loop-helix protein [Hordeum vulgare subsp. vulgare]
TraesCS5B02G442700	10.3256	28.2125	20.0251	10.8377	9.22365	8.61488	2.04222	1.03014	0.000278936	0.0240582	up	GO:0003674(molecular_function);GO:0005576(extracellular region);GO:0008150(biological_process)	04075(Plant hormone signal transduction);04626(Plant-pathogen interaction)	K13449	NA	pathogenesis-related protein 1-16 [Triticum aestivum]
TraesCS2B02G004900	0.572067	0.672734	1.01769	1.81037	1.88967	1.81073	0.410559	-1.28434	0.000280533	0.0240582	down	GO:0004674(protein serine/threonine kinase activity);GO:0005524(ATP binding);GO:0005886(plasma membrane);GO:0006468(protein phosphorylation);GO:0007169(transmembrane receptor protein tyrosine kinase signaling pathway);GO:0016021(integral component of membrane);GO:0016301(kinase activity);GO:0016310(phosphorylation)	04626(Plant-pathogen interaction)	K13428	EC:2.7.11.1	predicted protein [Hordeum vulgare subsp. vulgare]
TraesCS2B02G416400	1.1551	2.25459	1.87688	2.7936	5.79972	3.79811	0.426632	-1.22894	0.000280816	0.0240582	down	GO:0005886(plasma membrane);GO:0031225(anchored component of membrane);GO:0046658(anchored component of plasma membrane)	03015(mRNA surveillance pathway)	K03456	NA	fasciclin-like protein FLA5 [Triticum aestivum]
TraesCS3D02G192100	1.12267	1.5436	0.682791	0.291511	0.393578	0.369866	3.1746	1.66657	0.000286748	0.0244525	up	NA	NA	NA	NA	hypothetical protein F775_18108 [Aegilops tauschii]
TraesCS5D02G114400	1.45724	1.62761	1.24423	0.846531	0.491223	0.546791	2.29714	1.19984	0.000301589	0.0255208	up	GO:0005351(sugar:proton symporter activity);GO:0005355(glucose transmembrane transporter activity);GO:0005887(integral component of plasma membrane);GO:0035428(hexose transmembrane transport);GO:0046323(glucose import)	NA	NA	NA	Putative polyol transporter 1 [Triticum urartu]
TraesCS6D02G009700	0.194568	0.152031	0.640289	1.50177	1.3767	1.01634	0.253386	-1.98059	0.000306408	0.02574	down	GO:0008643(carbohydrate transport);GO:0016021(integral component of membrane);GO:0051119(sugar transmembrane transporter activity)	NA	NA	NA	Protein RUPTURED POLLEN GRAIN 1 [Aegilops tauschii]
TraesCS7A02G418900	0.136139	0.194645	0	0.31224	1.07162	0.976938	0.140115	-2.83531	0.000316534	0.0263411	down	GO:0005506(iron ion binding);GO:0009507(chloroplast);GO:0010223(secondary shoot formation);GO:0016859(cis-trans isomerase activity);GO:1901601(strigolactone biosynthetic process)	00906(Carotenoid biosynthesis)	K17911	EC:5.2.1.14	predicted protein [Hordeum vulgare subsp. vulgare]
TraesCS2D02G216900	0.093565	0.280093	0.232657	1.02267	0.41198	0.710095	0.282698	-1.82267	0.00033204	0.0274246	down	GO:0000271(polysaccharide biosynthetic process);GO:0005768(endosome);GO:0005794(Golgi apparatus);GO:0005802(trans-Golgi network);GO:0005886(plasma membrane);GO:0009409(response to cold);GO:0009832(plant-type cell wall biogenesis);GO:0016757(transferase activity, transferring glycosyl groups);GO:0016759(cellulose synthase activity);GO:0016760(cellulose synthase (UDP-forming) activity);GO:0030173(i…	00500(Starch and sucrose metabolism);00520(Amino sugar and nucleotide sugar metabolism)	K00770	EC:2.4.2.24	Putative mixed-linked glucan synthase 8 [Aegilops tauschii]
TraesCS2D02G177900	3.66835	2.7105	2.32754	1.82067	1.12229	1.24172	2.08054	1.05696	0.000336288	0.0276926	up	GO:0005783(endoplasmic reticulum);GO:0016020(membrane);GO:0016788(hydrolase activity, acting on ester bonds);GO:0016788(hydrolase activity, acting on ester bonds)	00901(Indole alkaloid biosynthesis);00901(Indole alkaloid biosynthesis)	K01757	EC:4.3.3.2	Adipocyte plasma membrane-associated protein [Aegilops tauschii]
TraesCS7A02G333100	1.88294	1.55998	0.622784	0.508001	0.217565	0.386894	3.65469	1.86975	0.000338611	0.0278009	up	GO:0003674(molecular_function);GO:0005634(nucleus);GO:0005730(nucleolus);GO:0005737(cytoplasm);GO:0005829(cytosol);GO:0006873(cellular ion homeostasis);GO:0006970(response to osmotic stress);GO:0009414(response to water deprivation);GO:0009737(response to abscisic acid);GO:0009793(embryo development ending in seed dormancy);GO:0009845(seed germination);GO:0010226(response to lithium ion)	NA	NA	NA	predicted protein [Hordeum vulgare subsp. vulgare]
TraesCS3A02G471800	0.449114	1.79125	1.11384	3.37878	2.43416	3.1986	0.372212	-1.4258	0.000342349	0.0279415	down	GO:0004190(aspartic-type endopeptidase activity);GO:0006508(proteolysis);GO:0030163(protein catabolic process)	NA	NA	NA	unnamed protein product [Triticum aestivum]
TraesCS6A02G005700	3.95678	3.54403	3.17947	1.01363	0.675582	2.38839	2.61925	1.38916	0.000347807	0.0282615	up	GO:0005515(protein binding)	NA	NA	NA	hypothetical protein F775_13839 [Aegilops tauschii]
TraesCS6B02G383200	1.0266	1.17388	1.33324	0.413802	0.367212	0.509714	2.73777	1.453	0.000352707	0.0285336	up	NA	NA	NA	NA	RecName: Full=Cold shock protein CS66
TraesCS7A02G428500	0.092224	0.11807	0.311874	0.639733	1.02398	0.54638	0.236265	-2.08152	0.000380076	0.0304796	down	GO:0005886(plasma membrane);GO:0009705(plant-type vacuole membrane);GO:0015112(nitrate transmembrane transporter activity);GO:0015706(nitrate transport);GO:0016021(integral component of membrane);GO:0042128(nitrate assimilation);GO:0055085(transmembrane transport)	00910(Nitrogen metabolism)	K02575	NA	PREDICTED: probable high-affinity nitrate transporter 2.4 [Brachypodium distachyon]
TraesCS3D02G283100	1.45186	2.5371	1.22434	0.696351	0.496791	0.45483	3.16346	1.6615	0.00038687	0.0308796	up	GO:0005515(protein binding);GO:0005634(nucleus);GO:0008150(biological_process)	NA	NA	NA	predicted protein [Hordeum vulgare subsp. vulgare]
TraesCS3A02G472000	0.256262	0.807905	1.00276	1.75332	2.64741	1.80212	0.333222	-1.58545	0.000389912	0.0309534	down	GO:0004190(aspartic-type endopeptidase activity);GO:0006508(proteolysis);GO:0030163(protein catabolic process)	NA	NA	NA	Basic 7S globulin [Aegilops tauschii]
TraesCSU02G217500	80.6928	55.1173	105.72	49.1914	13.8624	43.5705	2.26524	1.17967	0.0004119	0.032141	up	GO:0004197(cysteine-type endopeptidase activity);GO:0005615(extracellular space);GO:0005764(lysosome);GO:0051603(proteolysis involved in cellular protein catabolic process)	04145(Phagosome)	K01365	EC:3.4.22.15	Fruit bromelain [Triticum urartu]
TraesCS2D02G584100	1.47658	0.663076	0.617985	1.66166	3.28342	2.78971	0.356525	-1.48793	0.000423357	0.032806	down	GO:0004601(peroxidase activity);GO:0009505(plant-type cell wall);GO:0009664(plant-type cell wall organization)	00940(Phenylpropanoid biosynthesis)	K00430	EC:1.11.1.7	Peroxidase 12 [Aegilops tauschii]
TraesCS1D02G328700	1.77723	0.557345	0.879653	0.889113	9.50918	4.77111	0.211889	-2.23862	0.000434166	0.0333624	down	NA	00520(Amino sugar and nucleotide sugar metabolism)	K01183	EC:3.2.1.14	RecName: Full=Root-specific lectin; Flags: Precursor
TraesCS1A02G326800	3.31265	1.80858	1.77925	3.23225	5.72437	7.35005	0.423169	-1.24069	0.00043702	0.0334885	down	NA	00520(Amino sugar and nucleotide sugar metabolism)	K01183	EC:3.2.1.14	RecName: Full=Agglutinin isolectin 1; AltName: Full=Isolectin A; AltName: Full=WGA1; Flags: Precursor
TraesCS7A02G552700	0.082078	0.034795	0.092123	0.052372	0.98189	0.5194	0.134518	-2.89413	0.000440296	0.033678	down	GO:0009685(gibberellin metabolic process)	00904(Diterpenoid biosynthesis)	K04120	EC:5.5.1.13	ent-copalyl diphosphate synthase [Triticum aestivum]
TraesCS3A02G173000	1.10686	0.957238	0.928277	0.538035	0.458514	0.383906	2.16767	1.11615	0.000440714	0.033678	up	GO:0004806(triglyceride lipase activity);GO:0005576(extracellular region);GO:0006629(lipid metabolic process);GO:0016021(integral component of membrane);GO:0016787(hydrolase activity)	NA	NA	NA	PREDICTED: uncharacterized protein LOC100836436 [Brachypodium distachyon]
TraesCS4B02G184800	2.36461	2.80963	1.19725	0.751487	0.765235	0.644193	2.94851	1.55999	0.000457363	0.0345465	up	GO:0005744(mitochondrial inner membrane presequence translocase complex);GO:0015266(protein channel activity);GO:0030150(protein import into mitochondrial matrix);GO:0031305(integral component of mitochondrial inner membrane);GO:0031305(integral component of mitochondrial inner membrane)	NA	NA	NA	predicted protein, partial [Hordeum vulgare subsp. vulgare]
TraesCS5B02G145500	1.45833	2.50086	2.50569	0.908978	0.865978	0.724377	2.58664	1.37108	0.000457715	0.0345465	up	GO:0003700(transcription factor activity, sequence-specific DNA binding);GO:0005515(protein binding);GO:0005634(nucleus);GO:0006351(transcription, DNA-templated);GO:0006355(regulation of transcription, DNA-templated);GO:0009751(response to salicylic acid);GO:0009753(response to jasmonic acid);GO:0009862(systemic acquired resistance, salicylic acid mediated signaling pathway);GO:0009864(induced sy…	04626(Plant-pathogen interaction)	K16225	NA	Putative WRKY transcription factor 62 [Aegilops tauschii]
TraesCS5D02G261400	3.40292	2.39046	2.10234	1.58786	1.06464	0.779002	2.30095	1.20223	0.000460545	0.0346653	up	GO:0004842(ubiquitin-protein transferase activity);GO:0019005(SCF ubiquitin ligase complex);GO:0031146(SCF-dependent proteasomal ubiquitin-dependent protein catabolic process)	NA	NA	NA	predicted protein [Hordeum vulgare subsp. vulgare]
TraesCS1B02G418100	0.430148	0.208618	0.253013	0.107501	0.100672	0.061657	3.30497	1.72464	0.000481303	0.035833	up	GO:0005737(cytoplasm);GO:0030001(metal ion transport);GO:0046914(transition metal ion binding);GO:0046916(cellular transition metal ion homeostasis)	03040(Spliceosome)	K12818	EC:3.6.4.13	PREDICTED: putative disease resistance protein RGA3 isoform X1 [Brachypodium distachyon]
TraesCS2D02G213500	0.553225	1.5391	0.572656	3.84439	2.70533	1.43847	0.333616	-1.58374	0.000483505	0.0358554	down	GO:0004497(monooxygenase activity)	00905(Brassinosteroid biosynthesis)	K15639	EC:1.14.-.-	Secologanin synthase [Triticum urartu]
TraesCS1D02G318100	0.455347	0.534654	0.310477	3.16939	2.39898	0.411739	0.217467	-2.20113	0.000484814	0.0358646	down	GO:0004601(peroxidase activity);GO:0009505(plant-type cell wall);GO:0009664(plant-type cell wall organization)	00940(Phenylpropanoid biosynthesis)	K00430	EC:1.11.1.7	Peroxidase 1 [Triticum urartu]
TraesCS3B02G390700	1.25576	2.21148	1.49431	1.02348	0.647602	0.649559	2.13801	1.09627	0.000486229	0.0358646	up	GO:0005515(protein binding);GO:0005524(ATP binding);GO:0005618(cell wall);GO:0005634(nucleus);GO:0005794(Golgi apparatus);GO:0005829(cytosol);GO:0005886(plasma membrane);GO:0006351(transcription, DNA-templated);GO:0006355(regulation of transcription, DNA-templated);GO:0006457(protein folding);GO:0009408(response to heat);GO:0009615(response to virus);GO:0009617(response to bacterium);GO:0046686(r…	03040(Spliceosome);04141(Protein processing in endoplasmic reticulum);04144(Endocytosis)	K03283	NA	Heat shock cognate 70 kDa protein [Aegilops tauschii]
TraesCSU02G243400	84.6284	57.2578	110.371	51.5857	14.7222	46.4687	2.23678	1.16143	0.000488146	0.0359579	up	GO:0004197(cysteine-type endopeptidase activity);GO:0005615(extracellular space);GO:0005764(lysosome);GO:0051603(proteolysis involved in cellular protein catabolic process)	04145(Phagosome)	K01365	EC:3.4.22.15	Fruit bromelain [Triticum urartu]
TraesCS6B02G165300	1.17082	1.20415	0.907575	2.72949	2.50091	1.95072	0.457108	-1.12939	0.000500955	0.0366568	down	GO:0046658(anchored component of plasma membrane)	NA	NA	NA	predicted protein [Hordeum vulgare subsp. vulgare]
TraesCS1A02G093000	5.95153	4.34748	3.45145	2.89884	1.74944	1.87487	2.10795	1.07584	0.000511884	0.0371608	up	GO:0000139(Golgi membrane);GO:0005739(mitochondrion);GO:0005783(endoplasmic reticulum);GO:0005789(endoplasmic reticulum membrane);GO:0005794(Golgi apparatus);GO:0005795(Golgi stack);GO:0006778(porphyrin-containing compound metabolic process);GO:0006810(transport);GO:0006970(response to osmotic stress);GO:0009651(response to salt stress);GO:0009737(response to abscisic acid);GO:0016020(membrane);G…	NA	NA	NA	PREDICTED: translocator protein homolog [Brachypodium distachyon]
TraesCS5D02G138000	1.06713	1.38055	1.08311	1.79457	2.50964	3.46528	0.454442	-1.13783	0.000516307	0.0373345	down	GO:0003677(DNA binding);GO:0003680(AT DNA binding);GO:0005634(nucleus);GO:0005654(nucleoplasm);GO:0005730(nucleolus);GO:0005737(cytoplasm);GO:0005739(mitochondrion);GO:0006351(transcription, DNA-templated);GO:0006355(regulation of transcription, DNA-templated);GO:0043565(sequence-specific DNA binding);GO:0098687(chromosomal region)	NA	NA	NA	hypothetical protein F775_00711 [Aegilops tauschii]
TraesCS3A02G488300	4.01264	3.42528	3.76812	1.90228	1.32291	1.31149	2.4701	1.30457	0.000534095	0.0385198	up	GO:0004364(glutathione transferase activity);GO:0005737(cytoplasm);GO:0006749(glutathione metabolic process);GO:0009407(toxin catabolic process)	00480(Glutathione metabolism)	K00799	EC:2.5.1.18	hypothetical protein F775_18354 [Aegilops tauschii]
TraesCS2A02G217600	1.18489	1.33116	1.02285	0.596791	0.433172	0.586686	2.18904	1.1303	0.000541342	0.038938	up	GO:0004674(protein serine/threonine kinase activity);GO:0005886(plasma membrane);GO:0006468(protein phosphorylation);GO:0006952(defense response);GO:0009506(plasmodesma)	00520(Amino sugar and nucleotide sugar metabolism)	K01183	EC:3.2.1.14	predicted protein [Hordeum vulgare subsp. vulgare]
TraesCS2B02G012300	0.366173	0.457147	0.811355	1.24592	1.21784	1.03033	0.467841	-1.09591	0.000545543	0.0391407	down	GO:0016021(integral component of membrane);GO:0042626(ATPase activity, coupled to transmembrane movement of substances);GO:0055085(transmembrane transport)	02010(ABC transporters)	K05658	EC:3.6.3.44	PREDICTED: ABC transporter B family member 4-like isoform X2 [Brachypodium distachyon]
TraesCS5D02G504800	1.01408	0.820097	0.644699	0.414917	0.12681	0.129109	3.6952	1.88565	0.000569687	0.0406299	up	GO:0016985(mannan endo-1,4-beta-mannosidase activity);GO:0046355(mannan catabolic process)	00051(Fructose and mannose metabolism)	K19355	EC:3.2.1.78	predicted protein [Hordeum vulgare subsp. vulgare]
TraesCS4D02G172200	1.20336	0.909431	1.10148	0.489309	0.203813	0.355305	3.0658	1.61626	0.0005903	0.0418082	up	GO:0009737(response to abscisic acid)	04626(Plant-pathogen interaction)	K13426	NA	WRKY47 transcriptional factor [Triticum aestivum]
TraesCS6B02G006600	0.289626	0.50793	0.365277	0.187219	0.057361	0.071505	3.67886	1.87926	0.000597825	0.0421249	up	GO:0004672(protein kinase activity);GO:0004674(protein serine/threonine kinase activity);GO:0005524(ATP binding);GO:0005886(plasma membrane);GO:0006468(protein phosphorylation);GO:0016021(integral component of membrane)	04626(Plant-pathogen interaction)	K16224	NA	Putative LRR receptor-like serine/threonine-protein kinase [Aegilops tauschii]
TraesCS5B02G138500	2.34327	1.76402	2.23451	1.14426	0.798744	1.1515	2.04937	1.03518	0.000600362	0.0421267	up	GO:0004674(protein serine/threonine kinase activity);GO:0005886(plasma membrane);GO:0006468(protein phosphorylation)	00260(Glycine, serine and threonine metabolism);00350(Tyrosine metabolism);00360(Phenylalanine metabolism);00410(beta-Alanine metabolism);00950(Isoquinoline alkaloid biosynthesis);00960(Tropane, piperidine and pyridine alkaloid biosynthesis)	K00276	EC:1.4.3.21	Putative receptor protein kinase ZmPK1 [Aegilops tauschii]
TraesCS5A02G048400	1.15923	1.31909	1.57625	0.850709	0.461523	0.437408	2.31738	1.21249	0.000602023	0.0421516	up	GO:0051213(dioxygenase activity)	00941(Flavonoid biosynthesis)	K05278	EC:1.14.11.23	Flavonol synthase/flavanone 3-hydroxylase [Aegilops tauschii]
TraesCS4A02G286600	0.406507	0.801756	0.487163	2.34799	1.13096	1.43961	0.344699	-1.53659	0.000604059	0.0422405	down	GO:0003674(molecular_function);GO:0008150(biological_process);GO:0009507(chloroplast);GO:0009706(chloroplast inner membrane);GO:0009941(chloroplast envelope);GO:0016021(integral component of membrane);GO:0016021(integral component of membrane)	NA	NA	NA	PREDICTED: uncharacterized protein LOC104582693 [Brachypodium distachyon]
TraesCS5D02G232900	1.609	1.99602	1.70331	0.461945	0.647784	0.959762	2.56504	1.35898	0.000652336	0.0445437	up	GO:0002237(response to molecule of bacterial origin);GO:0003700(transcription factor activity, sequence-specific DNA binding);GO:0005515(protein binding);GO:0005634(nucleus);GO:0006351(transcription, DNA-templated);GO:0006355(regulation of transcription, DNA-templated);GO:0009611(response to wounding);GO:0009751(response to salicylic acid);GO:0010200(response to chitin);GO:0031347(regulation of d…	04626(Plant-pathogen interaction);04626(Plant-pathogen interaction)	K18835;K18834	NA	predicted protein [Hordeum vulgare subsp. vulgare]
TraesCS3D02G407100	2.70846	2.52114	3.36362	1.71745	0.83581	1.51411	2.11272	1.0791	0.000664221	0.045021	up	GO:0004601(peroxidase activity);GO:0020037(heme binding)	00940(Phenylpropanoid biosynthesis)	K00430	EC:1.11.1.7	Peroxidase 15 [Aegilops tauschii]
TraesCS3A02G151400	0.20236	0.216809	0.089853	0.562231	0.536514	0.545574	0.309564	-1.69169	0.000665984	0.045085	down	GO:0005215(transporter activity);GO:0005623(cell);GO:0005886(plasma membrane);GO:0006811(ion transport);GO:0006873(cellular ion homeostasis);GO:0008308(voltage-gated anion channel activity);GO:0016021(integral component of membrane);GO:0055085(transmembrane transport)	NA	NA	NA	unnamed protein product [Triticum aestivum]
TraesCS6A02G282900	0.087366	0.144407	0.103662	0.624962	0.246841	0.381876	0.267561	-1.90206	0.000680383	0.0457232	down	GO:0004674(protein serine/threonine kinase activity);GO:0005886(plasma membrane);GO:0006468(protein phosphorylation)	00260(Glycine, serine and threonine metabolism);00350(Tyrosine metabolism);00360(Phenylalanine metabolism);00410(beta-Alanine metabolism);00950(Isoquinoline alkaloid biosynthesis);00960(Tropane, piperidine and pyridine alkaloid biosynthesis)	K00276	EC:1.4.3.21	Putative receptor protein kinase ZmPK1 [Triticum urartu]
TraesCS6D02G332900	2.75	2.17503	0.569844	0.480252	0	0.312252	6.93357	2.7936	0.000691567	0.0460819	up	GO:0005829(cytosol);GO:0009414(response to water deprivation);GO:0009631(cold acclimation);GO:0009737(response to abscisic acid)	NA	NA	NA	salt-induced YSK2 dehydrin 3 [Triticum aestivum]
TraesCS1D02G189500	1.0397	1.38467	1.42937	0.488775	0.515246	0.508956	2.54713	1.34887	0.000696208	0.0463016	up	GO:0004497(monooxygenase activity);GO:0005506(iron ion binding);GO:0005783(endoplasmic reticulum);GO:0016021(integral component of membrane);GO:0016705(oxidoreductase activity, acting on paired donors, with incorporation or reduction of molecular oxygen);GO:0019825(oxygen binding);GO:0020037(heme binding);GO:0055114(oxidation-reduction process)	00073(Cutin, suberine and wax biosynthesis)	K15402	EC:1.14.-.-	predicted protein [Hordeum vulgare subsp. vulgare]
TraesCS4A02G278800	1.98742	1.33929	2.60103	2.53708	5.40411	4.26308	0.485711	-1.04183	0.000712994	0.0471114	down	GO:0005215(transporter activity);GO:0016020(membrane);GO:0016021(integral component of membrane);GO:0022857(transmembrane transporter activity);GO:0055085(transmembrane transport)	NA	NA	NA	unnamed protein product [Triticum aestivum]
TraesCS3B02G359400	0.569743	0.938605	0.645464	0.264046	0.152095	0.280467	3.09186	1.62847	0.000757502	0.049282	up	GO:0004185(serine-type carboxypeptidase activity);GO:0016747(transferase activity, transferring acyl groups other than amino-acyl groups);GO:0019748(secondary metabolic process);GO:0051603(proteolysis involved in cellular protein catabolic process)	00940(Phenylpropanoid biosynthesis)	K09756	EC:3.4.16.-;EC:2.3.1.91	predicted protein [Hordeum vulgare subsp. vulgare]
TraesCS2D02G352600	1.94651	1.36435	1.63519	0.830778	0.500677	1.02682	2.09732	1.06855	0.000781391	0.05066	up	GO:0003674(molecular_function);GO:0005575(cellular_component);GO:0008150(biological_process)	NA	NA	NA	Putative cysteine desulfurase [Aegilops tauschii]
TraesCS4B02G275300	1.65147	1.21322	1.38102	0.718039	0.383932	0.130688	3.44436	1.78423	0.000789017	0.0509419	up	GO:0003674(molecular_function);GO:0005634(nucleus);GO:0005730(nucleolus);GO:0005737(cytoplasm);GO:0005829(cytosol);GO:0006873(cellular ion homeostasis);GO:0006970(response to osmotic stress);GO:0009414(response to water deprivation);GO:0009737(response to abscisic acid);GO:0009793(embryo development ending in seed dormancy);GO:0009845(seed germination);GO:0010226(response to lithium ion)	NA	NA	NA	predicted protein [Hordeum vulgare subsp. vulgare]
TraesCS2A02G146600	0.373907	0.246767	0.251241	0.729901	0.732825	1.32266	0.313032	-1.67562	0.000790429	0.0509419	down	GO:0042802(identical protein binding)	NA	NA	NA	heat shock factor B4a [Triticum aestivum]
TraesCS6A02G093000	1.7938	2.96785	2.1603	0.760828	0	0.071273	8.31863	3.05635	0.000790608	0.0509419	up	GO:0005634(nucleus);GO:0009555(pollen development);GO:0009860(pollen tube growth);GO:0010233(phloem transport);GO:0030410(nicotianamine synthase activity);GO:0030418(nicotianamine biosynthetic process)	NA	NA	NA	nicotianamine synthase [Triticum aestivum]
TraesCS3A02G515300	2.19088	1.60543	1.16345	0.936601	0.76925	0.68462	2.0748	1.05298	0.000790628	0.0509419	up	GO:0004351(glutamate decarboxylase activity);GO:0005516(calmodulin binding);GO:0005829(cytosol);GO:0006536(glutamate metabolic process);GO:0030170(pyridoxal phosphate binding);GO:0046686(response to cadmium ion)	00650(Butanoate metabolism);00250(Alanine, aspartate and glutamate metabolism);00410(beta-Alanine metabolism);00430(Taurine and hypotaurine metabolism)	K01580	EC:4.1.1.15	Glutamate decarboxylase 1 [Aegilops tauschii]
TraesCS5D02G565600	2.34308	2.60153	1.72493	0.994636	1.26929	0.74415	2.21721	1.14875	0.000795431	0.05109	up	GO:0008202(steroid metabolic process);GO:0009507(chloroplast);GO:0009737(response to abscisic acid);GO:0009741(response to brassinosteroid);GO:0016491(oxidoreductase activity);GO:0070524(11-beta-hydroxysteroid dehydrogenase (NADP+) activity);GO:0072555(17-beta-ketosteroid reductase activity);GO:0072582(17-beta-hydroxysteroid dehydrogenase (NADP+) activity)	04146(Peroxisome)	K13237	EC:1.3.1.34	11-beta-hydroxysteroid dehydrogenase-like protein [Triticum aestivum]
TraesCS3D02G496400	5.67583	3.51511	5.15635	2.57726	2.00138	1.97921	2.1878	1.12948	0.000796615	0.0511066	up	GO:0003955(NAD(P)H dehydrogenase (quinone) activity);GO:0005829(cytosol);GO:0005886(plasma membrane);GO:0008752(FMN reductase activity);GO:0009507(chloroplast);GO:0009570(chloroplast stroma);GO:0009651(response to salt stress);GO:0009735(response to cytokinin);GO:0042742(defense response to bacterium);GO:0055114(oxidation-reduction process)	04626(Plant-pathogen interaction)	K13436	EC:2.7.11.1	hypothetical protein F775_14768 [Aegilops tauschii]
TraesCS7A02G277500	1.02527	1.1673	1.5723	0.553837	0.524904	0.681838	2.13843	1.09655	0.000802908	0.0513907	up	GO:0016020(membrane);GO:0016709(oxidoreductase activity, acting on paired donors, with incorporation or reduction of molecular oxygen, NAD(P)H as one donor, and incorporation of one atom of oxygen);GO:0044550(secondary metabolite biosynthetic process)	00903(Limonene and pinene degradation);00945(Stilbenoid, diarylheptanoid and gingerol biosynthesis)	K00517	NA	predicted protein [Hordeum vulgare subsp. vulgare]
TraesCS1D02G424500	3.2615	3.88403	4.29099	1.82358	0.157173	0.845435	4.04662	2.01672	0.000812233	0.0517475	up	NA	NA	NA	NA	hypothetical protein F775_08244 [Aegilops tauschii]
TraesCS3B02G237200	0.986467	1.01382	1.00337	2.17058	1.94394	2.11272	0.482341	-1.05188	0.000829822	0.0526251	down	GO:0004616(phosphogluconate dehydrogenase (decarboxylating) activity);GO:0005739(mitochondrion);GO:0009507(chloroplast);GO:0009570(chloroplast stroma);GO:0030267(glyoxylate reductase (NADP) activity);GO:0051287(NAD binding);GO:0055114(oxidation-reduction process)	01200(Carbon metabolism);00630(Glyoxylate and dicarboxylate metabolism);00650(Butanoate metabolism)	K18121	EC:1.1.1.79;EC:1.1.1.-	unnamed protein product [Triticum aestivum]
TraesCS5B02G211300	1.10532	1.33475	1.05756	0.399025	0.4644	0.493013	2.57854	1.36655	0.000844779	0.0532701	up	NA	NA	NA	NA	hypothetical protein SETIT_032228mg [Setaria italica]
TraesCS5A02G439900	0.126117	5.13358	1.94059	0.554082	0.118308	0.212515	8.13679	3.02446	0.000844822	0.0532701	up	GO:0003674(molecular_function);GO:0005576(extracellular region);GO:0008150(biological_process)	04075(Plant hormone signal transduction);04626(Plant-pathogen interaction)	K13449	NA	Pathogenesis-related protein PRMS [Triticum urartu]
TraesCS6D02G193100	2.29221	3.67366	1.69085	7.36139	3.76046	5.77722	0.453085	-1.14215	0.000862636	0.0540613	down	GO:0005515(protein binding);GO:0015112(nitrate transmembrane transporter activity);GO:0015706(nitrate transport)	00564(Glycerophospholipid metabolism);00230(Purine metabolism)	K01517	EC:3.6.1.13;EC:3.6.1.16	NAR2.1 [Triticum aestivum]
TraesCS6D02G331200	0.525695	0.715495	0.953898	1.51113	1.1071	1.77496	0.499657	-1.00099	0.000878081	0.0545448	down	GO:0005524(ATP binding);GO:0005737(cytoplasm);GO:0006351(transcription, DNA-templated);GO:0006355(regulation of transcription, DNA-templated);GO:0009845(seed germination);GO:0016787(hydrolase activity);GO:0019538(protein metabolic process);GO:0080167(response to karrikin);GO:0090351(seedling development);GO:1902347(response to strigolactone)	NA	NA	NA	Protein SMAX1-like [Dichanthelium oligosanthes]
TraesCS2D02G119100	1.69591	2.19768	2.23482	1.08856	0.548056	1.04853	2.28234	1.19051	0.000886794	0.0549126	up	GO:0003677(DNA binding);GO:0003700(transcription factor activity, sequence-specific DNA binding);GO:0005634(nucleus);GO:0006351(transcription, DNA-templated);GO:0006355(regulation of transcription, DNA-templated);GO:0009737(response to abscisic acid);GO:0009737(response to abscisic acid)	04075(Plant hormone signal transduction);04075(Plant hormone signal transduction)	K14491	NA	Two-component response regulator ARR2 [Aegilops tauschii]
TraesCS4A02G430200	1.03699	0.801279	1.79194	0	0.442914	0.095776	6.73896	2.75253	0.000900519	0.0554512	up	GO:0009699(phenylpropanoid biosynthetic process);GO:0042349(guiding stereospecific synthesis activity)	NA	NA	NA	hypothetical protein F775_02135 [Aegilops tauschii]
TraesCSU02G001600	1.03598	1.25446	1.07	0.64246	0.459371	0.480137	2.12421	1.08693	0.000902811	0.0555304	up	GO:0005215(transporter activity);GO:0005886(plasma membrane);GO:0006811(ion transport);GO:0006873(cellular ion homeostasis);GO:0008308(voltage-gated anion channel activity);GO:0016021(integral component of membrane);GO:0055085(transmembrane transport)	NA	NA	NA	hypothetical protein F775_17066 [Aegilops tauschii]
TraesCS1D02G000300	0.916112	2.58216	1.86993	0.792062	0.036015	0.194507	5.24964	2.39222	0.000946333	0.0575296	up	NA	NA	NA	NA	LMW-GS P-31 [Triticum aestivum]
TraesCS4B02G226500	0.927652	0.886573	0.749178	1.824	1.59028	1.99053	0.474281	-1.07619	0.00100571	0.0605765	down	GO:0003333(amino acid transmembrane transport);GO:0005886(plasma membrane);GO:0015171(amino acid transmembrane transporter activity)	04075(Plant hormone signal transduction)	K13946	NA	predicted protein [Hordeum vulgare subsp. vulgare]
TraesCS4A02G020000	1.59051	1.2957	1.10181	0.675871	0.557518	0.460572	2.35426	1.23527	0.00101498	0.0608029	up	NA	NA	NA	NA	hypothetical protein F775_17917 [Aegilops tauschii]
TraesCS1A02G167700	2.82609	2.25244	3.04716	6.69144	6.88975	3.69633	0.470304	-1.08833	0.0010233	0.0611682	down	NA	NA	NA	NA	hypothetical protein F775_16823 [Aegilops tauschii]
TraesCS1D02G224300	0.410087	0.695889	0.590636	1.23796	1.40989	1.13086	0.448992	-1.15524	0.00102573	0.0612471	down	GO:0004672(protein kinase activity);GO:0005524(ATP binding);GO:0005886(plasma membrane);GO:0006468(protein phosphorylation);GO:0016021(integral component of membrane);GO:0016301(kinase activity);GO:0016310(phosphorylation)	04626(Plant-pathogen interaction)	K13436	EC:2.7.11.1	Putative LRR receptor-like serine/threonine-protein kinase MRH1 [Aegilops tauschii]
TraesCS2B02G285100	0.529932	0.135023	0.153879	0.75554	1.41512	0.999327	0.258308	-1.95283	0.00118218	0.0682264	down	GO:0004601(peroxidase activity);GO:0009505(plant-type cell wall);GO:0009664(plant-type cell wall organization)	00940(Phenylpropanoid biosynthesis)	K00430	EC:1.11.1.7	Peroxidase 1 [Aegilops tauschii]
TraesCS6B02G406000	3.28028	2.1209	2.67027	1.50013	1.54555	0.83708	2.0788	1.05575	0.00118708	0.0684378	up	GO:0009809(lignin biosynthetic process);GO:0045551(cinnamyl-alcohol dehydrogenase activity)	00940(Phenylpropanoid biosynthesis)	K00083	EC:1.1.1.195	Putative cinnamyl alcohol dehydrogenase 5 [Aegilops tauschii]
TraesCS5D02G029700	0.719654	1.26958	0.799185	2.59696	1.54293	2.33414	0.430708	-1.21522	0.00125667	0.0714052	down	GO:0004197(cysteine-type endopeptidase activity);GO:0005615(extracellular space);GO:0005764(lysosome);GO:0051603(proteolysis involved in cellular protein catabolic process)	04145(Phagosome)	K01365	EC:3.4.22.15	Fruit bromelain [Triticum urartu]
TraesCS7B02G412400	7.15658	7.09111	5.18425	3.51923	1.56705	1.89648	2.78285	1.47656	0.00126468	0.0716386	up	NA	NA	NA	NA	hypothetical protein TRIUR3_17288 [Triticum urartu]
TraesCS1D02G238900	6.16335	13.6621	16.7627	8.71124	4.39768	5.08358	2.01117	1.00803	0.00129883	0.0731227	up	GO:0005739(mitochondrion);GO:0005829(cytosol);GO:0009610(response to symbiotic fungus);GO:0016491(oxidoreductase activity);GO:0018580(nitronate monooxygenase activity);GO:0046686(response to cadmium ion);GO:0051213(dioxygenase activity);GO:0055114(oxidation-reduction process)	NA	NA	NA	Putative 2-nitropropane dioxygenase [Aegilops tauschii]
TraesCS5D02G545700	3.75333	3.54984	2.39022	2.12249	1.30518	0.840132	2.27128	1.18351	0.00130216	0.0731982	up	GO:0016491(oxidoreductase activity);GO:0055114(oxidation-reduction process)	00960(Tropane, piperidine and pyridine alkaloid biosynthesis)	K08081	EC:1.1.1.206	Tropinone reductase-like protein [Aegilops tauschii]
TraesCS5A02G384000	1.06426	0.542671	0.931806	1.75183	1.87318	1.80985	0.467122	-1.09813	0.00130282	0.0731982	down	NA	NA	NA	NA	predicted protein [Hordeum vulgare subsp. vulgare]
TraesCS1B02G452400	0.599602	0.922122	0.81922	0.201392	0.365888	0.292876	2.72153	1.44442	0.00132878	0.0740839	up	GO:0004185(serine-type carboxypeptidase activity);GO:0051603(proteolysis involved in cellular protein catabolic process)	00460(Cyanoamino acid metabolism)	K08249	EC:4.1.2.11	predicted protein [Hordeum vulgare subsp. vulgare]
TraesCS1A02G041400	7.80199	2.95656	2.86756	4.47951	22.4677	15.2468	0.32294	-1.63066	0.00134202	0.0745651	down	GO:0009611(response to wounding);GO:0032260(response to jasmonic acid stimulus involved in jasmonic acid and ethylene-dependent systemic resistance)	NA	NA	NA	Subtilisin-chymotrypsin inhibitor-2A [Triticum urartu]
TraesCS2A02G393900	0.827125	0.525735	0.622584	0.285197	0.25641	0.172811	2.76511	1.46734	0.00136737	0.075745	up	GO:0003674(molecular_function);GO:0009507(chloroplast);GO:0009658(chloroplast organization)	NA	NA	NA	hypothetical protein F775_29312 [Aegilops tauschii]
TraesCS4D02G173700	1.04656	0.34722	1.0381	0.288791	0	0.169591	5.30536	2.40745	0.0014097	0.0774677	up	GO:0000027(ribosomal large subunit assembly);GO:0003735(structural constituent of ribosome);GO:0006412(translation);GO:0022625(cytosolic large ribosomal subunit)	03010(Ribosome)	K02866	NA	PREDICTED: 60S ribosomal protein L10-like [Brachypodium distachyon]
TraesCS3B02G247200	2.52601	2.99394	2.25415	1.70616	0.839288	1.33283	2.00453	1.00326	0.00152272	0.0820441	up	GO:0005634(nucleus);GO:0005829(cytosol);GO:0044183(protein binding involved in protein folding);GO:0051082(unfolded protein binding);GO:0051087(chaperone binding);GO:0061077(chaperone-mediated protein folding);GO:0090084(negative regulation of inclusion body assembly)	04141(Protein processing in endoplasmic reticulum)	K09523	NA	predicted protein [Hordeum vulgare subsp. vulgare]
TraesCS1A02G021400	0.793111	1.83949	2.09623	4.84542	4.48921	4.91029	0.331966	-1.59089	0.00152735	0.0822133	down	NA	NA	NA	NA	Bowman-Birk type trypsin inhibitor [Triticum urartu]
TraesCS1A02G023300	1.82215	1.37121	1.73825	1.94916	3.53831	4.8599	0.476606	-1.06913	0.00158301	0.0840519	down	GO:0005634(nucleus)	NA	NA	NA	hypothetical protein F775_12830 [Aegilops tauschii]
TraesCS6B02G179400	0.278325	0.037852	0.041466	0.425178	0.61202	0.591257	0.219621	-2.18691	0.00158436	0.0840519	down	GO:0005737(cytoplasm);GO:0016310(phosphorylation);GO:0016773(phosphotransferase activity, alcohol group as acceptor);GO:0016773(phosphotransferase activity, alcohol group as acceptor)	00040(Pentose and glucuronate interconversions);00040(Pentose and glucuronate interconversions)	K00875	EC:2.7.1.47	PREDICTED: FGGY carbohydrate kinase domain-containing protein-like isoform X4 [Brachypodium distachyon]
TraesCS2A02G190300	1.27542	0.5951	1.50156	0.38328	0.389999	0.462355	2.72903	1.44839	0.00164659	0.0864389	up	GO:0005886(plasma membrane);GO:0007275(multicellular organism development);GO:0009506(plasmodesma);GO:0009507(chloroplast);GO:0016020(membrane);GO:0016021(integral component of membrane);GO:0046872(metal ion binding);GO:0055114(oxidation-reduction process)	NA	NA	NA	Cytochrome b561 and DOMON domain-containing protein [Ananas comosus]
TraesCS4D02G051200	12.2859	18.8776	14.2916	11.2004	3.30171	6.70684	2.14321	1.09977	0.00167609	0.087323	up	GO:0005783(endoplasmic reticulum);GO:0006508(proteolysis);GO:0006869(lipid transport);GO:0008233(peptidase activity);GO:0008289(lipid binding);GO:0009506(plasmodesma)	03010(Ribosome)	K02883	NA	Cortical cell-delineating protein [Aegilops tauschii]
TraesCS7A02G072900	4.36138	3.36064	3.88021	2.09415	0.750182	0.422222	3.55183	1.82856	0.00171549	0.0888304	up	NA	NA	NA	NA	hypothetical protein TRIUR3_02021 [Triticum urartu]
TraesCS1B02G316600	1.00286	0.765599	0.807868	1.34361	2.24317	1.96033	0.464444	-1.10642	0.00174306	0.0895129	down	GO:0004656(procollagen-proline 4-dioxygenase activity);GO:0005506(iron ion binding);GO:0005576(extracellular region);GO:0005634(nucleus);GO:0005737(cytoplasm);GO:0005783(endoplasmic reticulum);GO:0005789(endoplasmic reticulum membrane);GO:0005794(Golgi apparatus);GO:0016021(integral component of membrane);GO:0016706(oxidoreductase activity, acting on paired donors, with incorporation or reduction…	00330(Arginine and proline metabolism)	K00472	EC:1.14.11.2	Prolyl 4-hydroxylase subunit alpha-1 [Aegilops tauschii]
TraesCS1A02G047400	3.25409	3.97985	1.36395	1.25161	1.12546	0.699548	2.7946	1.48264	0.00174624	0.0895129	up	NA	NA	NA	NA	hypothetical protein F775_29101 [Aegilops tauschii]
TraesCS5A02G288600	4.5366	4.1916	4.01287	2.00685	2.24185	1.34043	2.27962	1.18879	0.0017466	0.0895129	up	GO:0003674(molecular_function);GO:0009507(chloroplast);GO:0009733(response to auxin)	04075(Plant hormone signal transduction)	K14488	NA	hypothetical protein F775_03777 [Aegilops tauschii]
TraesCS7A02G125100	0.605715	0.535372	1.03413	1.01476	2.67038	2.46149	0.353888	-1.49864	0.00176989	0.0902496	down	GO:0016791(phosphatase activity)	00750(Vitamin B6 metabolism)	K13248	EC:3.1.3.74	Phosphoethanolamine/phosphocholine phosphatase [Aegilops tauschii]
TraesCS2D02G579800	1.16201	2.07927	1.30698	1.01734	0.285965	0.655709	2.32172	1.21519	0.00177461	0.0903573	up	GO:0004674(protein serine/threonine kinase activity);GO:0005886(plasma membrane);GO:0006468(protein phosphorylation);GO:0006952(defense response);GO:0009506(plasmodesma);GO:0009506(plasmodesma)	04626(Plant-pathogen interaction);04626(Plant-pathogen interaction)	K13457	NA	Putative serine/threonine-protein kinase [Aegilops tauschii]
TraesCS1A02G342000	0.905163	0.485758	0.772514	1.59838	1.72103	1.79258	0.423209	-1.24056	0.00177528	0.0903573	down	GO:0004601(peroxidase activity);GO:0009505(plant-type cell wall);GO:0009664(plant-type cell wall organization)	00940(Phenylpropanoid biosynthesis)	K00430	EC:1.11.1.7	Peroxidase 2 [Aegilops tauschii]
TraesCS5D02G002700	1.26212	0.563318	1.01441	1.65204	1.94075	2.2784	0.483692	-1.04784	0.00184423	0.0926701	down	GO:0003006(developmental process involved in reproduction);GO:0005515(protein binding);GO:0005524(ATP binding);GO:0005886(plasma membrane);GO:0009958(positive gravitropism);GO:0010311(lateral root formation);GO:0016308(1-phosphatidylinositol-4-phosphate 5-kinase activity);GO:0040007(growth);GO:0040007(growth)	00562(Inositol phosphate metabolism);04070(Phosphatidylinositol signaling system);04144(Endocytosis);04144(Endocytosis)	K00889	EC:2.7.1.68	predicted protein [Hordeum vulgare subsp. vulgare]
TraesCS5B02G443100	5.74742	13.7449	17.6905	8.27346	4.98878	5.18483	2.01565	1.01125	0.0019459	0.0964608	up	GO:0003674(molecular_function);GO:0005576(extracellular region);GO:0008150(biological_process)	04075(Plant hormone signal transduction);04626(Plant-pathogen interaction)	K13449	NA	pathogenesis-related protein 1-6 [Triticum aestivum]
TraesCS7A02G555000	9.52587	3.05801	5.98204	4.45153	24.3072	25.56	0.341796	-1.54879	0.00195243	0.0966978	down	GO:0009699(phenylpropanoid biosynthetic process);GO:0042349(guiding stereospecific synthesis activity)	04120(Ubiquitin mediated proteolysis)	K04506	EC:2.3.2.27	hypothetical protein TRIUR3_29786 [Triticum urartu]
TraesCS2D02G081000	0.492193	0.804834	0.132713	0.205494	0.058656	0.026077	4.92628	2.3005	0.00195726	0.0968502	up	GO:0005774(vacuolar membrane);GO:0006857(oligopeptide transport);GO:0009507(chloroplast);GO:0015198(oligopeptide transporter activity);GO:0016021(integral component of membrane);GO:0055085(transmembrane transport)	01200(Carbon metabolism);01230(Biosynthesis of amino acids);00030(Pentose phosphate pathway);00710(Carbon fixation in photosynthetic organisms)	K01807	EC:5.3.1.6	Putative metal-nicotianamine transporter YSL6 [Aegilops tauschii]
TraesCS6A02G150600	0.705254	0.094169	0	5.61844	9.92706	0	0.0514247	-4.28139	0.00197466	0.097362	down	GO:0005622(intracellular);GO:0005623(cell);GO:0006605(protein targeting);GO:0006886(intracellular protein transport)	03060(Protein export);04141(Protein processing in endoplasmic reticulum);04145(Phagosome)	K07342	NA	Protein transport protein Sec61 subunit gamma [Triticum urartu]
TraesCS4D02G307000	0.347415	0.32636	0.465462	0.673918	1.52824	0.888187	0.368644	-1.4397	0.00199272	0.0980769	down	GO:0003824(catalytic activity);GO:0005768(endosome);GO:0005794(Golgi apparatus);GO:0005802(trans-Golgi network);GO:0009826(unidimensional cell growth);GO:0009863(salicylic acid mediated signaling pathway);GO:0009969(xyloglucan biosynthetic process);GO:0010256(endomembrane system organization);GO:0016020(membrane);GO:0016757(transferase activity, transferring glycosyl groups);GO:0030173(integral c…	NA	NA	NA	predicted protein [Hordeum vulgare subsp. vulgare]
TraesCS4A02G097500	1.75178	2.06369	1.94476	1.74412	5.33639	4.96204	0.478323	-1.06394	0.00200436	0.0984743	down	GO:0016020(membrane);GO:0016709(oxidoreductase activity, acting on paired donors, with incorporation or reduction of molecular oxygen, NAD(P)H as one donor, and incorporation of one atom of oxygen);GO:0044550(secondary metabolite biosynthetic process)	00402(Benzoxazinoid biosynthesis)	K13223	EC:1.14.13.137	P450 [Triticum aestivum]
TraesCS3A02G490500	2.19711	3.10865	5.95873	1.0592	0.989482	1.77377	2.94693	1.55921	0.00201379	0.0988494	up	GO:0003955(NAD(P)H dehydrogenase (quinone) activity);GO:0005829(cytosol);GO:0005886(plasma membrane);GO:0008752(FMN reductase activity);GO:0009507(chloroplast);GO:0009570(chloroplast stroma);GO:0009651(response to salt stress);GO:0009735(response to cytokinin);GO:0042742(defense response to bacterium);GO:0055114(oxidation-reduction process)	NA	NA	NA	hypothetical protein TRIUR3_11364 [Triticum urartu]
TraesCSU02G199000	0.701213	1.37304	0.402262	0.290014	0.248378	0.343332	2.80872	1.48991	0.00205194	0.100187	up	GO:0004674(protein serine/threonine kinase activity);GO:0005524(ATP binding);GO:0005886(plasma membrane);GO:0006468(protein phosphorylation);GO:0016021(integral component of membrane);GO:0016301(kinase activity);GO:0030246(carbohydrate binding)	00500(Starch and sucrose metabolism)	K01176	EC:3.2.1.1	predicted protein [Hordeum vulgare subsp. vulgare]
TraesCS1B02G466200	0.725697	6.59967	7.34828	2.25733	0.686127	0.756522	3.96587	1.98764	0.00207758	0.100904	up	GO:0003674(molecular_function);GO:0005737(cytoplasm);GO:0008150(biological_process)	NA	NA	NA	RecName: Full=Pathogen-related protein
TraesCS7D02G545100	0.613625	0.540772	0.765952	0.982115	1.6852	1.73487	0.436227	-1.19685	0.0021414	0.10319	down	GO:0005737(cytoplasm);GO:0016747(transferase activity, transferring acyl groups other than amino-acyl groups)	00592(alpha-Linolenic acid metabolism)	K18858	EC:2.3.1.195	3'-N-debenzoyl-2'-deoxytaxol N-benzoyltransferase [Aegilops tauschii]
TraesCS3D02G150700	0.240861	0.492151	0.394594	0.942362	0.922697	0.840932	0.416707	-1.26289	0.0021617	0.103892	down	GO:0004853(uroporphyrinogen decarboxylase activity);GO:0005829(cytosol);GO:0006783(heme biosynthetic process)	00860(Porphyrin and chlorophyll metabolism)	K01599	EC:4.1.1.37	unnamed protein product [Triticum aestivum]
TraesCS4B02G211700	1.58935	1.8624	2.18206	0.692296	0.913651	0.723561	2.41845	1.27408	0.00218838	0.104446	up	GO:0009408(response to heat);GO:0042542(response to hydrogen peroxide);GO:0045471(response to ethanol);GO:0046685(response to arsenic-containing substance);GO:0046686(response to cadmium ion);GO:0046688(response to copper ion)	04141(Protein processing in endoplasmic reticulum)	K13993	NA	hypothetical protein SETIT_038751mg, partial [Setaria italica]
TraesCS3A02G077100	0.857077	1.0525	0.572898	0	0.195721	0.304315	4.9646	2.31168	0.0021912	0.10449	up	GO:0004066(asparagine synthase (glutamine-hydrolyzing) activity);GO:0005829(cytosol);GO:0006529(asparagine biosynthetic process);GO:0006541(glutamine metabolic process);GO:0009646(response to absence of light);GO:0042803(protein homodimerization activity)	00250(Alanine, aspartate and glutamate metabolism)	K01953	EC:6.3.5.4	predicted protein [Hordeum vulgare subsp. vulgare]
TraesCS4D02G357900	0.120921	0.219877	0.347013	0.0960881	0.029179	0.078347	3.37801	1.75618	0.00222864	0.105398	up	GO:0005515(protein binding);GO:0005516(calmodulin binding);GO:0005634(nucleus);GO:0006914(autophagy);GO:0006915(apoptotic process);GO:0009408(response to heat);GO:0009409(response to cold);GO:0009506(plasmodesma);GO:0009644(response to high light intensity);GO:0009817(defense response to fungus, incompatible interaction);GO:0010228(vegetative to reproductive phase transition of meristem);GO:00105…	00350(Tyrosine metabolism);00350(Tyrosine metabolism)	K01555	EC:3.7.1.2	hypothetical protein F775_04564 [Aegilops tauschii]
TraesCS7A02G555100	18.4929	6.59844	7.86055	5.87808	49.0234	56.3722	0.296134	-1.75568	0.00224132	0.105689	down	GO:0009699(phenylpropanoid biosynthetic process);GO:0042349(guiding stereospecific synthesis activity)	NA	NA	NA	hypothetical protein TRIUR3_29786 [Triticum urartu]
TraesCS4A02G023100	0.466895	0.105137	0.330908	0.679443	0.863675	0.862109	0.375407	-1.41347	0.00224667	0.105764	down	GO:0000712(resolution of meiotic recombination intermediates);GO:0003677(DNA binding);GO:0003916(DNA topoisomerase activity);GO:0003917(DNA topoisomerase type I activity);GO:0005634(nucleus);GO:0005694(chromosome);GO:0006265(DNA topological change);GO:0006268(DNA unwinding involved in DNA replication);GO:0006281(DNA repair);GO:0007059(chromosome segregation);GO:0007067(mitotic nuclear division);G…	03440(Homologous recombination)	K03165	EC:5.99.1.2	hypothetical protein BRADI_1g74120 [Brachypodium distachyon]
TraesCS6D02G030700	0.134707	0.271652	0.251857	0.560741	0.639713	0.582194	0.369235	-1.43739	0.00231658	0.108168	down	GO:0005576(extracellular region);GO:0016042(lipid catabolic process);GO:0016788(hydrolase activity, acting on ester bonds);GO:0052689(carboxylic ester hydrolase activity)	00860(Porphyrin and chlorophyll metabolism);00900(Terpenoid backbone biosynthesis)	K10960	EC:1.3.1.83	GDSL esterase/lipase [Aegilops tauschii]
TraesCS3D02G391100	9.57602	3.41784	2.42396	6.37763	20.5564	14.2412	0.374444	-1.41718	0.00231753	0.108168	down	GO:0008061(chitin binding);GO:0045840(positive regulation of mitotic nuclear division)	00520(Amino sugar and nucleotide sugar metabolism)	K01183	EC:3.2.1.14	Agglutinin isolectin 2 [Triticum urartu]
TraesCS1B02G276300	1.03636	2.11305	0.969339	1.60037	5.89741	4.07856	0.35579	-1.4909	0.00232127	0.108168	down	NA	NA	NA	NA	hypothetical protein F775_32017 [Aegilops tauschii]
TraesCS1B02G066500	0	1.36505	0.501453	0.111568	0	0.004843	16.0338	4.00304	0.00238311	0.110212	up	GO:0004837(tyrosine decarboxylase activity);GO:0005737(cytoplasm);GO:0006520(cellular amino acid metabolic process);GO:0006559(L-phenylalanine catabolic process);GO:0009611(response to wounding);GO:0030170(pyridoxal phosphate binding);GO:1990055(phenylacetaldehyde synthase activity)	00350(Tyrosine metabolism);00950(Isoquinoline alkaloid biosynthesis)	K01592	EC:4.1.1.25	Aromatic-L-amino-acid decarboxylase [Aegilops tauschii]
TraesCS3D02G458600	0.23757	0.399281	0.338301	0.828914	0.537859	1.16174	0.385662	-1.37459	0.00239554	0.110559	down	GO:0000049(tRNA binding);GO:0004813(alanine-tRNA ligase activity);GO:0005739(mitochondrion);GO:0005829(cytosol);GO:0006400(tRNA modification);GO:0006419(alanyl-tRNA aminoacylation);GO:0009507(chloroplast);GO:0016597(amino acid binding)	00970(Aminoacyl-tRNA biosynthesis)	K01872	EC:6.1.1.7	Alanyl-tRNA synthetase [Triticum urartu]
TraesCS7A02G062500	0.183241	0.482441	0.437497	0.133856	0.119808	0.125057	2.91291	1.54246	0.00240249	0.110559	up	GO:0004519(endonuclease activity);GO:0005739(mitochondrion);GO:0006397(mRNA processing);GO:0008270(zinc ion binding);GO:0009507(chloroplast);GO:0016556(mRNA modification)	00500(Starch and sucrose metabolism)	K01176	EC:3.2.1.1	PREDICTED: pentatricopeptide repeat-containing protein At1g11290, chloroplastic [Brachypodium distachyon]
TraesCS7A02G352000	1.71996	2.69134	2.26109	0.591133	1.15114	1.31343	2.18359	1.1267	0.00240544	0.110596	up	GO:0004601(peroxidase activity);GO:0005576(extracellular region);GO:0006979(response to oxidative stress);GO:0020037(heme binding);GO:0042744(hydrogen peroxide catabolic process);GO:0046872(metal ion binding);GO:0055114(oxidation-reduction process)	00940(Phenylpropanoid biosynthesis)	K00430	EC:1.11.1.7	Peroxidase 4 [Triticum urartu]
TraesCS3B02G404800	0.205809	0.0743781	0.240962	0.570042	0.496587	0.521602	0.328132	-1.60765	0.00241979	0.110896	down	GO:0003677(DNA binding);GO:0003700(transcription factor activity, sequence-specific DNA binding);GO:0005634(nucleus);GO:0006351(transcription, DNA-templated);GO:0006355(regulation of transcription, DNA-templated);GO:0043565(sequence-specific DNA binding);GO:0043565(sequence-specific DNA binding)	04075(Plant hormone signal transduction);04075(Plant hormone signal transduction)	K14431	NA	unnamed protein product [Triticum aestivum]
TraesCS5A02G225600	1.07494	1.80053	1.39622	0.473827	0.711292	0.598392	2.3951	1.26009	0.00243244	0.111289	up	GO:0002237(response to molecule of bacterial origin);GO:0003700(transcription factor activity, sequence-specific DNA binding);GO:0005515(protein binding);GO:0005634(nucleus);GO:0006351(transcription, DNA-templated);GO:0006355(regulation of transcription, DNA-templated);GO:0009611(response to wounding);GO:0009751(response to salicylic acid);GO:0010200(response to chitin);GO:0031347(regulation of d…	04626(Plant-pathogen interaction)	K18834	NA	predicted protein [Hordeum vulgare subsp. vulgare]
TraesCS7B02G224900	0.963408	0.761336	0.596205	1.89244	1.87855	1.09932	0.476551	-1.0693	0.00264081	0.118672	down	GO:0004497(monooxygenase activity)	00908(Zeatin biosynthesis)	K10717	NA	PREDICTED: cytokinin hydroxylase-like [Setaria italica]
TraesCS1D02G027300	7.4075	3.57638	3.06024	7.56961	19.4567	8.88868	0.391038	-1.35462	0.00267451	0.119671	down	GO:0009611(response to wounding);GO:0032260(response to jasmonic acid stimulus involved in jasmonic acid and ethylene-dependent systemic resistance)	NA	NA	NA	hypothetical protein F775_43790 [Aegilops tauschii]
TraesCS6D02G072700	0.408699	0.975528	0.932008	0.282139	0.307954	0.273802	2.68115	1.42285	0.00267873	0.119671	up	GO:0009813(flavonoid biosynthetic process);GO:0043231(intracellular membrane-bounded organelle);GO:0052696(flavonoid glucuronidation);GO:0080043(quercetin 3-O-glucosyltransferase activity);GO:0080044(quercetin 7-O-glucosyltransferase activity)	00906(Carotenoid biosynthesis)	K14595	EC:2.4.1.263	UDP-glycosyltransferase 73B5 [Triticum urartu]
TraesCS2A02G027200	0.328267	0.670877	1.87761	2.06771	1.75175	4.21576	0.358018	-1.48189	0.00269338	0.120034	down	GO:0009685(gibberellin metabolic process)	00904(Diterpenoid biosynthesis)	K14043	EC:5.5.1.14	ent-copalyl diphosphate synthase [Triticum aestivum]
TraesCS6B02G242900	0.429616	0.433805	0.500628	0.062057	0.139917	0.248486	3.02812	1.59842	0.00280145	0.123553	up	GO:0005249(voltage-gated potassium channel activity);GO:0005887(integral component of plasma membrane);GO:0042391(regulation of membrane potential)	04626(Plant-pathogen interaction)	K05391	NA	PREDICTED: putative cyclic nucleotide-gated ion channel 15 [Brachypodium distachyon]
TraesCS6A02G403500	1.92831	2.45785	1.92435	1.31022	0.482282	0.566214	2.6754	1.41976	0.00285136	0.124816	up	NA	NA	NA	NA	hypothetical protein TRIUR3_02712 [Triticum urartu]
TraesCS7B02G399900	1.09551	1.1015	1.35698	0.756517	0.340214	0.633704	2.05381	1.03831	0.00288175	0.125588	up	GO:0004674(protein serine/threonine kinase activity);GO:0005886(plasma membrane);GO:0007166(cell surface receptor signaling pathway)	00520(Amino sugar and nucleotide sugar metabolism)	K01183	EC:3.2.1.14	Wall-associated receptor kinase 1 [Aegilops tauschii]
TraesCS3D02G136100	2.52446	4.81284	3.3726	2.41698	1.33871	1.55981	2.01484	1.01067	0.00291447	0.126714	up	NA	NA	NA	NA	hypothetical protein F775_30641 [Aegilops tauschii]
TraesCS3D02G172300	0.242881	0.207589	0.238209	1.02507	0.670485	0.410665	0.326973	-1.61276	0.00293308	0.127322	down	GO:0005215(transporter activity);GO:0006810(transport);GO:0016020(membrane);GO:0016021(integral component of membrane)	NA	NA	NA	PREDICTED: probable folate-biopterin transporter 4 [Brachypodium distachyon]
TraesCS2B02G460700	3.89909	5.08006	4.49324	16.8995	8.09171	6.00624	0.434628	-1.20215	0.00297985	0.128947	down	NA	NA	NA	NA	hypothetical protein F775_16953 [Aegilops tauschii]
TraesCS6D02G370100	3.06851	1.51821	2.48815	3.04089	7.23867	5.11891	0.459453	-1.12201	0.00307029	0.131929	down	NA	NA	NA	NA	hypothetical protein F775_04995 [Aegilops tauschii]
TraesCS5D02G338000	0.576931	1.03689	1.14634	1.82067	1.5005	2.92222	0.442094	-1.17758	0.00307685	0.132108	down	NA	NA	NA	NA	predicted protein [Hordeum vulgare subsp. vulgare]
TraesCS7D02G469200	3.80844	4.52966	3.59808	2.55475	0.788611	1.45725	2.48639	1.31405	0.00308123	0.132124	up	GO:0003677(DNA binding);GO:0003700(transcription factor activity, sequence-specific DNA binding);GO:0005515(protein binding);GO:0005634(nucleus);GO:0006351(transcription, DNA-templated);GO:0006355(regulation of transcription, DNA-templated);GO:0006970(response to osmotic stress);GO:0009409(response to cold);GO:0009414(response to water deprivation);GO:0009873(ethylene-activated signaling pathway)…	04626(Plant-pathogen interaction)	K13434	NA	Ethylene-responsive transcription factor RAP2-13 [Triticum urartu]
TraesCS4A02G065300	0.269048	0.37159	0.404708	0.895548	0.581294	0.874508	0.444573	-1.16951	0.00311011	0.132579	down	GO:0000038(very long-chain fatty acid metabolic process);GO:0005783(endoplasmic reticulum);GO:0005789(endoplasmic reticulum membrane);GO:0006633(fatty acid biosynthetic process);GO:0009409(response to cold);GO:0009416(response to light stimulus);GO:0009826(unidimensional cell growth);GO:0010025(wax biosynthetic process);GO:0016021(integral component of membrane);GO:0016747(transferase activity, t…	00062(Fatty acid elongation)	K15397	EC:2.3.1.199	3-ketoacyl-CoA synthase 6 [Aegilops tauschii]
TraesCS6B02G424800	4.50788	2.90698	3.66165	3.63365	5.97928	19.2877	0.383262	-1.3836	0.00311185	0.132579	down	GO:0003735(structural constituent of ribosome);GO:0022625(cytosolic large ribosomal subunit);GO:0070180(large ribosomal subunit rRNA binding)	03010(Ribosome)	K02894	NA	ribosomal Pr 117, partial [Triticum aestivum]
TraesCS3A02G275600	1.9637	2.17783	1.70722	1.59284	0.593414	0.674592	2.04441	1.03169	0.00312161	0.132892	up	GO:0004470(malic enzyme activity);GO:0004471(malate dehydrogenase (decarboxylating) (NAD+) activity);GO:0004473(malate dehydrogenase (decarboxylating) (NADP+) activity);GO:0005737(cytoplasm);GO:0005829(cytosol);GO:0006108(malate metabolic process);GO:0008948(oxaloacetate decarboxylase activity);GO:0016652(oxidoreductase activity, acting on NAD(P)H, NAD(P) as acceptor);GO:0046872(metal ion binding…	01200(Carbon metabolism);00620(Pyruvate metabolism);00710(Carbon fixation in photosynthetic organisms);00710(Carbon fixation in photosynthetic organisms)	K00029	EC:1.1.1.40	predicted protein [Hordeum vulgare subsp. vulgare];unnamed protein product [Triticum aestivum]
TraesCS5A02G424700	2.83597	3.55724	2.50367	1.44347	1.77889	0.610101	2.32146	1.21503	0.0032004	0.134754	up	GO:0005829(cytosol);GO:0009414(response to water deprivation);GO:0009631(cold acclimation);GO:0009737(response to abscisic acid)	NA	NA	NA	predicted protein [Hordeum vulgare subsp. vulgare]
TraesCS2B02G184300	8.55285	14.8783	8.90287	7.40252	5.20891	3.47284	2.01029	1.0074	0.00324547	0.135962	up	GO:0005515(protein binding)	NA	NA	NA	Subtilisin-chymotrypsin inhibitor-2A [Aegilops tauschii]
TraesCS3B02G130300	2.32272	2.61815	1.56632	1.11372	0.901131	0.764047	2.34165	1.22753	0.00325893	0.136423	up	GO:0009408(response to heat)	04141(Protein processing in endoplasmic reticulum)	K13993	NA	unnamed protein product [Triticum aestivum]
TraesCS1A02G300300	4.13412	3.61384	6.08967	2.32466	1.91565	1.85733	2.26934	1.18227	0.00326666	0.136621	up	GO:0005215(transporter activity);GO:0005575(cellular_component);GO:0006869(lipid transport);GO:0008289(lipid binding);GO:0050830(defense response to Gram-positive bacterium);GO:0050832(defense response to fungus)	NA	NA	NA	predicted protein [Hordeum vulgare subsp. vulgare]
TraesCS3D02G545200	1.1653	1.03052	1.02432	0.345722	0.62374	0.352483	2.43591	1.28446	0.00330292	0.137837	up	GO:0005737(cytoplasm);GO:0016740(transferase activity);GO:0016747(transferase activity, transferring acyl groups other than amino-acyl groups)	00940(Phenylpropanoid biosynthesis);00945(Stilbenoid, diarylheptanoid and gingerol biosynthesis);00941(Flavonoid biosynthesis)	K13065	EC:2.3.1.133	Putative acetyltransferase [Aegilops tauschii]
TraesCS7B02G440400	0.167579	0.240137	0.112387	0.620006	0.291163	0.728875	0.317127	-1.65687	0.00336076	0.139575	down	GO:0003677(DNA binding);GO:0003700(transcription factor activity, sequence-specific DNA binding);GO:0005634(nucleus);GO:0006351(transcription, DNA-templated);GO:0006355(regulation of transcription, DNA-templated);GO:0009908(flower development);GO:0010073(meristem maintenance);GO:0010093(specification of floral organ identity);GO:0019953(sexual reproduction);GO:0030154(cell differentiation);GO:004…	04075(Plant hormone signal transduction)	K14516	NA	predicted protein [Hordeum vulgare subsp. vulgare]
TraesCS5A02G547700	0.490896	0.177102	0.279293	0.54559	1.15454	1.03948	0.345776	-1.53209	0.00345564	0.141474	down	GO:0005886(plasma membrane);GO:0009877(nodulation);GO:0017110(nucleoside-diphosphatase activity);GO:0043273(CTPase activity)	00230(Purine metabolism);00240(Pyrimidine metabolism)	K14641	EC:3.6.1.5	Apyrase [Aegilops tauschii]
TraesCS5A02G398800	1.6167	1.16486	1.97907	3.57005	3.13913	3.06371	0.487125	-1.03763	0.00345659	0.141474	down	GO:0003674(molecular_function);GO:0005634(nucleus);GO:0008150(biological_process)	NA	NA	NA	predicted protein [Hordeum vulgare subsp. vulgare]
TraesCS7D02G244500	0.451297	0.244878	0.609725	1.90251	0.717735	1.05215	0.355599	-1.49168	0.00348512	0.142241	down	GO:0003700(transcription factor activity, sequence-specific DNA binding);GO:0005634(nucleus);GO:0005737(cytoplasm);GO:0007623(circadian rhythm);GO:0042752(regulation of circadian rhythm);GO:0046872(metal ion binding);GO:0046975(histone methyltransferase activity (H3-K36 specific));GO:0051213(dioxygenase activity);GO:0055114(oxidation-reduction process);GO:0070544(histone H3-K36 demethylation)	NA	NA	NA	PREDICTED: putative lysine-specific demethylase JMJD5 [Brachypodium distachyon]
TraesCS2A02G324800	0.196127	0.438148	0.438509	0.101393	0.030742	0.179028	3.44766	1.78562	0.00348909	0.142279	up	GO:0004553(hydrolase activity, hydrolyzing O-glycosyl compounds);GO:0005975(carbohydrate metabolic process);GO:0009507(chloroplast)	NA	NA	NA	predicted protein [Hordeum vulgare subsp. vulgare]
TraesCS6B02G057700	2.24647	1.7364	2.15579	0.954768	0.862786	0.920412	2.24205	1.16482	0.00352254	0.143431	up	GO:0004674(protein serine/threonine kinase activity);GO:0005886(plasma membrane);GO:0006468(protein phosphorylation);GO:0006952(defense response);GO:0009506(plasmodesma)	03018(RNA degradation)	K12616	NA	Cysteine-rich receptor-like protein kinase 7 [Triticum urartu]
TraesCS2A02G344800	0.600115	1.23748	0.850656	0.460549	0.24542	0.066026	3.48221	1.8	0.00356056	0.144355	up	GO:0003674(molecular_function);GO:0008150(biological_process)	NA	NA	NA	hypothetical protein TRIUR3_14854 [Triticum urartu]
TraesCS6A02G324200	0.733605	1.08283	1.25386	0.380868	0.253635	0.580776	2.52641	1.33709	0.00356093	0.144355	up	GO:0004601(peroxidase activity);GO:0009505(plant-type cell wall);GO:0009664(plant-type cell wall organization)	00940(Phenylpropanoid biosynthesis)	K00430	EC:1.11.1.7	Peroxidase 56 [Triticum urartu]
TraesCS7D02G421800	2.03084	3.85021	1.41545	1.35918	0.721694	0.846159	2.4928	1.31777	0.00357269	0.14447	up	GO:0003674(molecular_function);GO:0008150(biological_process);GO:0016021(integral component of membrane)	NA	NA	NA	predicted protein [Hordeum vulgare subsp. vulgare]
TraesCS2D02G489200	4.91213	11.1788	8.78327	7.05405	2.97351	2.32157	2.01425	1.01024	0.00361284	0.14571	up	GO:0016787(hydrolase activity);GO:0016787(hydrolase activity)	00052(Galactose metabolism);00500(Starch and sucrose metabolism);00500(Starch and sucrose metabolism)	K01193	EC:3.2.1.26	fructan 6-exohydrolase [Triticum aestivum];Beta-fructofuranosidase, insoluble isoenzyme 7 [Aegilops tauschii]
TraesCS5B02G374500	0.415846	0.781852	0.73224	1.1644	2.3633	1.98016	0.350397	-1.51294	0.00368364	0.147809	down	NA	NA	NA	NA	hypothetical protein F775_00350 [Aegilops tauschii]
TraesCS5A02G037600	0.302428	0.532726	0.395817	0.282858	2.4691	1.61466	0.281904	-1.82672	0.00371258	0.148598	down	GO:0004497(monooxygenase activity);GO:0007275(multicellular organism development);GO:0010268(brassinosteroid homeostasis);GO:0016125(sterol metabolic process);GO:0016132(brassinosteroid biosynthetic process)	00904(Diterpenoid biosynthesis)	K04123	EC:1.14.13.79	Ent-kaurenoic acid oxidase 1 [Aegilops tauschii]
TraesCS7D02G387700	2.6858	2.54482	1.91275	1.01055	0.500229	1.49266	2.3784	1.24999	0.00378583	0.150162	up	GO:0003674(molecular_function);GO:0006865(amino acid transport);GO:0009507(chloroplast);GO:0016021(integral component of membrane);GO:0080143(regulation of amino acid export)	NA	NA	NA	hypothetical protein F775_10128 [Aegilops tauschii]
TraesCS5B02G491000	5.65917	6.04937	3.15851	2.85664	2.24241	1.9821	2.09953	1.07006	0.00386213	0.152312	up	GO:0003700(transcription factor activity, sequence-specific DNA binding);GO:0005634(nucleus);GO:0043565(sequence-specific DNA binding);GO:0044212(transcription regulatory region DNA binding)	NA	NA	NA	hypothetical protein TRIUR3_15912 [Triticum urartu]
TraesCS7D02G288600	0.497067	0.259841	0.422461	0.795793	0.863769	1.04412	0.436208	-1.19691	0.00387216	0.15249	down	GO:0000902(cell morphogenesis)	NA	NA	NA	hypothetical protein TRIUR3_33537 [Triticum urartu]
TraesCS7D02G053900	0.78864	0.805898	0.870912	0.385677	0.314636	0.450974	2.14147	1.0986	0.00398464	0.155257	up	GO:0004674(protein serine/threonine kinase activity);GO:0005886(plasma membrane);GO:0007166(cell surface receptor signaling pathway)	04626(Plant-pathogen interaction)	K16224	NA	predicted protein [Hordeum vulgare subsp. vulgare]
TraesCS5A02G294800	0.571838	0.709925	0.443677	1.46667	0.891288	1.3725	0.462528	-1.11239	0.00401385	0.156065	down	GO:0004674(protein serine/threonine kinase activity);GO:0004842(ubiquitin-protein transferase activity);GO:0005524(ATP binding);GO:0005886(plasma membrane);GO:0006468(protein phosphorylation);GO:0016301(kinase activity);GO:0016567(protein ubiquitination);GO:0016874(ligase activity)	04626(Plant-pathogen interaction)	K13430	EC:2.7.11.1	U-box domain-containing protein 33 [Aegilops tauschii]
TraesCS2A02G529900	1.30666	1.08792	2.37487	0.657035	0.875234	0.736419	2.10229	1.07196	0.00402751	0.156442	up	GO:0016020(membrane);GO:0016709(oxidoreductase activity, acting on paired donors, with incorporation or reduction of molecular oxygen, NAD(P)H as one donor, and incorporation of one atom of oxygen);GO:0044550(secondary metabolite biosynthetic process)	00591(Linoleic acid metabolism);00380(Tryptophan metabolism);00232(Caffeine metabolism)	K07409	EC:1.14.14.1	predicted protein [Hordeum vulgare subsp. vulgare]
TraesCSU02G102900	2.80684	1.25228	3.55762	1.55118	0.557568	1.08152	2.38749	1.2555	0.00403833	0.156685	up	GO:0051213(dioxygenase activity)	00941(Flavonoid biosynthesis)	K05278	EC:1.14.11.23	Protein SRG1 [Aegilops tauschii]
TraesCS1A02G143600	0.392014	0.258024	0.252102	0.567695	0.927457	0.798936	0.393246	-1.3465	0.00421462	0.160095	down	GO:0005886(plasma membrane);GO:0016829(lyase activity);GO:0030570(pectate lyase activity);GO:0031225(anchored component of membrane);GO:0045490(pectin catabolic process);GO:0046872(metal ion binding)	00040(Pentose and glucuronate interconversions)	K01728	EC:4.2.2.2	PREDICTED: probable pectate lyase 5 [Brachypodium distachyon]
TraesCS1A02G088400	2.51927	2.43474	2.52932	2.13396	0.791936	0.674903	2.07824	1.05536	0.00421616	0.160095	up	GO:0047634(agmatine N4-coumaroyltransferase activity)	00940(Phenylpropanoid biosynthesis);00945(Stilbenoid, diarylheptanoid and gingerol biosynthesis);00941(Flavonoid biosynthesis)	K13065	EC:2.3.1.133	Agmatine coumaroyltransferase-1 [Triticum urartu]
TraesCSU02G222700	0.51875	6.58886	4.51645	1.73193	0.386516	0.441451	4.54084	2.18296	0.00425361	0.160963	up	GO:0046658(anchored component of plasma membrane)	NA	NA	NA	Blue copper protein [Aegilops tauschii]
TraesCS3A02G536200	0.06453	0.067837	0.256075	0.27419	0.575388	0.466122	0.295236	-1.76006	0.00431592	0.162652	down	GO:0005515(protein binding);GO:0042802(identical protein binding)	04626(Plant-pathogen interaction)	K13457	NA	Disease resistance RPP13-like protein 4 [Triticum urartu]
TraesCS1D02G111400	3.19225	1.85411	1.78844	1.04192	1.39987	0.459869	2.35547	1.23602	0.00437755	0.163855	up	GO:0003677(DNA binding);GO:0003700(transcription factor activity, sequence-specific DNA binding);GO:0005634(nucleus);GO:0006351(transcription, DNA-templated);GO:0006355(regulation of transcription, DNA-templated);GO:0009651(response to salt stress);GO:0009723(response to ethylene);GO:0009733(response to auxin);GO:0009737(response to abscisic acid);GO:0009739(response to gibberellin);GO:0009751(re…	04712(Circadian rhythm - plant)	K12134	NA	Myb-like protein G [Aegilops tauschii]
TraesCS2B02G480800	1.79508	1.17481	0.82879	0.623749	0.47215	0.282974	2.75492	1.46201	0.00439308	0.164214	up	NA	NA	NA	NA	hypothetical protein TRIUR3_13129 [Triticum urartu]
TraesCS5B02G350000	1.51329	1.40338	1.16448	6.3995	2.1431	1.32071	0.413771	-1.27309	0.00444428	0.165232	down	GO:0000326(protein storage vacuole);GO:0048316(seed development)	NA	NA	NA	hypothetical protein F775_16791 [Aegilops tauschii]
TraesCS6A02G292500	0.469584	0.731466	1.62868	2.32559	2.96722	2.2367	0.375818	-1.41189	0.00446052	0.165501	down	GO:0046658(anchored component of plasma membrane)	NA	NA	NA	Basic blue protein [Aegilops tauschii]
TraesCS7A02G392400	1.54274	1.71869	1.71056	0.31046	0.874466	0.667679	2.68379	1.42427	0.0044809	0.165898	up	GO:0003674(molecular_function);GO:0006865(amino acid transport);GO:0009507(chloroplast);GO:0016021(integral component of membrane);GO:0080143(regulation of amino acid export)	NA	NA	NA	hypothetical protein F775_10128 [Aegilops tauschii]
TraesCS2D02G108100	0	0.231649	0.165174	0.916401	1.75945	0.093606	0.143285	-2.80304	0.00452341	0.166936	down	GO:0004601(peroxidase activity);GO:0005515(protein binding);GO:0005576(extracellular region);GO:0005618(cell wall);GO:0005794(Golgi apparatus);GO:0005829(cytosol);GO:0006979(response to oxidative stress);GO:0009809(lignin biosynthetic process);GO:0010089(xylem development);GO:0020037(heme binding);GO:0042744(hydrogen peroxide catabolic process);GO:0046872(metal ion binding);GO:0048046(apoplast);G…	00940(Phenylpropanoid biosynthesis)	K00430	EC:1.11.1.7	predicted protein [Hordeum vulgare subsp. vulgare]
TraesCSU02G099800	0.78794	1.06514	0.556943	0.443879	0.125469	0.293693	2.79248	1.48155	0.00453232	0.167154	up	GO:0004497(monooxygenase activity);GO:0055114(oxidation-reduction process)	00380(Tryptophan metabolism)	K11816	EC:1.14.13.168	Putative flavin-containing monooxygenase 1 [Aegilops tauschii]
TraesCS5D02G213000	0.741285	0.663438	1.00886	1.45497	2.03065	1.74372	0.461547	-1.11545	0.00455541	0.167446	down	GO:0009408(response to heat)	04141(Protein processing in endoplasmic reticulum)	K13993	NA	hypothetical protein F775_04475 [Aegilops tauschii]
TraesCS5B02G233200	0.148544	0.299322	0.259995	0.900625	0.374567	0.792597	0.342327	-1.54655	0.00457639	0.167881	down	GO:0005576(extracellular region);GO:0005886(plasma membrane);GO:0006952(defense response);GO:0006955(immune response);GO:0016998(cell wall macromolecule catabolic process);GO:0031225(anchored component of membrane);GO:0042834(peptidoglycan binding);GO:0046658(anchored component of plasma membrane)	04626(Plant-pathogen interaction)	K13473	NA	PREDICTED: lysM domain-containing GPI-anchored protein 1-like [Oryza brachyantha]
TraesCS7A02G234400	0.13549	0.114136	0.120536	0.559374	0.141286	0.61381	0.281606	-1.82825	0.00459815	0.168052	down	GO:0005737(cytoplasm);GO:0008757(S-adenosylmethionine-dependent methyltransferase activity);GO:0032259(methylation)	NA	NA	NA	predicted protein [Hordeum vulgare subsp. vulgare]
TraesCS5A02G008700	7.95714	4.23291	4.30502	4.56441	15.4241	14.0845	0.48411	-1.04659	0.00460846	0.168052	down	GO:0016020(membrane);GO:0016709(oxidoreductase activity, acting on paired donors, with incorporation or reduction of molecular oxygen, NAD(P)H as one donor, and incorporation of one atom of oxygen);GO:0044550(secondary metabolite biosynthetic process)	00402(Benzoxazinoid biosynthesis)	K13226	EC:1.14.13.140	P450 [Triticum aestivum]
TraesCS7B02G244300	0.980802	1.54805	0.230993	0.184954	0.16823	0.395701	3.68527	1.88177	0.0046687	0.169212	up	GO:0003674(molecular_function);GO:0005634(nucleus);GO:0005730(nucleolus);GO:0005737(cytoplasm);GO:0005829(cytosol);GO:0006873(cellular ion homeostasis);GO:0006970(response to osmotic stress);GO:0009414(response to water deprivation);GO:0009737(response to abscisic acid);GO:0009793(embryo development ending in seed dormancy);GO:0009845(seed germination);GO:0010226(response to lithium ion)	NA	NA	NA	predicted protein [Hordeum vulgare subsp. vulgare]
TraesCS7A02G196900	1.71818	2.61458	3.00804	1.46793	1.17369	0.307532	2.48912	1.31563	0.00471018	0.170213	up	GO:0005634(nucleus);GO:0006952(defense response);GO:0008757(S-adenosylmethionine-dependent methyltransferase activity);GO:0009611(response to wounding);GO:0032259(methylation);GO:0046872(metal ion binding);GO:0051707(response to other organism);GO:0052624(2-phytyl-1,4-naphthoquinone methyltransferase activity);GO:0080150(S-adenosyl-L-methionine:benzoic acid carboxyl methyl transferase activity)	00592(alpha-Linolenic acid metabolism)	K08241	EC:2.1.1.141	Salicylate O-methyltransferase [Triticum urartu]
TraesCS5D02G045200	2.34406	2.6056	2.90806	2.0219	8.9284	5.67138	0.47274	-1.08088	0.00480455	0.17251	down	GO:0004497(monooxygenase activity);GO:0007275(multicellular organism development);GO:0010268(brassinosteroid homeostasis);GO:0016125(sterol metabolic process);GO:0016132(brassinosteroid biosynthetic process)	00904(Diterpenoid biosynthesis)	K04123	EC:1.14.13.79	Ent-kaurenoic acid oxidase 1 [Aegilops tauschii]
TraesCS4B02G036700	5.56062	1.27676	1.63057	2.14342	11.6715	13.1377	0.314179	-1.67034	0.00481616	0.172771	down	NA	NA	NA	NA	hypothetical protein TRIUR3_07442 [Triticum urartu]
TraesCS5B02G194300	1.43035	1.93376	1.18547	1.00649	0.359271	0.752898	2.14738	1.10258	0.00486779	0.173999	up	GO:0004497(monooxygenase activity);GO:0055114(oxidation-reduction process)	00380(Tryptophan metabolism)	K11816	EC:1.14.13.168	Flavin-containing monooxygenase FMO GS-OX-like 9 [Dichanthelium oligosanthes]
TraesCS7A02G387200	6.61146	6.02613	7.87177	3.82679	2.2516	3.43075	2.1568	1.1089	0.0049494	0.17561	up	NA	NA	NA	NA	hypothetical protein TRIUR3_01431 [Triticum urartu]
TraesCS6A02G296200	1.54567	1.84489	1.76825	0.989154	0.12528	0.563963	3.07365	1.61995	0.00497239	0.175983	up	NA	NA	NA	NA	hypothetical protein F775_28645 [Aegilops tauschii]
TraesCS3A02G125200	0.889024	1.03913	0.981883	0.434664	0.399772	0.537741	2.12075	1.08457	0.00498933	0.176346	up	GO:0009813(flavonoid biosynthetic process);GO:0043231(intracellular membrane-bounded organelle);GO:0052696(flavonoid glucuronidation);GO:0080043(quercetin 3-O-glucosyltransferase activity);GO:0080044(quercetin 7-O-glucosyltransferase activity);GO:0080044(quercetin 7-O-glucosyltransferase activity)	00944(Flavone and flavonol biosynthesis);00944(Flavone and flavonol biosynthesis)	K13496	EC:2.4.1.-	unnamed protein product [Triticum aestivum]
TraesCS3A02G437600	3.96613	1.8761	4.06027	1.90067	1.306	1.72714	2.00707	1.00509	0.0049951	0.176437	up	GO:0004364(glutathione transferase activity);GO:0005737(cytoplasm);GO:0006749(glutathione metabolic process);GO:0009407(toxin catabolic process)	00480(Glutathione metabolism)	K00799	EC:2.5.1.18	predicted protein [Hordeum vulgare subsp. vulgare]
TraesCS3B02G263300	0.312843	0.335368	0.240666	0.548931	0.823802	0.863185	0.397545	-1.33081	0.00507874	0.178071	down	GO:0005634(nucleus);GO:0016021(integral component of membrane);GO:0016740(transferase activity);GO:0016757(transferase activity, transferring glycosyl groups)	NA	NA	NA	unnamed protein product [Triticum aestivum]
TraesCS2B02G061100	0.34365	0.450333	0.318493	0.179777	0.110324	0.167146	2.43299	1.28273	0.00522301	0.181353	up	GO:0005515(protein binding);GO:0005524(ATP binding);GO:0005576(extracellular region);GO:0006952(defense response);GO:0043531(ADP binding)	03040(Spliceosome)	K12818	EC:3.6.4.13	PREDICTED: putative disease resistance protein RGA1 [Brachypodium distachyon]
TraesCS1A02G325500	0.893015	1.11726	0.795331	0.420201	0.122573	0.559807	2.54458	1.34743	0.00531642	0.183102	up	GO:0005576(extracellular region);GO:0030246(carbohydrate binding)	04120(Ubiquitin mediated proteolysis)	K04506	EC:2.3.2.27	predicted protein [Hordeum vulgare subsp. vulgare]
TraesCS6D02G365700	1.37728	5.94335	3.91156	12.231	6.1874	6.181	0.456603	-1.13099	0.00532271	0.183148	down	GO:0003824(catalytic activity);GO:0005737(cytoplasm);GO:0005829(cytosol);GO:0007623(circadian rhythm);GO:0009409(response to cold);GO:0009809(lignin biosynthetic process);GO:0016621(cinnamoyl-CoA reductase activity);GO:0050662(coenzyme binding);GO:0055114(oxidation-reduction process)	00940(Phenylpropanoid biosynthesis)	K09753	EC:1.2.1.44	Bifunctional dihydroflavonol 4-reductase/flavanone 4-reductase [Aegilops tauschii]
TraesCS7B02G175200	0.495303	0.698069	0.93714	0.394879	0.248731	0.179638	2.58793	1.3718	0.00532549	0.183148	up	GO:0016020(membrane);GO:0016709(oxidoreductase activity, acting on paired donors, with incorporation or reduction of molecular oxygen, NAD(P)H as one donor, and incorporation of one atom of oxygen);GO:0044550(secondary metabolite biosynthetic process)	00903(Limonene and pinene degradation);00945(Stilbenoid, diarylheptanoid and gingerol biosynthesis)	K00517	NA	predicted protein [Hordeum vulgare subsp. vulgare]
TraesCS3A02G501900	9.69032	10.4956	7.58913	6.21091	0.929761	0.697364	3.54362	1.82523	0.00533593	0.183312	up	NA	NA	NA	NA	unnamed protein product [Triticum aestivum]
TraesCS5A02G146600	1.33957	1.23969	1.01686	0.142993	0.633239	0.46841	2.88927	1.53071	0.00543605	0.185809	up	NA	NA	NA	NA	WRKY transcription factor 55 [Aegilops tauschii]
TraesCS2D02G255500	0.773627	0.92281	0.688961	0.412619	0.283207	0.442946	2.09471	1.06675	0.00544557	0.185809	up	GO:0045273(respiratory chain complex II)	01200(Carbon metabolism);00020(Citrate cycle (TCA cycle));00190(Oxidative phosphorylation)	K00234	EC:1.3.5.1	predicted protein [Hordeum vulgare subsp. vulgare]
TraesCS4D02G238100	0.912362	0.856856	1.3113	0.266969	0.629417	0.323867	2.52449	1.33599	0.00552878	0.187717	up	GO:0015292(uniporter activity)	NA	NA	NA	PREDICTED: uncharacterized protein LOC103639403 [Zea mays]
TraesCS1A02G207600	1.87853	2.6204	1.20484	0.995617	0.985757	0.751872	2.08681	1.0613	0.00559876	0.18951	up	GO:0003674(molecular_function);GO:0008150(biological_process);GO:0016021(integral component of membrane)	NA	NA	NA	predicted protein [Hordeum vulgare subsp. vulgare]
TraesCS1D02G032700	0.161722	0.39874	0.604676	0.060704	0.164669	0.146762	3.13096	1.6466	0.00574065	0.192925	up	GO:0005215(transporter activity);GO:0005886(plasma membrane);GO:0006857(oligopeptide transport);GO:0009611(response to wounding);GO:0009753(response to jasmonic acid);GO:0015293(symporter activity);GO:0016021(integral component of membrane);GO:0042128(nitrate assimilation)	NA	NA	NA	Nitrate/chlorate transporter [Aegilops tauschii]
TraesCS5D02G288800	1.27955	0.756491	1.39766	0.617691	0.427882	0.430416	2.32638	1.21808	0.00575777	0.193115	up	GO:0008171(O-methyltransferase activity);GO:0008757(S-adenosylmethionine-dependent methyltransferase activity);GO:0019438(aromatic compound biosynthetic process)	00945(Stilbenoid, diarylheptanoid and gingerol biosynthesis)	K16040	EC:2.1.1.240	O-methyltransferase ZRP4 [Aegilops tauschii]
TraesCS7A02G151600	3.75425	4.1418	3.16059	1.62955	0.841494	2.07382	2.43277	1.2826	0.00579414	0.193863	up	NA	NA	NA	NA	hypothetical protein F775_23631 [Aegilops tauschii]
TraesCS5D02G232800	1.24737	1.52565	2.16671	1.03369	0.302796	0.71869	2.40356	1.26517	0.00585068	0.195399	up	GO:0002237(response to molecule of bacterial origin);GO:0003700(transcription factor activity, sequence-specific DNA binding);GO:0005515(protein binding);GO:0005634(nucleus);GO:0006351(transcription, DNA-templated);GO:0006355(regulation of transcription, DNA-templated);GO:0009611(response to wounding);GO:0009751(response to salicylic acid);GO:0010200(response to chitin);GO:0031347(regulation of d…	04626(Plant-pathogen interaction)	K18834	NA	Putative WRKY transcription factor 40 [Aegilops tauschii]
TraesCS6B02G295100	1.31183	1.27422	0.867927	0.771701	0.525906	0.398934	2.03589	1.02566	0.00585599	0.195458	up	GO:0000325(plant-type vacuole);GO:0005215(transporter activity);GO:0005773(vacuole);GO:0005774(vacuolar membrane);GO:0005794(Golgi apparatus);GO:0005886(plasma membrane);GO:0009705(plant-type vacuole membrane);GO:0015031(protein transport);GO:0015112(nitrate transmembrane transporter activity);GO:0015197(peptide transporter activity);GO:0015334(high-affinity oligopeptide transporter activity);GO:…	NA	NA	NA	predicted protein [Hordeum vulgare subsp. vulgare]
TraesCS4B02G308600	0.911208	0.78213	0.409795	1.35373	1.69328	1.35721	0.477526	-1.06635	0.0058776	0.196061	down	GO:0003824(catalytic activity);GO:0005768(endosome);GO:0005794(Golgi apparatus);GO:0005802(trans-Golgi network);GO:0009826(unidimensional cell growth);GO:0009863(salicylic acid mediated signaling pathway);GO:0009969(xyloglucan biosynthetic process);GO:0010256(endomembrane system organization);GO:0016020(membrane);GO:0016757(transferase activity, transferring glycosyl groups);GO:0030173(integral c…	NA	NA	NA	Xyloglucan galactosyltransferase KATAMARI1-like protein [Aegilops tauschii]
TraesCSU02G168900	3.24583	3.97209	3.59141	13.1908	5.75304	5.21945	0.447345	-1.16054	0.00589314	0.196224	down	NA	NA	NA	NA	hypothetical protein F775_16953 [Aegilops tauschii]
TraesCS4B02G300200	0.850207	0.532961	0.80472	1.091	1.30237	2.20903	0.47538	-1.07285	0.00602873	0.198665	down	GO:0003674(molecular_function);GO:0005634(nucleus);GO:0009409(response to cold);GO:0080167(response to karrikin)	NA	NA	NA	hypothetical protein F775_08999 [Aegilops tauschii]
TraesCS2D02G017700	1.12138	1.0393	2.16899	0.623844	0.512884	0.723363	2.32766	1.21888	0.00608968	0.200349	up	NA	NA	NA	NA	hypothetical protein F775_20080 [Aegilops tauschii]
TraesCS2B02G543900	0.593686	0.605332	0.385254	0.372836	0.09717	0.143734	2.58134	1.36812	0.00610022	0.200576	up	GO:0006952(defense response);GO:0007165(signal transduction);GO:0016301(kinase activity)	NA	NA	NA	LRR receptor-like serine/threonine-protein kinase GSO1 [Aegilops tauschii]
TraesCS7D02G167800	1.04536	1.8609	2.23484	0.666987	0.113638	0.889107	3.079	1.62246	0.00613366	0.201316	up	NA	NA	NA	NA	PREDICTED: uncharacterized protein LOC100833139 [Brachypodium distachyon]
TraesCS2A02G113800	0.186768	1.2096	1.15797	4.03293	1.96445	1.80222	0.327497	-1.61045	0.00626039	0.20426	down	GO:0006952(defense response)	03013(RNA transport)	K03239	NA	predicted protein [Hordeum vulgare subsp. vulgare]
TraesCS2D02G090600	0.115583	0.175362	0.236777	0.274841	0.57728	0.494332	0.391935	-1.35131	0.00629083	0.204533	down	NA	03013(RNA transport)	K14317	NA	Myb family transcription factor APL [Aegilops tauschii]
TraesCS1B02G276200	1.72223	3.12924	2.01359	1.97339	7.91105	6.30697	0.423994	-1.23788	0.00639076	0.207215	down	NA	NA	NA	NA	hypothetical protein F775_32017 [Aegilops tauschii]
TraesCS7D02G052500	0.441885	1.54987	2.38145	0.759328	0.295748	0.214198	3.44543	1.78469	0.00644039	0.208334	up	GO:0003677(DNA binding);GO:0003700(transcription factor activity, sequence-specific DNA binding);GO:0005634(nucleus);GO:0006351(transcription, DNA-templated);GO:0006355(regulation of transcription, DNA-templated);GO:0009409(response to cold);GO:0009414(response to water deprivation);GO:0009631(cold acclimation)	04626(Plant-pathogen interaction)	K13434	NA	AP2 domain CBF protein [Triticum aestivum]
TraesCS5B02G471200	0.745812	0.285282	0.376397	2.37374	1.11278	0.767862	0.330833	-1.59583	0.00645922	0.208528	down	NA	NA	NA	NA	hypothetical protein F775_09442 [Aegilops tauschii]
TraesCS6A02G315500	1.61497	2.1453	2.18683	1.04367	0.954874	0.905768	2.04768	1.03399	0.00662777	0.211985	up	GO:0004842(ubiquitin-protein transferase activity);GO:0005576(extracellular region);GO:0008270(zinc ion binding);GO:0009737(response to abscisic acid);GO:0009814(defense response, incompatible interaction);GO:0009816(defense response to bacterium, incompatible interaction);GO:0010200(response to chitin);GO:0016020(membrane);GO:0016021(integral component of membrane);GO:0016567(protein ubiquitinat…	00563(Glycosylphosphatidylinositol(GPI)-anchor biosynthesis)	K05283	EC:2.3.-.-	predicted protein, partial [Hordeum vulgare subsp. vulgare]
TraesCS2B02G333500	0.358802	0.243083	0.202623	0.596161	0.492183	0.811066	0.423557	-1.23937	0.00693139	0.217658	down	GO:0005515(protein binding);GO:0005634(nucleus);GO:0009554(megasporogenesis);GO:0009556(microsporogenesis)	NA	NA	NA	hypothetical protein F775_23838 [Aegilops tauschii]
TraesCS4A02G142400	0.828257	0.971622	0.70919	1.94103	1.966	1.53117	0.461379	-1.11598	0.00702534	0.219609	down	NA	NA	NA	NA	hypothetical protein TRIUR3_13622 [Triticum urartu]
TraesCS7B02G314500	0.436909	0.53754	0.563002	0.258297	0.216253	0.208345	2.25137	1.1708	0.0071021	0.220596	up	GO:0006413(translational initiation);GO:0009507(chloroplast);GO:0009570(chloroplast stroma);GO:0009941(chloroplast envelope)	NA	NA	NA	predicted protein, partial [Hordeum vulgare subsp. vulgare]
TraesCS6B02G433600	2.49109	2.67286	4.2438	2.00036	0.881622	1.81	2.00507	1.00366	0.00711307	0.220596	up	GO:0005737(cytoplasm);GO:0030001(metal ion transport);GO:0046914(transition metal ion binding);GO:0046916(cellular transition metal ion homeostasis)	NA	NA	NA	hypothetical protein TRIUR3_34025 [Triticum urartu]
TraesCS2A02G476900	1.90591	2.23589	1.18397	2.50337	4.6749	3.54937	0.496454	-1.01027	0.00715066	0.221022	down	GO:0004864(protein phosphatase inhibitor activity);GO:0004872(receptor activity);GO:0005634(nucleus);GO:0005737(cytoplasm);GO:0009738(abscisic acid-activated signaling pathway);GO:0010427(abscisic acid binding);GO:0080163(regulation of protein serine/threonine phosphatase activity)	NA	NA	NA	Pathogenesis-related protein 1 [Aegilops tauschii]
TraesCS2D02G417100	0.858625	1.18545	0.642105	0.197946	0.552139	0.155662	2.96571	1.56838	0.00727131	0.224116	up	GO:0005509(calcium ion binding);GO:0005634(nucleus);GO:0005634(nucleus)	NA	NA	NA	hypothetical protein F775_09653 [Aegilops tauschii]
TraesCS6A02G163200	1.34783	2.80766	1.84689	1.3784	0.474113	0.632534	2.41539	1.27226	0.00727887	0.224116	up	GO:0005634(nucleus);GO:0009555(pollen development);GO:0009860(pollen tube growth);GO:0010233(phloem transport);GO:0030410(nicotianamine synthase activity);GO:0030418(nicotianamine biosynthetic process)	NA	NA	NA	nicotianamine synthase [Triticum aestivum]
TraesCS5D02G061600	2.34945	1.74238	2.46094	0.78551	1.14358	0.807923	2.39414	1.2595	0.00737186	0.225606	up	NA	NA	NA	NA	Cysteine-rich receptor-like protein kinase 25 [Aegilops tauschii]
TraesCS6B02G059000	2.53895	3.16204	1.78063	1.25321	0.986094	1.42531	2.04159	1.02969	0.00740153	0.225831	up	GO:0005737(cytoplasm);GO:0030001(metal ion transport);GO:0046914(transition metal ion binding);GO:0046916(cellular transition metal ion homeostasis)	00940(Phenylpropanoid biosynthesis)	K00430	EC:1.11.1.7	hypothetical protein TRIUR3_10047 [Triticum urartu]
TraesCS3B02G010400	0.407503	0.335597	0.88291	1.31766	1.55464	1.0714	0.412307	-1.27821	0.00748812	0.227432	down	GO:0001046(core promoter sequence-specific DNA binding);GO:0001228(transcriptional activator activity, RNA polymerase II transcription regulatory region sequence-specific binding);GO:0005634(nucleus);GO:0006366(transcription from RNA polymerase II promoter)	04075(Plant hormone signal transduction);04712(Circadian rhythm - plant)	K12126	NA	unnamed protein product [Triticum aestivum]
TraesCS7D02G370900	0.617025	1.05803	0.945336	0.066714	0.511768	0.267993	3.09566	1.63024	0.00749169	0.227432	up	GO:0004601(peroxidase activity);GO:0005576(extracellular region);GO:0006979(response to oxidative stress);GO:0020037(heme binding);GO:0046872(metal ion binding);GO:0055114(oxidation-reduction process);GO:0071456(cellular response to hypoxia)	00940(Phenylpropanoid biosynthesis)	K00430	EC:1.11.1.7	Peroxidase 4 [Aegilops tauschii]
TraesCS4A02G263600	2.95287	3.26559	1.71314	1.59051	0.580937	0.837114	2.63634	1.39854	0.00749768	0.227432	up	GO:0005783(endoplasmic reticulum);GO:0006508(proteolysis);GO:0006869(lipid transport);GO:0008233(peptidase activity);GO:0008289(lipid binding);GO:0009506(plasmodesma)	03010(Ribosome)	K02883	NA	Cortical cell-delineating protein [Triticum urartu]
TraesCS3A02G343600	1.30068	0.993088	0.979108	0.655049	0.40565	0.473889	2.13274	1.09271	0.00765962	0.230931	up	GO:0003700(transcription factor activity, sequence-specific DNA binding);GO:0005634(nucleus);GO:0006351(transcription, DNA-templated);GO:0006355(regulation of transcription, DNA-templated);GO:0043565(sequence-specific DNA binding)	04626(Plant-pathogen interaction)	K16225	NA	unnamed protein product [Triticum aestivum]
TraesCS5D02G354600	0.619611	0.612218	0.575121	0.287009	0.244443	0.304991	2.16028	1.11122	0.00772374	0.231725	up	GO:0004497(monooxygenase activity);GO:0055114(oxidation-reduction process)	NA	NA	NA	predicted protein, partial [Hordeum vulgare subsp. vulgare]
TraesCS4B02G271000	0.65914	0.868435	0.765692	0.748124	2.19005	2.35687	0.433097	-1.20724	0.00774687	0.232292	down	GO:0005576(extracellular region);GO:0005618(cell wall);GO:0009664(plant-type cell wall organization);GO:0009826(unidimensional cell growth);GO:0009828(plant-type cell wall loosening);GO:0009831(plant-type cell wall modification involved in multidimensional cell growth);GO:0016020(membrane)	NA	NA	NA	hypothetical protein F775_19874 [Aegilops tauschii]
TraesCS3A02G517200	0.752499	2.05963	1.13718	0.731334	0.135561	0.551234	2.78487	1.47761	0.00779774	0.233437	up	GO:0005886(plasma membrane);GO:0016324(apical plasma membrane);GO:0051819(induction of tumor, nodule, or growth in other organism involved in symbiotic interaction)	NA	NA	NA	unnamed protein product [Triticum aestivum]
TraesCS7B02G324800	0.458556	0.840291	1.03246	2.34321	1.73431	1.50655	0.417493	-1.26018	0.008033	0.239057	down	GO:0003955(NAD(P)H dehydrogenase (quinone) activity);GO:0005737(cytoplasm);GO:0005886(plasma membrane);GO:0009506(plasmodesma);GO:0010181(FMN binding);GO:0045892(negative regulation of transcription, DNA-templated);GO:0055114(oxidation-reduction process)	00130(Ubiquinone and other terpenoid-quinone biosynthesis)	K03809	EC:1.6.5.2	predicted protein [Hordeum vulgare subsp. vulgare]
TraesCS6A02G112000	1.53546	2.10857	2.88533	1.49613	0.304526	0.519212	2.81454	1.4929	0.00809558	0.239623	up	GO:0003677(DNA binding);GO:0003700(transcription factor activity, sequence-specific DNA binding);GO:0005634(nucleus);GO:0006351(transcription, DNA-templated);GO:0006355(regulation of transcription, DNA-templated);GO:0009723(response to ethylene);GO:0009733(response to auxin);GO:0009734(auxin-activated signaling pathway);GO:0010311(lateral root formation);GO:0043565(sequence-specific DNA binding);…	04075(Plant hormone signal transduction)	K14486	NA	Auxin response factor 5 [Aegilops tauschii]
TraesCS5B02G562900	4.82113	5.25012	3.01097	1.41272	1.0666	2.64789	2.55153	1.35136	0.00814875	0.240809	up	NA	NA	NA	NA	hypothetical protein TRIUR3_35001 [Triticum urartu]
TraesCS5B02G345400	0.341204	0.321824	0.712511	0.982156	1.32455	1.15709	0.397119	-1.33236	0.00827385	0.243204	down	NA	NA	NA	NA
TraesCS6B02G412600	0.258213	0.127526	0.130001	0.360028	0.384152	0.490183	0.417819	-1.25905	0.00836889	0.244953	down	GO:0005575(cellular_component);GO:0009058(biosynthetic process);GO:0016740(transferase activity);GO:0016757(transferase activity, transferring glycosyl groups)	NA	NA	NA	PREDICTED: uncharacterized protein LOC102708127 [Oryza brachyantha]
TraesCS2B02G023600	0.873237	1.25866	1.29664	0.589306	0.6699	0.384781	2.0855	1.06039	0.00867373	0.25016	up	GO:0004722(protein serine/threonine phosphatase activity);GO:0005634(nucleus);GO:0006470(protein dephosphorylation);GO:0009737(response to abscisic acid);GO:0046872(metal ion binding)	NA	NA	NA	hypothetical protein OsI_14820 [Oryza sativa Indica Group]
TraesCS6B02G228600	0.50011	0.264143	0.313731	1.04789	0.595271	0.92696	0.419429	-1.2535	0.00894952	0.254672	down	GO:0003674(molecular_function);GO:0005737(cytoplasm);GO:0016021(integral component of membrane);GO:0030154(cell differentiation);GO:0030154(cell differentiation)	NA	NA	NA	PREDICTED: pollen-specific protein SF21-like [Brachypodium distachyon]
TraesCS7A02G325500	0.655191	0.639559	0.556447	1.25374	1.4965	1.36258	0.450103	-1.15167	0.0089548	0.254672	down	GO:0006124(ferredoxin metabolic process);GO:0009055(electron carrier activity)	00195(Photosynthesis)	K02639	NA	Ferredoxin, chloroplastic [Aegilops tauschii]
TraesCS3D02G033400	0.669677	0.669862	0.724869	1.4085	2.14848	1.18927	0.434956	-1.20106	0.00904557	0.256328	down	NA	NA	NA	NA	unnamed protein product [Triticum aestivum]
TraesCS1A02G417000	0.817541	0.729114	1.13345	0.508879	0.271194	0.483089	2.12175	1.08525	0.00919525	0.258731	up	NA	04626(Plant-pathogen interaction)	K13457	NA	hypothetical protein F775_17096 [Aegilops tauschii]
TraesCS1D02G052700	0.637547	1.1076	0.93368	2.68667	1.48184	1.31692	0.488352	-1.03401	0.00932485	0.26129	down	GO:0008643(carbohydrate transport);GO:0016021(integral component of membrane);GO:0051119(sugar transmembrane transporter activity)	NA	NA	NA	Protein RUPTURED POLLEN GRAIN 1 [Aegilops tauschii]
TraesCS7D02G053100	1.19976	1.02759	1.54006	0.410862	0.889962	0.318683	2.32627	1.21802	0.00938336	0.262605	up	GO:0009699(phenylpropanoid biosynthetic process);GO:0042349(guiding stereospecific synthesis activity)	NA	NA	NA	hypothetical protein F775_02135 [Aegilops tauschii]
TraesCS4A02G404500	0.790735	0.664336	0.798499	0.164899	0.359941	0.466287	2.27374	1.18507	0.0096648	0.267919	up	GO:0006855(drug transmembrane transport);GO:0015238(drug transmembrane transporter activity)	NA	NA	NA	predicted protein [Hordeum vulgare subsp. vulgare]
TraesCS2D02G583900	5.29546	3.89704	2.65743	2.83328	13.647	8.83887	0.468022	-1.09535	0.00972529	0.268959	down	GO:0004601(peroxidase activity);GO:0009505(plant-type cell wall);GO:0009664(plant-type cell wall organization)	00940(Phenylpropanoid biosynthesis)	K00430	EC:1.11.1.7	Peroxidase 12 [Triticum urartu]
TraesCS7A02G425300	0.565265	0.550198	0.61137	0.974753	1.71987	1.5259	0.409152	-1.28929	0.0097941	0.270185	down	NA	NA	NA	NA	hypothetical protein TRIUR3_18727 [Triticum urartu]
TraesCS2B02G455100	1.21797	0.809987	1.19063	0.205189	0.619548	0.42868	2.56785	1.36056	0.00987984	0.27187	up	GO:0005381(iron ion transmembrane transporter activity);GO:0005384(manganese ion transmembrane transporter activity);GO:0006880(intracellular sequestering of iron ion);GO:0016020(membrane);GO:0030026(cellular manganese ion homeostasis);GO:0071281(cellular response to iron ion);GO:0071421(manganese ion transmembrane transport)	NA	NA	NA	predicted protein [Hordeum vulgare subsp. vulgare]
TraesCS7A02G047500	0	0.862996	0.841427	0.173207	0	0.046418	7.76061	2.95617	0.00989258	0.27195	up	NA	NA	NA	NA	hypothetical protein F775_06868 [Aegilops tauschii]
TraesCS5D02G505500	2.46828	2.6351	1.7177	0.952953	1.06558	1.19381	2.12339	1.08637	0.00994911	0.272754	up	NA	NA	NA	NA	predicted protein [Hordeum vulgare subsp. vulgare]
TraesCS5A02G287000	0.149327	2.87339	0.536765	0.511041	0.105296	0.209331	4.31103	2.10803	0.0101203	0.275771	up	GO:0005507(copper ion binding);GO:0016722(oxidoreductase activity, oxidizing metal ions)	00053(Ascorbate and aldarate metabolism)	K00423	EC:1.10.3.3	L-ascorbate oxidase [Aegilops tauschii]
TraesCSU02G246000	5.76413	4.66127	2.21814	1.42391	3.33396	1.47704	2.02786	1.01996	0.0101574	0.276097	up	GO:0008171(O-methyltransferase activity);GO:0008757(S-adenosylmethionine-dependent methyltransferase activity);GO:0019438(aromatic compound biosynthetic process)	00945(Stilbenoid, diarylheptanoid and gingerol biosynthesis)	K16040	EC:2.1.1.240	O-methyltransferase ZRP4 [Aegilops tauschii]
TraesCS5B02G258900	58.4803	49.2983	52.9138	49.076	55.1029	269.555	0.429965	-1.21771	0.0102005	0.276375	down	GO:0005515(protein binding);GO:0005515(protein binding)	04141(Protein processing in endoplasmic reticulum);04626(Plant-pathogen interaction);04626(Plant-pathogen interaction)	K04079	NA	heat shock protein 90 [Triticum aestivum]
TraesCS5B02G187600	0.89598	0.646085	1.40701	1.84183	1.80333	2.88713	0.451462	-1.14732	0.0103322	0.278486	down	NA	NA	NA	NA	hypothetical protein F775_04000 [Aegilops tauschii]
TraesCS2A02G000400	0.643461	0.552375	0.466893	0.295684	0.181619	0.241068	2.31458	1.21075	0.0103433	0.278647	up	GO:0004722(protein serine/threonine phosphatase activity);GO:0005634(nucleus);GO:0006470(protein dephosphorylation);GO:0009737(response to abscisic acid);GO:0046872(metal ion binding)	NA	NA	NA	hypothetical protein OsI_14820 [Oryza sativa Indica Group]
TraesCS1A02G394900	1.12733	0.995345	0.502869	0.603247	0.221821	0.259748	2.42026	1.27516	0.0103662	0.278993	up	GO:0016020(membrane);GO:0016709(oxidoreductase activity, acting on paired donors, with incorporation or reduction of molecular oxygen, NAD(P)H as one donor, and incorporation of one atom of oxygen);GO:0044550(secondary metabolite biosynthetic process)	00909(Sesquiterpenoid and triterpenoid biosynthesis)	K15472	EC:1.14.13.121	predicted protein [Hordeum vulgare subsp. vulgare]
TraesCS6D02G238500	0.421899	0.271355	0.443781	0.221372	0.160687	0.065475	2.54067	1.34521	0.0106028	0.282739	up	GO:0005622(intracellular);GO:0005623(cell);GO:0006817(phosphate ion transport);GO:0009705(plant-type vacuole membrane);GO:0016021(integral component of membrane);GO:0055085(transmembrane transport)	NA	NA	NA	Putative membrane protein [Aegilops tauschii]
TraesCS6D02G120800	0.801726	0.472372	0.764106	0.313915	0.130854	0.429358	2.3317	1.22138	0.0107296	0.284624	up	GO:0003924(GTPase activity);GO:0005622(intracellular);GO:0006412(translation)	03008(Ribosome biogenesis in eukaryotes)	K14536	EC:3.6.5.-	predicted protein [Hordeum vulgare subsp. vulgare]
TraesCS3D02G316900	0.191992	0.115273	0.27775	0.372683	0.381855	0.628492	0.422995	-1.24129	0.010836	0.286191	down	GO:0004674(protein serine/threonine kinase activity);GO:0005886(plasma membrane);GO:0006468(protein phosphorylation);GO:0006952(defense response);GO:0009506(plasmodesma)	00520(Amino sugar and nucleotide sugar metabolism)	K01183	EC:3.2.1.14	Putative serine/threonine-protein kinase receptor [Aegilops tauschii]
TraesCS3D02G367900	1.34696	1.25343	1.06103	0.457523	0.307712	0.865538	2.24521	1.16685	0.0109325	0.287915	up	GO:0003677(DNA binding);GO:0003700(transcription factor activity, sequence-specific DNA binding);GO:0005634(nucleus);GO:0006351(transcription, DNA-templated);GO:0006355(regulation of transcription, DNA-templated);GO:0007275(multicellular organism development)	NA	NA	NA	NAC domain-containing protein 90 [Aegilops tauschii]
TraesCS4A02G337000	0.19939	0.331256	0.432988	0.933715	0.666796	0.679279	0.422685	-1.24234	0.0109694	0.288473	down	NA	NA	NA	NA	hypothetical protein TRIUR3_06555 [Triticum urartu]
TraesCS2B02G223100	3.0475	1.79018	2.6409	1.62752	0.968665	0.991801	2.08434	1.05959	0.0109977	0.288576	up	NA	NA	NA	NA	predicted protein [Hordeum vulgare subsp. vulgare]
TraesCS3A02G321700	0.347506	0.186269	0.247662	0.141401	0.0866956	0.105104	2.34525	1.22974	0.0110127	0.288576	up	GO:0003676(nucleic acid binding);GO:0003677(DNA binding);GO:0005634(nucleus);GO:0006352(DNA-templated transcription, initiation);GO:0006355(regulation of transcription, DNA-templated);GO:0006368(transcription elongation from RNA polymerase II promoter);GO:0008270(zinc ion binding);GO:0016570(histone modification);GO:0016593(Cdc73/Paf1 complex);GO:0040007(growth);GO:0040007(growth)	03010(Ribosome);03010(Ribosome)	K02958	NA	unnamed protein product [Triticum aestivum]
TraesCS5B02G518400	0.446824	0.187619	0.325679	0.649045	0.928711	0.814609	0.401328	-1.31715	0.0110621	0.289531	down	GO:0005634(nucleus)	04075(Plant hormone signal transduction)	K13422	NA	Transcription factor bHLH19 [Triticum urartu]
TraesCS2B02G572300	0	2.53125	4.47855	0.570413	0	0	12.289	3.6193	0.0110707	0.289618	up	GO:0046658(anchored component of plasma membrane)	NA	NA	NA	Blue copper protein [Aegilops tauschii]
TraesCSU02G005600	1.31895	0.419175	0.236801	2.03837	1.98796	1.31949	0.369435	-1.43661	0.0111946	0.291172	down	GO:0009699(phenylpropanoid biosynthetic process);GO:0042349(guiding stereospecific synthesis activity)	04626(Plant-pathogen interaction)	K13457	NA	hypothetical protein F775_15045 [Aegilops tauschii]
TraesCS7D02G480100	0.543613	0.743595	0.653806	0.427666	0.301132	0.119887	2.28708	1.19351	0.0113696	0.293403	up	GO:0004674(protein serine/threonine kinase activity);GO:0005886(plasma membrane);GO:0007166(cell surface receptor signaling pathway)	00520(Amino sugar and nucleotide sugar metabolism)	K01183	EC:3.2.1.14	Wall-associated receptor kinase 1 [Aegilops tauschii]
TraesCS3B02G025600	1.21287	0.718756	0.630258	0.373084	0.260879	0.525872	2.20883	1.14329	0.0114671	0.295211	up	GO:0004497(monooxygenase activity)	00905(Brassinosteroid biosynthesis)	K15639	EC:1.14.-.-	unnamed protein product [Triticum aestivum]
TraesCS7D02G518500	0.30096	0.7233	0.533488	0.925695	1.81334	1.09174	0.406641	-1.29817	0.0114826	0.295214	down	GO:0004674(protein serine/threonine kinase activity);GO:0005524(ATP binding);GO:0005886(plasma membrane);GO:0006468(protein phosphorylation);GO:0009507(chloroplast);GO:0016301(kinase activity)	04626(Plant-pathogen interaction)	K13430	EC:2.7.11.1	Putative serine/threonine-protein kinase NAK [Aegilops tauschii]
TraesCS3B02G379100	4.16714	4.48955	5.3491	2.72525	1.67828	1.74287	2.2787	1.18821	0.0115684	0.296348	up	GO:0005737(cytoplasm);GO:0030001(metal ion transport);GO:0046914(transition metal ion binding);GO:0046916(cellular transition metal ion homeostasis)	03013(RNA transport)	K14292	EC:2.1.1.-	PREDICTED: copper transport protein CCH [Brachypodium distachyon]
TraesCS7D02G482100	1.18716	0.156497	0.479962	1.95899	2.36533	1.14389	0.333495	-1.58427	0.0115922	0.296348	down	NA	NA	NA	NA	predicted protein [Hordeum vulgare subsp. vulgare]
TraesCS5D02G047100	0.163491	0.358957	0.320381	0.52679	0.765846	0.597182	0.445984	-1.16494	0.0116274	0.296451	down	GO:0004553(hydrolase activity, hydrolyzing O-glycosyl compounds);GO:0030247(polysaccharide binding);GO:0046658(anchored component of plasma membrane)	00500(Starch and sucrose metabolism)	K19893	EC:3.2.1.39	predicted protein [Hordeum vulgare subsp. vulgare]
TraesCSU02G235400	0.745741	0.39367	0.566568	0.545931	3.25144	1.16319	0.343908	-1.5399	0.011982	0.30238	down	GO:0004497(monooxygenase activity);GO:0005506(iron ion binding);GO:0009926(auxin polar transport);GO:0009934(regulation of meristem structural organization);GO:0009963(positive regulation of flavonoid biosynthetic process);GO:0010223(secondary shoot formation);GO:0016021(integral component of membrane);GO:0016117(carotenoid biosynthetic process);GO:0016705(oxidoreductase activity, acting on paire…	00590(Arachidonic acid metabolism)	K01832	EC:5.3.99.5	hypothetical protein SORBIDRAFT_03g032210 [Sorghum bicolor]
TraesCS5B02G259700	1.55484	1.18087	1.1221	0.349714	0.783778	0.569092	2.26585	1.18006	0.0121949	0.305	up	GO:0004364(glutathione transferase activity);GO:0005737(cytoplasm);GO:0006749(glutathione metabolic process)	00480(Glutathione metabolism)	K00799	EC:2.5.1.18	hypothetical protein F775_06186 [Aegilops tauschii]
TraesCS2D02G302100	3.87961	2.99052	4.25128	1.72935	1.26806	1.99307	2.22852	1.15609	0.0122412	0.305465	up	NA	NA	NA	NA	hypothetical protein F775_42489 [Aegilops tauschii]
TraesCS1A02G092100	1.51037	0.936614	0.984916	0.741721	0.107072	0.514074	2.51815	1.33236	0.0123194	0.307	up	GO:0016020(membrane);GO:0016709(oxidoreductase activity, acting on paired donors, with incorporation or reduction of molecular oxygen, NAD(P)H as one donor, and incorporation of one atom of oxygen);GO:0044550(secondary metabolite biosynthetic process)	00402(Benzoxazinoid biosynthesis)	K13224	EC:1.14.13.138	Cytochrome P450 71C1 [Aegilops tauschii]
TraesCS2A02G026500	1.11826	1.28754	0.928774	0.644773	0.544811	0.434131	2.05367	1.0382	0.0123807	0.307971	up	GO:0051213(dioxygenase activity)	00402(Benzoxazinoid biosynthesis)	K13229	EC:1.14.20.2	PREDICTED: 1-aminocyclopropane-1-carboxylate oxidase homolog 1 [Brachypodium distachyon]
TraesCS6A02G238000	0.463788	0.234815	0.197043	0.798069	0.5799	0.684956	0.434163	-1.20369	0.0125122	0.309858	down	GO:0000139(Golgi membrane);GO:0005794(Golgi apparatus);GO:0006486(protein glycosylation);GO:0010488(UDP-galactose:N-glycan beta-1,3-galactosyltransferase activity);GO:0010493(Lewis a epitope biosynthetic process);GO:0016021(integral component of membrane);GO:0016757(transferase activity, transferring glycosyl groups);GO:0016758(transferase activity, transferring hexosyl groups);GO:0030246(carbohy…	NA	NA	NA	Beta-1,3-galactosyltransferase 15 [Aegilops tauschii]
TraesCS7A02G551900	0.43933	0.436091	0.352604	0.165152	0.128676	0.273552	2.16438	1.11395	0.0125183	0.309858	up	GO:0006952(defense response)	04626(Plant-pathogen interaction)	K13457	NA	hypothetical protein BRADI_4g16492 [Brachypodium distachyon]
TraesCS5A02G077000	0.580585	0.397916	1.08384	1.64726	1.57541	1.47844	0.438692	-1.18872	0.0125367	0.309896	down	GO:0003674(molecular_function);GO:0005576(extracellular region);GO:0009505(plant-type cell wall);GO:0009506(plasmodesma);GO:0051707(response to other organism)	NA	NA	NA	predicted protein [Hordeum vulgare subsp. vulgare]
TraesCS1D02G368500	1.89318	1.45656	4.33442	9.02595	5.01174	3.51909	0.437675	-1.19207	0.0126896	0.311166	down	NA	NA	NA	NA	predicted protein [Hordeum vulgare subsp. vulgare]
TraesCS5D02G280700	1.27906	1.52639	0.901732	0.225991	0.660662	0.725472	2.29956	1.20136	0.0129668	0.314885	up	NA	NA	NA	NA	hypothetical protein F775_21329 [Aegilops tauschii]
TraesCS7B02G132600	0.466675	0.335967	0.24358	0.551865	0.983752	0.881838	0.432778	-1.2083	0.0131252	0.317057	down	GO:0003674(molecular_function);GO:0005576(extracellular region);GO:0008150(biological_process)	NA	NA	NA	PREDICTED: uncharacterized protein LOC4341031 [Oryza sativa Japonica Group]
TraesCS3D02G026200	0.661196	0.518968	0.465283	0.723335	1.57681	1.21083	0.468658	-1.09339	0.0131598	0.317199	down	GO:0003824(catalytic activity);GO:0005768(endosome);GO:0005794(Golgi apparatus);GO:0005802(trans-Golgi network);GO:0009826(unidimensional cell growth);GO:0009863(salicylic acid mediated signaling pathway);GO:0009969(xyloglucan biosynthetic process);GO:0010256(endomembrane system organization);GO:0016020(membrane);GO:0016757(transferase activity, transferring glycosyl groups);GO:0030173(integral c…	NA	NA	NA	xyloglucan galactosyltransferase KATAMARI 1,putative, expressed [Triticum aestivum]
TraesCS7B02G256600	0.586671	0.468096	0.558046	0.369114	0.175158	0.078416	2.59008	1.373	0.0132204	0.317573	up	GO:0005739(mitochondrion)	00500(Starch and sucrose metabolism)	K01176	EC:3.2.1.1	predicted protein [Hordeum vulgare subsp. vulgare]
TraesCS4D02G212300	1.25922	1.07817	1.30869	0.569727	0.577986	0.546749	2.15176	1.10552	0.0132558	0.317844	up	GO:0009408(response to heat)	04141(Protein processing in endoplasmic reticulum)	K13993	NA	cytosolic small heat shock protein 17.5 [Elymus sibiricus]
TraesCS1B02G476400	0.170286	0.423469	0.227103	0.857773	0.42981	0.750147	0.40283	-1.31176	0.013343	0.318768	down	GO:0016020(membrane);GO:0016709(oxidoreductase activity, acting on paired donors, with incorporation or reduction of molecular oxygen, NAD(P)H as one donor, and incorporation of one atom of oxygen);GO:0044550(secondary metabolite biosynthetic process)	00941(Flavonoid biosynthesis);00944(Flavone and flavonol biosynthesis)	K05280	EC:1.14.13.21	predicted protein [Hordeum vulgare subsp. vulgare]
TraesCS5D02G024700	0.673594	1.20187	1.5127	0.502849	0.431007	0.609574	2.19522	1.13436	0.0133543	0.318768	up	NA	NA	NA	NA	predicted protein [Hordeum vulgare subsp. vulgare]
TraesCS4A02G277000	2.02686	0.79273	1.5695	2.18241	3.91809	3.61667	0.451684	-1.14661	0.0134187	0.318979	down	NA	NA	NA	NA	hypothetical protein TRIUR3_07442 [Triticum urartu]
TraesCS5D02G151600	0.727567	0.02123	0.702357	1.88426	1.68675	1.31724	0.296865	-1.75212	0.0134746	0.319801	down	NA	NA	NA	NA	predicted protein [Hordeum vulgare subsp. vulgare]
TraesCS2B02G455200	1.49439	2.91935	1.48289	0.722905	1.33878	0.535468	2.27042	1.18296	0.0135912	0.32128	up	GO:0005381(iron ion transmembrane transporter activity);GO:0005384(manganese ion transmembrane transporter activity);GO:0006880(intracellular sequestering of iron ion);GO:0016020(membrane);GO:0030026(cellular manganese ion homeostasis);GO:0071281(cellular response to iron ion);GO:0071421(manganese ion transmembrane transport)	NA	NA	NA	predicted protein [Hordeum vulgare subsp. vulgare]
TraesCS6D02G276500	2.14587	2.78013	2.28608	1.8423	0.712294	0.767123	2.17119	1.11848	0.0135984	0.321314	up	NA	NA	NA	NA	hypothetical protein F775_28645 [Aegilops tauschii]
TraesCS3B02G041900	0.480033	0.609136	0.551817	1.12807	1.07955	1.28969	0.469214	-1.09168	0.0137261	0.323049	down	GO:0000162(tryptophan biosynthetic process);GO:0004834(tryptophan synthase activity);GO:0005737(cytoplasm);GO:0009507(chloroplast);GO:0030170(pyridoxal phosphate binding)	01230(Biosynthesis of amino acids);00260(Glycine, serine and threonine metabolism);00400(Phenylalanine, tyrosine and tryptophan biosynthesis)	K01695	EC:4.2.1.20	Indole-3-glycerol phosphate lyase, chloroplastic [Aegilops tauschii]
TraesCS2B02G332700	0.550804	0.656903	0.411394	1.37459	1.24631	1.10987	0.433986	-1.20428	0.0137547	0.323049	down	NA	NA	NA	NA	hypothetical protein BAE44_0026232 [Dichanthelium oligosanthes]
TraesCS5A02G532600	0.259502	0.124278	0.329979	0.642196	0.512552	0.58747	0.409684	-1.28742	0.0137571	0.323049	down	GO:0003674(molecular_function);GO:0008150(biological_process);GO:0009507(chloroplast);GO:0009533(chloroplast stromal thylakoid);GO:0016021(integral component of membrane);GO:0031969(chloroplast membrane);GO:0042548(regulation of photosynthesis, light reaction)	NA	NA	NA	predicted protein [Hordeum vulgare subsp. vulgare]
TraesCS5A02G086600	0.664329	1.10269	1.19299	0.471175	0.403389	0.430259	2.26851	1.18175	0.0137848	0.323088	up	GO:0005737(cytoplasm);GO:0010090(trichome morphogenesis)	NA	NA	NA	hypothetical protein F775_29518 [Aegilops tauschii]
TraesCS7B02G145500	0.084397	0.396411	0.47487	0.873522	0.77504	0.817789	0.387487	-1.36778	0.0138584	0.323768	down	GO:0003700(transcription factor activity, sequence-specific DNA binding);GO:0005634(nucleus);GO:0005737(cytoplasm);GO:0007623(circadian rhythm);GO:0042752(regulation of circadian rhythm);GO:0046872(metal ion binding);GO:0046975(histone methyltransferase activity (H3-K36 specific));GO:0051213(dioxygenase activity);GO:0055114(oxidation-reduction process);GO:0070544(histone H3-K36 demethylation)	NA	NA	NA	PREDICTED: putative lysine-specific demethylase JMJD5 [Brachypodium distachyon]
TraesCS3A02G437100	2.05944	3.21239	3.19865	1.32262	0.900135	1.75391	2.13005	1.09089	0.0139087	0.324612	up	GO:0003674(molecular_function);GO:0009507(chloroplast);GO:0009733(response to auxin)	04075(Plant hormone signal transduction)	K14488	NA	unnamed protein product [Triticum aestivum]
TraesCS1D02G420200	0.46699	0.742671	0.571733	1.09809	1.21976	1.31337	0.490577	-1.02745	0.0139282	0.32493	down	GO:0005737(cytoplasm);GO:0008146(sulfotransferase activity);GO:0009507(chloroplast)	03040(Spliceosome)	K12827	NA	predicted protein [Hordeum vulgare subsp. vulgare]
TraesCS6B02G152900	0.264094	0.503149	0.328222	0.168867	0.142792	0.187704	2.19372	1.13338	0.0139681	0.325723	up	GO:0001653(peptide receptor activity);GO:0004674(protein serine/threonine kinase activity);GO:0004888(transmembrane signaling receptor activity);GO:0005515(protein binding);GO:0005524(ATP binding);GO:0005886(plasma membrane);GO:0006468(protein phosphorylation);GO:0007169(transmembrane receptor protein tyrosine kinase signaling pathway);GO:0009611(response to wounding);GO:0009826(unidimensional ce…	04075(Plant hormone signal transduction)	K13415	EC:2.7.10.1;EC:2.7.11.1	Tyrosine-sulfated glycopeptide receptor 1 [Aegilops tauschii]
TraesCS5A02G009800	0.50679	0.328972	0.832979	0.82589	1.60452	1.28007	0.449738	-1.15284	0.0139774	0.325804	down	GO:0005575(cellular_component);GO:0008150(biological_process)	04141(Protein processing in endoplasmic reticulum);04120(Ubiquitin mediated proteolysis)	K09561	EC:2.3.2.27	PREDICTED: ankyrin-1-like [Brachypodium distachyon]
TraesCS2D02G524200	1.15575	2.57886	2.83649	1.55272	0.527181	0.543679	2.50463	1.3246	0.0140205	0.326455	up	NA	NA	NA	NA	hypothetical protein TRIUR3_32658 [Triticum urartu]
TraesCS6B02G187400	1.11658	2.49117	1.00819	1.02811	0.509158	0.264528	2.56185	1.35719	0.0140318	0.326455	up	GO:0005634(nucleus);GO:0009555(pollen development);GO:0009860(pollen tube growth);GO:0010233(phloem transport);GO:0030410(nicotianamine synthase activity);GO:0030418(nicotianamine biosynthetic process)	NA	NA	NA	nicotianamine synthase [Triticum aestivum]
TraesCS1D02G444500	0.676288	0.998321	0.730065	0.3575	0.427683	0.341216	2.13483	1.09412	0.0143394	0.329646	up	GO:0005634(nucleus);GO:0005829(cytosol);GO:0009691(cytokinin biosynthetic process);GO:0016799(hydrolase activity, hydrolyzing N-glycosyl compounds)	NA	NA	NA	PREDICTED: cytokinin riboside 5'-monophosphate phosphoribohydrolase LOG-like [Brachypodium distachyon]
TraesCS4B02G234800	0.271041	0.437302	0.380035	0.057243	0.233563	0.138311	2.53632	1.34274	0.014467	0.33106	up	GO:0006855(drug transmembrane transport);GO:0015238(drug transmembrane transporter activity);GO:0017119(Golgi transport complex)	NA	NA	NA	PREDICTED: protein DETOXIFICATION 48-like isoform X1 [Brachypodium distachyon]
TraesCS1D02G265600	1.00869	2.98075	2.23692	1.25805	0.444027	0.889225	2.40279	1.26471	0.0145207	0.332013	up	NA	NA	NA	NA	hypothetical protein F775_07791 [Aegilops tauschii]
TraesCS1A02G078900	0.556808	0.76648	0.410389	0.614843	1.91749	1.79156	0.400953	-1.31849	0.0146482	0.333409	down	GO:0004364(glutathione transferase activity);GO:0005737(cytoplasm);GO:0006749(glutathione metabolic process)	00480(Glutathione metabolism)	K00799	EC:2.5.1.18	putative glutathione S-transferase GSTF1 [Triticum urartu]
TraesCS3A02G165000	0.203481	0.322779	0.146581	0.397533	0.60975	0.548278	0.432539	-1.2091	0.0147198	0.334338	down	GO:0008253(5'-nucleotidase activity);GO:0008253(5'-nucleotidase activity)	00230(Purine metabolism);00240(Pyrimidine metabolism);00760(Nicotinate and nicotinamide metabolism);00760(Nicotinate and nicotinamide metabolism)	K01081	EC:3.1.3.5	unnamed protein product [Triticum aestivum]
TraesCS4B02G172700	1.18343	0.626369	0.91689	0.573278	0.456425	0.320699	2.01917	1.01376	0.0149493	0.337341	up	GO:0005737(cytoplasm);GO:0005829(cytosol);GO:0006007(glucose catabolic process);GO:0006096(glycolytic process);GO:0009506(plasmodesma);GO:0009555(pollen development);GO:0010118(stomatal movement);GO:0030145(manganese ion binding);GO:0046537(2,3-bisphosphoglycerate-independent phosphoglycerate mutase activity);GO:0046686(response to cadmium ion);GO:0048046(apoplast)	01200(Carbon metabolism);01230(Biosynthesis of amino acids);00010(Glycolysis / Gluconeogenesis);00260(Glycine, serine and threonine metabolism)	K15633	EC:5.4.2.12	predicted protein [Hordeum vulgare subsp. vulgare]
TraesCS4A02G435200	4.2243	11.3779	8.0686	7.31136	1.4064	2.45029	2.11951	1.08373	0.0149823	0.337809	up	GO:0005886(plasma membrane)	04130(SNARE interactions in vesicular transport)	K08509	NA	SNAP34 [Triticum aestivum]
TraesCS3B02G164500	0.118852	0.246299	0.243475	0.459495	0.616759	0.354249	0.425463	-1.23289	0.0150934	0.339898	down	GO:0003677(DNA binding);GO:0003700(transcription factor activity, sequence-specific DNA binding);GO:0005515(protein binding);GO:0005634(nucleus);GO:0006351(transcription, DNA-templated);GO:0006355(regulation of transcription, DNA-templated);GO:0009793(embryo development ending in seed dormancy);GO:0009965(leaf morphogenesis);GO:0030154(cell differentiation);GO:0045962(positive regulation of devel…	NA	NA	NA	unnamed protein product [Triticum aestivum]
TraesCS5D02G310200	0.944351	0.966967	0.896306	0.224304	0.667234	0.284563	2.38723	1.25534	0.015206	0.341042	up	GO:0004586(ornithine decarboxylase activity);GO:0005737(cytoplasm);GO:0033387(putrescine biosynthetic process from ornithine)	00330(Arginine and proline metabolism);00480(Glutathione metabolism)	K01581	EC:4.1.1.17	predicted protein [Hordeum vulgare subsp. vulgare]
TraesCS2D02G099700	0.199071	0.213715	0.129035	0.33963	0.461739	0.463258	0.428443	-1.22282	0.0153414	0.342545	down	GO:0002084(protein depalmitoylation);GO:0005737(cytoplasm);GO:0008474(palmitoyl-(protein) hydrolase activity);GO:0052689(carboxylic ester hydrolase activity)	NA	NA	NA	hypothetical protein F775_22051 [Aegilops tauschii]
TraesCS7A02G452400	0.35613	0.782354	0.753911	1.44115	1.29567	1.10616	0.49243	-1.02201	0.0154409	0.344016	down	GO:0000139(Golgi membrane);GO:0000271(polysaccharide biosynthetic process);GO:0005515(protein binding);GO:0005768(endosome);GO:0005794(Golgi apparatus);GO:0005802(trans-Golgi network);GO:0006486(protein glycosylation);GO:0009969(xyloglucan biosynthetic process);GO:0010411(xyloglucan metabolic process);GO:0016021(integral component of membrane);GO:0016740(transferase activity);GO:0016757(transfera…	NA	NA	NA	predicted protein [Hordeum vulgare subsp. vulgare]
TraesCS6D02G367300	1.13861	1.03935	1.06877	3.73039	1.39177	1.37291	0.499875	-1.00036	0.0155192	0.345047	down	GO:0005887(integral component of plasma membrane);GO:0008643(carbohydrate transport);GO:0016021(integral component of membrane);GO:0051119(sugar transmembrane transporter activity)	NA	NA	NA	Protein RUPTURED POLLEN GRAIN 1 [Aegilops tauschii]
TraesCS1D02G168400	2.26306	0.77583	1.22841	1.78582	4.08214	2.75634	0.4948	-1.01508	0.0157318	0.348023	down	GO:0016787(hydrolase activity)	00590(Arachidonic acid metabolism);04146(Peroxisome)	K08726	EC:3.3.2.10;EC:3.1.3.76	hypothetical protein F775_27622 [Aegilops tauschii]
TraesCS6D02G103500	3.23521	1.64387	2.33225	0.832188	1.51602	1.20671	2.02855	1.02045	0.0157543	0.348382	up	GO:0007165(signal transduction)	03015(mRNA surveillance pathway)	K03456	NA	hypothetical protein F775_08816 [Aegilops tauschii]
TraesCS5D02G302900	0.518592	0.664651	0.890737	0.37554	0.234827	0.382396	2.0891	1.06288	0.0158332	0.349188	up	GO:0008422(beta-glucosidase activity);GO:1901657(glycosyl compound metabolic process)	00500(Starch and sucrose metabolism);00460(Cyanoamino acid metabolism);00940(Phenylpropanoid biosynthesis)	K01188	EC:3.2.1.21	Beta-glucosidase 6 [Aegilops tauschii]
TraesCS3D02G289700	0.474771	0.320335	0.288974	1.00897	0.530026	0.90384	0.443779	-1.17209	0.0158739	0.349486	down	GO:0005886(plasma membrane);GO:0006952(defense response);GO:0016021(integral component of membrane);GO:0031347(regulation of defense response)	NA	NA	NA	PREDICTED: leucine-rich repeat receptor-like kinase protein THICK TASSEL DWARF1 [Setaria italica]
TraesCS3B02G238100	2.53938	3.38947	3.99746	2.48601	0.65124	1.18579	2.29614	1.19921	0.0160504	0.352261	up	GO:0005737(cytoplasm);GO:0030001(metal ion transport);GO:0046914(transition metal ion binding);GO:0046916(cellular transition metal ion homeostasis)	00940(Phenylpropanoid biosynthesis)	K00430	EC:1.11.1.7	farnesylated protein 3 [Hordeum vulgare subsp. vulgare]
TraesCS1D02G403100	1.13652	1.35836	1.34386	0.682786	0.184771	0.892026	2.18162	1.1254	0.0160655	0.352298	up	GO:0016020(membrane);GO:0016709(oxidoreductase activity, acting on paired donors, with incorporation or reduction of molecular oxygen, NAD(P)H as one donor, and incorporation of one atom of oxygen);GO:0044550(secondary metabolite biosynthetic process)	00909(Sesquiterpenoid and triterpenoid biosynthesis)	K15472	EC:1.14.13.121	predicted protein [Hordeum vulgare subsp. vulgare]
TraesCS2D02G396900	0.372381	0.810359	0.453195	1.23432	1.20589	0.94764	0.482884	-1.05025	0.0161111	0.352877	down	NA	NA	NA	NA	hypothetical protein TRIUR3_26658 [Triticum urartu]
TraesCS2D02G028800	0.63647	0.644038	0.60928	0.177157	3.94554	1.68007	0.32567	-1.61852	0.0164322	0.356934	down	NA	NA	NA	NA	hypothetical protein F775_18725 [Aegilops tauschii]
TraesCSU02G243200	0.833156	2.66912	2.16727	5.52108	2.4713	3.82282	0.479852	-1.05934	0.0166837	0.359997	down	GO:0005737(cytoplasm);GO:0010090(trichome morphogenesis)	NA	NA	NA	unnamed protein product [Triticum aestivum]
TraesCS2D02G585200	0.373163	0.135653	0.320847	0.823213	0.355745	0.831537	0.412666	-1.27695	0.0168053	0.361238	down	GO:0005794(Golgi apparatus);GO:0008417(fucosyltransferase activity);GO:0009832(plant-type cell wall biogenesis);GO:0009969(xyloglucan biosynthetic process)	NA	NA	NA	Galactoside 2-alpha-L-fucosyltransferase [Aegilops tauschii]
TraesCS4B02G269700	0.180017	0.360082	0.449807	0.687159	1.04822	0.541033	0.434854	-1.2014	0.0169711	0.362785	down	GO:0004497(monooxygenase activity);GO:0055114(oxidation-reduction process)	00380(Tryptophan metabolism)	K11816	EC:1.14.13.168	Flavin-containing monooxygenase FMO GS-OX1 [Aegilops tauschii]
TraesCS7A02G529000	0.249776	0.786761	1.61157	2.29096	2.2886	2.03162	0.40055	-1.31994	0.0171269	0.364703	down	GO:0005634(nucleus);GO:0006457(protein folding);GO:0009507(chloroplast);GO:0009536(plastid);GO:0009570(chloroplast stroma)	NA	NA	NA	predicted protein [Hordeum vulgare subsp. vulgare]
TraesCS1D02G328900	2.85995	0.966751	0.647589	2.13704	5.58368	2.85524	0.423063	-1.24106	0.0171362	0.364759	down	NA	00520(Amino sugar and nucleotide sugar metabolism)	K01183	EC:3.2.1.14	RecName: Full=Agglutinin isolectin 2; AltName: Full=Isolectin D; AltName: Full=WGA2; Flags: Precursor
TraesCS5A02G262100	1.93079	3.04946	2.58529	1.75835	1.21767	0.659995	2.08073	1.05709	0.0171703	0.365062	up	GO:0005509(calcium ion binding)	NA	NA	NA	hypothetical protein TRIUR3_05532 [Triticum urartu]
TraesCS4A02G113500	0.411337	0.365083	0.490252	0.801774	0.904086	0.835855	0.498353	-1.00476	0.0172869	0.366569	down	GO:0004553(hydrolase activity, hydrolyzing O-glycosyl compounds);GO:0030247(polysaccharide binding);GO:0046658(anchored component of plasma membrane)	00500(Starch and sucrose metabolism)	K19893	EC:3.2.1.39	Glucan endo-1,3-beta-glucosidase 9 [Aegilops tauschii]
TraesCS5D02G468100	0.611101	0.322495	0.97178	1.06938	1.52639	1.4457	0.471457	-1.0848	0.0178617	0.37343	down	GO:0051213(dioxygenase activity)	00941(Flavonoid biosynthesis)	K05278	EC:1.14.11.23	Protein SRG1 [Aegilops tauschii]
TraesCS4A02G482800	1.38739	0.916025	1.28649	0.508769	0.428526	0.849857	2.00873	1.00628	0.0179824	0.374393	up	GO:0005618(cell wall);GO:0006952(defense response);GO:0007165(signal transduction);GO:0050832(defense response to fungus)	04626(Plant-pathogen interaction)	K13466	NA	LRR receptor-like serine/threonine-protein kinase GSO2 [Triticum urartu]
TraesCS4A02G244500	1.25317	1.47359	1.02037	0.729159	0.333821	0.68878	2.13907	1.09698	0.0180183	0.374859	up	GO:0004439(phosphatidylinositol-4,5-bisphosphate 5-phosphatase activity);GO:0005737(cytoplasm);GO:0005886(plasma membrane);GO:0009651(response to salt stress);GO:0009733(response to auxin);GO:0009737(response to abscisic acid);GO:0009753(response to jasmonic acid);GO:0016787(hydrolase activity);GO:0034485(phosphatidylinositol-3,4,5-trisphosphate 5-phosphatase activity);GO:0043813(phosphatidylinos…	00562(Inositol phosphate metabolism);04070(Phosphatidylinositol signaling system)	K01106	EC:3.1.3.56	Type I inositol-1,4,5-trisphosphate 5-phosphatase 11 [Triticum urartu]
TraesCS1B02G117500	0.455238	3.11951	1.95918	1.19169	0.197859	0.43433	3.03415	1.60129	0.0181178	0.37622	up	GO:0009693(ethylene biosynthetic process);GO:0051213(dioxygenase activity)	00270(Cysteine and methionine metabolism)	K05933	EC:1.14.17.4	predicted protein [Hordeum vulgare subsp. vulgare]
TraesCS1A02G232500	1.55803	2.20402	1.54297	1.04042	0.984615	0.611249	2.01231	1.00885	0.018344	0.379629	up	NA	NA	NA	NA	hypothetical protein F775_26169 [Aegilops tauschii]
TraesCS6A02G349800	0.467427	0.659271	0.632783	1.73704	0.787285	1.36153	0.452791	-1.14308	0.0183517	0.379647	down	GO:0004871(signal transducer activity);GO:0006952(defense response);GO:0009506(plasmodesma);GO:0046658(anchored component of plasma membrane)	NA	NA	NA	hypothetical protein F775_52292 [Aegilops tauschii]
TraesCS5B02G258300	0.22999	0.146332	0.045229	0.099373	0.59661	0.648406	0.313563	-1.67317	0.0184121	0.380183	down	NA	NA	NA	NA	hypothetical protein F775_08851 [Aegilops tauschii]
TraesCS4B02G028000	0.115973	0.582702	0.330947	1.21989	0.66138	0.781858	0.386621	-1.37101	0.0185013	0.381056	down	GO:0003674(molecular_function);GO:0008150(biological_process);GO:0009507(chloroplast);GO:0009706(chloroplast inner membrane);GO:0009941(chloroplast envelope);GO:0016021(integral component of membrane)	NA	NA	NA	hypothetical protein F775_05642 [Aegilops tauschii]
TraesCS2B02G094500	0.304218	0.185681	0.394372	0.604252	0.338064	0.837304	0.496888	-1.00901	0.0187472	0.383514	down	GO:0004672(protein kinase activity);GO:0004674(protein serine/threonine kinase activity);GO:0005524(ATP binding);GO:0005576(extracellular region);GO:0005886(plasma membrane);GO:0009506(plasmodesma);GO:0009741(response to brassinosteroid);GO:0009742(brassinosteroid mediated signaling pathway);GO:0009791(post-embryonic development);GO:0009826(unidimensional cell growth);GO:0016021(integral componen…	04626(Plant-pathogen interaction)	K16224	NA	PREDICTED: receptor-like protein kinase THESEUS 1 [Elaeis guineensis]
TraesCS2B02G132800	0.589034	0.829694	0.620609	1.754	1.30314	1.18006	0.481293	-1.05501	0.0188118	0.384266	down	GO:0006952(defense response)	03013(RNA transport)	K03239	NA	predicted protein [Hordeum vulgare subsp. vulgare]
TraesCS7A02G070400	5.94833	4.68698	6.41765	2.93668	3.61166	1.80989	2.04026	1.02875	0.0189092	0.385827	up	NA	NA	NA	NA	hypothetical protein TRIUR3_02021 [Triticum urartu]
TraesCS2D02G498700	0.779534	0.881825	1.03721	0.442994	0.355994	0.515983	2.05219	1.03716	0.0190402	0.386641	up	GO:0004553(hydrolase activity, hydrolyzing O-glycosyl compounds);GO:0005576(extracellular region);GO:0005618(cell wall);GO:0010411(xyloglucan metabolic process);GO:0016762(xyloglucan:xyloglucosyl transferase activity);GO:0016798(hydrolase activity, acting on glycosyl bonds);GO:0042546(cell wall biogenesis);GO:0048046(apoplast);GO:0071555(cell wall organization)	04075(Plant hormone signal transduction)	K14504	EC:2.4.1.207	putative xyloglucan endotransglucosylase/hydrolase protein 26 [Triticum urartu]
TraesCS3D02G027700	2.3561	0.663156	1.75747	1.71077	6.80517	3.44956	0.399208	-1.32479	0.0190564	0.386687	down	NA	NA	NA	NA
TraesCS2B02G037700	0.251896	0.441596	0.891651	1.66179	1.06831	0.861597	0.441336	-1.18005	0.0191152	0.387019	down	GO:0016020(membrane);GO:0016709(oxidoreductase activity, acting on paired donors, with incorporation or reduction of molecular oxygen, NAD(P)H as one donor, and incorporation of one atom of oxygen);GO:0044550(secondary metabolite biosynthetic process)	00903(Limonene and pinene degradation);00945(Stilbenoid, diarylheptanoid and gingerol biosynthesis)	K00517	NA	predicted protein [Hordeum vulgare subsp. vulgare]
TraesCSU02G113200	0.945351	0.776444	0.849351	1.04106	1.10471	3.554	0.451097	-1.14849	0.0192066	0.388286	down	GO:0004601(peroxidase activity);GO:0005515(protein binding);GO:0005576(extracellular region);GO:0005618(cell wall);GO:0005794(Golgi apparatus);GO:0005829(cytosol);GO:0006979(response to oxidative stress);GO:0009809(lignin biosynthetic process);GO:0010089(xylem development);GO:0020037(heme binding);GO:0042744(hydrogen peroxide catabolic process);GO:0046872(metal ion binding);GO:0048046(apoplast);G…	00940(Phenylpropanoid biosynthesis)	K00430	EC:1.11.1.7	Cationic peroxidase 1 [Aegilops tauschii]
TraesCS3A02G305200	6.40198	4.62485	3.94202	3.10557	2.5326	1.43003	2.11778	1.08255	0.0194011	0.390521	up	GO:0003674(molecular_function);GO:0005783(endoplasmic reticulum);GO:0009061(anaerobic respiration)	01200(Carbon metabolism);00670(One carbon pool by folate)	K01938	EC:6.3.4.3	hypothetical protein TRIUR3_04936 [Triticum urartu]
TraesCS3A02G243200	1.06101	2.0586	1.78114	0.990584	0.847234	0.310026	2.28171	1.19011	0.0194809	0.391439	up	GO:0003674(molecular_function);GO:0008150(biological_process);GO:0009507(chloroplast);GO:0009535(chloroplast thylakoid membrane);GO:0016021(integral component of membrane)	NA	NA	NA	unnamed protein product [Triticum aestivum]
TraesCS1B02G065000	0.251765	5.82009	0.923232	0.740671	0.826021	0.493893	3.39471	1.76329	0.0195559	0.391962	up	GO:0004568(chitinase activity);GO:0005576(extracellular region);GO:0006032(chitin catabolic process);GO:0008061(chitin binding)	00520(Amino sugar and nucleotide sugar metabolism)	K01183	EC:3.2.1.14	PREDICTED: xylanase inhibitor protein 1-like [Setaria italica]
TraesCS1D02G074000	0.831146	1.00251	0.844957	0.376334	0.34855	0.58721	2.04148	1.02961	0.0197641	0.394087	up	NA	NA	NA	NA	hypothetical protein [Oryza sativa Japonica Group]
TraesCS3A02G506500	19.5868	16.0829	11.514	10.0833	0.8748	9.42635	2.31469	1.21082	0.0197641	0.394087	up	GO:0005829(cytosol);GO:0008202(steroid metabolic process);GO:0009611(response to wounding);GO:0010051(xylem and phloem pattern formation);GO:0035671(enone reductase activity);GO:0047787(delta4-3-oxosteroid 5beta-reductase activity);GO:0055114(oxidation-reduction process)	NA	NA	NA	hypothetical protein F775_25898 [Aegilops tauschii]
TraesCS1D02G301000	0.34563	0.250285	0.462805	0.563387	0.82068	0.900456	0.463432	-1.10957	0.0198939	0.394544	down	NA	NA	NA	NA	hypothetical protein F775_16742 [Aegilops tauschii]
TraesCS2B02G057600	0.372095	0.279775	0.276988	0.720818	0.64664	0.541532	0.48657	-1.03928	0.0199044	0.394544	down	GO:0005215(transporter activity);GO:0005886(plasma membrane);GO:0006857(oligopeptide transport);GO:0009506(plasmodesma);GO:0016020(membrane);GO:0016021(integral component of membrane);GO:0080167(response to karrikin);GO:0090448(glucosinolate:proton symporter activity);GO:0090449(phloem glucosinolate loading);GO:1901349(glucosinolate transport)	NA	NA	NA	Putative peptide transporter [Aegilops tauschii]
TraesCS2D02G185400	1.34937	1.22127	1.94284	1.17693	0.641416	0.320698	2.11005	1.07727	0.0206349	0.402624	up	GO:0003824(catalytic activity);GO:0005634(nucleus);GO:0045551(cinnamyl-alcohol dehydrogenase activity);GO:0050662(coenzyme binding);GO:0050662(coenzyme binding)	00941(Flavonoid biosynthesis);00941(Flavonoid biosynthesis)	K08695	EC:1.3.1.77	predicted protein [Hordeum vulgare subsp. vulgare]
TraesCS5B02G117000	0.970946	1.25122	1.30284	2.32315	1.6121	3.44148	0.477855	-1.06536	0.0207586	0.404134	down	GO:0000256(allantoin catabolic process);GO:0004038(allantoinase activity);GO:0005783(endoplasmic reticulum);GO:0006145(purine nucleobase catabolic process);GO:0006995(cellular response to nitrogen starvation);GO:0008270(zinc ion binding);GO:0010136(ureide catabolic process);GO:0016787(hydrolase activity);GO:0050897(cobalt ion binding);GO:0050897(cobalt ion binding)	00230(Purine metabolism);00230(Purine metabolism)	K01466	EC:3.5.2.5	PREDICTED: allantoinase [Prunus mume];predicted protein [Hordeum vulgare subsp. vulgare]
TraesCS2B02G036300	1.37239	0.488909	0.861196	0.443708	0.124451	0.513908	2.51601	1.33114	0.0207924	0.404363	up	GO:0005634(nucleus);GO:0006952(defense response);GO:0008757(S-adenosylmethionine-dependent methyltransferase activity);GO:0009611(response to wounding);GO:0032259(methylation);GO:0046872(metal ion binding);GO:0051707(response to other organism);GO:0052624(2-phytyl-1,4-naphthoquinone methyltransferase activity);GO:0080150(S-adenosyl-L-methionine:benzoic acid carboxyl methyl transferase activity)	00592(alpha-Linolenic acid metabolism)	K08241	EC:2.1.1.141	Jasmonate O-methyltransferase [Aegilops tauschii]
TraesCS4A02G097800	0.342739	0.149391	0.411512	0.987781	0.4061	0.744471	0.422588	-1.24268	0.0208426	0.405054	down	GO:0003677(DNA binding);GO:0003700(transcription factor activity, sequence-specific DNA binding);GO:0005634(nucleus);GO:0006351(transcription, DNA-templated);GO:0006355(regulation of transcription, DNA-templated);GO:0046872(metal ion binding)	04712(Circadian rhythm - plant)	K16222	NA	predicted protein [Hordeum vulgare subsp. vulgare]
TraesCS3B02G429100	0.607294	0.712414	0.53031	0.797004	2.04691	1.15508	0.46262	-1.1121	0.0208829	0.405307	down	NA	NA	NA	NA	hypothetical protein TRIUR3_09730 [Triticum urartu]
TraesCS1D02G126500	0.415478	0.321552	0.671187	0.270471	0.183016	0.210944	2.11943	1.08368	0.0209784	0.405834	up	GO:0005215(transporter activity);GO:0005623(cell);GO:0005886(plasma membrane);GO:0006811(ion transport);GO:0006873(cellular ion homeostasis);GO:0008308(voltage-gated anion channel activity);GO:0016021(integral component of membrane);GO:0055085(transmembrane transport)	NA	NA	NA	Tellurite resistance protein tehA [Aegilops tauschii]
TraesCS4B02G124600	0.274643	0.135498	0.237507	0.405198	0.489466	0.509012	0.461394	-1.11593	0.0210315	0.406227	down	GO:0000166(nucleotide binding);GO:0003677(DNA binding);GO:0003723(RNA binding);GO:0004518(nuclease activity);GO:0005575(cellular_component);GO:0008150(biological_process);GO:0046872(metal ion binding);GO:0046872(metal ion binding)	NA	NA	NA	Zinc finger CCCH domain-containing protein 22 [Triticum urartu]
TraesCS7D02G001700	0.563102	1.13081	0.573674	1.02531	1.92478	2.01932	0.45631	-1.13191	0.0212198	0.407486	down	NA	NA	NA	NA	PREDICTED: uncharacterized protein LOC100826062 isoform X1 [Brachypodium distachyon];PREDICTED: uncharacterized protein LOC100826062 isoform X2 [Brachypodium distachyon]
TraesCS6A02G124800	0.27599	0.319978	0.300826	0.17574	0.165086	0.080185	2.1301	1.09092	0.021389	0.409057	up	GO:0001653(peptide receptor activity);GO:0004674(protein serine/threonine kinase activity);GO:0004888(transmembrane signaling receptor activity);GO:0005515(protein binding);GO:0005524(ATP binding);GO:0005886(plasma membrane);GO:0006468(protein phosphorylation);GO:0007169(transmembrane receptor protein tyrosine kinase signaling pathway);GO:0009611(response to wounding);GO:0009826(unidimensional ce…	04075(Plant hormone signal transduction)	K13415	EC:2.7.10.1;EC:2.7.11.1	Tyrosine-sulfated glycopeptide receptor 1 [Aegilops tauschii]
TraesCS1A02G309600	0.849504	0.787584	0.771347	1.42925	2.14716	1.3174	0.492139	-1.02286	0.0214592	0.409235	down	NA	NA	NA	NA	predicted protein [Hordeum vulgare subsp. vulgare]
TraesCS3D02G365200	0.124111	0.280295	0.117755	0.479011	0.458713	0.268758	0.432796	-1.20824	0.0214648	0.409235	down	GO:0003677(DNA binding);GO:0003700(transcription factor activity, sequence-specific DNA binding);GO:0005634(nucleus);GO:0006351(transcription, DNA-templated);GO:0006355(regulation of transcription, DNA-templated);GO:0043565(sequence-specific DNA binding);GO:0043565(sequence-specific DNA binding)	04075(Plant hormone signal transduction);04075(Plant hormone signal transduction)	K14431	NA	basic leucine zipper protein [Triticum urartu]
TraesCS7D02G511200	0.308072	0.359759	0.418253	0.244304	1.34458	1.16576	0.394274	-1.34273	0.0215299	0.409516	down	GO:0016020(membrane);GO:0016709(oxidoreductase activity, acting on paired donors, with incorporation or reduction of molecular oxygen, NAD(P)H as one donor, and incorporation of one atom of oxygen);GO:0044550(secondary metabolite biosynthetic process)	00909(Sesquiterpenoid and triterpenoid biosynthesis)	K15472	EC:1.14.13.121	PREDICTED: alpha-humulene 10-hydroxylase-like [Brachypodium distachyon]
TraesCS3B02G407600	2.31336	1.01245	1.97184	0.998739	0.605892	0.911227	2.1057	1.0743	0.0218844	0.413502	up	GO:0003677(DNA binding);GO:0003700(transcription factor activity, sequence-specific DNA binding);GO:0005634(nucleus);GO:0006351(transcription, DNA-templated);GO:0006355(regulation of transcription, DNA-templated);GO:0007275(multicellular organism development)	NA	NA	NA	unnamed protein product [Triticum aestivum]
TraesCS2B02G276400	0.164101	0.268049	0.10122	0.345595	0.537352	0.321416	0.442865	-1.17506	0.0220555	0.414852	down	GO:0004842(ubiquitin-protein transferase activity);GO:0019005(SCF ubiquitin ligase complex);GO:0031146(SCF-dependent proteasomal ubiquitin-dependent protein catabolic process)	NA	NA	NA	predicted protein [Hordeum vulgare subsp. vulgare]
TraesCS2A02G362400	1.00097	1.35699	1.00823	0.278273	0.929715	0.265908	2.28387	1.19148	0.0223487	0.417369	up	GO:0005737(cytoplasm);GO:0016747(transferase activity, transferring acyl groups other than amino-acyl groups)	00592(alpha-Linolenic acid metabolism)	K18858	EC:2.3.1.195	PREDICTED: benzyl alcohol O-benzoyltransferase-like [Brachypodium distachyon]
TraesCS2A02G416300	0.809354	6.67213	2.5085	1.24671	0.140267	1.65332	3.28586	1.71627	0.0223761	0.417369	up	GO:0000786(nucleosome);GO:0003677(DNA binding);GO:0005634(nucleus);GO:0005774(vacuolar membrane);GO:0005794(Golgi apparatus);GO:0005829(cytosol);GO:0005886(plasma membrane);GO:0009506(plasmodesma);GO:0009507(chloroplast);GO:0046982(protein heterodimerization activity)	NA	NA	NA	Histone H4 [Aegilops tauschii]
TraesCS2D02G575900	0.201161	0.784508	0.411639	1.43445	0.333338	1.70884	0.401915	-1.31504	0.022384	0.417369	down	GO:0000271(polysaccharide biosynthetic process);GO:0005768(endosome);GO:0005794(Golgi apparatus);GO:0005802(trans-Golgi network);GO:0005886(plasma membrane);GO:0009409(response to cold);GO:0009832(plant-type cell wall biogenesis);GO:0016757(transferase activity, transferring glycosyl groups);GO:0016759(cellulose synthase activity);GO:0016760(cellulose synthase (UDP-forming) activity);GO:0030173(i…	00500(Starch and sucrose metabolism);00520(Amino sugar and nucleotide sugar metabolism)	K00770	EC:2.4.2.24	Mixed-linked glucan synthase 2 [Aegilops tauschii]
TraesCS2A02G572800	3.38519	1.2755	0.794297	2.43569	4.14022	4.58531	0.488745	-1.03285	0.0224347	0.417783	down	GO:0004601(peroxidase activity);GO:0009505(plant-type cell wall);GO:0009664(plant-type cell wall organization)	00940(Phenylpropanoid biosynthesis)	K00430	EC:1.11.1.7	Peroxidase 12 [Triticum urartu]
TraesCS7B02G236300	1.73819	0.671881	1.3772	0.704025	0.610688	0.395307	2.21475	1.14715	0.0224636	0.417834	up	GO:0005525(GTP binding);GO:0005737(cytoplasm);GO:0005783(endoplasmic reticulum);GO:0005794(Golgi apparatus);GO:0005829(cytosol);GO:0006886(intracellular protein transport);GO:0007264(small GTPase mediated signal transduction);GO:0016192(vesicle-mediated transport)	04141(Protein processing in endoplasmic reticulum)	K07953	EC:3.6.5.-	GTP-binding protein SAR1A [Aegilops tauschii]
TraesCS2B02G492400	9.06101	5.68647	2.1209	2.68431	2.69101	2.27858	2.20389	1.14005	0.0225035	0.417834	up	GO:0000786(nucleosome);GO:0003677(DNA binding);GO:0005634(nucleus);GO:0005774(vacuolar membrane);GO:0005794(Golgi apparatus);GO:0005829(cytosol);GO:0005886(plasma membrane);GO:0009506(plasmodesma);GO:0009507(chloroplast);GO:0046982(protein heterodimerization activity)	NA	NA	NA	hypothetical protein ZEAMMB73_313798 [Zea mays]
TraesCS4D02G194700	1.40487	0.879254	1.05392	0.937686	0.300178	0.266631	2.21872	1.14972	0.0225958	0.418482	up	GO:0004702(receptor signaling protein serine/threonine kinase activity);GO:0005737(cytoplasm)	04626(Plant-pathogen interaction)	K13414	EC:2.7.11.25	predicted protein, partial [Hordeum vulgare subsp. vulgare]
TraesCS1A02G241500	0.814252	0.693506	0.89988	2.06019	1.03439	1.86002	0.48594	-1.04115	0.022625	0.418608	down	NA	NA	NA	NA	predicted protein [Hordeum vulgare subsp. vulgare]
TraesCS2B02G047400	0.200972	0.506677	0.635879	0.277827	0	0.030004	4.3645	2.12582	0.0229464	0.421586	up	GO:0005515(protein binding)	04141(Protein processing in endoplasmic reticulum);04626(Plant-pathogen interaction)	K04079	NA	heat shock protein 90 [Triticum aestivum]
TraesCS4A02G239600	0.217735	0.113322	0.190854	0.359715	0.252561	0.528373	0.457556	-1.12798	0.0229775	0.421675	down	GO:0004672(protein kinase activity);GO:0004674(protein serine/threonine kinase activity);GO:0005524(ATP binding);GO:0005886(plasma membrane);GO:0006468(protein phosphorylation);GO:0007169(transmembrane receptor protein tyrosine kinase signaling pathway);GO:0016021(integral component of membrane)	04626(Plant-pathogen interaction)	K13430	EC:2.7.11.1	Putative LRR receptor-like serine/threonine-protein kinase [Aegilops tauschii]
TraesCS1A02G144800	0.207054	0.212344	0.121667	0.346282	0.423606	0.372206	0.473748	-1.07781	0.023084	0.422706	down	NA	NA	NA	NA	Pentatricopeptide repeat-containing protein [Aegilops tauschii]
TraesCS6D02G248600	1.54461	2.16237	2.48609	1.09939	0.938682	0.972144	2.05735	1.04079	0.0233347	0.425462	up	GO:0005622(intracellular);GO:0005634(nucleus);GO:0005773(vacuole);GO:0006464(cellular protein modification process);GO:0006511(ubiquitin-dependent protein catabolic process);GO:0010224(response to UV-B)	03010(Ribosome)	K02927	NA	PREDICTED: polyubiquitin-like [Erythranthe guttata]
TraesCS4A02G127700	1.72684	0.879592	1.42161	0.8884	0.7304	0.195993	2.21956	1.15027	0.023518	0.427531	up	GO:0003674(molecular_function);GO:0005634(nucleus);GO:0005783(endoplasmic reticulum);GO:0008150(biological_process);GO:0016021(integral component of membrane)	NA	NA	NA	PREDICTED: endoplasmic reticulum-Golgi intermediate compartment protein 3-like [Brachypodium distachyon]
TraesCS7A02G191100	0.838042	1.40662	0.851526	0.514535	0.69418	0.283435	2.07498	1.0531	0.0235976	0.428414	up	GO:0004674(protein serine/threonine kinase activity);GO:0005829(cytosol);GO:0006468(protein phosphorylation);GO:0035556(intracellular signal transduction)	NA	NA	NA	predicted protein [Hordeum vulgare subsp. vulgare]
TraesCS3D02G218800	1.42848	1.72475	0.772972	0.957077	0.273863	0.41968	2.37862	1.25013	0.0236869	0.429046	up	GO:0005634(nucleus);GO:0005829(cytosol);GO:0044183(protein binding involved in protein folding);GO:0051082(unfolded protein binding);GO:0051087(chaperone binding);GO:0061077(chaperone-mediated protein folding);GO:0090084(negative regulation of inclusion body assembly)	04141(Protein processing in endoplasmic reticulum)	K09523	NA	predicted protein [Hordeum vulgare subsp. vulgare]
TraesCSU02G010500	0.502158	0.986326	0.401346	1.69208	0.602176	1.64307	0.479977	-1.05896	0.0238649	0.431139	down	GO:0005794(Golgi apparatus);GO:0008417(fucosyltransferase activity);GO:0009832(plant-type cell wall biogenesis);GO:0009969(xyloglucan biosynthetic process)	NA	NA	NA	Galactoside 2-alpha-L-fucosyltransferase [Aegilops tauschii]
TraesCS6A02G295000	1.6517	1.12804	0.192195	0.563347	0.274877	0.078391	3.24229	1.69701	0.023953	0.431945	up	GO:0003674(molecular_function);GO:0008150(biological_process);GO:0016021(integral component of membrane)	NA	NA	NA	hypothetical protein F775_32161 [Aegilops tauschii]
TraesCS4A02G410400	0.456111	0.388397	0.432972	1.09583	0.953476	0.609347	0.480499	-1.05739	0.0240897	0.433068	down	GO:0003676(nucleic acid binding);GO:0003677(DNA binding);GO:0005634(nucleus);GO:0008150(biological_process);GO:0046872(metal ion binding)	04120(Ubiquitin mediated proteolysis)	K10260	NA	PREDICTED: zinc finger CCCH domain-containing protein 48-like [Setaria italica]
TraesCS3B02G088700	0.618408	0.381053	0.488559	0.406826	2.50864	0.924035	0.387556	-1.36752	0.024176	0.433354	down	GO:0004497(monooxygenase activity);GO:0005506(iron ion binding);GO:0009926(auxin polar transport);GO:0009934(regulation of meristem structural organization);GO:0009963(positive regulation of flavonoid biosynthetic process);GO:0010223(secondary shoot formation);GO:0016021(integral component of membrane);GO:0016117(carotenoid biosynthetic process);GO:0016705(oxidoreductase activity, acting on paire…	00590(Arachidonic acid metabolism)	K01832	EC:5.3.99.5	hypothetical protein SORBIDRAFT_03g032210 [Sorghum bicolor]
TraesCS5A02G350100	0.411282	0.255107	0.311394	0.628753	0.708632	0.685728	0.483306	-1.04899	0.0245381	0.435746	down	NA	NA	NA	NA	hypothetical protein F775_05017 [Aegilops tauschii]
TraesCS6D02G320700	1.19245	0.868029	0.884973	0.643875	0.473255	0.335241	2.02803	1.02008	0.024579	0.435764	up	GO:0000149(SNARE binding);GO:0005484(SNAP receptor activity);GO:0006886(intracellular protein transport);GO:0006906(vesicle fusion);GO:0012505(endomembrane system);GO:0016021(integral component of membrane);GO:0031201(SNARE complex);GO:0048278(vesicle docking)	04626(Plant-pathogen interaction)	K13434	NA	Ethylene-responsive transcription factor ERF017 [Dichanthelium oligosanthes]
TraesCS5D02G297300	0.0958422	0.816061	0.930282	1.10481	1.94047	1.8167	0.378895	-1.40013	0.0245957	0.435919	down	NA	03010(Ribosome);03010(Ribosome)	K02927	NA	hypothetical protein TRIUR3_31985 [Triticum urartu]
TraesCS1D02G094800	1.7853	2.52996	0.780477	1.29289	0.160565	0.402256	2.74598	1.45732	0.0247707	0.437061	up	GO:0004364(glutathione transferase activity);GO:0005737(cytoplasm);GO:0006749(glutathione metabolic process)	00480(Glutathione metabolism)	K00799	EC:2.5.1.18	predicted protein [Hordeum vulgare subsp. vulgare]
TraesCS2B02G069900	0.090327	1.59089	0.619855	0.37981	0.093431	0.230391	3.27027	1.70941	0.0248668	0.437061	up	GO:0001887(selenium compound metabolic process);GO:0003962(cystathionine gamma-synthase activity);GO:0009086(methionine biosynthetic process);GO:0009507(chloroplast);GO:0009570(chloroplast stroma);GO:0030170(pyridoxal phosphate binding)	01230(Biosynthesis of amino acids);00920(Sulfur metabolism);00270(Cysteine and methionine metabolism);00450(Selenocompound metabolism)	K01739	EC:2.5.1.48	Cystathionine gamma-synthase, chloroplastic [Triticum urartu]
TraesCS3D02G109900	0.395679	0.338921	0.217745	0.392242	0.901187	0.800328	0.45485	-1.13654	0.0252858	0.441172	down	GO:0005516(calmodulin binding);GO:0005794(Golgi apparatus);GO:0008150(biological_process)	NA	NA	NA	unnamed protein product [Triticum aestivum]
TraesCS4B02G122300	0.357501	0.66382	0.50566	0.214208	0.110736	0.371941	2.19115	1.13169	0.0256292	0.444247	up	GO:0004871(signal transducer activity);GO:0005634(nucleus);GO:0005737(cytoplasm);GO:0005886(plasma membrane);GO:0007165(signal transduction);GO:0009638(phototropism);GO:0016567(protein ubiquitination)	00902(Monoterpenoid biosynthesis)	K15095	EC:1.1.1.208	predicted protein [Hordeum vulgare subsp. vulgare]
TraesCS4A02G499800	0.0552	3.01362	2.56577	0.921951	0.097107	0.361445	4.08155	2.02912	0.0257813	0.444928	up	GO:0051213(dioxygenase activity)	00402(Benzoxazinoid biosynthesis)	K13229	EC:1.14.20.2	unnamed protein product [Triticum aestivum]
TraesCS3A02G111600	1.68676	0.652511	0.766538	0.729392	3.61508	2.45411	0.456832	-1.13027	0.0259422	0.445676	down	GO:0009055(electron carrier activity);GO:0016614(oxidoreductase activity, acting on CH-OH group of donors);GO:0050660(flavin adenine dinucleotide binding);GO:0055114(oxidation-reduction process);GO:0005618(cell wall);GO:0005737(cytoplasm);GO:0006979(response to oxidative stress);GO:0009506(plasmodesma)	NA	NA	NA	unnamed protein product [Triticum aestivum]
TraesCS7B02G174300	0.314405	0.233233	0.374884	0.619744	0.594245	0.65525	0.493528	-1.0188	0.0259702	0.445955	down	GO:0000212(meiotic spindle organization);GO:0003674(molecular_function);GO:0007059(chromosome segregation);GO:0007140(male meiosis);GO:0009507(chloroplast);GO:0009553(embryo sac development);GO:0009555(pollen development);GO:0042138(meiotic DNA double-strand break formation);GO:0048236(plant-type spore development);GO:0051026(chiasma assembly)	NA	NA	NA	predicted protein [Hordeum vulgare subsp. vulgare]
TraesCS5B02G055100	0.228174	0.439877	0.341636	0.684078	0.642822	0.744029	0.487553	-1.03637	0.0262356	0.447726	down	NA	NA	NA	NA	hypothetical protein F775_02853 [Aegilops tauschii]
TraesCS4A02G177300	0.761026	0.497057	0.889453	1.07162	2.06558	1.31318	0.482552	-1.05124	0.0263579	0.448599	down	GO:0003674(molecular_function);GO:0005576(extracellular region);GO:0051707(response to other organism)	NA	NA	NA	PREDICTED: thaumatin-like protein [Brachypodium distachyon]
TraesCS3D02G068100	0.145042	0.116709	0.270133	0.442117	0.314605	0.337816	0.485944	-1.04114	0.0265736	0.450894	down	GO:0005524(ATP binding);GO:0006952(defense response);GO:0043531(ADP binding)	04626(Plant-pathogen interaction)	K13457	NA	Putative disease resistance protein RGA4 [Aegilops tauschii]
TraesCS3D02G514100	0.445506	0.927682	0.467639	0.442295	0.18076	0.250232	2.10793	1.07583	0.0266743	0.451859	up	GO:0005506(iron ion binding);GO:0009507(chloroplast);GO:0009535(chloroplast thylakoid membrane);GO:0009706(chloroplast inner membrane);GO:0010277(chlorophyllide a oxygenase [overall] activity);GO:0015995(chlorophyll biosynthetic process);GO:0016705(oxidoreductase activity, acting on paired donors, with incorporation or reduction of molecular oxygen);GO:0042651(thylakoid membrane);GO:0051537(2 iro…	00860(Porphyrin and chlorophyll metabolism)	K13600	EC:1.14.13.122	chlorophyllide a oxygenase [Hordeum vulgare]
TraesCS5A02G163500	2.90179	4.78419	3.80867	2.85316	0.632501	1.68831	2.22163	1.15162	0.0267543	0.452657	up	GO:0003674(molecular_function);GO:0008150(biological_process);GO:0016021(integral component of membrane)	NA	NA	NA	predicted protein [Hordeum vulgare subsp. vulgare]
TraesCS2B02G307700	1.51037	1.95605	2.22637	0.852161	8.22262	4.21955	0.428211	-1.2236	0.0268293	0.45337	down	GO:0004022(alcohol dehydrogenase (NAD) activity);GO:0005829(cytosol);GO:0006561(proline biosynthetic process);GO:0009408(response to heat);GO:0009414(response to water deprivation);GO:0009688(abscisic acid biosynthetic process);GO:0009750(response to fructose);GO:0010115(regulation of abscisic acid biosynthetic process);GO:0010182(sugar mediated signaling pathway);GO:0010301(xanthoxin dehydrogena…	00904(Diterpenoid biosynthesis)	K13070	EC:1.1.1.295	PREDICTED: momilactone A synthase-like [Brachypodium distachyon]
TraesCS5D02G558900	1.29105	1.32734	0.492905	0.735821	0.352524	0.13975	2.53343	1.34109	0.0271832	0.456233	up	GO:0003674(molecular_function);GO:0005576(extracellular region);GO:0008150(biological_process);GO:0016021(integral component of membrane)	NA	NA	NA	PM19-D1 [Triticum aestivum]
TraesCS2A02G480000	0.688554	0.508081	0.953081	0.914186	1.90152	2.03521	0.443156	-1.17411	0.0275128	0.458144	down	NA	NA	NA	NA	PREDICTED: uncharacterized protein Os04g0629400-like [Brachypodium distachyon]
TraesCS1D02G050600	2.44039	6.31946	2.37242	0.434302	2.17687	2.24635	2.29176	1.19646	0.0276687	0.459218	up	GO:0009699(phenylpropanoid biosynthetic process);GO:0042349(guiding stereospecific synthesis activity)	NA	NA	NA	Salt stress-induced protein [Dichanthelium oligosanthes]
TraesCS5B02G559400	0.758244	0.694589	0.22065	0.15827	0.285531	0.249311	2.41445	1.27169	0.0277596	0.459218	up	GO:0008202(steroid metabolic process);GO:0009507(chloroplast);GO:0009737(response to abscisic acid);GO:0009741(response to brassinosteroid);GO:0016491(oxidoreductase activity);GO:0070524(11-beta-hydroxysteroid dehydrogenase (NADP+) activity);GO:0072555(17-beta-ketosteroid reductase activity);GO:0072582(17-beta-hydroxysteroid dehydrogenase (NADP+) activity)	04146(Peroxisome)	K13237	EC:1.3.1.34	11-beta-hydroxysteroid dehydrogenase-like protein [Triticum aestivum]
TraesCS5B02G088800	0.974393	0.611421	1.10461	0.35079	0.454414	0.475555	2.10065	1.07083	0.0278958	0.460393	up	GO:0005886(plasma membrane);GO:0016021(integral component of membrane)	NA	NA	NA	hypothetical protein TRIUR3_35109 [Triticum urartu]
TraesCS5B02G548500	0.551484	1.31932	0.433282	0.723319	2.88821	1.81606	0.424514	-1.23612	0.0281738	0.462766	down	GO:0005576(extracellular region);GO:0005618(cell wall);GO:0009664(plant-type cell wall organization);GO:0009826(unidimensional cell growth);GO:0009828(plant-type cell wall loosening);GO:0009831(plant-type cell wall modification involved in multidimensional cell growth);GO:0016020(membrane)	NA	NA	NA	hypothetical protein F775_06978 [Aegilops tauschii]
TraesCS5A02G395200	0.273917	0.205517	0.156154	0.282371	0.396815	0.605184	0.494864	-1.01489	0.0284659	0.465654	down	GO:0005737(cytoplasm);GO:0005980(glycogen catabolic process);GO:0008184(glycogen phosphorylase activity);GO:0030170(pyridoxal phosphate binding);GO:0030170(pyridoxal phosphate binding)	NA	NA	NA	plastid alpha-1,4-glucan phosphorylase [Triticum aestivum];predicted protein [Hordeum vulgare subsp. vulgare]
TraesCS7D02G456000	0.620581	0.427043	0.604667	0.827998	1.51473	1.11442	0.477935	-1.06511	0.0285696	0.466045	down	GO:0004364(glutathione transferase activity);GO:0005737(cytoplasm);GO:0006749(glutathione metabolic process);GO:0006749(glutathione metabolic process)	00350(Tyrosine metabolism);00350(Tyrosine metabolism)	K01800	EC:5.2.1.2	Glutathione S-transferase [Aegilops tauschii]
TraesCS2B02G580000	0.669755	0.322031	0.459574	1.1419	0.991939	0.843815	0.487417	-1.03677	0.0288445	0.467896	down	GO:0004045(aminoacyl-tRNA hydrolase activity);GO:0005739(mitochondrion);GO:0032543(mitochondrial translation);GO:0032543(mitochondrial translation)	03040(Spliceosome);03040(Spliceosome)	K12900	NA	Peptidyl-tRNA hydrolase, mitochondrial [Triticum urartu]
TraesCS7B02G492600	0.297875	0.456193	0.259814	0.368895	1.00597	0.89799	0.446084	-1.16461	0.0288723	0.467896	down	GO:0005737(cytoplasm);GO:0016747(transferase activity, transferring acyl groups other than amino-acyl groups)	00592(alpha-Linolenic acid metabolism)	K18858	EC:2.3.1.195	3'-N-debenzoyl-2'-deoxytaxol N-benzoyltransferase [Aegilops tauschii]
TraesCS2D02G351900	0.804841	1.25327	0.744493	0.738415	0.148023	0.342258	2.28096	1.18964	0.0288953	0.467896	up	GO:0005634(nucleus);GO:0009416(response to light stimulus);GO:0009909(regulation of flower development)	04712(Circadian rhythm - plant)	K12135	NA	CONSTANS-like protein [Hordeum vulgare subsp. vulgare]
TraesCS4D02G365400	0.094441	0.199784	0.203307	0.523831	0.501655	0.178097	0.413376	-1.27447	0.0292982	0.470725	down	GO:0004252(serine-type endopeptidase activity);GO:0005618(cell wall)	NA	NA	NA	LRR receptor-like serine/threonine-protein kinase GSO1 [Aegilops tauschii]
TraesCS7A02G516700	3.46014	1.70454	2.82164	1.14466	1.60977	1.23677	2.00098	1.00071	0.0295606	0.472444	up	GO:0005509(calcium ion binding)	04626(Plant-pathogen interaction)	K13448	NA	Putative calcium-binding protein CML31 [Aegilops tauschii]
TraesCS1A02G334900	0.164051	0.261267	0.290729	0.584315	0.374379	0.475666	0.49921	-1.00228	0.0297316	0.473109	down	GO:0003677(DNA binding);GO:0003700(transcription factor activity, sequence-specific DNA binding);GO:0005634(nucleus);GO:0006351(transcription, DNA-templated);GO:0006355(regulation of transcription, DNA-templated);GO:0009733(response to auxin);GO:0009734(auxin-activated signaling pathway);GO:0009850(auxin metabolic process);GO:0010050(vegetative phase change);GO:0010158(abaxial cell fate specifica…	04075(Plant hormone signal transduction)	K14486	NA	predicted protein [Hordeum vulgare subsp. vulgare]
TraesCS3D02G274000	1.99448	0.767743	0.700541	0.743232	3.92802	3.63024	0.417126	-1.26145	0.0298805	0.474553	down	GO:0009699(phenylpropanoid biosynthetic process);GO:0042349(guiding stereospecific synthesis activity)	04626(Plant-pathogen interaction)	K13457	NA	hypothetical protein F775_18449 [Aegilops tauschii]
TraesCS2A02G300200	1.23232	0.916978	0.36975	0.231494	0.244466	0.601461	2.33803	1.2253	0.0304614	0.479477	up	GO:0005198(structural molecule activity);GO:0005515(protein binding);GO:0008150(biological_process);GO:0009507(chloroplast);GO:0009570(chloroplast stroma);GO:0010236(plastoquinone biosynthetic process)	NA	NA	NA	predicted protein [Hordeum vulgare subsp. vulgare]
TraesCS5D02G061000	1.47588	0.94565	1.37883	1.88043	3.02683	2.98001	0.481834	-1.05339	0.0306029	0.48022	down	GO:0003674(molecular_function);GO:0005575(cellular_component);GO:0009733(response to auxin)	NA	NA	NA	Putative serine/threonine-protein kinase ndrB [Aegilops tauschii]
TraesCS7B02G144700	0.420976	0.170732	0.349687	0.673336	0.924434	0.441801	0.461565	-1.11539	0.0315878	0.487222	down	GO:0003690(double-stranded DNA binding);GO:0005634(nucleus);GO:0005739(mitochondrion);GO:0006355(regulation of transcription, DNA-templated)	NA	NA	NA	hypothetical protein F775_04645 [Aegilops tauschii]
TraesCS5A02G472000	0.786172	0.317021	0.49668	0.275504	0.257051	0.234089	2.08685	1.06133	0.0316171	0.487426	up	GO:0005524(ATP binding);GO:0005978(glycogen biosynthetic process);GO:0008878(glucose-1-phosphate adenylyltransferase activity);GO:0009507(chloroplast);GO:0009570(chloroplast stroma);GO:0009941(chloroplast envelope);GO:0019252(starch biosynthetic process)	00500(Starch and sucrose metabolism);00520(Amino sugar and nucleotide sugar metabolism)	K00975	EC:2.7.7.27	plastid ADP-glucose pyrophosphorylase large subunit [Triticum aestivum]
TraesCS7B02G374800	0.190642	19.416	4.25161	3.26164	0.466419	2.36393	3.91634	1.96951	0.0321156	0.491788	up	GO:0005618(cell wall);GO:0033609(oxalate metabolic process);GO:0046564(oxalate decarboxylase activity)	04144(Endocytosis)	K19476	NA	Germin-like protein 8-5 [Aegilops tauschii]
TraesCS5D02G281400	0.303091	0.430164	0.133601	0.439257	0.664376	0.890338	0.434739	-1.20178	0.0321524	0.492054	down	NA	NA	NA	NA	PREDICTED: uncharacterized protein LOC100833007 isoform X1 [Brachypodium distachyon]
TraesCS5D02G517900	1.46733	1.0603	0.601101	0.930791	3.42844	2.03086	0.489624	-1.03025	0.032227	0.492402	down	GO:0005634(nucleus)	04075(Plant hormone signal transduction)	K13422	NA	Transcription factor bHLH19 [Triticum urartu]
TraesCS5D02G202400	0.215724	0.170756	0.226987	0.39336	0.419716	0.423979	0.495909	-1.01185	0.0323047	0.493452	down	GO:0004252(serine-type endopeptidase activity);GO:0005618(cell wall)	04144(Endocytosis)	K18443	NA	Subtilisin-like protease [Aegilops tauschii]
TraesCS6B02G410500	0.318163	0.647062	0.349732	1.46833	1.20413	0.513677	0.412712	-1.27679	0.0326118	0.495809	down	GO:0003674(molecular_function);GO:0008150(biological_process);GO:0009507(chloroplast);GO:0016021(integral component of membrane)	NA	NA	NA	predicted protein [Hordeum vulgare subsp. vulgare]
TraesCS5A02G340800	0.432283	0.735323	1.02845	2.17746	1.16117	1.08351	0.496603	-1.00984	0.0326815	0.496731	down	NA	NA	NA	NA	PREDICTED: uncharacterized protein LOC100846444 [Brachypodium distachyon]
TraesCS6A02G065800	0.49774	0.320983	0.391751	0.598259	1.09367	0.776237	0.490434	-1.02787	0.0328455	0.498347	down	GO:0003677(DNA binding);GO:0005515(protein binding);GO:0005634(nucleus);GO:0006275(regulation of DNA replication);GO:0006355(regulation of transcription, DNA-templated);GO:0008270(zinc ion binding);GO:0009901(anther dehiscence);GO:0046976(histone methyltransferase activity (H3-K27 specific));GO:0051726(regulation of cell cycle);GO:0070734(histone H3-K27 methylation)	NA	NA	NA	PREDICTED: histone-lysine N-methyltransferase ATXR6 [Brachypodium distachyon]
TraesCSU02G069200	2.37024	1.5491	1.5938	1.39298	7.48589	2.40744	0.48848	-1.03363	0.0330649	0.499696	down	GO:0005737(cytoplasm);GO:0005886(plasma membrane);GO:0006979(response to oxidative stress);GO:0016491(oxidoreductase activity);GO:0046686(response to cadmium ion);GO:0055114(oxidation-reduction process)	00941(Flavonoid biosynthesis)	K13081	EC:1.17.1.3	Leucoanthocyanidin reductase [Triticum urartu]
TraesCS3B02G236600	1.09301	1.57035	0.906832	0.303784	0.753395	0	3.37709	1.75578	0.0331532	0.500182	up	GO:0003674(molecular_function);GO:0008150(biological_process);GO:0009507(chloroplast);GO:0016021(integral component of membrane)	NA	NA	NA	unnamed protein product [Triticum aestivum]
TraesCS7D02G512600	0.102832	0.21329	0.274698	0.277649	0.518617	0.504493	0.454212	-1.13856	0.0334556	0.501468	down	GO:0003677(DNA binding);GO:0003700(transcription factor activity, sequence-specific DNA binding);GO:0005634(nucleus);GO:0006351(transcription, DNA-templated);GO:0006355(regulation of transcription, DNA-templated);GO:0009908(flower development);GO:0010073(meristem maintenance);GO:0010093(specification of floral organ identity);GO:0019953(sexual reproduction);GO:0030154(cell differentiation);GO:004…	04075(Plant hormone signal transduction)	K14516	NA	predicted protein [Hordeum vulgare subsp. vulgare]
TraesCS7A02G030100	5.68066	6.03577	2.72875	1.45236	3.59274	2.15624	2.0059	1.00425	0.0335849	0.502343	up	NA	NA	NA	NA	hypothetical protein F775_32644 [Aegilops tauschii]
TraesCS3B02G252600	0.705062	0.222879	0.235689	0.73223	1.16989	0.636804	0.458317	-1.12558	0.0335877	0.502343	down	GO:0004004(ATP-dependent RNA helicase activity);GO:0010501(RNA secondary structure unwinding)	03040(Spliceosome)	K12823	EC:3.6.4.13	unnamed protein product [Triticum aestivum]
TraesCS2A02G355800	0.49586	0.807489	0.558074	0.574182	1.85311	1.47657	0.476815	-1.0685	0.0337061	0.502826	down	GO:0004601(peroxidase activity);GO:0009505(plant-type cell wall);GO:0009664(plant-type cell wall organization);GO:0009664(plant-type cell wall organization)	00940(Phenylpropanoid biosynthesis);00940(Phenylpropanoid biosynthesis)	K00430	EC:1.11.1.7	predicted protein [Hordeum vulgare subsp. vulgare]
TraesCS3D02G238600	0.545051	0.279671	0.280832	0.399971	1.19488	0.871676	0.448222	-1.15771	0.0338721	0.503726	down	GO:0003677(DNA binding);GO:0003700(transcription factor activity, sequence-specific DNA binding);GO:0005515(protein binding);GO:0005634(nucleus);GO:0005737(cytoplasm);GO:0006351(transcription, DNA-templated);GO:0006355(regulation of transcription, DNA-templated);GO:0009736(cytokinin-activated signaling pathway);GO:0009873(ethylene-activated signaling pathway);GO:0042991(transcription factor impor…	04626(Plant-pathogen interaction)	K13434	NA	unnamed protein product [Triticum aestivum]
TraesCS7B02G353100	0.5462	0.931284	0.301725	1.33783	1.04292	1.20735	0.495865	-1.01198	0.0343752	0.508059	down	GO:0004601(peroxidase activity);GO:0009505(plant-type cell wall);GO:0009664(plant-type cell wall organization);GO:0009664(plant-type cell wall organization)	00940(Phenylpropanoid biosynthesis);00940(Phenylpropanoid biosynthesis)	K00430	EC:1.11.1.7	Peroxidase 3 [Aegilops tauschii]
TraesCS5B02G566000	0.281432	0.333484	0.522742	0.556576	0.880986	0.932407	0.480031	-1.0588	0.0347553	0.511229	down	GO:0051213(dioxygenase activity)	00402(Benzoxazinoid biosynthesis)	K13229	EC:1.14.20.2	unnamed protein product [Triticum aestivum]
TraesCS7D02G066200	0.238821	0.57861	0.641044	0.349192	0.103383	0.206865	2.21169	1.14515	0.0348236	0.511229	up	GO:0015079(potassium ion transmembrane transporter activity);GO:0016020(membrane);GO:0016020(membrane)	NA	NA	NA	Putative potassium transporter 4 [Aegilops tauschii]
TraesCS6A02G144000	0.371636	0.826942	0.879219	0.417975	0.198718	0.418488	2.00718	1.00517	0.0350497	0.513121	up	GO:0000166(nucleotide binding);GO:0005739(mitochondrion);GO:0008270(zinc ion binding);GO:0016125(sterol metabolic process);GO:0019287(isopentenyl diphosphate biosynthetic process, mevalonate pathway);GO:0019288(isopentenyl diphosphate biosynthetic process, methylerythritol 4-phosphate pathway);GO:0034046(poly(G) binding);GO:0048364(root development);GO:0050790(regulation of catalytic activity)	00500(Starch and sucrose metabolism)	K01176	EC:3.2.1.1	hypothetical protein SORBI_003G420000 [Sorghum bicolor]
TraesCS2A02G373600	0.175179	0.214333	0.471664	0.385652	0.665187	0.732021	0.483031	-1.04981	0.0357115	0.518017	down	GO:0004373(glycogen (starch) synthase activity);GO:0005515(protein binding);GO:0009507(chloroplast);GO:0009569(chloroplast starch grain);GO:0016757(transferase activity, transferring glycosyl groups);GO:0019252(starch biosynthetic process);GO:0033840(NDP-glucose-starch glucosyltransferase activity)	00500(Starch and sucrose metabolism)	K00703	EC:2.4.1.21	granule-bound starch synthase GBSSII [Triticum aestivum]
TraesCS2D02G007200	0.61349	0.430597	1.5665	0.685423	0.144689	0.219983	2.48604	1.31385	0.0357497	0.518239	up	GO:0016020(membrane);GO:0016709(oxidoreductase activity, acting on paired donors, with incorporation or reduction of molecular oxygen, NAD(P)H as one donor, and incorporation of one atom of oxygen);GO:0044550(secondary metabolite biosynthetic process)	00909(Sesquiterpenoid and triterpenoid biosynthesis)	K15472	EC:1.14.13.121	putative Cytochrome P450 71D11 [Aegilops tauschii]
TraesCS7A02G349000	0.759093	0.207697	0.62845	0.963404	1.05234	1.39089	0.468274	-1.09457	0.0359816	0.520098	down	GO:0005794(Golgi apparatus);GO:0016413(O-acetyltransferase activity);GO:0071554(cell wall organization or biogenesis)	NA	NA	NA	hypothetical protein TRIUR3_26771 [Triticum urartu]
TraesCS6D02G305200	0.297869	0.755453	0.348371	1.39251	0.804644	0.773273	0.471883	-1.0835	0.0364272	0.522976	down	GO:0009693(ethylene biosynthetic process);GO:0051213(dioxygenase activity)	00270(Cysteine and methionine metabolism)	K05933	EC:1.14.17.4	ACC oxidase [Triticum aestivum]
TraesCS3A02G327100	0.871828	0.419439	0.72912	0.514512	0.226442	0.043165	2.57663	1.36549	0.0367239	0.525595	up	GO:0005829(cytosol);GO:0009860(pollen tube growth);GO:0010183(pollen tube guidance);GO:0045454(cell redox homeostasis);GO:0046686(response to cadmium ion);GO:0047134(protein-disulfide reductase activity);GO:0055114(oxidation-reduction process);GO:0080092(regulation of pollen tube growth)	NA	NA	NA	putative nucleoredoxin 2 [Triticum urartu]
TraesCS7D02G179500	1.32284	0.283639	1.06895	0.279546	0.426859	0.430382	2.35351	1.23481	0.0378015	0.533023	up	GO:0009408(response to heat)	04141(Protein processing in endoplasmic reticulum)	K13993	NA	hypothetical protein F775_19336 [Aegilops tauschii]
TraesCS4A02G204500	0.316046	0.473316	0.284275	0.742178	0.765063	0.665448	0.494151	-1.01698	0.0378869	0.533023	down	GO:0003697(single-stranded DNA binding);GO:0004176(ATP-dependent peptidase activity);GO:0005759(mitochondrial matrix);GO:0006515(misfolded or incompletely synthesized protein catabolic process);GO:0007005(mitochondrion organization);GO:0051131(chaperone-mediated protein complex assembly);GO:0070361(mitochondrial light strand promoter anti-sense binding)	NA	NA	NA	PREDICTED: uncharacterized protein LOC100824626 isoform X1 [Brachypodium distachyon]
TraesCS7A02G210800	0.51677	0.079706	0.169246	0.628344	0.785349	0.508874	0.398281	-1.32814	0.0379805	0.533589	down	GO:0005794(Golgi apparatus);GO:0016413(O-acetyltransferase activity);GO:0071554(cell wall organization or biogenesis)	NA	NA	NA	PREDICTED: protein trichome birefringence-like 19 [Zea mays]
TraesCS6D02G400200	0.11611	0.446913	0.271992	0.94777	0.319476	0.724225	0.419296	-1.25396	0.0382229	0.534846	down	GO:0004674(protein serine/threonine kinase activity);GO:0005886(plasma membrane);GO:0006468(protein phosphorylation);GO:0006952(defense response);GO:0009506(plasmodesma)	03018(RNA degradation)	K12616	NA	Putative receptor protein kinase ZmPK1 [Aegilops tauschii]
TraesCS6B02G263500	0.639092	0.308296	0.325391	0.596249	1.10658	0.983553	0.473789	-1.07768	0.0382422	0.534846	down	GO:0005634(nucleus)	NA	NA	NA	hypothetical protein F775_16767 [Aegilops tauschii]
TraesCS4A02G473500	0.482451	0.239409	0.360634	0.929883	0.725159	0.544999	0.492034	-1.02317	0.0382722	0.534977	down	GO:0005515(protein binding);GO:0005737(cytoplasm);GO:0005829(cytosol);GO:0009809(lignin biosynthetic process);GO:0009963(positive regulation of flavonoid biosynthetic process);GO:0010252(auxin homeostasis);GO:0016020(membrane);GO:0016740(transferase activity);GO:0047172(shikimate O-hydroxycinnamoyltransferase activity);GO:0047205(quinate O-hydroxycinnamoyltransferase activity)	00940(Phenylpropanoid biosynthesis);00945(Stilbenoid, diarylheptanoid and gingerol biosynthesis);00941(Flavonoid biosynthesis)	K13065	EC:2.3.1.133	Anthranilate N-benzoyltransferase protein 1 [Triticum urartu]
TraesCS2D02G070800	0.200214	0.530718	1.29503	0.101512	0.284753	0.407978	2.55081	1.35095	0.0387355	0.538135	up	GO:0004674(protein serine/threonine kinase activity);GO:0005886(plasma membrane);GO:0007166(cell surface receptor signaling pathway)	04626(Plant-pathogen interaction)	K13430	EC:2.7.11.1	Wall-associated receptor kinase 2 [Triticum urartu]
TraesCS7A02G177600	2.12134	1.01635	1.97826	0	1.04066	0	4.91605	2.2975	0.038941	0.539073	up	GO:0009408(response to heat)	04141(Protein processing in endoplasmic reticulum)	K13993	NA	small heat shock protein Hsp23.6 [Triticum aestivum]
TraesCS7D02G179000	2.06738	0.874349	1.53814	0.919022	0.918472	0.245329	2.15087	1.10492	0.0396129	0.542324	up	GO:0009408(response to heat)	04141(Protein processing in endoplasmic reticulum)	K13993	NA	hypothetical protein F775_16795 [Aegilops tauschii]
TraesCS1A02G323700	1.37677	1.05399	0.572827	3.25264	1.79475	1.36461	0.468432	-1.09409	0.0402226	0.545969	down	NA	NA	NA	NA	hypothetical protein TRIUR3_25425 [Triticum urartu]
TraesCS5A02G050000	0.724953	1.97347	0.563698	2.2748	2.24492	2.19556	0.485776	-1.04164	0.0402256	0.545969	down	NA	NA	NA	NA	PREDICTED: uncharacterized protein LOC104584783 [Brachypodium distachyon]
TraesCS6A02G241700	1.6921	3.00034	4.39913	2.30612	0.626057	1.46282	2.06862	1.04867	0.0408493	0.549836	up	NA	NA	NA	NA	hypothetical protein TRIUR3_19933 [Triticum urartu]
TraesCS2A02G509900	0.5891	0.471688	0.33181	0.400597	0.127084	0.118878	2.15386	1.10692	0.0415192	0.553846	up	GO:0004674(protein serine/threonine kinase activity);GO:0005886(plasma membrane);GO:0007166(cell surface receptor signaling pathway)	04626(Plant-pathogen interaction)	K16224	NA	Wall-associated receptor kinase-like protein 2 [Aegilops tauschii]
TraesCS4A02G483600	0	0.713488	0.497345	0.170162	0.058425	0	5.29703	2.40518	0.0429836	0.562673	up	GO:0004674(protein serine/threonine kinase activity);GO:0005886(plasma membrane);GO:0006468(protein phosphorylation)	00260(Glycine, serine and threonine metabolism);00350(Tyrosine metabolism);00360(Phenylalanine metabolism);00410(beta-Alanine metabolism);00950(Isoquinoline alkaloid biosynthesis);00960(Tropane, piperidine and pyridine alkaloid biosynthesis)	K00276	EC:1.4.3.21	predicted protein [Hordeum vulgare subsp. vulgare]
TraesCS5A02G547200	0.516926	0.608587	0.244266	0.795628	0.634547	1.31819	0.498398	-1.00463	0.04319	0.563364	down	GO:0005794(Golgi apparatus);GO:0016413(O-acetyltransferase activity);GO:0071554(cell wall organization or biogenesis)	NA	NA	NA	hypothetical protein F775_52454 [Aegilops tauschii]
TraesCS2B02G467800	0.408577	0.505947	0.242752	1.18197	0.984496	0.413593	0.448546	-1.15667	0.0434506	0.564623	down	GO:0003677(DNA binding);GO:0003700(transcription factor activity, sequence-specific DNA binding);GO:0005634(nucleus);GO:0006355(regulation of transcription, DNA-templated);GO:0009737(response to abscisic acid)	00190(Oxidative phosphorylation);00860(Porphyrin and chlorophyll metabolism)	K02259	NA	Transcription factor MYB39 [Aegilops tauschii]
TraesCS7D02G192500	0.478866	1.86134	0.299564	2.36949	1.8172	1.87387	0.435565	-1.19904	0.0435041	0.564765	down	GO:0004364(glutathione transferase activity);GO:0005737(cytoplasm);GO:0006749(glutathione metabolic process)	00480(Glutathione metabolism)	K00799	EC:2.5.1.18	hypothetical protein F775_08830 [Aegilops tauschii]
TraesCSU02G199700	1.3187	1.42	0.309383	0.427151	0.644699	0.072032	2.66468	1.41396	0.0440773	0.567563	up	GO:0004674(protein serine/threonine kinase activity);GO:0005886(plasma membrane);GO:0006468(protein phosphorylation);GO:0006952(defense response);GO:0009506(plasmodesma)	00500(Starch and sucrose metabolism);00460(Cyanoamino acid metabolism);00940(Phenylpropanoid biosynthesis)	K05349	EC:3.2.1.21	PREDICTED: uncharacterized LOC100501883 isoform X1 [Zea mays]
TraesCS4D02G005300	1.09751	0.446527	0.734828	0.558419	2.63641	1.43871	0.491819	-1.0238	0.0450769	0.570667	down	GO:0009813(flavonoid biosynthetic process);GO:0043231(intracellular membrane-bounded organelle);GO:0052696(flavonoid glucuronidation);GO:0080043(quercetin 3-O-glucosyltransferase activity);GO:0080044(quercetin 7-O-glucosyltransferase activity)	00944(Flavone and flavonol biosynthesis)	K13496	EC:2.4.1.-	Cytokinin-O-glucosyltransferase 1 [Aegilops tauschii]
TraesCSU02G252800	1.64576	10.0715	9.71118	6.46267	1.34029	1.4945	2.30477	1.20462	0.045285	0.571611	up	GO:0046658(anchored component of plasma membrane)	NA	NA	NA	Blue copper protein [Aegilops tauschii]
TraesCS1A02G243400	0.226538	0.548417	0.408204	0.042426	0.224484	0.257097	2.25791	1.17499	0.0456577	0.573836	up	GO:0000398(mRNA splicing, via spliceosome);GO:0004004(ATP-dependent RNA helicase activity);GO:0005681(spliceosomal complex);GO:0005737(cytoplasm);GO:0044822(poly(A) RNA binding)	03040(Spliceosome)	K12813	EC:3.6.4.13	putative pre-mRNA-splicing factor ATP-dependent RNA helicase mog-4 [Triticum urartu]
TraesCS6B02G021100	2.25955	1.52206	1.03889	0.997514	5.87498	4.04373	0.441591	-1.17922	0.045753	0.574044	down	NA	NA	NA	NA	hypothetical protein F775_30870 [Aegilops tauschii]
TraesCS2B02G047600	2.29919	1.16849	1.09126	1.04428	4.87596	3.90853	0.463837	-1.10831	0.0471041	0.582838	down	GO:0009699(phenylpropanoid biosynthetic process);GO:0042349(guiding stereospecific synthesis activity)	04626(Plant-pathogen interaction)	K13457	NA	hypothetical protein TRIUR3_12251 [Triticum urartu]
TraesCS2D02G460500	0.200834	0.107111	0.309595	0.355945	0.47132	0.469267	0.476301	-1.07005	0.0477169	0.584491	down	GO:0003700(transcription factor activity, sequence-specific DNA binding);GO:0005634(nucleus);GO:0006355(regulation of transcription, DNA-templated);GO:0043565(sequence-specific DNA binding);GO:2000032(regulation of secondary shoot formation)	04075(Plant hormone signal transduction)	K14494	NA	Nodulation-signaling pathway 1 protein [Dichanthelium oligosanthes]
TraesCS3B02G181200	0.071777	0.066123	0.142257	0.234908	0.083898	0.329978	0.431819	-1.2115	0.0477676	0.584722	down	GO:0005634(nucleus);GO:0005737(cytoplasm)	04140(Regulation of autophagy)	K08332	NA	predicted protein [Hordeum vulgare subsp. vulgare]
TraesCS6D02G012200	0.146971	0.961159	0.910607	0.547922	0.083434	0.092205	2.79	1.48027	0.0478963	0.58516	up	GO:0005515(protein binding)	00195(Photosynthesis)	K02641	EC:1.18.1.2	ferredoxin-NADP(H) oxidoreductase (plasmid) [Triticum aestivum]
TraesCS3D02G113700	2.93214	0.929523	0.626469	1.64994	4.72773	2.63064	0.498222	-1.00514	0.0483894	0.587718	down	GO:0005737(cytoplasm);GO:0009055(electron carrier activity);GO:0016614(oxidoreductase activity, acting on CH-OH group of donors);GO:0050660(flavin adenine dinucleotide binding);GO:0055114(oxidation-reduction process)	NA	NA	NA	unnamed protein product [Triticum aestivum]
TraesCS2B02G036100	2.21336	2.08148	1.19055	1.58866	0.589747	0.499166	2.04864	1.03467	0.0485101	0.587971	up	GO:0004040(amidase activity);GO:0016884(carbon-nitrogen ligase activity, with glutamine as amido-N-donor)	00330(Arginine and proline metabolism);00360(Phenylalanine metabolism);00380(Tryptophan metabolism)	K01426	EC:3.5.1.4	Putative amidase [Aegilops tauschii]
TraesCS7B02G493000	4.86889	3.18369	3.05365	2.91709	1.92145	0.193968	2.2069	1.14202	0.0486461	0.588716	up	NA	NA	NA	NA	Putative disease resistance protein RGA3 [Triticum urartu]
TraesCS6D02G110500	0.31715	0.139685	0.402404	0.434021	0.61255	0.708817	0.489487	-1.03066	0.0488281	0.589722	down	GO:0004497(monooxygenase activity);GO:0055114(oxidation-reduction process)	00380(Tryptophan metabolism)	K11816	EC:1.14.13.168	Flavin-containing monooxygenase FMO GS-OX3 [Aegilops tauschii]
TraesCS7A02G560100	3.68178	0.06689	0.071968	5.23492	4.54185	5.04995	0.257686	-1.95631	0.0489011	0.589722	down	GO:0000139(Golgi membrane);GO:0005739(mitochondrion);GO:0005794(Golgi apparatus);GO:0005976(polysaccharide metabolic process);GO:0009808(lignin metabolic process);GO:0016021(integral component of membrane);GO:0030775(glucuronoxylan 4-O-methyltransferase activity);GO:0032259(methylation);GO:0045491(xylan metabolic process);GO:0045492(xylan biosynthetic process);GO:0005576(extracellular region)	03022(Basal transcription factors)	K03137	NA	predicted protein [Hordeum vulgare subsp. vulgare]
TraesCS1B02G113800	1.37987	2.57725	2.6623	1.43682	0	0.714436	3.07701	1.62153	0.0489087	0.589722	up	GO:0004364(glutathione transferase activity);GO:0005737(cytoplasm);GO:0006749(glutathione metabolic process)	00480(Glutathione metabolism)	K00799	EC:2.5.1.18	hypothetical protein F775_52443 [Aegilops tauschii]
TraesCS3B02G238400	0.458985	1.48857	0.80737	0.229682	0.788129	0.177065	2.30562	1.20515	0.048911	0.589722	up	GO:0003735(structural constituent of ribosome);GO:0006412(translation)	04144(Endocytosis)	K12479	NA	Graves disease carrier protein-like protein [Aegilops tauschii]
TraesCS2D02G500300	0.783112	7.43365	4.85291	3.56969	0.308359	0.152428	3.24271	1.6972	0.0489901	0.589903	up	GO:0009507(chloroplast);GO:0009813(flavonoid biosynthetic process);GO:0009964(negative regulation of flavonoid biosynthetic process);GO:0016491(oxidoreductase activity);GO:0033729(anthocyanidin reductase activity);GO:0050662(coenzyme binding);GO:0055114(oxidation-reduction process);GO:0055114(oxidation-reduction process)	00941(Flavonoid biosynthesis);00941(Flavonoid biosynthesis)	K08695	EC:1.3.1.77	Anthocyanidin reductase [Triticum urartu]
TraesCS6A02G205200	0.326179	0.340836	0.552246	0.570697	0.95545	0.946369	0.493126	-1.01997	0.0493866	0.591405	down	NA	NA	NA	NA	hypothetical protein F775_17885 [Aegilops tauschii]
TraesCS2D02G291700	0.316415	0.514457	0.473854	0.29665	1.02654	1.55081	0.453976	-1.13931	0.049461	0.591827	down	GO:0005634(nucleus)	NA	NA	NA	H0717B12.2 [Oryza sativa Indica Group]
TraesCS2A02G440300	1.19247	3.10295	1.46744	4.34195	4.41936	2.85996	0.495889	-1.01191	0.049984	0.595758	down	NA	NA	NA	NA	Putative lipid-transfer protein DIR1 [Triticum urartu]

## Sheet: Na vs Nr2
Table S1 The identification basic information of DEGs at transcriptome levels in Na vs Nr2
Gene_id	FPKM.Na_1	FPKM.Na_2	FPKM.Na_3	FPKM.Nr2_1	FPKM.Nr2_2	FPKM.Nr2_3	fc	log2(fc)	pval	qval	regulation	GO	KEGG	KO_ENTRY	EC	Description
TraesCS4D02G200700	84.2552	63.5015	97.2576	7.7438	8.38997	8.96115	9.76351	3.2874	1.41211e-73	7.82381e-69	up	GO:0004364(glutathione transferase activity);GO:0005737(cytoplasm);GO:0006749(glutathione metabolic process);GO:0010731(protein glutathionylation)	00480(Glutathione metabolism)	K00799	EC:2.5.1.18	putative In2.1 protein [Triticum aestivum]
TraesCS3A02G508600	18.3142	12.8732	17.8881	0.384658	0.768069	1.02063	22.5805	4.49701	2.09756e-58	5.81076e-54	up	GO:0005829(cytosol);GO:0008202(steroid metabolic process);GO:0009611(response to wounding);GO:0010051(xylem and phloem pattern formation);GO:0035671(enone reductase activity);GO:0047787(delta4-3-oxosteroid 5beta-reductase activity);GO:0055114(oxidation-reduction process)	NA	NA	NA	unnamed protein product [Triticum aestivum]
TraesCS2B02G528300	4.03051	4.55985	4.68309	22.3704	23.1156	22.3298	0.195728	-2.35308	4.46669e-58	8.24923e-54	down	GO:0004356(glutamate-ammonia ligase activity)	01230(Biosynthesis of amino acids);00630(Glyoxylate and dicarboxylate metabolism);00910(Nitrogen metabolism);00250(Alanine, aspartate and glutamate metabolism);00220(Arginine biosynthesis)	K01915	EC:6.3.1.2	plastid glutamine synthetase 2 [Triticum aestivum]
TraesCS4D02G220500	89.2562	81.9065	92.635	21.8294	20.1517	21.4289	4.16019	2.05665	4.7024e-51	6.51341e-47	up	GO:0004612(phosphoenolpyruvate carboxykinase (ATP) activity);GO:0005829(cytosol);GO:0006094(gluconeogenesis)	01200(Carbon metabolism);00010(Glycolysis / Gluconeogenesis);00020(Citrate cycle (TCA cycle));00620(Pyruvate metabolism);00710(Carbon fixation in photosynthetic organisms)	K01610	EC:4.1.1.49	predicted protein [Hordeum vulgare subsp. vulgare]
TraesCS4B02G385300	0	0.039451	0	2.42562	3.00153	3.3295	0.00450526	-7.79417	8.16803e-50	9.05099e-46	down	GO:0005739(mitochondrion);GO:0006598(polyamine catabolic process);GO:0046208(spermine catabolic process);GO:0046592(polyamine oxidase activity);GO:0050660(flavin adenine dinucleotide binding);GO:0052894(norspermine:oxygen oxidoreductase activity);GO:0052895(N1-acetylspermine:oxygen oxidoreductase (N1-acetylspermidine-forming) activity);GO:0052901(spermine:oxygen oxidoreductase (spermidine-forming…	00330(Arginine and proline metabolism);00410(beta-Alanine metabolism)	K13366	EC:1.5.3.14;EC:1.5.3.16	polyamine oxidase [Hordeum vulgare subsp. vulgare]
TraesCS2A02G500400	3.59403	3.59171	3.35307	18.8029	24.0806	19.3582	0.169321	-2.56217	4.60814e-49	4.25523e-45	down	GO:0004356(glutamate-ammonia ligase activity)	01230(Biosynthesis of amino acids);00630(Glyoxylate and dicarboxylate metabolism);00910(Nitrogen metabolism);00250(Alanine, aspartate and glutamate metabolism);00220(Arginine biosynthesis)	K01915	EC:6.3.1.2	plastid glutamine synthetase isoform GS2c [Triticum aestivum]
TraesCS1B02G248600	9.74001	10.0707	8.28603	0.136253	0.550327	0.496156	23.7557	4.5702	1.74341e-48	1.37991e-44	up	GO:0003747(translation release factor activity);GO:0005737(cytoplasm);GO:0005829(cytosol);GO:0005886(plasma membrane);GO:0006415(translational termination);GO:0016149(translation release factor activity, codon specific);GO:0018444(translation release factor complex);GO:0040008(regulation of growth)	03015(mRNA surveillance pathway)	K03265	NA	Eukaryotic peptide chain release factor subunit 1-2 [Triticum urartu]
TraesCS3A02G288800	20.159	22.9272	21.8121	4.29581	5.41091	4.44284	4.58659	2.19742	2.72377e-48	1.88638e-44	up	GO:0005887(integral component of plasma membrane);GO:0015116(sulfate transmembrane transporter activity);GO:0015116(sulfate transmembrane transporter activity)	NA	NA	NA	unnamed protein product [Triticum aestivum]
TraesCS3D02G059000	11.5492	12.6263	9.99795	0.954675	1.07784	0.823919	11.9637	3.58059	3.22476e-48	1.9852e-44	up	NA	NA	NA	NA	hypothetical protein F775_27585 [Aegilops tauschii]
TraesCS5D02G354800	17.1787	17.5516	16.8856	70.6128	87.7296	98.3188	0.201106	-2.31397	7.7977e-48	4.32032e-44	down	GO:0000326(protein storage vacuole);GO:0048316(seed development)	NA	NA	NA	hypothetical protein F775_16791 [Aegilops tauschii]
TraesCS4A02G229900	19.6592	12.5043	21.4291	1.80972	1.38257	1.87804	10.5699	3.40189	1.2306e-46	6.19832e-43	up	GO:0005737(cytoplasm);GO:0008270(zinc ion binding);GO:0016491(oxidoreductase activity);GO:0055114(oxidation-reduction process)	NA	NA	NA	Putative NADP-dependent oxidoreductase P1 [Aegilops tauschii]
TraesCS1D02G342100	5.18182	5.22634	4.88448	0.891778	0.841753	1.01567	5.56257	2.47575	2.00807e-45	9.27143e-42	up	GO:0034605(cellular response to heat)	NA	NA	NA	heat shock protein 101 [Triticum aestivum]
TraesCS4B02G000200	3.16318	2.22202	2.45424	0	0	0	inf	inf	2.34048e-45	9.97496e-42	up	GO:0005739(mitochondrion);GO:0008270(zinc ion binding);GO:0016020(membrane);GO:0097250(mitochondrial respiratory chain supercomplex assembly)	NA	NA	NA	hypothetical protein F775_15485 [Aegilops tauschii]
TraesCS5B02G429900	7.1674	4.76736	6.97481	0.500981	0.387608	0.772711	11.3824	3.50873	5.74465e-45	2.27344e-41	up	GO:0004854(xanthine dehydrogenase activity);GO:0005829(cytosol);GO:0009115(xanthine catabolic process);GO:0016903(oxidoreductase activity, acting on the aldehyde or oxo group of donors);GO:0050660(flavin adenine dinucleotide binding)	00380(Tryptophan metabolism)	K11817	EC:1.2.3.7	Putative aldehyde oxidase 3 [Aegilops tauschii]
TraesCS4B02G199700	79.7199	64.3216	88.6253	10.9345	14.8002	15.6726	5.61899	2.49031	1.14308e-43	4.22216e-40	up	GO:0004364(glutathione transferase activity);GO:0005737(cytoplasm);GO:0006749(glutathione metabolic process);GO:0010731(protein glutathionylation)	00480(Glutathione metabolism)	K00799	EC:2.5.1.18	putative In2.1 protein [Triticum aestivum]
TraesCS3D02G514300	13.0502	5.40917	12.8007	0.124577	0.172195	0.35576	47.9058	5.58213	4.51862e-43	1.56471e-39	up	GO:0005829(cytosol);GO:0008202(steroid metabolic process);GO:0009611(response to wounding);GO:0010051(xylem and phloem pattern formation);GO:0035671(enone reductase activity);GO:0047787(delta4-3-oxosteroid 5beta-reductase activity);GO:0055114(oxidation-reduction process)	NA	NA	NA	unnamed protein product [Triticum aestivum]
TraesCS5B02G009600	0.81155	1.63587	1.32705	17.1586	10.5596	16.3787	0.0855949	-3.54633	1.09556e-42	3.57055e-39	down	GO:0004842(ubiquitin-protein transferase activity);GO:0005576(extracellular region);GO:0005886(plasma membrane);GO:0008270(zinc ion binding)	NA	NA	NA	PREDICTED: uncharacterized protein LOC4352118 [Oryza sativa Japonica Group]
TraesCS2D02G181300	29.7065	26.5484	32.0763	5.0274	6.8348	6.8038	4.7322	2.24251	6.67534e-42	2.05471e-38	up	GO:0003824(catalytic activity);GO:0005634(nucleus);GO:0045551(cinnamyl-alcohol dehydrogenase activity);GO:0050662(coenzyme binding)	00941(Flavonoid biosynthesis)	K08695	EC:1.3.1.77	predicted protein [Hordeum vulgare subsp. vulgare]
TraesCS4B02G169700	2.89677	3.75751	1.97297	0.064739	0.017674	0	104.683	6.70989	3.14655e-41	9.17551e-38	up	GO:0005576(extracellular region);GO:0008150(biological_process);GO:0009506(plasmodesma);GO:0045735(nutrient reservoir activity)	NA	NA	NA	Vicilin-like antimicrobial peptides 2-2 [Aegilops tauschii]
TraesCS5B02G009500	0.218187	0.088356	0.196937	2.90008	2.54572	3.04853	0.0592725	-4.07649	6.376e-41	1.76631e-37	down	GO:0003674(molecular_function);GO:0005576(extracellular region);GO:0005773(vacuole);GO:0005774(vacuolar membrane);GO:0008150(biological_process);GO:0009505(plant-type cell wall)	NA	NA	NA	hypothetical protein TRIUR3_20351 [Triticum urartu]
TraesCS2D02G155100	4.95987	4.65149	3.617	22.2841	24.3741	20.123	0.198085	-2.33581	1.94201e-38	5.12366e-35	down	NA	NA	NA	NA
TraesCS1B02G350800	3.21112	2.33252	2.76239	19.2634	17.4256	15.5345	0.159048	-2.65247	2.43701e-38	6.13739e-35	down	GO:0001666(response to hypoxia);GO:0005344(oxygen transporter activity);GO:0005618(cell wall);GO:0005737(cytoplasm);GO:0005829(cytosol);GO:0005886(plasma membrane);GO:0009506(plasmodesma);GO:0019825(oxygen binding);GO:0020037(heme binding);GO:0046872(metal ion binding)	NA	NA	NA	Non-symbiotic hemoglobin [Aegilops tauschii]
TraesCS1A02G308200	15.0724	9.27073	16.3775	0.533903	0.723226	1.29871	15.9324	3.99389	3.35686e-38	8.08639e-35	up	GO:0005737(cytoplasm);GO:0008115(sarcosine oxidase activity);GO:0046653(tetrahydrofolate metabolic process);GO:0055114(oxidation-reduction process)	00260(Glycine, serine and threonine metabolism);00310(Lysine degradation);04146(Peroxisome)	K00306	EC:1.5.3.1;EC:1.5.3.7	predicted protein [Hordeum vulgare subsp. vulgare]
TraesCS5A02G428000	17.2193	8.63297	14.0616	0.611133	0.973157	1.33829	13.6571	3.77157	4.11942e-38	9.50986e-35	up	GO:0004854(xanthine dehydrogenase activity);GO:0005829(cytosol);GO:0009115(xanthine catabolic process);GO:0016903(oxidoreductase activity, acting on the aldehyde or oxo group of donors);GO:0050660(flavin adenine dinucleotide binding)	00380(Tryptophan metabolism)	K11817	EC:1.2.3.7	Putative aldehyde oxidase 3 [Aegilops tauschii]
TraesCS3D02G514400	8.4695	4.5469	8.71419	0.253741	0.480389	0.193003	23.4385	4.55081	4.66358e-38	1.03354e-34	up	GO:0005829(cytosol);GO:0008202(steroid metabolic process);GO:0009611(response to wounding);GO:0010051(xylem and phloem pattern formation);GO:0035671(enone reductase activity);GO:0047787(delta4-3-oxosteroid 5beta-reductase activity);GO:0055114(oxidation-reduction process)	NA	NA	NA	unnamed protein product [Triticum aestivum]
TraesCS3A02G313200	140.137	154.316	133.106	40.1089	38.9235	43.3101	3.49476	1.80519	9.8691e-38	2.10307e-34	up	NA	NA	NA	NA	hypothetical protein TRIUR3_17912 [Triticum urartu]
TraesCS5A02G023800	1.50953	2.08082	1.63489	11.6302	10.069	15.2044	0.141592	-2.82019	3.17972e-37	6.52491e-34	down	GO:0004197(cysteine-type endopeptidase activity);GO:0005615(extracellular space);GO:0005764(lysosome);GO:0051603(proteolysis involved in cellular protein catabolic process)	04145(Phagosome)	K01365	EC:3.4.22.15	Fruit bromelain [Triticum urartu]
TraesCSU02G169300	0	0	0	7.25352	6.42403	5.44132	-inf	-inf	6.53235e-37	1.29259e-33	down	GO:0000788(nuclear nucleosome);GO:0003677(DNA binding);GO:0006334(nucleosome assembly)	NA	NA	NA	PREDICTED: histone H2B.2-like [Zea mays]
TraesCS7A02G545000	0.492439	0.648973	0.522669	5.38432	6.30796	3.23868	0.111452	-3.16551	1.85932e-36	3.55225e-33	down	GO:0004620(phospholipase activity);GO:0004630(phospholipase D activity);GO:0005096(GTPase activator activity);GO:0005509(calcium ion binding);GO:0005515(protein binding);GO:0005546(phosphatidylinositol-4,5-bisphosphate binding);GO:0005634(nucleus);GO:0005739(mitochondrion);GO:0005773(vacuole);GO:0005783(endoplasmic reticulum);GO:0005829(cytosol);GO:0005886(plasma membrane);GO:0006631(fatty acid m…	00564(Glycerophospholipid metabolism);00565(Ether lipid metabolism);04144(Endocytosis)	K01115	EC:3.1.4.4	Phospholipase D alpha 2 [Triticum urartu]
TraesCS4B02G205700	3.9287	2.90616	3.67165	0.354617	0.446984	0.404461	8.71142	3.12291	5.78234e-36	1.0679e-32	up	GO:0005515(protein binding);GO:0005524(ATP binding);GO:0005618(cell wall);GO:0005634(nucleus);GO:0005794(Golgi apparatus);GO:0005829(cytosol);GO:0005886(plasma membrane);GO:0006351(transcription, DNA-templated);GO:0006355(regulation of transcription, DNA-templated);GO:0006457(protein folding);GO:0009408(response to heat);GO:0009615(response to virus);GO:0009617(response to bacterium);GO:0046686(r…	03040(Spliceosome);04141(Protein processing in endoplasmic reticulum);04144(Endocytosis)	K03283	NA	Heat shock cognate 70 kDa protein [Triticum urartu]
TraesCS6A02G005100	54.0443	42.9589	60.342	10.9408	10.6749	13.9407	4.42523	2.14575	1.53792e-35	2.71519e-32	up	GO:0003674(molecular_function);GO:0005737(cytoplasm);GO:0008150(biological_process)	NA	NA	NA	hypothetical protein TRIUR3_09584 [Triticum urartu]
TraesCS2B02G184000	13.974	10.2962	13.907	2.56722	2.76359	2.79231	4.69981	2.2326	1.5682e-35	2.71519e-32	up	GO:0009813(flavonoid biosynthetic process);GO:0043231(intracellular membrane-bounded organelle);GO:0052696(flavonoid glucuronidation);GO:0080043(quercetin 3-O-glucosyltransferase activity);GO:0080044(quercetin 7-O-glucosyltransferase activity)	00942(Anthocyanin biosynthesis)	K12938	EC:2.4.1.-	Anthocyanidin 5,3-O-glucosyltransferase [Triticum urartu]
TraesCS3D02G138100	4.25625	3.83761	2.91843	0.168391	0.055491	0.053015	39.7703	5.31362	3.22653e-35	5.41716e-32	up	GO:0003674(molecular_function);GO:0005739(mitochondrion);GO:0008150(biological_process);GO:0016021(integral component of membrane)	NA	NA	NA	hypothetical protein F775_43838 [Aegilops tauschii]
TraesCS4B02G220200	61.8015	66.8644	75.126	21.9807	17.1231	17.437	3.60433	1.84973	5.9986e-34	9.77508e-31	up	GO:0004612(phosphoenolpyruvate carboxykinase (ATP) activity);GO:0005829(cytosol);GO:0006094(gluconeogenesis)	01200(Carbon metabolism);00010(Glycolysis / Gluconeogenesis);00020(Citrate cycle (TCA cycle));00620(Pyruvate metabolism);00710(Carbon fixation in photosynthetic organisms)	K01610	EC:4.1.1.49	predicted protein [Hordeum vulgare subsp. vulgare]
TraesCS7D02G443500	0.414412	0.333485	0.744284	5.90826	7.88561	8.74198	0.0662136	-3.91673	1.12342e-33	1.77837e-30	down	GO:0004089(carbonate dehydratase activity);GO:0005515(protein binding);GO:0005737(cytoplasm);GO:0005886(plasma membrane);GO:0008270(zinc ion binding);GO:0009507(chloroplast);GO:0009941(chloroplast envelope);GO:0010037(response to carbon dioxide);GO:0010119(regulation of stomatal movement);GO:0015976(carbon utilization);GO:2000122(negative regulation of stomatal complex development)	00910(Nitrogen metabolism)	K01673	EC:4.2.1.1	predicted protein, partial [Hordeum vulgare subsp. vulgare]
TraesCS1D02G418100	1.44924	1.80325	1.95248	0	0.036924	0	140.964	7.13919	1.32758e-33	2.04318e-30	up	GO:0005451(monovalent cation:proton antiporter activity);GO:0006885(regulation of pH);GO:0012505(endomembrane system)	NA	NA	NA	Cation/H(+) antiporter 17 [Triticum urartu]
TraesCS3B02G152200	34.3085	29.8995	31.3475	7.81507	7.70606	10.0955	3.73022	1.89926	1.44468e-33	2.16331e-30	up	GO:0004364(glutathione transferase activity);GO:0005737(cytoplasm);GO:0006749(glutathione metabolic process);GO:0006749(glutathione metabolic process)	00480(Glutathione metabolism);00480(Glutathione metabolism)	K00799	EC:2.5.1.18	unnamed protein product [Triticum aestivum];RecName: Full=Glutathione S-transferase 1; AltName: Full=GST class-phi
TraesCS1D02G163800	6.74301	7.19099	4.74276	0.683042	0.766542	1.10773	7.30328	2.86854	5.29655e-33	7.72251e-30	up	NA	NA	NA	NA	predicted protein [Hordeum vulgare subsp. vulgare]
TraesCS3A02G506400	22.2061	19.4859	30.962	1.30374	2.91821	2.99941	10.061	3.3307	3.669e-32	5.21234e-29	up	GO:0005829(cytosol);GO:0008202(steroid metabolic process);GO:0009611(response to wounding);GO:0010051(xylem and phloem pattern formation);GO:0035671(enone reductase activity);GO:0047787(delta4-3-oxosteroid 5beta-reductase activity);GO:0055114(oxidation-reduction process)	NA	NA	NA	hypothetical protein F775_25898 [Aegilops tauschii]
TraesCS6B02G010100	31.4169	21.4506	26.5423	3.19955	5.39651	5.02928	5.8281	2.54302	6.95879e-32	9.63879e-29	up	GO:0003674(molecular_function);GO:0005737(cytoplasm);GO:0008150(biological_process)	NA	NA	NA	hypothetical protein F775_27286 [Aegilops tauschii]
TraesCS3B02G323500	22.7749	22.4432	19.7786	5.06499	6.79003	4.59217	3.95184	1.98253	7.71326e-32	1.04233e-28	up	GO:0005887(integral component of plasma membrane);GO:0015116(sulfate transmembrane transporter activity);GO:0015116(sulfate transmembrane transporter activity)	NA	NA	NA	unnamed protein product [Triticum aestivum]
TraesCS5A02G205700	53.9412	35.0382	45.1167	9.80701	11.6549	10.9344	4.13924	2.04937	1.17015e-31	1.54362e-28	up	GO:0009809(lignin biosynthetic process);GO:0045551(cinnamyl-alcohol dehydrogenase activity)	00940(Phenylpropanoid biosynthesis)	K00083	EC:1.1.1.195	predicted protein [Hordeum vulgare subsp. vulgare]
TraesCS1B02G276200	1.72223	3.12924	2.01359	41.6624	17.1116	37.3601	0.0714114	-3.8077	2.31466e-31	2.98241e-28	down	NA	NA	NA	NA	hypothetical protein F775_32017 [Aegilops tauschii]
TraesCS6D02G255200	62.2796	44.308	62.9361	7.65505	13.6447	9.38324	5.52501	2.46598	8.81535e-31	1.11003e-27	up	GO:0004617(phosphoglycerate dehydrogenase activity);GO:0005739(mitochondrion);GO:0008863(formate dehydrogenase (NAD+) activity);GO:0009070(serine family amino acid biosynthetic process);GO:0042183(formate catabolic process);GO:0042183(formate catabolic process)	01200(Carbon metabolism);00630(Glyoxylate and dicarboxylate metabolism);00630(Glyoxylate and dicarboxylate metabolism)	K00122	EC:1.2.1.2	Formate dehydrogenase 2, mitochondrial [Aegilops tauschii]
TraesCS2B02G174400	3.23807	3.20845	2.31535	0	0	0.068433	128.036	7.0004	9.81604e-31	1.20857e-27	up	GO:0005634(nucleus);GO:0005737(cytoplasm);GO:0008379(thioredoxin peroxidase activity);GO:0009269(response to desiccation);GO:0010231(maintenance of seed dormancy);GO:0016209(antioxidant activity);GO:0055114(oxidation-reduction process)	00940(Phenylpropanoid biosynthesis)	K11188	EC:1.11.1.7;EC:1.11.1.15	RecName: Full=1-Cys peroxiredoxin PER1; AltName: Full=Rehydrin homolog; AltName: Full=Thioredoxin peroxidase
TraesCS3B02G010200	0.239685	0.440626	0.281788	2.67519	2.45502	3.72558	0.108641	-3.20236	1.34357e-30	1.61827e-27	down	GO:0005886(plasma membrane);GO:0008150(biological_process);GO:0016021(integral component of membrane)	NA	NA	NA	hypothetical protein F775_17563 [Aegilops tauschii]
TraesCS3D02G288600	52.3802	73.6872	61.723	14.3016	19.2885	14.9208	3.87109	1.95274	2.27767e-30	2.68499e-27	up	GO:0005887(integral component of plasma membrane);GO:0015116(sulfate transmembrane transporter activity)	NA	NA	NA	unnamed protein product [Triticum aestivum]
TraesCS1B02G352400	4.99751	6.53547	6.23676	1.53017	1.63312	1.43475	3.86464	1.95033	4.48481e-30	5.17668e-27	up	GO:0034605(cellular response to heat)	NA	NA	NA	heat shock protein 101 [Triticum turgidum subsp. durum]
TraesCS2D02G006500	33.8641	30.3571	41.5036	4.59318	7.92006	8.01947	5.14909	2.36432	6.41423e-30	7.25266e-27	up	GO:0016020(membrane);GO:0016709(oxidoreductase activity, acting on paired donors, with incorporation or reduction of molecular oxygen, NAD(P)H as one donor, and incorporation of one atom of oxygen);GO:0044550(secondary metabolite biosynthetic process)	00904(Diterpenoid biosynthesis)	K16083	EC:1.14.13.143	Cytochrome P450 71D7 [Aegilops tauschii]
TraesCS5B02G294600	114.852	108.213	121.951	37.2326	37.5536	42.8197	2.93365	1.5527	1.05953e-29	1.17407e-26	up	GO:0008422(beta-glucosidase activity);GO:1901657(glycosyl compound metabolic process)	00500(Starch and sucrose metabolism);00460(Cyanoamino acid metabolism);00940(Phenylpropanoid biosynthesis)	K01188	EC:3.2.1.21	Beta-glucosidase 31 [Triticum urartu]
TraesCS1B02G436500	12.2418	15.6641	8.26625	1.29462	1.69666	1.48136	8.08742	3.01568	2.25059e-29	2.44498e-26	up	GO:0005759(mitochondrial matrix);GO:0006879(cellular iron ion homeostasis);GO:0008198(ferrous iron binding);GO:0036455(iron-sulfur transferase activity);GO:0044571([2Fe-2S] cluster assembly);GO:0051537(2 iron, 2 sulfur cluster binding);GO:0051539(4 iron, 4 sulfur cluster binding);GO:0097428(protein maturation by iron-sulfur cluster transfer)	NA	NA	NA	Iron sulfur cluster assembly protein 1, mitochondrial [Aegilops tauschii]
TraesCS5A02G353400	2.66284	3.54786	2.89123	0.084215	0.216111	0.192057	18.4855	4.20832	3.26288e-29	3.47653e-26	up	NA	NA	NA	NA	predicted protein [Hordeum vulgare subsp. vulgare]
TraesCS1D02G117300	1.64856	1.82055	1.75891	0	0	0	inf	inf	1.4609e-28	1.52719e-25	up	GO:0004462(lactoylglutathione lyase activity);GO:0005737(cytoplasm);GO:0005975(carbohydrate metabolic process)	NA	NA	NA	predicted protein [Hordeum vulgare subsp. vulgare]
TraesCS3A02G506500	19.5868	16.0829	11.514	1.19918	2.52997	1.73811	8.63022	3.1094	3.21036e-28	3.29389e-25	up	GO:0005829(cytosol);GO:0008202(steroid metabolic process);GO:0009611(response to wounding);GO:0010051(xylem and phloem pattern formation);GO:0035671(enone reductase activity);GO:0047787(delta4-3-oxosteroid 5beta-reductase activity);GO:0055114(oxidation-reduction process)	NA	NA	NA	hypothetical protein F775_25898 [Aegilops tauschii]
TraesCS6B02G119600	6.22169	6.98503	6.12242	0.126234	0.191964	0.541677	22.479	4.49051	3.36218e-28	3.38693e-25	up	NA	NA	NA	NA	hypothetical protein TRIUR3_20993 [Triticum urartu]
TraesCS3D02G357200	52.021	56.4688	50.3179	20.036	17.1579	18.8296	2.83466	1.50318	6e-28	5.93625e-25	up	GO:0004350(glutamate-5-semialdehyde dehydrogenase activity);GO:0005737(cytoplasm);GO:0006561(proline biosynthetic process);GO:0006561(proline biosynthetic process)	01230(Biosynthesis of amino acids);00330(Arginine and proline metabolism);00330(Arginine and proline metabolism)	K12657	EC:2.7.2.11;EC:1.2.1.41	unnamed protein product [Triticum aestivum]
TraesCS3D02G483000	16.9527	16.1927	17.3607	3.91242	5.18534	5.22556	3.52614	1.81809	7.48736e-28	7.27784e-25	up	GO:0004364(glutathione transferase activity);GO:0005737(cytoplasm);GO:0006749(glutathione metabolic process);GO:0009407(toxin catabolic process)	00480(Glutathione metabolism)	K00799	EC:2.5.1.18	hypothetical protein F775_18354 [Aegilops tauschii]
TraesCSU02G005600	1.31895	0.419175	0.236801	15.413	35.6107	27.7845	0.02506	-5.31847	8.51348e-28	8.13258e-25	down	GO:0009699(phenylpropanoid biosynthetic process);GO:0042349(guiding stereospecific synthesis activity)	04626(Plant-pathogen interaction)	K13457	NA	hypothetical protein F775_15045 [Aegilops tauschii]
TraesCS1A02G371000	2.00328	1.13709	1.12019	9.28126	10.7993	11.2434	0.136016	-2.87815	1.5418e-27	1.44786e-24	down	NA	NA	NA	NA	hypothetical protein F775_09863 [Aegilops tauschii]
TraesCS2D02G313700	185.3	167.262	196.291	50.9932	62.0248	66.3632	3.0597	1.61339	1.67602e-27	1.54767e-24	up	GO:0047036(codeinone reductase (NADPH) activity)	00053(Ascorbate and aldarate metabolism)	K19642	EC:1.1.1.365	predicted protein [Hordeum vulgare subsp. vulgare]
TraesCS6D02G127900	10.9339	7.63532	11.5956	1.55468	2.2235	1.39255	5.83375	2.54442	2.2898e-27	2.07978e-24	up	GO:0004033(aldo-keto reductase (NADP) activity);GO:0005737(cytoplasm);GO:0005886(plasma membrane);GO:0009941(chloroplast envelope);GO:0016491(oxidoreductase activity);GO:0055114(oxidation-reduction process)	00750(Vitamin B6 metabolism)	K05275	EC:1.1.1.65	Auxin-induced protein [Aegilops tauschii]
TraesCS7A02G358100	9.78548	9.41734	9.52009	3.6384	3.32686	3.3083	2.79581	1.48327	2.43029e-27	2.17178e-24	up	GO:0005524(ATP binding);GO:0005774(vacuolar membrane);GO:0005886(plasma membrane);GO:0008559(xenobiotic-transporting ATPase activity);GO:0016021(integral component of membrane);GO:0042626(ATPase activity, coupled to transmembrane movement of substances)	02010(ABC transporters)	K05665	NA	predicted protein [Hordeum vulgare subsp. vulgare]
TraesCS2D02G157300	26.839	18.3518	24.9501	6.15195	7.06388	6.67104	3.527	1.81844	3.11675e-27	2.74101e-24	up	GO:0004497(monooxygenase activity)	00905(Brassinosteroid biosynthesis)	K15639	EC:1.14.-.-	Secologanin synthase [Aegilops tauschii]
TraesCS4A02G083900	159.55	169.524	167.257	58.1579	62.9467	64.5549	2.67333	1.41864	3.38329e-27	2.92892e-24	up	GO:0004612(phosphoenolpyruvate carboxykinase (ATP) activity);GO:0005829(cytosol);GO:0006094(gluconeogenesis)	01200(Carbon metabolism);00010(Glycolysis / Gluconeogenesis);00020(Citrate cycle (TCA cycle));00620(Pyruvate metabolism);00710(Carbon fixation in photosynthetic organisms)	K01610	EC:4.1.1.49	predicted protein [Hordeum vulgare subsp. vulgare]
TraesCS1B02G381500	10.2615	9.90017	7.94072	0.944195	1.5444	1.74374	6.63991	2.73116	5.12538e-27	4.3688e-24	up	NA	NA	NA	NA	ABA inducible protein [Triticum aestivum]
TraesCS5A02G348600	1.20762	1.85208	1.69569	7.375	7.16399	11.0107	0.186124	-2.42567	5.23581e-27	4.39531e-24	down	GO:0000326(protein storage vacuole);GO:0048316(seed development)	NA	NA	NA	hypothetical protein F775_16791 [Aegilops tauschii]
TraesCS1D02G307600	20.9453	15.5732	23.5589	5.60719	4.09081	3.86201	4.43048	2.14746	6.48176e-27	5.36003e-24	up	GO:0005737(cytoplasm);GO:0008115(sarcosine oxidase activity);GO:0046653(tetrahydrofolate metabolic process);GO:0055114(oxidation-reduction process)	00260(Glycine, serine and threonine metabolism);00310(Lysine degradation);04146(Peroxisome)	K00306	EC:1.5.3.1;EC:1.5.3.7	predicted protein [Hordeum vulgare subsp. vulgare]
TraesCS3B02G574600	8.8399	5.33892	13.432	0.19015	0.529719	0.086883	34.2246	5.09696	7.10954e-27	5.79271e-24	up	GO:0005829(cytosol);GO:0008202(steroid metabolic process);GO:0009611(response to wounding);GO:0010051(xylem and phloem pattern formation);GO:0035671(enone reductase activity);GO:0047787(delta4-3-oxosteroid 5beta-reductase activity);GO:0055114(oxidation-reduction process)	NA	NA	NA	unnamed protein product [Triticum aestivum]
TraesCS2B02G126200	6.91842	13.1743	7.79746	1.0396	1.36026	1.32133	7.49498	2.90593	7.89746e-27	6.34143e-24	up	GO:0004601(peroxidase activity);GO:0005515(protein binding);GO:0005576(extracellular region);GO:0005618(cell wall);GO:0005794(Golgi apparatus);GO:0005829(cytosol);GO:0006979(response to oxidative stress);GO:0009809(lignin biosynthetic process);GO:0010089(xylem development);GO:0020037(heme binding);GO:0042744(hydrogen peroxide catabolic process);GO:0046872(metal ion binding);GO:0048046(apoplast);G…	00940(Phenylpropanoid biosynthesis)	K00430	EC:1.11.1.7	Peroxidase 2 [Aegilops tauschii]
TraesCS5B02G121400	9.46033	8.22447	8.71137	3.06284	2.53327	2.64889	3.20148	1.67874	8.372e-27	6.62644e-24	up	GO:0003863(3-methyl-2-oxobutanoate dehydrogenase (2-methylpropanoyl-transferring) activity);GO:0005739(mitochondrion);GO:0005759(mitochondrial matrix);GO:0016624(oxidoreductase activity, acting on the aldehyde or oxo group of donors, disulfide as acceptor);GO:0046872(metal ion binding);GO:0055114(oxidation-reduction process);GO:0055114(oxidation-reduction process)	00640(Propanoate metabolism);00280(Valine, leucine and isoleucine degradation);00280(Valine, leucine and isoleucine degradation)	K00166	EC:1.2.4.4	2-oxoisovalerate dehydrogenase [Triticum aestivum]
TraesCS6D02G367000	10.1836	12.0196	10.8959	34.2737	54.466	41.0524	0.255017	-1.97134	1.1371e-26	8.87335e-24	down	GO:0005618(cell wall);GO:0009506(plasmodesma);GO:0010497(plasmodesmata-mediated intercellular transport);GO:0033609(oxalate metabolic process);GO:0046564(oxalate decarboxylase activity);GO:2000280(regulation of root development)	04144(Endocytosis)	K19476	NA	Germin-like protein 1-1 [Aegilops tauschii]
TraesCS2D02G177700	16.1716	13.2287	13.4451	3.10295	4.18156	4.25606	3.71259	1.89243	1.45132e-26	1.11681e-23	up	GO:0005783(endoplasmic reticulum);GO:0016020(membrane);GO:0016788(hydrolase activity, acting on ester bonds)	NA	NA	NA	Adipocyte plasma membrane-associated protein [Aegilops tauschii]
TraesCS4A02G104300	133.325	104.645	144.604	37.5054	39.6378	44.0691	3.15623	1.6582	1.60088e-26	1.21503e-23	up	GO:0004364(glutathione transferase activity);GO:0005737(cytoplasm);GO:0006749(glutathione metabolic process);GO:0010731(protein glutathionylation)	00480(Glutathione metabolism)	K00799	EC:2.5.1.18	Protein IN2-1 [Triticum urartu]
TraesCS3A02G077100	0.857077	1.0525	0.572898	0	0	0	inf	inf	3.89475e-26	2.91606e-23	up	GO:0004066(asparagine synthase (glutamine-hydrolyzing) activity);GO:0005829(cytosol);GO:0006529(asparagine biosynthetic process);GO:0006541(glutamine metabolic process);GO:0009646(response to absence of light);GO:0042803(protein homodimerization activity)	00250(Alanine, aspartate and glutamate metabolism)	K01953	EC:6.3.5.4	predicted protein [Hordeum vulgare subsp. vulgare]
TraesCS4A02G297800	24.9405	29.8543	29.532	9.09562	9.30945	8.85053	3.09393	1.62944	6.65569e-26	4.91678e-23	up	GO:0004462(lactoylglutathione lyase activity);GO:0005739(mitochondrion);GO:0005975(carbohydrate metabolic process);GO:0016829(lyase activity)	NA	NA	NA	hypothetical protein F775_19132 [Aegilops tauschii]
TraesCS3D02G054000	7.62022	2.83421	7.08844	0.399065	0.435605	0.457107	13.5804	3.76346	6.89831e-26	5.02896e-23	up	GO:0009813(flavonoid biosynthetic process);GO:0043231(intracellular membrane-bounded organelle);GO:0052696(flavonoid glucuronidation);GO:0080043(quercetin 3-O-glucosyltransferase activity);GO:0080044(quercetin 7-O-glucosyltransferase activity)	00942(Anthocyanin biosynthesis)	K12938	EC:2.4.1.-	Anthocyanidin 5,3-O-glucosyltransferase [Aegilops tauschii]
TraesCS3D02G102200	3.08343	2.01687	3.93233	0.16883	0.269276	0.115877	16.3049	4.02723	7.82432e-26	5.62995e-23	up	GO:0009813(flavonoid biosynthetic process);GO:0043231(intracellular membrane-bounded organelle);GO:0052696(flavonoid glucuronidation);GO:0080043(quercetin 3-O-glucosyltransferase activity);GO:0080044(quercetin 7-O-glucosyltransferase activity)	00908(Zeatin biosynthesis)	NA	NA	unnamed protein product [Triticum aestivum]
TraesCS5D02G379300	18.7519	20.1188	12.7779	0.572944	1.00799	2.16997	13.7696	3.78342	9.72719e-26	6.90942e-23	up	GO:0005829(cytosol);GO:0009414(response to water deprivation);GO:0009631(cold acclimation);GO:0009737(response to abscisic acid)	NA	NA	NA	Dehydrin DHN1 [Aegilops tauschii]
TraesCS5A02G356300	2.75512	3.13344	2.36583	0.389292	0.586623	0.690002	4.95487	2.30885	1.1213e-25	7.86398e-23	up	GO:0009536(plastid);GO:0009575(chromoplast stroma);GO:0016117(carotenoid biosynthetic process);GO:0016767(geranylgeranyl-diphosphate geranylgeranyltransferase activity);GO:0016767(geranylgeranyl-diphosphate geranylgeranyltransferase activity)	00906(Carotenoid biosynthesis);00906(Carotenoid biosynthesis)	K02291	EC:2.5.1.32	Phytoene synthase, chloroplastic [Aegilops tauschii]
TraesCS4B02G270200	98.7747	91.3212	95.3821	32.6487	32.9726	38.9561	2.72982	1.44881	1.20907e-25	8.37359e-23	up	GO:0004497(monooxygenase activity);GO:0044550(secondary metabolite biosynthetic process)	00906(Carotenoid biosynthesis)	K09838	EC:1.14.13.90	predicted protein [Hordeum vulgare subsp. vulgare]
TraesCS3A02G490700	10.8318	6.39744	9.17177	0.967426	1.17907	1.45358	7.33344	2.87449	1.57417e-25	1.07675e-22	up	GO:0003955(NAD(P)H dehydrogenase (quinone) activity);GO:0005829(cytosol);GO:0005886(plasma membrane);GO:0008752(FMN reductase activity);GO:0009507(chloroplast);GO:0009570(chloroplast stroma);GO:0009651(response to salt stress);GO:0009735(response to cytokinin);GO:0042742(defense response to bacterium);GO:0055114(oxidation-reduction process);GO:0055114(oxidation-reduction process)	04626(Plant-pathogen interaction);04626(Plant-pathogen interaction)	K13436	EC:2.7.11.1	hypothetical protein TRIUR3_23960 [Triticum urartu]
TraesCS2B02G400000	3.39297	3.46824	5.19254	0.449582	0.457702	0.209497	10.7933	3.43206	1.72e-25	1.16216e-22	up	GO:0005829(cytosol);GO:0006545(glycine biosynthetic process);GO:0006567(threonine catabolic process);GO:0008732(L-allo-threonine aldolase activity)	01230(Biosynthesis of amino acids);00260(Glycine, serine and threonine metabolism)	K01620	EC:4.1.2.48	PREDICTED: probable low-specificity L-threonine aldolase 2 [Brachypodium distachyon]
TraesCS4D02G269500	163.057	143.261	148.831	44.4124	54.2376	57.9999	2.90552	1.5388	1.80811e-25	1.20697e-22	up	GO:0004497(monooxygenase activity);GO:0044550(secondary metabolite biosynthetic process)	00906(Carotenoid biosynthesis)	K09838	EC:1.14.13.90	predicted protein [Hordeum vulgare subsp. vulgare]
TraesCS1B02G035500	0.397634	0.491062	0.431792	0	0	0	inf	inf	2.35714e-25	1.55473e-22	up	GO:0005515(protein binding);GO:0042802(identical protein binding)	04626(Plant-pathogen interaction)	K13457	NA	Disease resistance protein RPP13 [Aegilops tauschii]
TraesCS3D02G103800	8.13264	6.21527	9.75863	1.48227	1.61335	1.54524	5.19441	2.37696	3.396e-25	2.21359e-22	up	GO:0003955(NAD(P)H dehydrogenase (quinone) activity);GO:0005829(cytosol);GO:0005886(plasma membrane);GO:0008752(FMN reductase activity);GO:0009507(chloroplast);GO:0009570(chloroplast stroma);GO:0009651(response to salt stress);GO:0009735(response to cytokinin);GO:0042742(defense response to bacterium);GO:0055114(oxidation-reduction process)	04626(Plant-pathogen interaction)	K13436	EC:2.7.11.1	hypothetical protein F775_21930 [Aegilops tauschii]
TraesCS5D02G168400	88.9085	85.0233	92.8415	32.1676	35.5153	35.2058	2.59283	1.37453	4.50277e-25	2.90088e-22	up	GO:0009809(lignin biosynthetic process)	00940(Phenylpropanoid biosynthesis)	K09753	EC:1.2.1.44	cinnamoyl-CoA reductase [Triticum aestivum]
TraesCS1A02G406300	11.0967	8.89505	11.8032	1.87933	2.08114	2.24974	5.11978	2.35608	8.15853e-25	5.19567e-22	up	GO:0005759(mitochondrial matrix);GO:0006879(cellular iron ion homeostasis);GO:0008198(ferrous iron binding);GO:0036455(iron-sulfur transferase activity);GO:0044571([2Fe-2S] cluster assembly);GO:0051537(2 iron, 2 sulfur cluster binding);GO:0051539(4 iron, 4 sulfur cluster binding);GO:0097428(protein maturation by iron-sulfur cluster transfer)	NA	NA	NA	Iron sulfur cluster assembly protein 1, mitochondrial [Aegilops tauschii]
TraesCS2A02G325800	1.15147	1.88062	2.38229	0.045486	0	0	119.034	6.89523	9.83732e-25	6.1936e-22	up	GO:0004033(aldo-keto reductase (NADP) activity);GO:0005737(cytoplasm);GO:0005886(plasma membrane);GO:0009941(chloroplast envelope);GO:0016491(oxidoreductase activity);GO:0055114(oxidation-reduction process);GO:0055114(oxidation-reduction process)	00750(Vitamin B6 metabolism);00750(Vitamin B6 metabolism)	K05275	EC:1.1.1.65	predicted protein [Hordeum vulgare subsp. vulgare]
TraesCS7A02G565100	5.46419	5.99623	5.23813	18.606	22.4256	24.0706	0.256497	-1.96298	2.05378e-24	1.27853e-21	down	GO:0003674(molecular_function);GO:0005576(extracellular region);GO:0005618(cell wall);GO:0006952(defense response);GO:0009414(response to water deprivation);GO:0009627(systemic acquired resistance);GO:0010266(response to vitamin B1);GO:0048046(apoplast)	04075(Plant hormone signal transduction);04626(Plant-pathogen interaction)	K13449	NA	pathogenesis-related protein 1-15 [Triticum aestivum]
TraesCS7A02G427700	25.908	25.0902	29.1932	9.22456	7.50291	10.0461	2.99517	1.58264	2.18478e-24	1.34497e-21	up	GO:0005460(UDP-glucose transmembrane transporter activity);GO:0005515(protein binding);GO:0010044(response to aluminum ion);GO:0012506(vesicle membrane);GO:0015786(UDP-glucose transport)	02010(ABC transporters)	K05658	EC:3.6.3.44	predicted protein, partial [Hordeum vulgare subsp. vulgare]
TraesCS3D02G061900	8.55304	6.3258	9.45034	0.151277	0.342951	0.823702	18.4601	4.20634	2.31982e-24	1.40825e-21	up	GO:0016020(membrane);GO:0016709(oxidoreductase activity, acting on paired donors, with incorporation or reduction of molecular oxygen, NAD(P)H as one donor, and incorporation of one atom of oxygen);GO:0044550(secondary metabolite biosynthetic process)	00402(Benzoxazinoid biosynthesis)	K13224	EC:1.14.13.138	Cytochrome P450 71C4 [Aegilops tauschii]
TraesCS1A02G285000	43.8901	44.2685	52.4564	15.7942	15.8999	18.9459	2.77675	1.4734	2.3384e-24	1.40825e-21	up	GO:0005524(ATP binding);GO:0005618(cell wall);GO:0005634(nucleus);GO:0005739(mitochondrion);GO:0005774(vacuolar membrane);GO:0005794(Golgi apparatus);GO:0005829(cytosol);GO:0005886(plasma membrane);GO:0006351(transcription, DNA-templated);GO:0006355(regulation of transcription, DNA-templated);GO:0006457(protein folding);GO:0009266(response to temperature stimulus);GO:0009408(response to heat);GO:…	03040(Spliceosome);04141(Protein processing in endoplasmic reticulum);04144(Endocytosis)	K03283	NA	Heat shock cognate 70 kDa protein 4 [Triticum urartu]
TraesCS4D02G174700	4.79637	4.35582	4.44358	0.877909	0.592921	1.09662	5.29544	2.40475	2.42225e-24	1.44306e-21	up	GO:0005737(cytoplasm);GO:0005829(cytosol);GO:0006007(glucose catabolic process);GO:0006096(glycolytic process);GO:0009506(plasmodesma);GO:0009555(pollen development);GO:0010118(stomatal movement);GO:0030145(manganese ion binding);GO:0046537(2,3-bisphosphoglycerate-independent phosphoglycerate mutase activity);GO:0046686(response to cadmium ion);GO:0048046(apoplast)	01200(Carbon metabolism);01230(Biosynthesis of amino acids);00010(Glycolysis / Gluconeogenesis);00260(Glycine, serine and threonine metabolism)	K15633	EC:5.4.2.12	predicted protein [Hordeum vulgare subsp. vulgare]
TraesCS2B02G609500	10.5597	21.186	14.4845	1.99957	2.7117	2.77418	6.17601	2.62668	2.63212e-24	1.55141e-21	up	GO:0004364(glutathione transferase activity);GO:0005737(cytoplasm);GO:0006749(glutathione metabolic process);GO:0009407(toxin catabolic process)	00480(Glutathione metabolism)	K00799	EC:2.5.1.18	putative glutathione S-transferase [Triticum urartu]
TraesCS1A02G305200	11.8492	13.1888	11.9937	4.09825	4.50402	3.48634	3.06334	1.61511	2.67541e-24	1.56033e-21	up	GO:0006855(drug transmembrane transport);GO:0015238(drug transmembrane transporter activity)	NA	NA	NA	putative citrate efflux MATE transporter [Secale cereale]
TraesCS7D02G417600	13.1346	17.3717	16.2791	4.18781	4.56008	5.16575	3.36256	1.74956	3.62772e-24	2.09368e-21	up	GO:0004722(protein serine/threonine phosphatase activity);GO:0005886(plasma membrane);GO:0006470(protein dephosphorylation);GO:0042742(defense response to bacterium);GO:0044419(interspecies interaction between organisms);GO:0046872(metal ion binding)	NA	NA	NA	putative protein phosphatase 2C 59 [Triticum urartu]
TraesCS2D02G500600	0.257373	0.600146	0.470961	3.40685	3.69833	3.40767	0.126367	-2.98431	4.73269e-24	2.70324e-21	down	GO:0004356(glutamate-ammonia ligase activity)	01230(Biosynthesis of amino acids);00630(Glyoxylate and dicarboxylate metabolism);00910(Nitrogen metabolism);00250(Alanine, aspartate and glutamate metabolism);00220(Arginine biosynthesis)	K01915	EC:6.3.1.2	plastid glutamine synthetase isoform GS2c [Triticum aestivum]
TraesCS1A02G235000	2.57801	2.33342	2.8816	0.283163	0.436493	0.231566	8.19265	3.03433	5.07407e-24	2.86866e-21	up	GO:0003747(translation release factor activity);GO:0005737(cytoplasm);GO:0006415(translational termination);GO:0016149(translation release factor activity, codon specific);GO:0040008(regulation of growth)	03015(mRNA surveillance pathway)	K03265	NA	Eukaryotic peptide chain release factor subunit 1-2 [Triticum urartu]
TraesCS4D02G031600	295.756	308.221	313.86	117.6	117.028	130.288	2.5152	1.33067	5.20854e-24	2.91494e-21	up	GO:0005618(cell wall);GO:0033609(oxalate metabolic process);GO:0046564(oxalate decarboxylase activity)	NA	NA	NA	Oxalate oxidase GF-2.8 [Aegilops tauschii]
TraesCS2B02G428300	3.08354	1.85888	3.43791	0.277076	0.296953	0.281447	9.7961	3.29221	6.72057e-24	3.72353e-21	up	GO:0008194(UDP-glycosyltransferase activity);GO:0009813(flavonoid biosynthetic process);GO:0043231(intracellular membrane-bounded organelle);GO:0052696(flavonoid glucuronidation)	00908(Zeatin biosynthesis)	K13495	EC:2.4.1.215	cis-zeatin O-glucosyltransferase 1 [Triticum aestivum]
TraesCS1D02G340600	7.48878	7.14803	8.57626	25.0308	23.5988	22.3114	0.327217	-1.61168	7.32917e-24	4.02052e-21	down	GO:0001666(response to hypoxia);GO:0005344(oxygen transporter activity);GO:0005618(cell wall);GO:0005737(cytoplasm);GO:0005829(cytosol);GO:0005886(plasma membrane);GO:0009506(plasmodesma);GO:0019825(oxygen binding);GO:0020037(heme binding);GO:0046872(metal ion binding);GO:0046872(metal ion binding)	NA	NA	NA	Non-symbiotic hemoglobin [Aegilops tauschii]
TraesCS1A02G253200	37.077	37.6557	33.3593	13.9979	14.3169	11.6853	2.70229	1.43418	7.7498e-24	4.20959e-21	up	GO:0005524(ATP binding);GO:0005634(nucleus);GO:0005829(cytosol);GO:0006090(pyruvate metabolic process);GO:0009507(chloroplast);GO:0009570(chloroplast stroma);GO:0015979(photosynthesis);GO:0016301(kinase activity);GO:0016310(phosphorylation);GO:0046872(metal ion binding);GO:0050242(pyruvate, phosphate dikinase activity)	01200(Carbon metabolism);00620(Pyruvate metabolism);00710(Carbon fixation in photosynthetic organisms)	K01006	EC:2.7.9.1	Pyruvate, phosphate dikinase 1, chloroplastic [Aegilops tauschii]
TraesCS2A02G247100	20.5844	27.5062	23.0279	7.26338	8.10052	6.97819	3.18317	1.67046	8.71424e-24	4.6875e-21	up	GO:0005634(nucleus);GO:0008152(metabolic process);GO:0052689(carboxylic ester hydrolase activity)	04075(Plant hormone signal transduction)	K14493	EC:3.-.-.-	putative carboxylesterase 15 [Triticum urartu]
TraesCS6B02G302400	421.279	475.791	453.756	127.279	170.661	171.163	2.87959	1.52586	1.06218e-23	5.65868e-21	up	GO:0004617(phosphoglycerate dehydrogenase activity);GO:0005739(mitochondrion);GO:0008863(formate dehydrogenase (NAD+) activity);GO:0009070(serine family amino acid biosynthetic process);GO:0042183(formate catabolic process);GO:0042183(formate catabolic process)	01200(Carbon metabolism);00630(Glyoxylate and dicarboxylate metabolism);00630(Glyoxylate and dicarboxylate metabolism)	K00122	EC:1.2.1.2	Formate dehydrogenase 2, mitochondrial [Aegilops tauschii]
TraesCS5D02G436000	49.341	40.4226	47.2352	9.70383	13.1372	16.0761	3.52027	1.81568	1.12053e-23	5.91267e-21	up	GO:0004854(xanthine dehydrogenase activity);GO:0005829(cytosol);GO:0009115(xanthine catabolic process);GO:0016903(oxidoreductase activity, acting on the aldehyde or oxo group of donors);GO:0050660(flavin adenine dinucleotide binding)	00380(Tryptophan metabolism)	K11817	EC:1.2.3.7	Putative aldehyde oxidase 3 [Aegilops tauschii]
TraesCS2A02G433900	0	0	0	1.69772	1.4223	1.39486	-inf	-inf	1.17231e-23	6.12756e-21	down	GO:0005381(iron ion transmembrane transporter activity);GO:0005384(manganese ion transmembrane transporter activity);GO:0006880(intracellular sequestering of iron ion);GO:0016020(membrane);GO:0030026(cellular manganese ion homeostasis);GO:0071281(cellular response to iron ion);GO:0071421(manganese ion transmembrane transport)	NA	NA	NA	predicted protein [Hordeum vulgare subsp. vulgare]
TraesCS4D02G327400	1.39958	1.50108	2.00928	6.26021	6.41291	5.91501	0.264144	-1.92061	1.27394e-23	6.59651e-21	down	GO:0016020(membrane);GO:0016709(oxidoreductase activity, acting on paired donors, with incorporation or reduction of molecular oxygen, NAD(P)H as one donor, and incorporation of one atom of oxygen);GO:0044550(secondary metabolite biosynthetic process)	00903(Limonene and pinene degradation);00945(Stilbenoid, diarylheptanoid and gingerol biosynthesis)	K00517	NA	predicted protein [Hordeum vulgare subsp. vulgare]
TraesCS5A02G549600	0.075303	0	0	1.29483	2.07994	2.50136	0.0128151	-6.28602	2.55086e-23	1.30862e-20	down	GO:0005739(mitochondrion);GO:0006598(polyamine catabolic process);GO:0046208(spermine catabolic process);GO:0046592(polyamine oxidase activity);GO:0050660(flavin adenine dinucleotide binding);GO:0052894(norspermine:oxygen oxidoreductase activity);GO:0052895(N1-acetylspermine:oxygen oxidoreductase (N1-acetylspermidine-forming) activity);GO:0052901(spermine:oxygen oxidoreductase (spermidine-forming…	00330(Arginine and proline metabolism);00410(beta-Alanine metabolism)	K13366	EC:1.5.3.14;EC:1.5.3.16	polyamine oxidase [Hordeum vulgare subsp. vulgare]
TraesCS5A02G309600	0.514246	0.452835	0.384846	3.79883	4.4694	2.41115	0.126592	-2.98174	3.66066e-23	1.86072e-20	down	NA	NA	NA	NA	hypothetical protein BRADI_2g59390 [Brachypodium distachyon]
TraesCS6B02G362000	20.3169	13.5981	19.7697	5.43858	5.13598	5.55676	3.32798	1.73465	4.62117e-23	2.3276e-20	up	GO:0009813(flavonoid biosynthetic process);GO:0043231(intracellular membrane-bounded organelle);GO:0052696(flavonoid glucuronidation);GO:0080043(quercetin 3-O-glucosyltransferase activity);GO:0080044(quercetin 7-O-glucosyltransferase activity)	00908(Zeatin biosynthesis)	NA	NA	Cytokinin-O-glucosyltransferase 2 [Aegilops tauschii]
TraesCS2A02G573700	7.71118	7.35446	8.96282	21.761	35.3695	29.5339	0.277259	-1.8507	4.79677e-23	2.39428e-20	down	GO:0004601(peroxidase activity);GO:0009505(plant-type cell wall);GO:0009664(plant-type cell wall organization)	00940(Phenylpropanoid biosynthesis)	K00430	EC:1.11.1.7	Peroxidase 12 [Triticum urartu]
TraesCS4B02G033300	660.613	630.429	655.321	283.205	229.934	246.934	2.56076	1.35657	5.47663e-23	2.70922e-20	up	GO:0005618(cell wall);GO:0033609(oxalate metabolic process);GO:0046564(oxalate decarboxylase activity)	NA	NA	NA	germin-like protein 2 [Triticum aestivum]
TraesCS2A02G451300	15.2658	17.5604	17.1769	6.78837	6.79988	6.48864	2.49058	1.31648	6.71433e-23	3.2921e-20	up	GO:0000325(plant-type vacuole);GO:0005524(ATP binding);GO:0005773(vacuole);GO:0005774(vacuolar membrane);GO:0005886(plasma membrane);GO:0008281(sulfonylurea receptor activity);GO:0008559(xenobiotic-transporting ATPase activity);GO:0009651(response to salt stress);GO:0016021(integral component of membrane);GO:0030007(cellular potassium ion homeostasis);GO:0042626(ATPase activity, coupled to transm…	02010(ABC transporters);02010(ABC transporters)	K05665	NA	ABCC7, partial [Triticum polonicum]
TraesCS3B02G395900	24.7811	29.1287	26.6844	9.34682	9.71171	11.3008	2.65467	1.40853	7.78219e-23	3.78221e-20	up	GO:0004350(glutamate-5-semialdehyde dehydrogenase activity);GO:0005737(cytoplasm);GO:0006561(proline biosynthetic process)	01230(Biosynthesis of amino acids);00330(Arginine and proline metabolism)	K12657	EC:2.7.2.11;EC:1.2.1.41	unnamed protein product [Triticum aestivum]
TraesCS2D02G073900	3.9493	3.38491	2.50768	0.192139	0.433041	0.50997	8.67011	3.11605	1.04021e-22	4.9787e-20	up	GO:0004802(transketolase activity);GO:0009535(chloroplast thylakoid membrane)	01200(Carbon metabolism);01230(Biosynthesis of amino acids);00030(Pentose phosphate pathway);00710(Carbon fixation in photosynthetic organisms);01051(Biosynthesis of ansamycins)	K00615	EC:2.2.1.1	Transketolase, chloroplastic [Aegilops tauschii]
TraesCS1A02G364000	23.3615	24.6188	17.5105	1.53089	3.01564	4.41829	7.30532	2.86895	1.04238e-22	4.9787e-20	up	NA	NA	NA	NA	hypothetical protein TRIUR3_11095 [Triticum urartu]
TraesCS7B02G269700	5.46803	5.19916	5.42813	2.0235	1.98075	1.51254	2.91751	1.54474	1.13885e-22	5.39299e-20	up	GO:0005524(ATP binding);GO:0005774(vacuolar membrane);GO:0005886(plasma membrane);GO:0008559(xenobiotic-transporting ATPase activity);GO:0016021(integral component of membrane);GO:0042626(ATPase activity, coupled to transmembrane movement of substances);GO:0042626(ATPase activity, coupled to transmembrane movement of substances)	02010(ABC transporters);02010(ABC transporters)	K05665	NA	predicted protein [Hordeum vulgare subsp. vulgare]
TraesCS5B02G426300	32.954	28.3044	41.2166	6.5592	10.4247	9.89991	3.81177	1.93046	1.217e-22	5.66826e-20	up	GO:0004364(glutathione transferase activity);GO:0005737(cytoplasm);GO:0006749(glutathione metabolic process);GO:0009407(toxin catabolic process)	00480(Glutathione metabolism)	K00799	EC:2.5.1.18	putative glutathione S-transferase GSTU1 [Triticum urartu]
TraesCS5D02G440900	5.1454	6.12078	5.77217	1.52811	1.19258	1.51781	4.01991	2.00716	1.21744e-22	5.66826e-20	up	GO:0009813(flavonoid biosynthetic process);GO:0043231(intracellular membrane-bounded organelle);GO:0052696(flavonoid glucuronidation);GO:0080043(quercetin 3-O-glucosyltransferase activity);GO:0080044(quercetin 7-O-glucosyltransferase activity)	00906(Carotenoid biosynthesis)	K14595	EC:2.4.1.263	UDP-glucosyltransferase HvUGT14077 [Hordeum vulgare subsp. vulgare]
TraesCS7D02G364700	10.8179	9.87288	10.2634	4.3924	3.86768	3.86234	2.55346	1.35246	1.37236e-22	6.33628e-20	up	GO:0005524(ATP binding);GO:0005774(vacuolar membrane);GO:0005886(plasma membrane);GO:0008559(xenobiotic-transporting ATPase activity);GO:0016021(integral component of membrane);GO:0042626(ATPase activity, coupled to transmembrane movement of substances)	02010(ABC transporters)	K05665	NA	predicted protein [Hordeum vulgare subsp. vulgare]
TraesCS1D02G237100	13.3902	12.7524	12.2388	0.704895	2.11299	2.12051	7.77202	2.95829	2.10659e-22	9.64591e-20	up	GO:0003747(translation release factor activity);GO:0005737(cytoplasm);GO:0005829(cytosol);GO:0005886(plasma membrane);GO:0006415(translational termination);GO:0016149(translation release factor activity, codon specific);GO:0018444(translation release factor complex);GO:0040008(regulation of growth)	03015(mRNA surveillance pathway)	K03265	NA	Eukaryotic peptide chain release factor subunit 1-2 [Triticum urartu]
TraesCS5D02G332300	34.0534	30.2232	36.5777	11.8951	11.1527	14.0736	2.71688	1.44195	2.55192e-22	1.15893e-19	up	GO:0006855(drug transmembrane transport);GO:0015238(drug transmembrane transporter activity)	NA	NA	NA	PREDICTED: protein DETOXIFICATION 40 [Brachypodium distachyon]
TraesCS3B02G152300	16.3229	27.5265	19.9731	3.69903	3.66523	6.06191	4.75359	2.24902	2.81508e-22	1.26804e-19	up	GO:0004364(glutathione transferase activity);GO:0005737(cytoplasm);GO:0006749(glutathione metabolic process);GO:0006749(glutathione metabolic process)	00480(Glutathione metabolism);00480(Glutathione metabolism)	K00799	EC:2.5.1.18	RecName: Full=Glutathione S-transferase 1; AltName: Full=GST class-phi;unnamed protein product [Triticum aestivum];Glutathione S-transferase 1 [Triticum urartu]
TraesCS6D02G313100	7.98276	7.60002	7.40867	18.5504	21.6531	20.7301	0.37732	-1.40614	2.91262e-22	1.29847e-19	down	GO:0005739(mitochondrion);GO:0005829(cytosol);GO:0009507(chloroplast);GO:0009570(chloroplast stroma);GO:0010167(response to nitrate);GO:0016020(membrane);GO:0020037(heme binding);GO:0042128(nitrate assimilation);GO:0046872(metal ion binding);GO:0047889(ferredoxin-nitrate reductase activity);GO:0048046(apoplast);GO:0048307(ferredoxin-nitrite reductase activity);GO:0050421(nitrite reductase (NO-for…	00910(Nitrogen metabolism)	K00366	EC:1.7.7.1	ferredoxin-nitrite reductase precursor [Triticum aestivum]
TraesCS4B02G086100	58.2024	32.0322	72.0752	2.66314	6.21087	7.38768	9.98112	3.3192	2.92949e-22	1.29847e-19	up	GO:0005737(cytoplasm);GO:0008270(zinc ion binding);GO:0016491(oxidoreductase activity);GO:0055114(oxidation-reduction process)	NA	NA	NA	Putative NADP-dependent oxidoreductase P1 [Aegilops tauschii]
TraesCS1D02G100700	6.03183	4.68846	5.61543	0.547838	0.740026	1.2643	6.40072	2.67824	3.17725e-22	1.39711e-19	up	GO:0016020(membrane);GO:0016709(oxidoreductase activity, acting on paired donors, with incorporation or reduction of molecular oxygen, NAD(P)H as one donor, and incorporation of one atom of oxygen);GO:0044550(secondary metabolite biosynthetic process)	00402(Benzoxazinoid biosynthesis)	K13224	EC:1.14.13.138	Cytochrome P450 71C1 [Aegilops tauschii]
TraesCS6A02G331400	10.9235	9.51414	13.6888	2.05694	2.32819	3.37632	4.39692	2.13649	3.6597e-22	1.59658e-19	up	GO:0045431(flavonol synthase activity)	00941(Flavonoid biosynthesis)	K05278	EC:1.14.11.23	flavonol synthase [Triticum aestivum]
TraesCS3B02G510300	5.29347	5.25118	4.32665	16.8826	18.1569	13.2678	0.307848	-1.69971	4.86545e-22	2.10602e-19	down	GO:0004190(aspartic-type endopeptidase activity);GO:0006508(proteolysis);GO:0030163(protein catabolic process)	NA	NA	NA	predicted protein [Hordeum vulgare subsp. vulgare]
TraesCS5D02G243700	38.2767	31.4785	38.8207	13.5186	12.7363	14.6574	2.65387	1.4081	6.26174e-22	2.68939e-19	up	GO:0003735(structural constituent of ribosome);GO:0006412(translation)	NA	NA	NA	Phosphate carrier protein, mitochondrial [Aegilops tauschii]
TraesCS3B02G282500	146.804	127.17	138.425	58.6863	56.2437	53.3338	2.4509	1.29331	9.083e-22	3.8711e-19	up	GO:0005618(cell wall);GO:0033609(oxalate metabolic process);GO:0046564(oxalate decarboxylase activity)	NA	NA	NA	Oxalate oxidase 2 [Triticum urartu]
TraesCS3D02G523200	12.9571	15.0236	15.5306	2.95669	4.05734	5.17643	3.56929	1.83564	9.24876e-22	3.91166e-19	up	GO:0004351(glutamate decarboxylase activity);GO:0005516(calmodulin binding);GO:0005829(cytosol);GO:0006536(glutamate metabolic process);GO:0030170(pyridoxal phosphate binding);GO:0046686(response to cadmium ion)	00650(Butanoate metabolism);00250(Alanine, aspartate and glutamate metabolism);00410(beta-Alanine metabolism);00430(Taurine and hypotaurine metabolism)	K01580	EC:4.1.1.15	Glutamate decarboxylase 1 [Aegilops tauschii]
TraesCS7B02G115200	6.47515	6.37779	7.104	2.67708	2.69863	2.57715	2.5094	1.32734	1.6783e-21	7.0444e-19	up	GO:0003677(DNA binding);GO:0003700(transcription factor activity, sequence-specific DNA binding);GO:0005634(nucleus);GO:0006351(transcription, DNA-templated);GO:0006355(regulation of transcription, DNA-templated);GO:0046872(metal ion binding)	NA	NA	NA	Squamosa promoter-binding-like protein 1 [Aegilops tauschii]
TraesCS5B02G570300	1.58722	1.36048	1.03592	4.78661	8.08255	8.34976	0.187739	-2.4132	1.73573e-21	7.2307e-19	down	GO:0016020(membrane);GO:0016709(oxidoreductase activity, acting on paired donors, with incorporation or reduction of molecular oxygen, NAD(P)H as one donor, and incorporation of one atom of oxygen);GO:0044550(secondary metabolite biosynthetic process);GO:0098542(defense response to other organism)	00460(Cyanoamino acid metabolism)	K13029	EC:1.14.13.68	P450 [Triticum aestivum]
TraesCS4D02G032000	96.2979	66.4987	113.194	26.1647	26.1819	29.6263	3.36685	1.7514	1.90171e-21	7.86302e-19	up	GO:0005618(cell wall);GO:0033609(oxalate metabolic process);GO:0046564(oxalate decarboxylase activity)	NA	NA	NA	RecName: Full=Oxalate oxidase GF-2.8; AltName: Full=Germin GF-2.8; Flags: Precursor
TraesCS4B02G033100	660.818	658.417	636.745	286.367	278.772	273.888	2.33125	1.2211	1.97176e-21	8.09225e-19	up	GO:0005618(cell wall);GO:0033609(oxalate metabolic process);GO:0046564(oxalate decarboxylase activity)	NA	NA	NA	Oxalate oxidase 2 [Triticum urartu]
TraesCS2A02G040700	0.919631	1.46846	2.16378	7.31146	10.8916	10.9752	0.156002	-2.68036	2.43537e-21	9.92146e-19	down	GO:0004568(chitinase activity);GO:0005576(extracellular region);GO:0006032(chitin catabolic process);GO:0008061(chitin binding)	00520(Amino sugar and nucleotide sugar metabolism)	K01183	EC:3.2.1.14	PREDICTED: xylanase inhibitor protein 1-like [Brachypodium distachyon]
TraesCS3A02G437600	3.96613	1.8761	4.06027	0.066395	0.151181	0.075843	33.7487	5.07676	2.61248e-21	1.05653e-18	up	GO:0004364(glutathione transferase activity);GO:0005737(cytoplasm);GO:0006749(glutathione metabolic process);GO:0009407(toxin catabolic process)	00480(Glutathione metabolism)	K00799	EC:2.5.1.18	predicted protein [Hordeum vulgare subsp. vulgare]
TraesCS4D02G025500	0.528835	0.594272	0.240253	4.62622	4.56045	3.65471	0.106169	-3.23556	2.66585e-21	1.0703e-18	down	GO:0003674(molecular_function);GO:0008150(biological_process);GO:0009507(chloroplast);GO:0009706(chloroplast inner membrane);GO:0009941(chloroplast envelope);GO:0016021(integral component of membrane);GO:0016021(integral component of membrane)	NA	NA	NA	hypothetical protein F775_05642 [Aegilops tauschii]
TraesCS7D02G366500	2.33677	2.17782	2.32807	0.445204	0.739977	0.50934	4.03811	2.01368	3.14866e-21	1.25505e-18	up	GO:0005886(plasma membrane);GO:0016021(integral component of membrane);GO:0042626(ATPase activity, coupled to transmembrane movement of substances);GO:0042626(ATPase activity, coupled to transmembrane movement of substances)	02010(ABC transporters);02010(ABC transporters)	K05681	NA	Pleiotropic drug resistance protein 12 [Aegilops tauschii]
TraesCS3A02G363700	31.5558	35.3212	33.1677	12.6723	13.1953	14.9831	2.44903	1.29221	3.73226e-21	1.47704e-18	up	GO:0004350(glutamate-5-semialdehyde dehydrogenase activity);GO:0005737(cytoplasm);GO:0006561(proline biosynthetic process);GO:0006561(proline biosynthetic process)	01230(Biosynthesis of amino acids);00330(Arginine and proline metabolism);00330(Arginine and proline metabolism)	K12657	EC:2.7.2.11;EC:1.2.1.41	unnamed protein product [Triticum aestivum];Delta-1-pyrroline-5-carboxylate synthase [Triticum urartu]
TraesCS3A02G470200	5.55625	7.11568	3.93622	27.144	37.3628	21.6684	0.192725	-2.37538	4.87477e-21	1.91551e-18	down	NA	NA	NA	NA	unnamed protein product [Triticum aestivum]
TraesCS6B02G014200	36.734	40.3511	44.5701	131.264	131.598	96.1991	0.338815	-1.56143	6.04749e-21	2.35959e-18	down	NA	NA	NA	NA	hypothetical protein F775_06086 [Aegilops tauschii]
TraesCS2D02G273600	10.3572	10.0203	11.4735	2.96924	3.87997	2.59678	3.3719	1.75356	6.6757e-21	2.58648e-18	up	GO:0005737(cytoplasm);GO:0005829(cytosol);GO:0016491(oxidoreductase activity);GO:0046686(response to cadmium ion);GO:0055114(oxidation-reduction process)	00750(Vitamin B6 metabolism)	K05275	EC:1.1.1.65	RecName: Full=IN2-2 protein
TraesCS3D02G439200	2.69679	3.11143	3.47227	0.596317	0.891982	0.612194	4.41825	2.14347	8.92783e-21	3.43505e-18	up	GO:0015079(potassium ion transmembrane transporter activity);GO:0016020(membrane);GO:0016020(membrane)	NA	NA	NA	unnamed protein product [Triticum aestivum]
TraesCS7B02G015200	4.88891	8.34896	8.21061	0.879692	1.63528	1.54542	5.28238	2.40119	1.07583e-20	4.11079e-18	up	GO:0004252(serine-type endopeptidase activity);GO:0005618(cell wall)	04144(Endocytosis)	K18443	NA	Subtilisin-like protease [Aegilops tauschii]
TraesCS6B02G406000	3.28028	2.1209	2.67027	0.303819	0.14959	0.249411	11.4844	3.5216	1.18801e-20	4.50834e-18	up	GO:0009809(lignin biosynthetic process);GO:0045551(cinnamyl-alcohol dehydrogenase activity)	00940(Phenylpropanoid biosynthesis)	K00083	EC:1.1.1.195	Putative cinnamyl alcohol dehydrogenase 5 [Aegilops tauschii]
TraesCS3B02G471600	14.7818	4.77328	9.31249	0.333064	0.536364	0.812013	17.1684	4.10168	1.34379e-20	5.06482e-18	up	GO:0004364(glutathione transferase activity);GO:0005737(cytoplasm);GO:0006749(glutathione metabolic process);GO:0009407(toxin catabolic process)	00480(Glutathione metabolism)	K00799	EC:2.5.1.18	unnamed protein product [Triticum aestivum]
TraesCS5D02G029700	0.719654	1.26958	0.799185	5.49086	4.97601	8.18232	0.14952	-2.74159	1.5712e-20	5.88191e-18	down	GO:0004197(cysteine-type endopeptidase activity);GO:0005615(extracellular space);GO:0005764(lysosome);GO:0051603(proteolysis involved in cellular protein catabolic process)	04145(Phagosome)	K01365	EC:3.4.22.15	Fruit bromelain [Triticum urartu]
TraesCS2A02G534900	34.881	35.5054	34.9838	9.85634	14.6224	13.2062	2.79608	1.4834	1.89382e-20	7.04209e-18	up	GO:0006855(drug transmembrane transport);GO:0015238(drug transmembrane transporter activity)	NA	NA	NA	predicted protein, partial [Hordeum vulgare subsp. vulgare]
TraesCS1D02G239500	0.448451	0.911685	0.683994	0	0	0	inf	inf	2.21976e-20	8.19907e-18	up	GO:0005451(monovalent cation:proton antiporter activity);GO:0006885(regulation of pH);GO:0012505(endomembrane system)	NA	NA	NA	Cation/H(+) antiporter 17 [Triticum urartu]
TraesCS1D02G369800	12.7232	11.0552	8.4877	1.64019	2.42755	1.90038	5.4064	2.43467	2.66052e-20	9.76198e-18	up	NA	NA	NA	NA	hypothetical protein F775_31889 [Aegilops tauschii]
TraesCS2A02G488200	1.94797	1.72857	1.66355	6.07054	8.00983	5.66908	0.270392	-1.88688	2.95619e-20	1.07755e-17	down	GO:0003677(DNA binding);GO:0003700(transcription factor activity, sequence-specific DNA binding);GO:0005634(nucleus);GO:0006351(transcription, DNA-templated);GO:0006355(regulation of transcription, DNA-templated)	03040(Spliceosome)	K12741	NA	predicted protein [Hordeum vulgare subsp. vulgare]
TraesCS4A02G140000	19.1561	20.3479	19.2379	7.1538	8.14282	8.75489	2.44234	1.28826	3.11957e-20	1.12967e-17	up	GO:0005982(starch metabolic process);GO:0005985(sucrose metabolic process);GO:0005986(sucrose biosynthetic process);GO:0008194(UDP-glycosyltransferase activity);GO:0009414(response to water deprivation);GO:0009507(chloroplast);GO:0010431(seed maturation);GO:0010555(response to mannitol);GO:0016157(sucrose synthase activity);GO:0016757(transferase activity, transferring glycosyl groups)	00500(Starch and sucrose metabolism)	K00695	EC:2.4.1.13	sucrose synthase type 3 [Triticum polonicum]
TraesCS2B02G196500	34.1073	35.9297	30.3346	14.7043	12.496	11.3858	2.60124	1.3792	3.53781e-20	1.27281e-17	up	GO:0005783(endoplasmic reticulum);GO:0016020(membrane);GO:0016788(hydrolase activity, acting on ester bonds)	NA	NA	NA	Adipocyte plasma membrane-associated protein [Aegilops tauschii]
TraesCS1B02G315900	44.0556	41.0076	39.9716	17.7999	18.3562	15.6359	2.41418	1.27153	3.6933e-20	1.32018e-17	up	GO:0006855(drug transmembrane transport);GO:0015238(drug transmembrane transporter activity);GO:0015238(drug transmembrane transporter activity)	NA	NA	NA	putative citrate efflux MATE transporter [Secale cereale]
TraesCS5D02G470300	5.74369	5.66473	8.40117	0.608331	0.855723	1.38634	6.94978	2.79697	3.87321e-20	1.37561e-17	up	GO:0009570(chloroplast stroma);GO:0044183(protein binding involved in protein folding);GO:0061077(chaperone-mediated protein folding)	NA	NA	NA	hypothetical protein TRIUR3_17719 [Triticum urartu]
TraesCS4A02G103700	15.9885	13.5947	15.9452	2.85814	4.19234	5.12294	3.73999	1.90303	4.01177e-20	1.41575e-17	up	GO:0004364(glutathione transferase activity);GO:0005737(cytoplasm);GO:0006749(glutathione metabolic process);GO:0010731(protein glutathionylation)	00480(Glutathione metabolism)	K00799	EC:2.5.1.18	IN2-1 protein [Zea mays]
TraesCS2D02G276000	10.8876	10.3379	10.8687	3.32428	4.08989	4.47117	2.70031	1.43313	4.56013e-20	1.59908e-17	up	GO:0003755(peptidyl-prolyl cis-trans isomerase activity);GO:0005528(FK506 binding);GO:0005789(endoplasmic reticulum membrane);GO:0061077(chaperone-mediated protein folding)	03030(DNA replication);03420(Nucleotide excision repair);03430(Mismatch repair);03440(Homologous recombination)	K07466	NA	70 kDa peptidyl-prolyl isomerase [Aegilops tauschii]
TraesCS6D02G007400	128.163	127.626	139.946	58.8339	54.0146	58.8016	2.30548	1.20507	5.18053e-20	1.8052e-17	up	GO:0003674(molecular_function);GO:0005737(cytoplasm);GO:0008150(biological_process)	NA	NA	NA	hypothetical protein F775_27286 [Aegilops tauschii]
TraesCS2D02G451100	14.2833	16.3714	16.3253	6.51727	7.03234	6.1363	2.38648	1.25489	5.57374e-20	1.93008e-17	up	GO:0000325(plant-type vacuole);GO:0005524(ATP binding);GO:0005773(vacuole);GO:0005774(vacuolar membrane);GO:0005886(plasma membrane);GO:0008281(sulfonylurea receptor activity);GO:0008559(xenobiotic-transporting ATPase activity);GO:0009651(response to salt stress);GO:0016021(integral component of membrane);GO:0030007(cellular potassium ion homeostasis);GO:0042626(ATPase activity, coupled to transm…	02010(ABC transporters);02010(ABC transporters)	K05665	NA	ABC transporter C family member 9 [Aegilops tauschii]
TraesCS3B02G155100	3.51724	5.16146	3.86561	0.098008	0.279048	0.517417	14.0242	3.80985	6.04471e-20	2.08017e-17	up	GO:0003674(molecular_function);GO:0005739(mitochondrion);GO:0008150(biological_process);GO:0016021(integral component of membrane)	NA	NA	NA	predicted protein [Hordeum vulgare subsp. vulgare]
TraesCS2D02G165100	19.3592	14.9731	19.3522	7.05645	5.38384	6.52225	2.83108	1.50135	6.29427e-20	2.15268e-17	up	GO:0009813(flavonoid biosynthetic process);GO:0043231(intracellular membrane-bounded organelle);GO:0052696(flavonoid glucuronidation);GO:0080043(quercetin 3-O-glucosyltransferase activity);GO:0080044(quercetin 7-O-glucosyltransferase activity)	00942(Anthocyanin biosynthesis)	K12938	EC:2.4.1.-	Anthocyanidin 5,3-O-glucosyltransferase [Triticum urartu]
TraesCS3D02G429900	15.0556	7.51602	16.9701	1.15903	1.6442	2.42478	7.56344	2.91904	7.53976e-20	2.56283e-17	up	GO:0004364(glutathione transferase activity);GO:0005737(cytoplasm);GO:0006749(glutathione metabolic process);GO:0009407(toxin catabolic process)	00480(Glutathione metabolism)	K00799	EC:2.5.1.18	predicted protein [Hordeum vulgare subsp. vulgare]
TraesCS4A02G098600	3.48166	3.9014	3.59553	0.314628	0.846261	0.575751	6.32174	2.66032	7.63683e-20	2.57999e-17	up	GO:0005515(protein binding);GO:0005524(ATP binding);GO:0005618(cell wall);GO:0005634(nucleus);GO:0005794(Golgi apparatus);GO:0005829(cytosol);GO:0005886(plasma membrane);GO:0006351(transcription, DNA-templated);GO:0006355(regulation of transcription, DNA-templated);GO:0006457(protein folding);GO:0009408(response to heat);GO:0009615(response to virus);GO:0009617(response to bacterium);GO:0046686(r…	03040(Spliceosome);04141(Protein processing in endoplasmic reticulum);04144(Endocytosis);04144(Endocytosis)	K03283	NA	Heat shock cognate 70 kDa protein [Triticum urartu]
TraesCS2D02G500300	0.783112	7.43365	4.85291	0	0.0507067	0	257.75	8.00983	7.79573e-20	2.61771e-17	up	GO:0009507(chloroplast);GO:0009813(flavonoid biosynthetic process);GO:0009964(negative regulation of flavonoid biosynthetic process);GO:0016491(oxidoreductase activity);GO:0033729(anthocyanidin reductase activity);GO:0050662(coenzyme binding);GO:0055114(oxidation-reduction process);GO:0055114(oxidation-reduction process)	00941(Flavonoid biosynthesis);00941(Flavonoid biosynthesis)	K08695	EC:1.3.1.77	Anthocyanidin reductase [Triticum urartu]
TraesCS1A02G295800	12.5712	14.2234	13.5109	1.94101	2.99564	3.23422	4.93283	2.30242	1.11912e-19	3.73525e-17	up	GO:0005737(cytoplasm);GO:0008150(biological_process);GO:0008429(phosphatidylethanolamine binding)	NA	NA	NA	cold regulated protein [Triticum aestivum]
TraesCSU02G113200	0.945351	0.776444	0.849351	3.63377	5.89545	5.3599	0.172686	-2.53377	1.18022e-19	3.91558e-17	down	GO:0004601(peroxidase activity);GO:0005515(protein binding);GO:0005576(extracellular region);GO:0005618(cell wall);GO:0005794(Golgi apparatus);GO:0005829(cytosol);GO:0006979(response to oxidative stress);GO:0009809(lignin biosynthetic process);GO:0010089(xylem development);GO:0020037(heme binding);GO:0042744(hydrogen peroxide catabolic process);GO:0046872(metal ion binding);GO:0048046(apoplast);G…	00940(Phenylpropanoid biosynthesis)	K00430	EC:1.11.1.7	Cationic peroxidase 1 [Aegilops tauschii]
TraesCS6A02G333900	8.02526	7.72259	6.66092	18.3992	19.6816	18.3891	0.396827	-1.33342	1.18931e-19	3.92224e-17	down	GO:0005739(mitochondrion);GO:0005829(cytosol);GO:0009507(chloroplast);GO:0009570(chloroplast stroma);GO:0010167(response to nitrate);GO:0016020(membrane);GO:0020037(heme binding);GO:0042128(nitrate assimilation);GO:0046872(metal ion binding);GO:0047889(ferredoxin-nitrate reductase activity);GO:0048046(apoplast);GO:0048307(ferredoxin-nitrite reductase activity);GO:0050421(nitrite reductase (NO-for…	00910(Nitrogen metabolism)	K00366	EC:1.7.7.1	ferredoxin-nitrite reductase precursor [Triticum aestivum]
TraesCS5A02G438900	17.4552	18.5939	16.2187	39.5964	52.8899	53.011	0.359236	-1.477	1.28478e-19	4.21203e-17	down	NA	NA	NA	NA	hypothetical protein F775_28362 [Aegilops tauschii]
TraesCS1D02G284000	16.943	21.1176	24.1406	5.74513	5.61003	8.31287	3.16255	1.66109	1.75035e-19	5.70459e-17	up	GO:0005524(ATP binding);GO:0005618(cell wall);GO:0005634(nucleus);GO:0005739(mitochondrion);GO:0005774(vacuolar membrane);GO:0005794(Golgi apparatus);GO:0005829(cytosol);GO:0005886(plasma membrane);GO:0006351(transcription, DNA-templated);GO:0006355(regulation of transcription, DNA-templated);GO:0006457(protein folding);GO:0009266(response to temperature stimulus);GO:0009408(response to heat);GO:…	03040(Spliceosome);04141(Protein processing in endoplasmic reticulum);04144(Endocytosis)	K03283	NA	HSP70 [Triticum aestivum]
TraesCS5B02G350000	1.51329	1.40338	1.16448	4.28543	7.38737	5.79246	0.233673	-2.09744	2.11331e-19	6.84726e-17	down	GO:0000326(protein storage vacuole);GO:0048316(seed development)	NA	NA	NA	hypothetical protein F775_16791 [Aegilops tauschii]
TraesCS3D02G517300	6.32533	10.2295	11.2363	33.8783	28.6421	33.5239	0.289358	-1.78907	2.28425e-19	7.35809e-17	down	NA	NA	NA	NA	Abscisic stress-ripening protein 2 [Aegilops tauschii]
TraesCS2D02G584600	31.8503	38.1085	32.3918	78.3736	100.466	87.2381	0.384664	-1.37833	2.87943e-19	9.22166e-17	down	GO:0004601(peroxidase activity);GO:0009505(plant-type cell wall);GO:0009664(plant-type cell wall organization)	00940(Phenylpropanoid biosynthesis)	K00430	EC:1.11.1.7	Peroxidase 12 [Triticum urartu]
TraesCS7D02G386500	16.8376	13.4973	15.82	6.59571	6.11548	6.36761	2.41918	1.27452	2.94334e-19	9.37216e-17	up	GO:0005886(plasma membrane);GO:0016021(integral component of membrane);GO:0042626(ATPase activity, coupled to transmembrane movement of substances)	02010(ABC transporters)	K05681	NA	Pleiotropic drug resistance protein 4 [Triticum urartu]
TraesCS7A02G238900	5.21899	5.58421	5.67404	1.6134	1.54072	2.26581	3.04012	1.60413	3.16764e-19	1.00287e-16	up	GO:0004739(pyruvate dehydrogenase (acetyl-transferring) activity);GO:0005634(nucleus);GO:0005739(mitochondrion);GO:0005759(mitochondrial matrix);GO:0005829(cytosol);GO:0006086(acetyl-CoA biosynthetic process from pyruvate);GO:0006096(glycolytic process);GO:0008270(zinc ion binding);GO:0009651(response to salt stress);GO:0050897(cobalt ion binding);GO:0055114(oxidation-reduction process);GO:005511…	01200(Carbon metabolism);00010(Glycolysis / Gluconeogenesis);00020(Citrate cycle (TCA cycle));00620(Pyruvate metabolism);00620(Pyruvate metabolism)	K00161	EC:1.2.4.1	predicted protein [Hordeum vulgare subsp. vulgare]
TraesCS1D02G214200	5.29113	6.34121	3.9497	14.8137	19.3575	16.2828	0.308837	-1.69508	3.28248e-19	1.03333e-16	down	GO:0005215(transporter activity);GO:0005515(protein binding);GO:0005886(plasma membrane);GO:0006857(oligopeptide transport);GO:0009414(response to water deprivation);GO:0009635(response to herbicide);GO:0009734(auxin-activated signaling pathway);GO:0010167(response to nitrate);GO:0015112(nitrate transmembrane transporter activity);GO:0015293(symporter activity);GO:0015706(nitrate transport);GO:00…	NA	NA	NA	PREDICTED: protein NRT1/ PTR FAMILY 6.3-like [Brachypodium distachyon]
TraesCS2A02G534600	5.96664	7.12193	9.97201	0.419657	1.14141	1.34657	7.93106	2.98751	3.56924e-19	1.11725e-16	up	GO:0016020(membrane);GO:0016709(oxidoreductase activity, acting on paired donors, with incorporation or reduction of molecular oxygen, NAD(P)H as one donor, and incorporation of one atom of oxygen);GO:0042343(indole glucosinolate metabolic process);GO:0044550(secondary metabolite biosynthetic process);GO:0098542(defense response to other organism)	00903(Limonene and pinene degradation);00945(Stilbenoid, diarylheptanoid and gingerol biosynthesis)	K00517	NA	predicted protein [Hordeum vulgare subsp. vulgare]
TraesCS6B02G364600	7.01961	7.41245	7.60905	16.1378	20.9215	20.6387	0.382008	-1.38833	4.32362e-19	1.34579e-16	down	GO:0005739(mitochondrion);GO:0005829(cytosol);GO:0009507(chloroplast);GO:0009570(chloroplast stroma);GO:0010167(response to nitrate);GO:0016020(membrane);GO:0020037(heme binding);GO:0042128(nitrate assimilation);GO:0046872(metal ion binding);GO:0047889(ferredoxin-nitrate reductase activity);GO:0048046(apoplast);GO:0048307(ferredoxin-nitrite reductase activity);GO:0050421(nitrite reductase (NO-for…	00910(Nitrogen metabolism);00910(Nitrogen metabolism)	K00366	EC:1.7.7.1	ferredoxin-nitrite reductase precursor [Triticum aestivum]
TraesCS2D02G000300	4.38146	4.34907	4.3973	0.928788	1.12356	1.40624	3.79572	1.92437	4.92896e-19	1.52564e-16	up	GO:0004722(protein serine/threonine phosphatase activity);GO:0005634(nucleus);GO:0006470(protein dephosphorylation);GO:0009737(response to abscisic acid);GO:0046872(metal ion binding)	NA	NA	NA	Putative protein phosphatase 2C 75 [Aegilops tauschii]
TraesCS1A02G282400	36.4493	38.7485	37.7854	10.1882	12.8755	16.3873	2.86389	1.51798	5.06867e-19	1.55302e-16	up	GO:0004033(aldo-keto reductase (NADP) activity);GO:0005737(cytoplasm);GO:0008106(alcohol dehydrogenase (NADP+) activity);GO:0009409(response to cold);GO:0009414(response to water deprivation);GO:0009507(chloroplast);GO:0009636(response to toxic substance);GO:0009651(response to salt stress);GO:0016229(steroid dehydrogenase activity);GO:0055114(oxidation-reduction process);GO:0070401(NADP+ binding)	00040(Pentose and glucuronate interconversions);00051(Fructose and mannose metabolism);00052(Galactose metabolism);00561(Glycerolipid metabolism)	K00011	EC:1.1.1.21	Aldo-keto reductase family 4 member C9 [Triticum urartu]
TraesCS7B02G088100	8.36222	6.74008	7.55696	2.47275	2.45097	2.99216	2.86251	1.51728	5.07349e-19	1.55302e-16	up	GO:0005432(calcium:sodium antiporter activity);GO:0005509(calcium ion binding);GO:0055074(calcium ion homeostasis)	NA	NA	NA	PREDICTED: uncharacterized protein LOC100833492 isoform X1 [Brachypodium distachyon]
TraesCS2D02G451200	49.624	53.6262	51.4215	110.249	151.466	145.765	0.379582	-1.39752	5.96417e-19	1.81563e-16	down	GO:0004601(peroxidase activity);GO:0009505(plant-type cell wall);GO:0009664(plant-type cell wall organization)	00940(Phenylpropanoid biosynthesis)	K00430	EC:1.11.1.7	Peroxidase 1 [Triticum urartu]
TraesCS6B02G406200	4.15791	2.66292	5.13488	0.489537	0.193371	0.517414	9.96042	3.31621	6.3273e-19	1.91565e-16	up	GO:0009809(lignin biosynthetic process);GO:0045551(cinnamyl-alcohol dehydrogenase activity)	00940(Phenylpropanoid biosynthesis)	K00083	EC:1.1.1.195	Putative cinnamyl alcohol dehydrogenase 5 [Aegilops tauschii]
TraesCS3B02G006700	6.7868	4.44566	6.14237	0.819986	0.896351	1.51952	5.36947	2.42478	6.82411e-19	2.05484e-16	up	GO:0004144(diacylglycerol O-acyltransferase activity);GO:0005886(plasma membrane);GO:0019432(triglyceride biosynthetic process);GO:0047196(long-chain-alcohol O-fatty-acyltransferase activity);GO:0047196(long-chain-alcohol O-fatty-acyltransferase activity)	00073(Cutin, suberine and wax biosynthesis);00073(Cutin, suberine and wax biosynthesis)	K15406	EC:2.3.1.75;EC:2.3.1.20	unnamed protein product [Triticum aestivum]
TraesCS6B02G021100	2.25955	1.52206	1.03889	16.6355	31.1707	10.451	0.0827452	-3.59518	7.85833e-19	2.35346e-16	down	NA	NA	NA	NA	hypothetical protein F775_30870 [Aegilops tauschii]
TraesCS6A02G017500	2.19174	2.27613	2.10364	7.27111	6.0573	5.43781	0.350178	-1.51384	8.4507e-19	2.51726e-16	down	GO:0005515(protein binding);GO:0005739(mitochondrion);GO:0005829(cytosol);GO:0006809(nitric oxide biosynthetic process);GO:0008940(nitrate reductase activity);GO:0009416(response to light stimulus);GO:0009635(response to herbicide);GO:0009703(nitrate reductase (NADH) activity);GO:0020037(heme binding);GO:0030151(molybdenum ion binding);GO:0042128(nitrate assimilation);GO:0043546(molybdopterin cof…	00910(Nitrogen metabolism)	K10534	EC:1.7.1.1;EC:1.7.1.2	predicted protein [Hordeum vulgare subsp. vulgare]
TraesCS1B02G355900	5.40189	3.73214	4.64776	0.258749	0.625724	0.120101	13.719	3.77811	8.52374e-19	2.52544e-16	up	GO:0009507(chloroplast);GO:0016491(oxidoreductase activity);GO:0055114(oxidation-reduction process)	01212(Fatty acid metabolism);00061(Fatty acid biosynthesis);01040(Biosynthesis of unsaturated fatty acids);00780(Biotin metabolism)	K00059	EC:1.1.1.100	hypothetical protein OsI_33875 [Oryza sativa Indica Group]
TraesCS3B02G038300	11.0167	9.17196	7.99362	24.8141	30.6769	24.4897	0.352363	-1.50486	9.31903e-19	2.74639e-16	down	NA	NA	NA	NA	unnamed protein product [Triticum aestivum]
TraesCS6A02G210000	3.22187	2.5343	2.31747	9.35153	13.3209	16.3847	0.206714	-2.27429	9.3795e-19	2.74958e-16	down	GO:0005515(protein binding);GO:0015112(nitrate transmembrane transporter activity);GO:0015706(nitrate transport)	00564(Glycerophospholipid metabolism);00230(Purine metabolism)	K01517	EC:3.6.1.13;EC:3.6.1.16	hypothetical protein TRIUR3_20504 [Triticum urartu]
TraesCS2A02G067800	5.01796	5.26647	5.19772	11.7095	12.3158	13.5067	0.412505	-1.27752	9.57282e-19	2.79149e-16	down	GO:0004345(glucose-6-phosphate dehydrogenase activity);GO:0006006(glucose metabolic process);GO:0009051(pentose-phosphate shunt, oxidative branch);GO:0009507(chloroplast);GO:0009570(chloroplast stroma);GO:0050661(NADP binding);GO:0055114(oxidation-reduction process);GO:0055114(oxidation-reduction process)	01200(Carbon metabolism);00030(Pentose phosphate pathway);00480(Glutathione metabolism);00480(Glutathione metabolism)	K00036	EC:1.1.1.49;EC:1.1.1.363	predicted protein [Hordeum vulgare subsp. vulgare];Glucose-6-phosphate 1-dehydrogenase 2, chloroplastic [Triticum urartu]
TraesCS5A02G338900	5.98009	3.20447	6.46571	0.566184	0.936015	0.86475	6.612	2.72509	1.09081e-18	3.16422e-16	up	GO:0052689(carboxylic ester hydrolase activity)	00564(Glycerophospholipid metabolism)	K13535	EC:3.1.1.-	PREDICTED: probable 1-acylglycerol-3-phosphate O-acyltransferase [Brachypodium distachyon]
TraesCS5A02G295200	28.5487	32.6087	36.2961	10.8629	11.1392	14.6598	2.65817	1.41043	1.28532e-18	3.70903e-16	up	GO:0008422(beta-glucosidase activity);GO:1901657(glycosyl compound metabolic process)	00500(Starch and sucrose metabolism);00460(Cyanoamino acid metabolism);00940(Phenylpropanoid biosynthesis)	K01188	EC:3.2.1.21	Beta-glucosidase 31 [Triticum urartu]
TraesCS4A02G286600	0.406507	0.801756	0.487163	3.68268	3.48741	3.70908	0.155841	-2.68185	1.33926e-18	3.84464e-16	down	GO:0003674(molecular_function);GO:0008150(biological_process);GO:0009507(chloroplast);GO:0009706(chloroplast inner membrane);GO:0009941(chloroplast envelope);GO:0016021(integral component of membrane);GO:0016021(integral component of membrane)	NA	NA	NA	PREDICTED: uncharacterized protein LOC104582693 [Brachypodium distachyon]
TraesCS2B02G545300	7.49667	8.07443	9.1142	3.05951	3.10034	2.86618	2.7349	1.45149	1.56797e-18	4.47802e-16	up	GO:0004837(tyrosine decarboxylase activity);GO:0005737(cytoplasm);GO:0006520(cellular amino acid metabolic process);GO:0006559(L-phenylalanine catabolic process);GO:0009611(response to wounding);GO:0030170(pyridoxal phosphate binding);GO:1990055(phenylacetaldehyde synthase activity)	00350(Tyrosine metabolism);00950(Isoquinoline alkaloid biosynthesis)	K01592	EC:4.1.1.25	Aromatic-L-amino-acid decarboxylase [Aegilops tauschii]
TraesCS3A02G045500	1.10123	1.769	2.18651	7.02109	8.56222	7.42082	0.219819	-2.18561	1.88766e-18	5.36337e-16	down	NA	NA	NA	NA	Bowman-Birk type trypsin inhibitor [Triticum urartu]
TraesCS3D02G461400	16.2782	13.2509	14.4935	39.3816	43.1935	33.2306	0.380142	-1.39539	1.92728e-18	5.44799e-16	down	GO:0004190(aspartic-type endopeptidase activity);GO:0006508(proteolysis);GO:0030163(protein catabolic process)	NA	NA	NA	predicted protein [Hordeum vulgare subsp. vulgare]
TraesCS5B02G202100	4.00241	2.26854	3.63416	12.4961	11.2215	12.4848	0.273604	-1.86984	2.13976e-18	6.01795e-16	down	GO:0005381(iron ion transmembrane transporter activity);GO:0005384(manganese ion transmembrane transporter activity);GO:0005774(vacuolar membrane);GO:0006880(intracellular sequestering of iron ion);GO:0030026(cellular manganese ion homeostasis);GO:0071281(cellular response to iron ion);GO:0071421(manganese ion transmembrane transport)	NA	NA	NA	predicted protein [Hordeum vulgare subsp. vulgare]
TraesCS3A02G100900	0.299482	0.874876	0.866239	0	0	0	inf	inf	2.26195e-18	6.32946e-16	up	GO:0009813(flavonoid biosynthetic process);GO:0043231(intracellular membrane-bounded organelle);GO:0052696(flavonoid glucuronidation);GO:0080043(quercetin 3-O-glucosyltransferase activity);GO:0080044(quercetin 7-O-glucosyltransferase activity)	00908(Zeatin biosynthesis)	NA	NA	unnamed protein product [Triticum aestivum]
TraesCS5A02G004600	21.9193	19.7295	25.7725	5.99648	8.73949	8.72607	2.87363	1.52288	2.34906e-18	6.54019e-16	up	GO:0005783(endoplasmic reticulum);GO:0005886(plasma membrane);GO:0008398(sterol 14-demethylase activity);GO:0016126(sterol biosynthetic process)	00100(Steroid biosynthesis)	K05917	EC:1.14.13.70	Obtusifoliol 14-alpha demethylase [Triticum urartu]
TraesCS4A02G367300	0.327771	0.313549	0.329075	3.08344	3.78043	3.54047	0.0932683	-3.42247	2.52823e-18	7.00384e-16	down	GO:0005515(protein binding);GO:0015112(nitrate transmembrane transporter activity);GO:0015706(nitrate transport)	00564(Glycerophospholipid metabolism);00230(Purine metabolism)	K01517	EC:3.6.1.13;EC:3.6.1.16	NAR2.2 [Triticum aestivum]
TraesCS5B02G336300	19.1576	16.3969	19.1465	7.60095	8.15741	6.75507	2.4297	1.28078	2.5742e-18	7.0957e-16	up	GO:0047634(agmatine N4-coumaroyltransferase activity)	00940(Phenylpropanoid biosynthesis);00945(Stilbenoid, diarylheptanoid and gingerol biosynthesis);00941(Flavonoid biosynthesis)	K13065	EC:2.3.1.133	Anthranilate N-benzoyltransferase protein 1 [Aegilops tauschii]
TraesCS2D02G001700	0.341281	0.70169	0.538533	3.02236	2.94983	3.82308	0.161456	-2.63079	2.65415e-18	7.27986e-16	down	GO:0004674(protein serine/threonine kinase activity);GO:0005886(plasma membrane);GO:0006468(protein phosphorylation);GO:0006952(defense response);GO:0009506(plasmodesma);GO:0009506(plasmodesma)	04626(Plant-pathogen interaction);04626(Plant-pathogen interaction)	K13457	NA	Cysteine-rich receptor-like protein kinase 10 [Triticum urartu]
TraesCS3B02G536100	7.19474	6.72025	6.87866	1.0953	1.10783	1.94217	5.01619	2.32659	2.74093e-18	7.48084e-16	up	GO:0004364(glutathione transferase activity);GO:0005737(cytoplasm);GO:0006749(glutathione metabolic process);GO:0009407(toxin catabolic process)	00480(Glutathione metabolism)	K00799	EC:2.5.1.18	hypothetical protein F775_18354 [Aegilops tauschii]
TraesCS1A02G175500	9.00438	10.0819	7.68727	2.16956	2.66858	3.49788	3.2118	1.68338	2.95936e-18	8.03742e-16	up	NA	NA	NA	NA	predicted protein [Hordeum vulgare subsp. vulgare]
TraesCS3A02G061600	14.9429	19.0876	22.1271	1.46007	2.91486	4.5835	6.26869	2.64816	3.04985e-18	8.24279e-16	up	GO:0016020(membrane);GO:0016709(oxidoreductase activity, acting on paired donors, with incorporation or reduction of molecular oxygen, NAD(P)H as one donor, and incorporation of one atom of oxygen);GO:0044550(secondary metabolite biosynthetic process)	00402(Benzoxazinoid biosynthesis)	K13224	EC:1.14.13.138	Cytochrome P450 71C4 [Aegilops tauschii]
TraesCS5B02G106900	4.05654	4.96135	3.43414	1.12217	0.848556	1.08221	4.07871	2.02811	3.44882e-18	9.27582e-16	up	GO:0005351(sugar:proton symporter activity);GO:0005355(glucose transmembrane transporter activity);GO:0005887(integral component of plasma membrane);GO:0035428(hexose transmembrane transport);GO:0046323(glucose import)	NA	NA	NA	Putative polyol transporter 1 [Triticum urartu]
TraesCS1D02G369300	14.4666	12.2695	9.61615	3.5115	1.9032	2.31891	4.70055	2.23283	3.67811e-18	9.84472e-16	up	NA	NA	NA	NA	LEA protein [Triticum aestivum]
TraesCS6D02G400200	0.11611	0.446913	0.271992	2.38856	3.01328	4.83922	0.081536	-3.61642	4.02849e-18	1.07307e-15	down	GO:0004674(protein serine/threonine kinase activity);GO:0005886(plasma membrane);GO:0006468(protein phosphorylation);GO:0006952(defense response);GO:0009506(plasmodesma)	03018(RNA degradation)	K12616	NA	Putative receptor protein kinase ZmPK1 [Aegilops tauschii]
TraesCS2A02G482200	29.7732	22.4277	29.7789	8.84767	9.81499	11.6211	2.70706	1.43672	4.22557e-18	1.12018e-15	up	GO:0009507(chloroplast);GO:0009813(flavonoid biosynthetic process);GO:0009964(negative regulation of flavonoid biosynthetic process);GO:0016491(oxidoreductase activity);GO:0033729(anthocyanidin reductase activity);GO:0050662(coenzyme binding);GO:0055114(oxidation-reduction process)	00941(Flavonoid biosynthesis)	K08695	EC:1.3.1.77	Anthocyanidin reductase [Triticum urartu]
TraesCS3A02G118300	11.2599	10.5056	11.2249	4.53041	3.57257	2.74992	3.03978	1.60397	4.42578e-18	1.16767e-15	up	GO:0009813(flavonoid biosynthetic process);GO:0043231(intracellular membrane-bounded organelle);GO:0052696(flavonoid glucuronidation);GO:0080043(quercetin 3-O-glucosyltransferase activity);GO:0080044(quercetin 7-O-glucosyltransferase activity)	00942(Anthocyanin biosynthesis)	K12338	EC:2.4.1.298	predicted protein [Hordeum vulgare subsp. vulgare]
TraesCS2D02G101000	7.1819	5.30436	9.45572	31.2787	27.9997	21.5156	0.27158	-1.88055	4.67055e-18	1.22641e-15	down	GO:0005515(protein binding);GO:0005634(nucleus);GO:0005737(cytoplasm);GO:0030246(carbohydrate binding);GO:0042742(defense response to bacterium);GO:0090332(stomatal closure)	NA	NA	NA	stress responsive protein [Triticum aestivum]
TraesCS3B02G065900	14.4828	10.268	16.7509	4.31501	3.43332	2.28044	4.13826	2.04902	5.52372e-18	1.44359e-15	up	GO:0009813(flavonoid biosynthetic process);GO:0043231(intracellular membrane-bounded organelle);GO:0052696(flavonoid glucuronidation);GO:0080043(quercetin 3-O-glucosyltransferase activity);GO:0080044(quercetin 7-O-glucosyltransferase activity)	00942(Anthocyanin biosynthesis)	K12938	EC:2.4.1.-	Anthocyanidin 5,3-O-glucosyltransferase [Aegilops tauschii]
TraesCS2D02G589500	18.7626	19.5591	26.7809	3.92876	5.74168	7.0001	3.90524	1.96541	5.58861e-18	1.45369e-15	up	GO:0004364(glutathione transferase activity);GO:0005737(cytoplasm);GO:0006749(glutathione metabolic process);GO:0009407(toxin catabolic process)	00480(Glutathione metabolism)	K00799	EC:2.5.1.18	hypothetical protein F775_14055 [Aegilops tauschii]
TraesCS5D02G302800	35.4512	38.3373	39.8171	12.0041	16.1001	16.7648	2.53194	1.34024	5.77751e-18	1.49581e-15	up	GO:0008422(beta-glucosidase activity);GO:1901657(glycosyl compound metabolic process)	00500(Starch and sucrose metabolism);00460(Cyanoamino acid metabolism);00940(Phenylpropanoid biosynthesis)	K01188	EC:3.2.1.21	Beta-glucosidase 31 [Triticum urartu]
TraesCS7B02G354400	20.5205	23.1586	20.9036	3.35339	5.9265	7.4714	3.85538	1.94687	5.89498e-18	1.51912e-15	up	GO:0004497(monooxygenase activity);GO:0007275(multicellular organism development);GO:0010268(brassinosteroid homeostasis);GO:0016125(sterol metabolic process);GO:0016132(brassinosteroid biosynthetic process)	00905(Brassinosteroid biosynthesis)	K09587	EC:1.14.13.-	Cytochrome P450 87A3 [Aegilops tauschii]
TraesCS4D02G031900	293.333	242.951	320.4	130.689	100.505	101.507	2.57493	1.36454	8.14918e-18	2.0903e-15	up	GO:0005618(cell wall);GO:0033609(oxalate metabolic process);GO:0046564(oxalate decarboxylase activity)	NA	NA	NA	Oxalate oxidase GF-2.8 [Aegilops tauschii]
TraesCS1D02G022800	3.84884	2.57136	4.36313	11.2435	11.9498	12.9525	0.298329	-1.74503	9.28159e-18	2.3698e-15	down	GO:0005634(nucleus)	NA	NA	NA	hypothetical protein F775_12830 [Aegilops tauschii]
TraesCS2D02G418300	4.00905	4.32977	3.38047	13.8841	14.854	15.588	0.264388	-1.91927	1.21074e-17	3.07711e-15	down	NA	NA	NA	NA	hypothetical protein TRIUR3_14546 [Triticum urartu]
TraesCS5B02G570200	1.1831	1.08977	0.542913	3.77691	6.42538	6.94305	0.16423	-2.60621	1.39132e-17	3.5199e-15	down	GO:0016020(membrane);GO:0016709(oxidoreductase activity, acting on paired donors, with incorporation or reduction of molecular oxygen, NAD(P)H as one donor, and incorporation of one atom of oxygen);GO:0044550(secondary metabolite biosynthetic process);GO:0098542(defense response to other organism);GO:0098542(defense response to other organism)	00460(Cyanoamino acid metabolism);00460(Cyanoamino acid metabolism)	K13029	EC:1.14.13.68	P450 [Triticum aestivum]
TraesCS7B02G253600	35.2955	23.5084	39.9464	5.07895	9.39808	9.42619	4.13126	2.04658	1.42954e-17	3.60016e-15	up	GO:0030170(pyridoxal phosphate binding);GO:0042802(identical protein binding);GO:0042802(identical protein binding)	00650(Butanoate metabolism);00250(Alanine, aspartate and glutamate metabolism);00250(Alanine, aspartate and glutamate metabolism)	K16871	EC:2.6.1.96	PREDICTED: probable gamma-aminobutyrate transaminase 4 [Oryza sativa Japonica Group]
TraesCS3D02G366400	0.636193	0.698234	0.749464	3.19011	4.16898	4.67322	0.173191	-2.52956	1.4801e-17	3.71064e-15	down	GO:0004568(chitinase activity);GO:0005576(extracellular region);GO:0006032(chitin catabolic process);GO:0008061(chitin binding)	00520(Amino sugar and nucleotide sugar metabolism)	K01183	EC:3.2.1.14	Acidic endochitinase [Aegilops tauschii]
TraesCS4D02G201100	13.1699	22.9429	17.1692	5.38862	5.49338	6.0013	3.1559	1.65805	1.62691e-17	4.06032e-15	up	GO:0004364(glutathione transferase activity);GO:0005737(cytoplasm);GO:0006749(glutathione metabolic process);GO:0010731(protein glutathionylation);GO:0010731(protein glutathionylation)	00480(Glutathione metabolism);00480(Glutathione metabolism)	K00799	EC:2.5.1.18	predicted protein [Hordeum vulgare subsp. vulgare]
TraesCS3D02G545000	5.61066	4.95815	4.76967	12.2807	16.6254	14.0106	0.357402	-1.48438	1.68925e-17	4.197e-15	down	GO:0009555(pollen development)	NA	NA	NA	hypothetical protein F775_29598 [Aegilops tauschii]
TraesCS2D02G566800	23.765	31.181	28.6212	9.49367	10.6083	12.5935	2.55592	1.35384	1.7366e-17	4.29538e-15	up	GO:0004601(peroxidase activity);GO:0009505(plant-type cell wall);GO:0009664(plant-type cell wall organization)	00940(Phenylpropanoid biosynthesis)	K00430	EC:1.11.1.7	Peroxidase 47 [Aegilops tauschii]
TraesCS2D02G336900	9.84173	12.6072	14.8291	2.59326	3.74835	4.00976	3.60126	1.8485	1.77251e-17	4.36471e-15	up	GO:0004033(aldo-keto reductase (NADP) activity);GO:0005737(cytoplasm);GO:0016491(oxidoreductase activity);GO:0055114(oxidation-reduction process)	00750(Vitamin B6 metabolism)	K05275	EC:1.1.1.65	predicted protein [Hordeum vulgare subsp. vulgare]
TraesCS7A02G481500	61.598	65.9939	68.9344	31.4674	21.6519	21.7536	2.6248	1.39221	1.94068e-17	4.75768e-15	up	GO:0000256(allantoin catabolic process);GO:0047652(allantoate deiminase activity)	00230(Purine metabolism)	K02083	EC:3.5.3.9	Allantoate deiminase, chloroplastic [Aegilops tauschii]
TraesCS3B02G118300	5.07578	3.57365	4.4369	1.03738	0.546305	1.02268	5.02091	2.32795	2.08355e-17	5.08543e-15	up	GO:0009813(flavonoid biosynthetic process);GO:0043231(intracellular membrane-bounded organelle);GO:0052696(flavonoid glucuronidation);GO:0080043(quercetin 3-O-glucosyltransferase activity);GO:0080044(quercetin 7-O-glucosyltransferase activity)	00908(Zeatin biosynthesis)	NA	NA	unnamed protein product [Triticum aestivum]
TraesCS4D02G302500	5.42339	5.52612	5.34417	2.11999	1.57696	1.7119	3.01241	1.59092	2.18788e-17	5.31664e-15	up	GO:0006855(drug transmembrane transport);GO:0015238(drug transmembrane transporter activity)	NA	NA	NA	Protein TRANSPARENT TESTA 12 [Aegilops tauschii]
TraesCS3A02G528900	60.7282	83.6095	75.1054	26.7817	17.847	28.8989	2.9845	1.57749	2.44584e-17	5.91755e-15	up	GO:0004197(cysteine-type endopeptidase activity);GO:0006624(vacuolar protein processing);GO:0051603(proteolysis involved in cellular protein catabolic process)	NA	NA	NA	unnamed protein product [Triticum aestivum]
TraesCS3A02G421100	5.55764	8.26507	8.52413	19.6008	33.6826	35.873	0.250648	-1.99627	2.49583e-17	6.01224e-15	down	NA	NA	NA	NA	unnamed protein product [Triticum aestivum]
TraesCS3D02G416800	3.44333	4.57752	5.04814	12.3769	27.2178	28.0782	0.19312	-2.37243	2.71746e-17	6.51779e-15	down	NA	NA	NA	NA	unnamed protein product [Triticum aestivum]
TraesCS7D02G460600	10.8773	7.92154	9.08317	1.05217	1.54369	2.7587	5.20715	2.3805	2.74997e-17	6.56733e-15	up	NA	NA	NA	NA	hypothetical protein F775_20554 [Aegilops tauschii]
TraesCS1B02G097200	3.35096	7.5641	6.93881	0.867541	0.860604	0.722197	7.28628	2.86518	3.05827e-17	7.27225e-15	up	GO:0004364(glutathione transferase activity);GO:0005737(cytoplasm);GO:0006749(glutathione metabolic process)	00480(Glutathione metabolism)	K00799	EC:2.5.1.18	putative glutathione S-transferase GSTF1 [Triticum urartu]
TraesCS5B02G160700	51.1202	52.7586	54.4769	17.1691	23.7178	23.7149	2.45126	1.29352	3.17172e-17	7.5098e-15	up	GO:0009809(lignin biosynthetic process)	00940(Phenylpropanoid biosynthesis)	K09753	EC:1.2.1.44	cinnamoyl-CoA reductase [Triticum aestivum]
TraesCS6A02G139000	36.5635	29.1502	50.0902	12.4025	12.0176	7.49576	3.62841	1.85934	3.90097e-17	9.19715e-15	up	GO:0004364(glutathione transferase activity);GO:0005737(cytoplasm);GO:0006749(glutathione metabolic process);GO:0009407(toxin catabolic process)	00480(Glutathione metabolism)	K00799	EC:2.5.1.18	glutathione-S-transferase 28e45 [Triticum aestivum]
TraesCS3D02G279800	12.9202	13.4346	15.1515	4.36139	5.58629	6.07783	2.59001	1.37296	4.55488e-17	1.06933e-14	up	GO:0009813(flavonoid biosynthetic process);GO:0043231(intracellular membrane-bounded organelle);GO:0052696(flavonoid glucuronidation);GO:0080043(quercetin 3-O-glucosyltransferase activity);GO:0080044(quercetin 7-O-glucosyltransferase activity)	00942(Anthocyanin biosynthesis)	K12938	EC:2.4.1.-	predicted protein [Hordeum vulgare subsp. vulgare]
TraesCS5A02G163400	69.105	68.1746	73.9589	28.2521	32.9302	34.2054	2.21452	1.147	4.61145e-17	1.07805e-14	up	GO:0009809(lignin biosynthetic process)	00940(Phenylpropanoid biosynthesis)	K09753	EC:1.2.1.44	cinnamoyl-CoA reductase [Triticum aestivum]
TraesCS2D02G281700	16.3709	16.7384	13.1018	5.35485	5.70494	6.394	2.64763	1.4047	5.99993e-17	1.39675e-14	up	GO:0003674(molecular_function);GO:0008150(biological_process);GO:0016021(integral component of membrane)	NA	NA	NA	hypothetical protein F775_09581 [Aegilops tauschii]
TraesCS3D02G534200	10.0949	21.4603	17.7018	3.80579	3.57567	5.01142	3.97462	1.99082	6.22565e-17	1.44323e-14	up	GO:0004197(cysteine-type endopeptidase activity);GO:0006624(vacuolar protein processing);GO:0051603(proteolysis involved in cellular protein catabolic process);GO:0051603(proteolysis involved in cellular protein catabolic process)	NA	NA	NA	Vacuolar-processing enzyme [Aegilops tauschii];Vacuolar-processing enzyme [Triticum urartu]
TraesCS2D02G154300	11.35	8.41169	6.80881	1.16084	1.41588	2.31279	5.43418	2.44206	7.44461e-17	1.71862e-14	up	GO:0005634(nucleus);GO:0005737(cytoplasm);GO:0008379(thioredoxin peroxidase activity);GO:0009269(response to desiccation);GO:0010231(maintenance of seed dormancy);GO:0016209(antioxidant activity);GO:0055114(oxidation-reduction process);GO:0055114(oxidation-reduction process)	00940(Phenylpropanoid biosynthesis);00940(Phenylpropanoid biosynthesis)	K11188	EC:1.11.1.7;EC:1.11.1.15	peroxiredoxin [Triticum aestivum]
TraesCS2B02G472900	23.0787	26.1592	25.9805	51.6249	74.8296	67.7113	0.387393	-1.36813	9.03273e-17	2.07659e-14	down	GO:0004601(peroxidase activity);GO:0009505(plant-type cell wall);GO:0009664(plant-type cell wall organization)	00940(Phenylpropanoid biosynthesis)	K00430	EC:1.11.1.7	Peroxidase 1 [Triticum urartu]
TraesCS1D02G252900	247.196	279.705	251.867	131.029	108.285	101.804	2.28299	1.19092	9.40963e-17	2.1543e-14	up	GO:0005524(ATP binding);GO:0005634(nucleus);GO:0005829(cytosol);GO:0006090(pyruvate metabolic process);GO:0009507(chloroplast);GO:0009570(chloroplast stroma);GO:0015979(photosynthesis);GO:0016301(kinase activity);GO:0016310(phosphorylation);GO:0046872(metal ion binding);GO:0050242(pyruvate, phosphate dikinase activity);GO:0050242(pyruvate, phosphate dikinase activity)	01200(Carbon metabolism);00620(Pyruvate metabolism);00710(Carbon fixation in photosynthetic organisms);00710(Carbon fixation in photosynthetic organisms)	K01006	EC:2.7.9.1	predicted protein [Hordeum vulgare subsp. vulgare];Pyruvate, phosphate dikinase 1, chloroplastic [Aegilops tauschii]
TraesCS6A02G383000	22.7061	28.7741	27.34	77.7956	79.2247	56.0878	0.36986	-1.43495	9.84627e-17	2.24499e-14	down	GO:0005618(cell wall);GO:0009506(plasmodesma);GO:0010497(plasmodesmata-mediated intercellular transport);GO:0033609(oxalate metabolic process);GO:0046564(oxalate decarboxylase activity);GO:2000280(regulation of root development)	04144(Endocytosis)	K19476	NA	Germin-like protein 1-1 [Triticum urartu]
TraesCS7D02G152300	21.9146	13.2323	20.0792	2.24081	5.09221	4.33862	4.73165	2.24234	9.93636e-17	2.25625e-14	up	GO:0003824(catalytic activity);GO:0005634(nucleus);GO:0045551(cinnamyl-alcohol dehydrogenase activity);GO:0050662(coenzyme binding)	00941(Flavonoid biosynthesis)	K13082	EC:1.1.1.219;EC:1.1.1.234	Leucoanthocyanidin reductase [Aegilops tauschii]
TraesCS2B02G464700	3.96476	4.00523	3.95528	1.18983	1.35183	1.33371	3.07719	1.62161	1.10683e-16	2.50301e-14	up	GO:0000325(plant-type vacuole);GO:0005215(transporter activity);GO:0005773(vacuole);GO:0005774(vacuolar membrane);GO:0005794(Golgi apparatus);GO:0005886(plasma membrane);GO:0009705(plant-type vacuole membrane);GO:0015031(protein transport);GO:0015112(nitrate transmembrane transporter activity);GO:0015197(peptide transporter activity);GO:0015334(high-affinity oligopeptide transporter activity);GO:…	NA	NA	NA	PREDICTED: protein NRT1/ PTR FAMILY 8.3-like [Brachypodium distachyon]
TraesCS1A02G186100	102.338	99.0082	112.629	44.8935	50.8433	49.6018	2.1603	1.11123	1.15949e-16	2.61145e-14	up	GO:0004364(glutathione transferase activity);GO:0005737(cytoplasm);GO:0006749(glutathione metabolic process);GO:0009407(toxin catabolic process)	00480(Glutathione metabolism)	K00799	EC:2.5.1.18	glutathione transferase [Triticum aestivum]
TraesCS5B02G326600	39.7179	40.6181	45.2904	18.8628	19.062	20.5885	2.14697	1.1023	1.2655e-16	2.83866e-14	up	GO:0006855(drug transmembrane transport);GO:0015238(drug transmembrane transporter activity)	NA	NA	NA	PREDICTED: protein DETOXIFICATION 40 [Brachypodium distachyon]
TraesCS1B02G097400	5.778	19.3978	24.612	1.66579	2.0191	1.76283	9.13921	3.19207	1.31882e-16	2.94633e-14	up	GO:0004364(glutathione transferase activity);GO:0005737(cytoplasm);GO:0006749(glutathione metabolic process)	00480(Glutathione metabolism)	K00799	EC:2.5.1.18	glutathione-S-transferase 19E50 [Triticum aestivum]
TraesCS2D02G379000	6.15817	6.65599	7.7369	1.54187	2.00315	0.819822	4.70832	2.23521	1.34626e-16	2.99556e-14	up	GO:0005829(cytosol);GO:0006545(glycine biosynthetic process);GO:0006567(threonine catabolic process);GO:0008732(L-allo-threonine aldolase activity)	01230(Biosynthesis of amino acids);00260(Glycine, serine and threonine metabolism)	K01620	EC:4.1.2.48	PREDICTED: probable low-specificity L-threonine aldolase 2 [Brachypodium distachyon]
TraesCS1B02G087700	0.433761	3.23692	1.67243	0	0	0	inf	inf	1.35748e-16	3.00845e-14	up	GO:0005525(GTP binding);GO:0005622(intracellular);GO:0007264(small GTPase mediated signal transduction);GO:0015031(protein transport)	04144(Endocytosis)	K07937	NA	predicted protein [Hordeum vulgare subsp. vulgare]
TraesCS3D02G238000	2.95761	3.09893	2.67896	0.375582	0.412111	0.745951	5.69591	2.50993	1.45443e-16	3.21046e-14	up	GO:0004721(phosphoprotein phosphatase activity);GO:0004722(protein serine/threonine phosphatase activity);GO:0005515(protein binding);GO:0005634(nucleus);GO:0005737(cytoplasm);GO:0005829(cytosol);GO:0006470(protein dephosphorylation);GO:0009409(response to cold);GO:0009414(response to water deprivation);GO:0009737(response to abscisic acid);GO:0009738(abscisic acid-activated signaling pathway);GO…	NA	NA	NA	predicted protein [Hordeum vulgare subsp. vulgare]
TraesCS1B02G115400	0.541913	0.494057	0.450833	0.034528	0	0	43.0608	5.4283	1.74898e-16	3.84533e-14	up	GO:0005634(nucleus);GO:0005737(cytoplasm);GO:0046872(metal ion binding)	NA	NA	NA	Programmed cell death protein 2 [Triticum urartu]
TraesCS3A02G102000	178.188	173.737	179.537	82.4524	77.0926	90.6128	2.12451	1.08713	2.16715e-16	4.74589e-14	up	GO:0003955(NAD(P)H dehydrogenase (quinone) activity);GO:0005829(cytosol);GO:0005886(plasma membrane);GO:0008752(FMN reductase activity);GO:0009507(chloroplast);GO:0009570(chloroplast stroma);GO:0009651(response to salt stress);GO:0009735(response to cytokinin);GO:0042742(defense response to bacterium);GO:0055114(oxidation-reduction process)	04626(Plant-pathogen interaction)	K13436	EC:2.7.11.1	hypothetical protein F775_21930 [Aegilops tauschii]
TraesCS2A02G168200	3.7433	4.8148	5.77245	1.4637	1.19583	1.66219	3.31593	1.72942	2.2608e-16	4.93149e-14	up	GO:0010037(response to carbon dioxide)	00500(Starch and sucrose metabolism)	K00695	EC:2.4.1.13	Sucrose synthase 2 [Triticum urartu]
TraesCS1A02G050600	18.9681	28.2696	33.2837	7.74082	3.25104	3.6405	5.50297	2.46021	2.27781e-16	4.93377e-14	up	GO:0005576(extracellular region);GO:0050832(defense response to fungus)	NA	NA	NA	Defensin-like protein [Triticum urartu]
TraesCS3B02G597900	3.51725	7.81816	6.71049	1.50894	1.0128	1.17196	4.88558	2.28853	2.28265e-16	4.93377e-14	up	GO:0004197(cysteine-type endopeptidase activity);GO:0006624(vacuolar protein processing);GO:0051603(proteolysis involved in cellular protein catabolic process)	NA	NA	NA	predicted protein [Hordeum vulgare subsp. vulgare]
TraesCS7A02G482800	20.1069	16.3396	21.2489	44.1175	65.6998	69.5737	0.321618	-1.63658	2.28857e-16	4.93377e-14	down	GO:0005515(protein binding);GO:0005576(extracellular region);GO:0005618(cell wall);GO:0005783(endoplasmic reticulum);GO:0006869(lipid transport);GO:0008289(lipid binding);GO:0009506(plasmodesma);GO:0009626(plant-type hypersensitive response);GO:0009627(systemic acquired resistance);GO:0009631(cold acclimation);GO:0009682(induced systemic resistance);GO:0009707(chloroplast outer membrane);GO:00436…	03010(Ribosome)	K02883	NA	Cortical cell-delineating protein [Aegilops tauschii]
TraesCS2A02G315600	210.044	188.804	222.427	53.6138	80.8349	89.3499	2.77604	1.47303	2.3257e-16	4.97934e-14	up	GO:0047036(codeinone reductase (NADPH) activity)	00053(Ascorbate and aldarate metabolism)	K19642	EC:1.1.1.365	predicted protein [Hordeum vulgare subsp. vulgare]
TraesCS7A02G209800	2.85937	2.91989	1.916	0.084939	0.205508	0.34124	12.1821	3.60669	2.32768e-16	4.97934e-14	up	GO:0003735(structural constituent of ribosome);GO:0006412(translation)	03410(Base excision repair)	K03575	EC:3.2.2.-	ADP,ATP carrier protein, mitochondrial [Triticum urartu]
TraesCS4D02G311500	12.8113	10.2059	14.4797	3.8178	4.79924	4.833	2.78787	1.47916	2.83705e-16	6.04564e-14	up	GO:0009813(flavonoid biosynthetic process);GO:0043231(intracellular membrane-bounded organelle);GO:0052696(flavonoid glucuronidation);GO:0080043(quercetin 3-O-glucosyltransferase activity);GO:0080044(quercetin 7-O-glucosyltransferase activity)	00908(Zeatin biosynthesis)	NA	NA	predicted protein [Hordeum vulgare subsp. vulgare]
TraesCS5B02G315700	9.31854	8.28345	8.95102	2.39693	3.19835	3.54777	2.90417	1.53813	3.32098e-16	7.04976e-14	up	GO:0050373(UDP-arabinose 4-epimerase activity)	00052(Galactose metabolism);00520(Amino sugar and nucleotide sugar metabolism)	K01784	EC:5.1.3.2	UDP-D-glucose epimerase 3 [Hordeum vulgare]
TraesCS6B02G074200	14.3269	16.0056	17.0022	2.40279	5.24362	4.99523	3.74435	1.90471	3.40237e-16	7.19497e-14	up	GO:0005507(copper ion binding);GO:0016722(oxidoreductase activity, oxidizing metal ions)	00053(Ascorbate and aldarate metabolism)	K00423	EC:1.10.3.3	PREDICTED: laccase-15-like [Setaria italica]
TraesCS2A02G283000	6.16096	6.86217	5.39302	0.155065	0.709016	0.920364	10.3204	3.36742	3.52125e-16	7.41805e-14	up	GO:0003674(molecular_function);GO:0008150(biological_process);GO:0016021(integral component of membrane)	NA	NA	NA	hypothetical protein F775_09581 [Aegilops tauschii]
TraesCS2A02G274700	39.1821	31.9184	39.7698	13.0385	16.4729	9.80117	2.82023	1.49581	3.58738e-16	7.52875e-14	up	GO:0005737(cytoplasm);GO:0005829(cytosol);GO:0016491(oxidoreductase activity);GO:0046686(response to cadmium ion);GO:0055114(oxidation-reduction process)	00750(Vitamin B6 metabolism)	K05275	EC:1.1.1.65	putative aldo-keto reductase 2 [Dichanthelium oligosanthes]
TraesCS2B02G609600	8.11802	10.7552	13.0127	1.77486	3.2911	3.11661	3.8968	1.96229	4.27833e-16	8.94494e-14	up	GO:0004364(glutathione transferase activity);GO:0005737(cytoplasm);GO:0006749(glutathione metabolic process);GO:0009407(toxin catabolic process)	00480(Glutathione metabolism)	K00799	EC:2.5.1.18	putative glutathione S-transferase [Triticum urartu]
TraesCS7A02G537800	2.3591	1.56318	2.40278	5.83811	7.3931	9.64576	0.276481	-1.85475	4.98786e-16	1.03892e-13	down	GO:0009555(pollen development);GO:0043668(exine);GO:0000326(protein storage vacuole);GO:0048316(seed development);GO:0048316(seed development)	NA	NA	NA	hypothetical protein TRIUR3_21605 [Triticum urartu]
TraesCS6B02G304000	10.5854	11.4599	17.9874	2.54527	3.66849	4.47039	3.74692	1.90571	6.50729e-16	1.35032e-13	up	GO:0004190(aspartic-type endopeptidase activity);GO:0006508(proteolysis);GO:0030163(protein catabolic process)	NA	NA	NA	Aspartic proteinase nepenthesin-1 [Triticum urartu]
TraesCS1B02G294300	92.6112	92.4287	97.0584	26.6151	33.1127	45.2321	2.68768	1.42636	7.3046e-16	1.51012e-13	up	GO:0005524(ATP binding);GO:0005618(cell wall);GO:0005634(nucleus);GO:0005739(mitochondrion);GO:0005774(vacuolar membrane);GO:0005794(Golgi apparatus);GO:0005829(cytosol);GO:0005886(plasma membrane);GO:0006351(transcription, DNA-templated);GO:0006355(regulation of transcription, DNA-templated);GO:0006457(protein folding);GO:0009266(response to temperature stimulus);GO:0009408(response to heat);GO:…	03040(Spliceosome);04141(Protein processing in endoplasmic reticulum);04144(Endocytosis)	K03283	NA	HSP70 [Triticum aestivum]
TraesCS3A02G309100	113.38	105.699	113.004	45.1554	46.8586	57.8231	2.2163	1.14815	7.38951e-16	1.52199e-13	up	GO:0004364(glutathione transferase activity);GO:0005737(cytoplasm);GO:0006749(glutathione metabolic process);GO:0006749(glutathione metabolic process)	00480(Glutathione metabolism);00480(Glutathione metabolism)	K00799	EC:2.5.1.18	RecName: Full=Glutathione S-transferase 2; AltName: Full=GST class-phi;unnamed protein product [Triticum aestivum]
TraesCS6D02G010400	11.0212	9.19344	9.85942	28.3333	30.8615	22.1378	0.369767	-1.43531	7.69042e-16	1.5781e-13	down	NA	NA	NA	NA	hypothetical protein F775_06086 [Aegilops tauschii]
TraesCS3D02G013000	15.7596	15.9701	14.607	7.54285	6.09993	7.3882	2.20325	1.13964	8.3824e-16	1.71375e-13	up	GO:0005634(nucleus);GO:0005829(cytosol);GO:0005886(plasma membrane);GO:0005986(sucrose biosynthetic process);GO:0009506(plasmodesma);GO:0016157(sucrose synthase activity);GO:0016757(transferase activity, transferring glycosyl groups);GO:0046524(sucrose-phosphate synthase activity);GO:0071836(nectar secretion)	00500(Starch and sucrose metabolism)	K00696	EC:2.4.1.14	Sucrose-phosphate synthase 1 [Aegilops tauschii]
TraesCS3A02G468500	8.92184	8.49384	9.36563	21.6229	19.344	20.3782	0.436568	-1.19572	8.4374e-16	1.71865e-13	down	GO:0004190(aspartic-type endopeptidase activity);GO:0006508(proteolysis);GO:0030163(protein catabolic process)	NA	NA	NA	predicted protein [Hordeum vulgare subsp. vulgare]
TraesCS2B02G177300	51.7147	46.1504	56.067	16.7503	25.2115	18.9821	2.5258	1.33674	9.30156e-16	1.88774e-13	up	GO:0004497(monooxygenase activity)	00905(Brassinosteroid biosynthesis)	K15639	EC:1.14.-.-	cytochrome P450 [Triticum aestivum]
TraesCS3B02G248400	5.5712	5.19387	7.09909	0.845578	2.08291	1.30283	4.22189	2.07789	9.52591e-16	1.92622e-13	up	GO:0005886(plasma membrane);GO:0016021(integral component of membrane);GO:0042626(ATPase activity, coupled to transmembrane movement of substances)	02010(ABC transporters)	K05681	NA	unnamed protein product [Triticum aestivum]
TraesCS1D02G052500	3.12484	4.91572	4.3012	0.47465	1.11868	0.718264	5.33907	2.41659	9.87771e-16	1.99009e-13	up	GO:0004837(tyrosine decarboxylase activity);GO:0005737(cytoplasm);GO:0006520(cellular amino acid metabolic process);GO:0006559(L-phenylalanine catabolic process);GO:0009611(response to wounding);GO:0030170(pyridoxal phosphate binding);GO:1990055(phenylacetaldehyde synthase activity)	00350(Tyrosine metabolism);00950(Isoquinoline alkaloid biosynthesis)	K01592	EC:4.1.1.25	Aromatic-L-amino-acid decarboxylase [Aegilops tauschii]
TraesCS5A02G502000	3.51147	5.06616	4.58519	13.5389	14.092	10.0025	0.349765	-1.51554	1.10141e-15	2.21101e-13	down	GO:0016020(membrane);GO:0016709(oxidoreductase activity, acting on paired donors, with incorporation or reduction of molecular oxygen, NAD(P)H as one donor, and incorporation of one atom of oxygen);GO:0044550(secondary metabolite biosynthetic process)	00903(Limonene and pinene degradation);00945(Stilbenoid, diarylheptanoid and gingerol biosynthesis)	K00517	NA	predicted protein [Hordeum vulgare subsp. vulgare]
TraesCS5A02G203400	3.47869	2.70363	4.28519	9.84283	12.6878	10.4522	0.317363	-1.65579	1.37673e-15	2.75372e-13	down	GO:0005381(iron ion transmembrane transporter activity);GO:0005384(manganese ion transmembrane transporter activity);GO:0005774(vacuolar membrane);GO:0006880(intracellular sequestering of iron ion);GO:0030026(cellular manganese ion homeostasis);GO:0071281(cellular response to iron ion);GO:0071421(manganese ion transmembrane transport)	NA	NA	NA	hypothetical protein TRIUR3_32249 [Triticum urartu]
TraesCS3A02G528800	11.8867	18.2132	16.6623	5.42542	4.71463	6.66969	2.78186	1.47605	1.51906e-15	3.02747e-13	up	GO:0004197(cysteine-type endopeptidase activity);GO:0006624(vacuolar protein processing);GO:0051603(proteolysis involved in cellular protein catabolic process)	NA	NA	NA	unnamed protein product [Triticum aestivum]
TraesCS2B02G071900	1.38638	1.15611	1.33815	3.52662	5.08762	6.28468	0.260465	-1.94084	1.52521e-15	3.02883e-13	down	GO:0004674(protein serine/threonine kinase activity);GO:0005886(plasma membrane);GO:0006468(protein phosphorylation);GO:0006952(defense response);GO:0009506(plasmodesma);GO:0009506(plasmodesma)	03018(RNA degradation);03018(RNA degradation)	K12616	NA	PREDICTED: putative cysteine-rich receptor-like protein kinase 39 [Oryza sativa Japonica Group]
TraesCS5A02G183600	29.1832	33.6279	26.9841	11.0223	12.7374	14.353	2.35604	1.23636	1.65642e-15	3.27764e-13	up	GO:0004722(protein serine/threonine phosphatase activity);GO:0005886(plasma membrane);GO:0006470(protein dephosphorylation);GO:0046872(metal ion binding)	NA	NA	NA	predicted protein, partial [Hordeum vulgare subsp. vulgare]
TraesCS5D02G401200	3.1657	3.87618	3.31129	9.4457	8.72817	8.36442	0.390122	-1.358	1.97093e-15	3.88609e-13	down	GO:0009705(plant-type vacuole membrane);GO:0009705(plant-type vacuole membrane)	NA	NA	NA	hypothetical protein F775_28305 [Aegilops tauschii]
TraesCS7D02G328500	26.8868	32.0144	31.5092	12.0511	12.2601	15.1866	2.289	1.19472	2.03099e-15	3.99033e-13	up	GO:0004766(spermidine synthase activity);GO:0006596(polyamine biosynthetic process);GO:0006596(polyamine biosynthetic process)	00270(Cysteine and methionine metabolism);00330(Arginine and proline metabolism);00410(beta-Alanine metabolism);00480(Glutathione metabolism);00480(Glutathione metabolism)	K00797	EC:2.5.1.16	spermidine synthase [Triticum aestivum]
TraesCS2A02G149900	57.8645	36.8149	42.5167	120.957	127.404	114.963	0.377613	-1.40502	2.07658e-15	4.05791e-13	down	NA	NA	NA	NA	hypothetical protein F775_09510 [Aegilops tauschii]
TraesCS2B02G228800	1.87267	3.38998	2.51983	0.041879	0.249921	0.149885	17.62	4.13914	2.08004e-15	4.05791e-13	up	GO:0005737(cytoplasm);GO:0006952(defense response);GO:0007165(signal transduction)	00500(Starch and sucrose metabolism);00460(Cyanoamino acid metabolism);00940(Phenylpropanoid biosynthesis)	K05349	EC:3.2.1.21	unnamed protein product [Triticum aestivum]
TraesCS3A02G216800	4.01367	4.68937	3.83476	0.724043	0.797314	1.08214	4.81575	2.26776	2.28858e-15	4.44909e-13	up	GO:0005634(nucleus);GO:0005829(cytosol);GO:0044183(protein binding involved in protein folding);GO:0051082(unfolded protein binding);GO:0051087(chaperone binding);GO:0061077(chaperone-mediated protein folding);GO:0090084(negative regulation of inclusion body assembly)	04141(Protein processing in endoplasmic reticulum)	K09523	NA	predicted protein [Hordeum vulgare subsp. vulgare]
TraesCS5B02G468800	8.03342	7.00456	8.74675	1.24875	2.50454	2.25491	3.95872	1.98503	2.36579e-15	4.5831e-13	up	GO:0009570(chloroplast stroma);GO:0044183(protein binding involved in protein folding);GO:0061077(chaperone-mediated protein folding)	NA	NA	NA	hypothetical protein TRIUR3_17719 [Triticum urartu]
TraesCS1A02G265800	1223.03	1510.6	1388.76	606.21	580.067	704.912	2.17979	1.12419	2.60163e-15	5.02242e-13	up	NA	NA	NA	NA	putative proteinase inhibitor-related protein [Triticum aestivum]
TraesCS2A02G451400	25.7077	30.6852	28.4075	56.0297	87.0023	83.0666	0.375059	-1.41481	2.76042e-15	5.31046e-13	down	GO:0004601(peroxidase activity);GO:0009505(plant-type cell wall);GO:0009664(plant-type cell wall organization)	00940(Phenylpropanoid biosynthesis)	K00430	EC:1.11.1.7	Peroxidase 1 [Triticum urartu]
TraesCS1D02G361400	14.0831	11.6084	11.5275	28.404	27.4235	28.54	0.441153	-1.18065	3.60715e-15	6.91538e-13	down	GO:0009409(response to cold);GO:0009414(response to water deprivation);GO:0009651(response to salt stress);GO:0009737(response to abscisic acid)	01200(Carbon metabolism);00030(Pentose phosphate pathway);00480(Glutathione metabolism)	K00033	EC:1.1.1.44;EC:1.1.1.343	predicted protein [Hordeum vulgare subsp. vulgare]
TraesCS7D02G401000	22.0268	21.2779	19.7937	9.29384	9.38135	10.7836	2.14192	1.09891	3.69544e-15	7.0602e-13	up	GO:0005737(cytoplasm);GO:0016747(transferase activity, transferring acyl groups other than amino-acyl groups)	00592(alpha-Linolenic acid metabolism)	K18858	EC:2.3.1.195	PREDICTED: benzyl alcohol O-benzoyltransferase-like [Brachypodium distachyon]
TraesCS7A02G174700	25.8058	19.3451	21.8994	7.25395	10.5193	7.01336	2.7051	1.43568	3.77187e-15	7.18145e-13	up	GO:0003959(NADPH dehydrogenase activity);GO:0005622(intracellular);GO:0006952(defense response);GO:0009695(jasmonic acid biosynthetic process);GO:0016629(12-oxophytodienoate reductase activity);GO:0031408(oxylipin biosynthetic process)	00592(alpha-Linolenic acid metabolism)	K05894	EC:1.3.1.42	predicted protein [Hordeum vulgare subsp. vulgare]
TraesCS3D02G517400	1.36313	2.17227	2.9523	9.93016	9.09666	8.04152	0.239678	-2.06083	3.82455e-15	7.25683e-13	down	NA	NA	NA	NA	Abscisic stress-ripening protein 1 [Triticum urartu]
TraesCS3B02G290600	6.02888	5.79488	5.70059	1.79112	1.89932	1.78369	3.2013	1.67866	3.89873e-15	7.37233e-13	up	GO:0003677(DNA binding);GO:0003700(transcription factor activity, sequence-specific DNA binding);GO:0005634(nucleus);GO:0006351(transcription, DNA-templated);GO:0006355(regulation of transcription, DNA-templated);GO:0009845(seed germination);GO:0010026(trichome differentiation);GO:0010090(trichome morphogenesis);GO:0010214(seed coat development);GO:0010468(regulation of gene expression);GO:004835…	00190(Oxidative phosphorylation);00860(Porphyrin and chlorophyll metabolism)	K02259	NA	unnamed protein product [Triticum aestivum]
TraesCS5A02G307200	12.0799	10.4295	14.1355	2.53336	3.96941	4.93195	3.2047	1.68019	3.92268e-15	7.39239e-13	up	GO:0004185(serine-type carboxypeptidase activity);GO:0016747(transferase activity, transferring acyl groups other than amino-acyl groups);GO:0019748(secondary metabolic process);GO:0051603(proteolysis involved in cellular protein catabolic process)	00940(Phenylpropanoid biosynthesis)	K09756	EC:3.4.16.-;EC:2.3.1.91	predicted protein [Hordeum vulgare subsp. vulgare]
TraesCSU02G025000	0.940507	2.15831	2.46081	0.061261	0.194914	0.117186	14.8907	3.89634	4.15718e-15	7.80775e-13	up	GO:0016020(membrane);GO:0016709(oxidoreductase activity, acting on paired donors, with incorporation or reduction of molecular oxygen, NAD(P)H as one donor, and incorporation of one atom of oxygen);GO:0044550(secondary metabolite biosynthetic process)	00909(Sesquiterpenoid and triterpenoid biosynthesis)	K15472	EC:1.14.13.121	Premnaspirodiene oxygenase [Triticum urartu]
TraesCS3D02G133100	8.5393	7.38528	9.79919	2.77354	3.52411	2.71605	2.85385	1.51291	4.41181e-15	8.25799e-13	up	GO:0004364(glutathione transferase activity);GO:0005737(cytoplasm);GO:0006749(glutathione metabolic process)	00480(Glutathione metabolism)	K00799	EC:2.5.1.18	RecName: Full=Glutathione S-transferase 1; AltName: Full=GST class-phi
TraesCS4B02G033400	93.8659	87.6361	114.178	45.2085	26.5752	26.2163	3.01715	1.59319	4.70928e-15	8.7851e-13	up	GO:0005618(cell wall);GO:0033609(oxalate metabolic process);GO:0046564(oxalate decarboxylase activity)	NA	NA	NA	RecName: Full=Oxalate oxidase GF-2.8; AltName: Full=Germin GF-2.8; Flags: Precursor
TraesCS6B02G052200	23.9423	12.6178	21.295	3.40156	4.99327	6.46976	3.89214	1.96056	5.30698e-15	9.86689e-13	up	GO:0016020(membrane);GO:0016709(oxidoreductase activity, acting on paired donors, with incorporation or reduction of molecular oxygen, NAD(P)H as one donor, and incorporation of one atom of oxygen);GO:0044550(secondary metabolite biosynthetic process)	00402(Benzoxazinoid biosynthesis)	K13225	EC:1.14.13.139	Cytochrome P450 71C1 [Aegilops tauschii]
TraesCS3A02G342900	36.4873	32.2888	37.3038	14.7342	15.2877	18.4381	2.18902	1.13028	5.38937e-15	9.98656e-13	up	GO:0009808(lignin metabolic process);GO:0016020(membrane);GO:0016710(trans-cinnamate 4-monooxygenase activity);GO:0044550(secondary metabolite biosynthetic process)	00360(Phenylalanine metabolism);00130(Ubiquinone and other terpenoid-quinone biosynthesis);00940(Phenylpropanoid biosynthesis);00945(Stilbenoid, diarylheptanoid and gingerol biosynthesis);00941(Flavonoid biosynthesis)	K00487	EC:1.14.13.11	predicted protein [Hordeum vulgare subsp. vulgare]
TraesCS6B02G374100	8.24418	7.20055	7.74362	2.53905	1.75723	2.53853	3.39269	1.76243	5.45036e-15	1.00659e-12	up	GO:0009408(response to heat)	04141(Protein processing in endoplasmic reticulum)	K13993	NA	predicted protein [Hordeum vulgare subsp. vulgare]
TraesCS3D02G365200	0.124111	0.280295	0.117755	1.16249	1.28106	1.72381	0.125298	-2.99657	5.62071e-15	1.0346e-12	down	GO:0003677(DNA binding);GO:0003700(transcription factor activity, sequence-specific DNA binding);GO:0005634(nucleus);GO:0006351(transcription, DNA-templated);GO:0006355(regulation of transcription, DNA-templated);GO:0043565(sequence-specific DNA binding);GO:0043565(sequence-specific DNA binding)	04075(Plant hormone signal transduction);04075(Plant hormone signal transduction)	K14431	NA	basic leucine zipper protein [Triticum urartu]
TraesCS3B02G313900	10.7525	11.9342	14.4282	5.14705	5.45192	4.64116	2.43534	1.28412	5.7058e-15	1.04679e-12	up	GO:0009813(flavonoid biosynthetic process);GO:0043231(intracellular membrane-bounded organelle);GO:0052696(flavonoid glucuronidation);GO:0080043(quercetin 3-O-glucosyltransferase activity);GO:0080044(quercetin 7-O-glucosyltransferase activity)	00942(Anthocyanin biosynthesis)	K12938	EC:2.4.1.-	predicted protein [Hordeum vulgare subsp. vulgare]
TraesCS1D02G062800	2.10638	2.34282	1.65962	0.310499	0.531294	0.426708	4.81578	2.26777	5.78242e-15	1.05734e-12	up	GO:0009813(flavonoid biosynthetic process);GO:0043231(intracellular membrane-bounded organelle);GO:0052696(flavonoid glucuronidation);GO:0080043(quercetin 3-O-glucosyltransferase activity);GO:0080044(quercetin 7-O-glucosyltransferase activity);GO:0080044(quercetin 7-O-glucosyltransferase activity)	00908(Zeatin biosynthesis);00908(Zeatin biosynthesis)	NA	NA	predicted protein [Hordeum vulgare subsp. vulgare]
TraesCS5D02G242300	34.479	32.9434	31.9804	12.1132	13.3178	16.4222	2.37503	1.24795	6.97336e-15	1.27092e-12	up	NA	NA	NA	NA	predicted protein [Hordeum vulgare subsp. vulgare]
TraesCS4D02G169800	4.66307	5.39787	4.13872	1.93731	1.54229	1.91791	2.63077	1.39549	7.06934e-15	1.28419e-12	up	GO:0005982(starch metabolic process);GO:0005985(sucrose metabolic process);GO:0005986(sucrose biosynthetic process);GO:0008194(UDP-glycosyltransferase activity);GO:0009414(response to water deprivation);GO:0009507(chloroplast);GO:0010431(seed maturation);GO:0010555(response to mannitol);GO:0016157(sucrose synthase activity);GO:0016757(transferase activity, transferring glycosyl groups)	00500(Starch and sucrose metabolism)	K00695	EC:2.4.1.13	sucrose synthase type 3 [Triticum polonicum]
TraesCS3B02G373500	36.8527	42.3733	43.3354	19.2255	19.256	20.6674	2.07208	1.05108	7.1867e-15	1.30124e-12	up	GO:0009672(auxin:proton symporter activity);GO:0009926(auxin polar transport);GO:0016021(integral component of membrane);GO:0055085(transmembrane transport)	01200(Carbon metabolism);01230(Biosynthesis of amino acids);00030(Pentose phosphate pathway);00710(Carbon fixation in photosynthetic organisms)	K01807	EC:5.3.1.6	unnamed protein product [Triticum aestivum]
TraesCS7A02G482788	28.978	21.9041	29.1471	58.2138	86.8563	73.8246	0.365606	-1.45164	8.31162e-15	1.50002e-12	down	GO:0005515(protein binding);GO:0005576(extracellular region);GO:0005618(cell wall);GO:0005783(endoplasmic reticulum);GO:0006869(lipid transport);GO:0008289(lipid binding);GO:0009506(plasmodesma);GO:0009626(plant-type hypersensitive response);GO:0009627(systemic acquired resistance);GO:0009631(cold acclimation);GO:0009682(induced systemic resistance);GO:0009707(chloroplast outer membrane);GO:00436…	03010(Ribosome)	K02883	NA	Cortical cell-delineating protein [Aegilops tauschii]
TraesCS4B02G339300	9.55913	7.76654	7.43059	2.21109	2.94416	2.06165	3.43032	1.77834	9.06036e-15	1.62984e-12	up	GO:0005576(extracellular region);GO:0016042(lipid catabolic process);GO:0016298(lipase activity);GO:0052689(carboxylic ester hydrolase activity);GO:0052689(carboxylic ester hydrolase activity)	00561(Glycerolipid metabolism);00561(Glycerolipid metabolism)	K00679	EC:2.3.1.158	GDSL esterase/lipase [Aegilops tauschii]
TraesCS5D02G389300	15.1202	14.0287	18.4864	4.23596	6.75942	4.17696	3.13962	1.65059	9.23731e-15	1.65629e-12	up	GO:0003674(molecular_function);GO:0005886(plasma membrane);GO:0008150(biological_process);GO:0009941(chloroplast envelope);GO:0016021(integral component of membrane)	NA	NA	NA	hypothetical protein F775_26810 [Aegilops tauschii]
TraesCS2A02G382700	4.04557	3.02048	6.27455	0.328064	0.764489	0.15611	10.6839	3.41737	9.83968e-15	1.7586e-12	up	GO:0005829(cytosol);GO:0006545(glycine biosynthetic process);GO:0006567(threonine catabolic process);GO:0008732(L-allo-threonine aldolase activity)	01230(Biosynthesis of amino acids);00260(Glycine, serine and threonine metabolism)	K01620	EC:4.1.2.48	L-allo-threonine aldolase [Triticum urartu]
TraesCS2A02G135300	7.55592	8.97829	11.2488	0.891101	2.6675	1.84833	5.1384	2.36132	1.04266e-14	1.8575e-12	up	GO:0005576(extracellular region);GO:0005618(cell wall);GO:0016042(lipid catabolic process);GO:0016788(hydrolase activity, acting on ester bonds);GO:0052689(carboxylic ester hydrolase activity)	00906(Carotenoid biosynthesis)	K00514	EC:1.3.5.6	GDSL esterase/lipase [Aegilops tauschii]
TraesCS5D02G446000	15.1695	11.6678	12.099	27.0713	42.0126	44.0658	0.344113	-1.53905	1.04786e-14	1.86079e-12	down	NA	NA	NA	NA	hypothetical protein F775_28362 [Aegilops tauschii]
TraesCS3D02G126300	22.6193	19.7159	22.972	9.19989	10.8509	10.3603	2.14748	1.10264	1.08139e-14	1.91421e-12	up	GO:0009813(flavonoid biosynthetic process);GO:0043231(intracellular membrane-bounded organelle);GO:0052696(flavonoid glucuronidation);GO:0080043(quercetin 3-O-glucosyltransferase activity);GO:0080044(quercetin 7-O-glucosyltransferase activity)	00944(Flavone and flavonol biosynthesis)	K13496	EC:2.4.1.-	unnamed protein product [Triticum aestivum]
TraesCS1B02G119900	0.229127	1.7362	0.575415	0	0	0	inf	inf	1.10194e-14	1.94437e-12	up	GO:0016020(membrane);GO:0016709(oxidoreductase activity, acting on paired donors, with incorporation or reduction of molecular oxygen, NAD(P)H as one donor, and incorporation of one atom of oxygen);GO:0044550(secondary metabolite biosynthetic process)	00402(Benzoxazinoid biosynthesis)	K13224	EC:1.14.13.138	Cytochrome P450 71C1 [Aegilops tauschii]
TraesCS1B02G394700	6.19689	5.81657	3.89743	0.324549	0.745278	0.914894	8.01669	3.00301	1.13921e-14	2.00374e-12	up	NA	NA	NA	NA	Putative non-specific lipid-transfer protein AKCS9 [Aegilops tauschii]
TraesCS3A02G309000	71.1483	55.7812	73.0805	32.3814	29.401	25.1912	2.29966	1.20142	1.16394e-14	2.04076e-12	up	GO:0004364(glutathione transferase activity);GO:0005737(cytoplasm);GO:0006749(glutathione metabolic process);GO:0006749(glutathione metabolic process)	00480(Glutathione metabolism);00480(Glutathione metabolism)	K00799	EC:2.5.1.18	RecName: Full=Glutathione S-transferase 1; AltName: Full=GST class-phi;unnamed protein product [Triticum aestivum]
TraesCS1A02G108400	2.36594	3.7132	2.27689	7.73012	10.3726	12.5487	0.272614	-1.87507	1.23713e-14	2.16224e-12	down	GO:0004601(peroxidase activity);GO:0009505(plant-type cell wall);GO:0009664(plant-type cell wall organization)	00940(Phenylpropanoid biosynthesis)	K00430	EC:1.11.1.7	Peroxidase 1 [Aegilops tauschii]
TraesCS1B02G194900	21.7253	26.7342	28.4204	12.1481	11.7242	10.8966	2.21117	1.14481	1.32335e-14	2.30567e-12	up	GO:0004364(glutathione transferase activity);GO:0005737(cytoplasm);GO:0006749(glutathione metabolic process);GO:0009407(toxin catabolic process)	00480(Glutathione metabolism)	K00799	EC:2.5.1.18	hypothetical protein F775_32163 [Aegilops tauschii]
TraesCS1B02G381400	2.69213	2.18915	2.3958	0.311742	0.216282	0.446427	7.46787	2.9007	1.53576e-14	2.66736e-12	up	NA	NA	NA	NA	LEA-3 protein [Triticum aestivum]
TraesCS1A02G439500	0.0474394	0.669968	0.314084	0	0	0	inf	inf	1.56254e-14	2.69803e-12	up	GO:0003677(DNA binding);GO:0005515(protein binding);GO:0005634(nucleus);GO:0035267(NuA4 histone acetyltransferase complex);GO:0035267(NuA4 histone acetyltransferase complex)	NA	NA	NA	hypothetical protein [Aegilops tauschii]
TraesCS6A02G320700	30.1245	26.0097	34.2567	7.66789	12.9105	12.1451	2.76226	1.46585	1.56316e-14	2.69803e-12	up	GO:0051213(dioxygenase activity)	00941(Flavonoid biosynthesis)	K05278	EC:1.14.11.23	Protein SRG1 [Triticum urartu]
TraesCS7A02G443600	7.41586	9.65601	11.3419	3.07194	1.58139	1.34062	4.74041	2.24501	1.57392e-14	2.70817e-12	up	GO:0051213(dioxygenase activity)	00402(Benzoxazinoid biosynthesis)	K13229	EC:1.14.20.2	predicted protein [Hordeum vulgare subsp. vulgare]
TraesCS4D02G251000	18.1981	20.5148	18.5042	8.05904	9.58786	9.39526	2.11585	1.08124	1.76045e-14	3.00485e-12	up	GO:0004553(hydrolase activity, hydrolyzing O-glycosyl compounds);GO:0030247(polysaccharide binding);GO:0046658(anchored component of plasma membrane)	00500(Starch and sucrose metabolism)	K19892	EC:3.2.1.39	predicted protein [Hordeum vulgare subsp. vulgare]
TraesCS5D02G545200	6.34866	8.03285	6.85774	2.3323	1.97501	3.00408	2.90495	1.53851	1.76261e-14	3.00485e-12	up	GO:0005515(protein binding);GO:0005634(nucleus);GO:0005737(cytoplasm);GO:0005886(plasma membrane);GO:0006355(regulation of transcription, DNA-templated);GO:0008289(lipid binding);GO:0009707(chloroplast outer membrane)	NA	NA	NA	predicted protein [Hordeum vulgare subsp. vulgare]
TraesCS1D02G189600	12.6354	12.7893	17.7106	5.80691	3.52722	3.83603	3.27523	1.7116	1.78052e-14	3.02606e-12	up	GO:0004364(glutathione transferase activity);GO:0005737(cytoplasm);GO:0006749(glutathione metabolic process);GO:0009407(toxin catabolic process)	00480(Glutathione metabolism)	K00799	EC:2.5.1.18	hypothetical protein F775_32163 [Aegilops tauschii]
TraesCS1D02G249600	91.6514	98.2573	97.0201	41.5606	46.0592	51.4924	2.06257	1.04445	2.02087e-14	3.42405e-12	up	GO:0004568(chitinase activity);GO:0050832(defense response to fungus)	00520(Amino sugar and nucleotide sugar metabolism)	K01183	EC:3.2.1.14	predicted protein [Hordeum vulgare subsp. vulgare]
TraesCS3A02G470100	0.764955	0.628411	0.622763	4.64334	6.74114	3.02659	0.139901	-2.83752	2.06635e-14	3.49043e-12	down	NA	NA	NA	NA	unnamed protein product [Triticum aestivum]
TraesCS3D02G496600	6.73244	4.73582	7.01337	1.66254	1.44703	1.29034	4.20047	2.07055	2.34636e-14	3.95138e-12	up	GO:0003955(NAD(P)H dehydrogenase (quinone) activity);GO:0005829(cytosol);GO:0005886(plasma membrane);GO:0008752(FMN reductase activity);GO:0009507(chloroplast);GO:0009570(chloroplast stroma);GO:0009651(response to salt stress);GO:0009735(response to cytokinin);GO:0042742(defense response to bacterium);GO:0055114(oxidation-reduction process)	04626(Plant-pathogen interaction)	K13436	EC:2.7.11.1	hypothetical protein TRIUR3_23960 [Triticum urartu]
TraesCS3D02G050100	5.05004	5.09768	4.613	0.90032	1.6924	1.39345	3.70298	1.88869	2.40772e-14	4.04241e-12	up	GO:0005829(cytosol);GO:0016787(hydrolase activity)	NA	NA	NA	predicted protein [Hordeum vulgare subsp. vulgare]
TraesCS3A02G012600	14.0286	18.1186	17.6131	3.47139	6.1809	5.95433	3.18841	1.67284	2.43017e-14	4.06777e-12	up	GO:0005618(cell wall);GO:0033609(oxalate metabolic process);GO:0046564(oxalate decarboxylase activity)	04144(Endocytosis)	K19476	NA	Germin-like protein 12-2 [Triticum urartu]
[truncated: 3,254 more rows]

## Sheet: Na vs Nr3
Table S1 The identification basic information of DEGs at transcriptome levels in Na vs Nr3
[truncated: 9,045 more rows]

## Sheet: Na vs Nn
Table S1 The identification basic information of DEGs at transcriptome levels in Na vs Nn
[truncated: 11,923 more rows]

[truncated: 6 more sheets: Nr1 vs Nr2, Nr1 vs Nr3, Nr1 vs Nn, Nr2 vs Nr3, Nr2 vs Nn, Nr3 vs Nn]
