# Supplementary material for: Integrated physiological and weighted gene co-expression network analysis reveals the hub genes engaged in nitrate-regulated alleviation of ammonium toxicity at the seedling stage in wheat (Triticum aestivum L.)
Source: Front Plant Sci. 2022 Nov 17;13:1012966. doi: 10.3389/fpls.2022.1012966 (PMC9713819; doi:10.3389/fpls.2022.1012966)
Supplement: Supplementary file 2 [file DataSheet_2.xlsx]

## Sheet: Na vs Nr1
Table S2 The total GO terms in Na/Nr1 group
GO_ID	GO_Term	GO_function	GO_class	S gene number	TS gene number	B gene number	TB gene number	pvalue
GO:0070361	mitochondrial light strand promoter anti-sense binding	NA	NA	1	624	4	71855	0.0342875
GO:0030410	nicotianamine synthase activity	molecular_function	6	20	624	36	71855	2.81831e-32
GO:0008061	chitin binding	molecular_function	5	14	624	141	71855	3.16038e-11
GO:0004568	chitinase activity	molecular_function	7	11	624	152	71855	1.1137e-07
GO:0005274	allantoin uptake transmembrane transporter activity	molecular_function	11	4	624	10	71855	1.13487e-06
GO:0015112	nitrate transmembrane transporter activity	molecular_function	8	10	624	170	71855	2.78043e-06
GO:0004066	asparagine synthase (glutamine-hydrolyzing) activity	molecular_function	7	5	624	28	71855	4.04923e-06
GO:0005384	manganese ion transmembrane transporter activity	molecular_function	10	6	624	52	71855	6.07277e-06
GO:0015210	uracil transmembrane transporter activity	molecular_function	7	4	624	16	71855	9.43603e-06
GO:0003955	NAD(P)H dehydrogenase (quinone) activity	molecular_function	7	6	624	57	71855	1.0434e-05
GO:0005381	iron ion transmembrane transporter activity	molecular_function	10	6	624	72	71855	4.02428e-05
GO:0046975	histone methyltransferase activity (H3-K36 specific	molecular_function	10	3	624	9	71855	5.26577e-05
GO:0008379	thioredoxin peroxidase activity	molecular_function	5	2	624	2	71855	7.52947e-05
GO:0004601	peroxidase activity	molecular_function	4	17	624	693	71855	0.000151605
GO:0004497	monooxygenase activity	molecular_function	5	15	624	565	71855	0.000157622
GO:0051213	dioxygenase activity	molecular_function	5	12	624	387	71855	0.000173995
GO:0004356	glutamate-ammonia ligase activity	molecular_function	8	3	624	14	71855	0.000220908
GO:0008732	L-allo-threonine aldolase activity	molecular_function	8	3	624	14	71855	0.000220908
GO:0018826	methionine gamma-lyase activity	molecular_function	6	2	624	3	71855	0.000224581
GO:0047634	agmatine N4-coumaroyltransferase activity	molecular_function	7	5	624	63	71855	0.000225504
GO:0042349	guiding stereospecific synthesis activity	molecular_function	5	8	624	207	71855	0.000498975
GO:0004540	ribonuclease activity	molecular_function	7	4	624	44	71855	0.000580548
GO:0016709	oxidoreductase activity, acting on paired donors, with incorporation or reduction of molecular oxygen, NAD(P)H as one donor, and incorporation of one atom of oxygen	molecular_function	6	16	624	717	71855	0.000652143
GO:0008752	FMN reductase activity	molecular_function	7	3	624	20	71855	0.000665528
GO:0033855	nicotianamine aminotransferase activity	molecular_function	7	3	624	22	71855	0.000887517
GO:0044183	protein binding involved in protein folding	molecular_function	3	3	624	23	71855	0.00101408
GO:0004364	glutathione transferase activity	molecular_function	6	10	624	351	71855	0.0011229
GO:0020037	heme binding	molecular_function	6	12	624	494	71855	0.00147778
GO:0008308	voltage-gated anion channel activity	molecular_function	10	4	624	58	71855	0.00164887
GO:0030170	pyridoxal phosphate binding	molecular_function	6	9	624	315	71855	0.00191781
GO:0008429	phosphatidylethanolamine binding	molecular_function	6	3	624	29	71855	0.00201299
GO:0051753	mannan synthase activity	molecular_function	9	4	624	63	71855	0.00223743
GO:0046537	2,3-bisphosphoglycerate-independent phosphoglycerate mutase activity	molecular_function	8	2	624	10	71855	0.00323533
GO:0047787	delta4-3-oxosteroid 5beta-reductase activity	molecular_function	8	2	624	11	71855	0.00393161
GO:0016760	cellulose synthase (UDP-forming) activity	molecular_function	9	4	624	74	71855	0.00401061
GO:0072582	17-beta-hydroxysteroid dehydrogenase (NADP+) activity	molecular_function	7	2	624	12	71855	0.00469088
GO:0072555	17-beta-ketosteroid reductase activity	molecular_function	7	2	624	12	71855	0.00469088
GO:0004473	malate dehydrogenase (decarboxylating) (NADP+) activity	molecular_function	8	2	624	12	71855	0.00469088
GO:0070524	11-beta-hydroxysteroid dehydrogenase (NADP+) activity	molecular_function	7	2	624	12	71855	0.00469088
GO:0035671	enone reductase activity	molecular_function	7	2	624	13	71855	0.005512
GO:0051087	chaperone binding	molecular_function	5	4	624	86	71855	0.00682412
GO:0016759	cellulose synthase activity	molecular_function	8	4	624	89	71855	0.00768882
GO:0004351	glutamate decarboxylase activity	molecular_function	7	2	624	16	71855	0.00833529
GO:0016209	antioxidant activity	molecular_function	3	2	624	17	71855	0.00939269
GO:0043565	sequence-specific DNA binding	molecular_function	7	17	624	1038	71855	0.0103862
GO:0080150	S-adenosyl-L-methionine:benzoic acid carboxyl methyl transferase activity	molecular_function	8	2	624	18	71855	0.0105065
GO:0004471	malate dehydrogenase (decarboxylating) (NAD+) activity	molecular_function	8	2	624	19	71855	0.0116755
GO:0016652	oxidoreductase activity, acting on NAD(P)H, NAD(P) as acceptor	molecular_function	6	2	624	19	71855	0.0116755
GO:0004470	malic enzyme activity	molecular_function	7	2	624	19	71855	0.0116755
GO:0052624	2-phytyl-1,4-naphthoquinone methyltransferase activity	molecular_function	8	2	624	22	71855	0.0155042
GO:0003747	translation release factor activity	molecular_function	9	2	624	24	71855	0.0183145
GO:0022857	transmembrane transporter activity	molecular_function	4	5	624	186	71855	0.0237763
GO:0008948	oxaloacetate decarboxylase activity	molecular_function	7	2	624	28	71855	0.0245185
GO:0051119	sugar transmembrane transporter activity	molecular_function	6	3	624	72	71855	0.0249854
GO:0033840	NDP-glucose-starch glucosyltransferase activity	molecular_function	8	1	624	3	71855	0.0258272
GO:0016859	cis-trans isomerase activity	molecular_function	5	1	624	3	71855	0.0258272
GO:0019825	oxygen binding	molecular_function	5	4	624	136	71855	0.0313364
GO:0016624	oxidoreductase activity, acting on the aldehyde or oxo group of donors, disulfide as acceptor	molecular_function	6	1	624	4	71855	0.0342875
GO:0034046	poly(G) binding	molecular_function	9	1	624	4	71855	0.0342875
GO:0018580	nitronate monooxygenase activity	molecular_function	7	1	624	4	71855	0.0342875
GO:0005506	iron ion binding	molecular_function	8	6	624	277	71855	0.0350211
GO:0030145	manganese ion binding	molecular_function	8	2	624	34	71855	0.035172
GO:0016747	transferase activity, transferring acyl groups other than amino-acyl groups	molecular_function	6	7	624	354	71855	0.0363109
GO:0016705	oxidoreductase activity, acting on paired donors, with incorporation or reduction of molecular oxygen	molecular_function	5	4	624	143	71855	0.0366449
GO:0010181	FMN binding	molecular_function	7	3	624	84	71855	0.0370179
GO:0016149	translation release factor activity, codon specific	molecular_function	10	2	624	35	71855	0.0370934
GO:0004458	D-lactate dehydrogenase (cytochrome) activity	molecular_function	7	1	624	5	71855	0.0426743
GO:0008720	D-lactate dehydrogenase activity	molecular_function	7	1	624	5	71855	0.0426743
GO:0019154	glycolate dehydrogenase activity	molecular_function	6	1	624	5	71855	0.0426743
GO:0030173	integral component of Golgi membrane	cellular_component	7	7	624	96	71855	2.20149e-05
GO:0005829	cytosol	cellular_component	6	68	624	5075	71855	0.000279055
GO:0005576	extracellular region	cellular_component	3	48	624	3838	71855	0.00786932
GO:0005623	cell	cellular_component	3	6	624	223	71855	0.0137948
GO:0000326	protein storage vacuole	cellular_component	8	2	624	23	71855	0.0168842
GO:0000325	plant-type vacuole	cellular_component	7	5	624	194	71855	0.0278341
GO:0009505	plant-type cell wall	cellular_component	6	14	624	917	71855	0.0315542
GO:0046658	anchored component of plasma membrane	cellular_component	6	11	624	699	71855	0.0440277
GO:0009860	pollen tube growth	biological_process	8	22	624	199	71855	0
GO:0030418	nicotianamine biosynthetic process	biological_process	7	20	624	36	71855	2.81831e-32
GO:0010233	phloem transport	biological_process	7	20	624	40	71855	2.22045e-16
GO:0009555	pollen development	biological_process	6	23	624	390	71855	1.06137e-12
GO:0009631	cold acclimation	biological_process	6	17	624	200	71855	3.09275e-12
GO:0009737	response to abscisic acid	biological_process	6	32	624	932	71855	8.22235e-11
GO:0050691	regulation of defense response to virus by host	biological_process	8	5	624	7	71855	1.0062e-09
GO:0006873	cellular ion homeostasis	biological_process	8	7	624	47	71855	1.67649e-07
GO:0045840	positive regulation of mitotic nuclear division	biological_process	9	3	624	3	71855	6.51794e-07
GO:0009414	response to water deprivation	biological_process	5	22	624	736	71855	7.62559e-07
GO:0015857	uracil transport	biological_process	9	4	624	10	71855	1.13487e-06
GO:0043100	pyrimidine nucleobase salvage	biological_process	9	4	624	10	71855	1.13487e-06
GO:0015720	allantoin transport	biological_process	7	4	624	10	71855	1.13487e-06
GO:0006880	intracellular sequestering of iron ion	biological_process	5	6	624	43	71855	1.94297e-06
GO:0055114	oxidation-reduction process	biological_process	4	46	624	2506	71855	2.19433e-06
GO:0071421	manganese ion transmembrane transport	biological_process	11	6	624	46	71855	2.92007e-06
GO:0009817	defense response to fungus, incompatible interaction	biological_process	7	6	624	48	71855	3.76974e-06
GO:0030026	cellular manganese ion homeostasis	biological_process	12	6	624	48	71855	3.76974e-06
GO:0006529	asparagine biosynthetic process	biological_process	12	5	624	28	71855	4.04923e-06
GO:0009408	response to heat	biological_process	5	15	624	439	71855	9.1446e-06
GO:0015706	nitrate transport	biological_process	9	9	624	160	71855	1.25011e-05
GO:0090084	negative regulation of inclusion body assembly	biological_process	8	3	624	6	71855	1.27841e-05
GO:0080027	response to herbivore	biological_process	7	4	624	19	71855	1.96838e-05
GO:0009646	response to absence of light	biological_process	8	5	624	40	71855	2.48772e-05
GO:0002237	response to molecule of bacterial origin	biological_process	6	5	624	44	71855	3.99005e-05
GO:0006541	glutamine metabolic process	biological_process	11	5	624	44	71855	3.99005e-05
GO:0070544	histone H3-K36 demethylation	biological_process	13	3	624	9	71855	5.26577e-05
GO:0031347	regulation of defense response	biological_process	7	9	624	193	71855	5.46636e-05
GO:0071281	cellular response to iron ion	biological_process	8	6	624	79	71855	6.80179e-05
GO:0009615	response to virus	biological_process	7	7	624	120	71855	9.18763e-05
GO:0006567	threonine catabolic process	biological_process	12	3	624	14	71855	0.000220908
GO:0009970	cellular response to sulfate starvation	biological_process	9	2	624	3	71855	0.000224581
GO:0019458	methionine catabolic process via 2-oxobutanoate	biological_process	12	2	624	3	71855	0.000224581
GO:0010226	response to lithium ion	biological_process	7	3	624	15	71855	0.000274353
GO:0007623	circadian rhythm	biological_process	4	7	624	145	71855	0.000296067
GO:0009969	xyloglucan biosynthetic process	biological_process	10	6	624	105	71855	0.000325703
GO:0010037	response to carbon dioxide	biological_process	6	3	624	18	71855	0.000482573
GO:0006545	glycine biosynthetic process	biological_process	12	3	624	18	71855	0.000482573
GO:0031640	killing of cells of other organism	biological_process	4	4	624	42	71855	0.000485279
GO:0042742	defense response to bacterium	biological_process	8	14	624	569	71855	0.000547372
GO:0050832	defense response to fungus	biological_process	8	14	624	585	71855	0.000715505
GO:0044550	secondary metabolite biosynthetic process	biological_process	5	16	624	726	71855	0.000743446
GO:0008202	steroid metabolic process	biological_process	6	4	624	47	71855	0.000747284
GO:0009627	systemic acquired resistance	biological_process	7	5	624	82	71855	0.000764832
GO:0009664	plant-type cell wall organization	biological_process	7	13	624	530	71855	0.000876047
GO:0006749	glutathione metabolic process	biological_process	8	10	624	347	71855	0.00103074
GO:0006124	ferredoxin metabolic process	biological_process	8	2	624	6	71855	0.0011036
GO:0006007	glucose catabolic process	biological_process	9	2	624	6	71855	0.0011036
GO:2000122	negative regulation of stomatal complex development	biological_process	9	2	624	6	71855	0.0011036
GO:0000271	polysaccharide biosynthetic process	biological_process	7	5	624	92	71855	0.00128422
GO:0006032	chitin catabolic process	biological_process	8	5	624	92	71855	0.00128422
GO:0009611	response to wounding	biological_process	5	15	624	712	71855	0.0016637
GO:0080143	regulation of amino acid export	biological_process	10	3	624	28	71855	0.0018164
GO:0048767	root hair elongation	biological_process	6	5	624	101	71855	0.001941
GO:0009699	phenylpropanoid biosynthetic process	biological_process	7	8	624	262	71855	0.00224233
GO:0010200	response to chitin	biological_process	7	8	624	285	71855	0.00373696
GO:0006865	amino acid transport	biological_process	10	3	624	36	71855	0.00376055
GO:0010231	maintenance of seed dormancy	biological_process	6	2	624	11	71855	0.00393161
GO:0010223	secondary shoot formation	biological_process	6	3	624	40	71855	0.00507204
GO:0042353	fucose biosynthetic process	biological_process	9	3	624	41	71855	0.00543756
GO:0046686	response to cadmium ion	biological_process	7	14	624	733	71855	0.00550179
GO:0009832	plant-type cell wall biogenesis	biological_process	6	6	624	196	71855	0.00764088
GO:0015976	carbon utilization	biological_process	3	2	624	16	71855	0.00833529
GO:0009866	induced systemic resistance, ethylene mediated signaling pathway	biological_process	6	1	624	1	71855	0.00868416
GO:0061077	chaperone-mediated protein folding	biological_process	5	4	624	94	71855	0.0092845
GO:0010256	endomembrane system organization	biological_process	5	3	624	51	71855	0.00996588
GO:0006536	glutamate metabolic process	biological_process	11	2	624	18	71855	0.0105065
GO:0009963	positive regulation of flavonoid biosynthetic process	biological_process	8	3	624	55	71855	0.0122394
GO:0006520	cellular amino acid metabolic process	biological_process	8	4	624	103	71855	0.0126697
GO:0006415	translational termination	biological_process	8	2	624	21	71855	0.0141754
GO:0006811	ion transport	biological_process	6	4	624	107	71855	0.0143963
GO:0030244	cellulose biosynthetic process	biological_process	11	4	624	109	71855	0.0153127
GO:0009826	unidimensional cell growth	biological_process	7	9	624	440	71855	0.015741
GO:0016117	carotenoid biosynthetic process	biological_process	11	3	624	61	71855	0.0161631
GO:0050830	defense response to Gram-positive bacterium	biological_process	9	1	624	2	71855	0.017293
GO:0042752	regulation of circadian rhythm	biological_process	5	3	624	63	71855	0.0176097
GO:0016998	cell wall macromolecule catabolic process	biological_process	8	3	624	66	71855	0.0199106
GO:0055085	transmembrane transport	biological_process	6	9	624	466	71855	0.0218614
GO:0010093	specification of floral organ identity	biological_process	5	2	624	28	71855	0.0245185
GO:0012502	induction of programmed cell death	biological_process	9	1	624	3	71855	0.0258272
GO:0042548	regulation of photosynthesis, light reaction	biological_process	8	1	624	3	71855	0.0258272
GO:0006778	porphyrin-containing compound metabolic process	biological_process	7	1	624	3	71855	0.0258272
GO:0048236	plant-type spore development	biological_process	6	1	624	3	71855	0.0258272
GO:0016125	sterol metabolic process	biological_process	7	4	624	128	71855	0.0258604
GO:0048316	seed development	biological_process	5	4	624	129	71855	0.0265107
GO:0051289	protein homotetramerization	biological_process	9	2	624	32	71855	0.0314508
GO:0009269	response to desiccation	biological_process	6	2	624	33	71855	0.0332909
GO:0045471	response to ethanol	biological_process	6	1	624	4	71855	0.0342875
GO:0071456	cellular response to hypoxia	biological_process	6	1	624	4	71855	0.0342875
GO:0009409	response to cold	biological_process	5	12	624	758	71855	0.035205
GO:0009685	gibberellin metabolic process	biological_process	10	2	624	35	71855	0.0370934
GO:0009845	seed germination	biological_process	4	4	624	150	71855	0.0424397
GO:0051596	methylglyoxal catabolic process	biological_process	7	1	624	5	71855	0.0426743
GO:0005976	polysaccharide metabolic process	biological_process	6	1	624	5	71855	0.0426743
GO:0051819	induction of tumor, nodule, or growth in other organism involved in symbiotic interaction	biological_process	7	1	624	5	71855	0.0426743
GO:0009863	salicylic acid mediated signaling pathway	biological_process	5	3	624	89	71855	0.0427603
GO:0032260	response to jasmonic acid stimulus involved in jasmonic acid and ethylene-dependent systemic resistance	biological_process	7	2	624	38	71855	0.0430905
GO:0051707	response to other organism	biological_process	6	4	624	153	71855	0.0450723
GO:0071554	cell wall organization or biogenesis	biological_process	4	4	624	154	71855	0.0459696
GO:0040007	growth	biological_process	3	2	624	41	71855	0.0494201

## Sheet: Na vs Nr2
Table S2 The total GO terms in Na/Nr2 group
GO_ID	GO_Term	GO_function	GO_class	S gene number	TS gene number	B gene number	TB gene number	pvalue
GO:0015238	drug transmembrane transporter activity	NA	NA	21	3058	212	71855	0.000312752
GO:0004872	receptor activity	NA	NA	8	3058	85	71855	0.0283302
GO:0004601	peroxidase activity	molecular_function	4	131	3058	693	71855	2.22045e-16
GO:0004364	glutathione transferase activity	molecular_function	6	83	3058	351	71855	3.33067e-16
GO:0016709	oxidoreductase activity, acting on paired donors, with incorporation or reduction of molecular oxygen, NAD(P)H as one donor, and incorporation of one atom of oxygen	molecular_function	6	82	3058	717	71855	4.44089e-16
GO:0080043	quercetin 3-O-glucosyltransferase activity	molecular_function	8	99	3058	735	71855	8.88178e-16
GO:0080044	quercetin 7-O-glucosyltransferase activity	molecular_function	8	99	3058	735	71855	8.88178e-16
GO:0020037	heme binding	molecular_function	6	54	3058	494	71855	3.58278e-10
GO:0046564	oxalate decarboxylase activity	molecular_function	7	32	3058	217	71855	1.04846e-09
GO:1990055	phenylacetaldehyde synthase activity	molecular_function	7	13	3058	39	71855	4.20348e-09
GO:0004837	tyrosine decarboxylase activity	molecular_function	7	13	3058	41	71855	8.41887e-09
GO:0046914	transition metal ion binding	molecular_function	7	37	3058	313	71855	2.62497e-08
GO:0008398	sterol 14-demethylase activity	molecular_function	7	12	3058	41	71855	8.61492e-08
GO:0004497	monooxygenase activity	molecular_function	5	51	3058	565	71855	5.19145e-07
GO:0003955	NAD(P)H dehydrogenase (quinone) activity	molecular_function	7	13	3058	57	71855	6.18421e-07
GO:0008752	FMN reductase activity	molecular_function	7	8	3058	20	71855	8.47985e-07
GO:0050660	flavin adenine dinucleotide binding	molecular_function	6	30	3058	261	71855	9.43051e-07
GO:0030170	pyridoxal phosphate binding	molecular_function	6	33	3058	315	71855	2.23173e-06
GO:0047787	delta4-3-oxosteroid 5beta-reductase activity	molecular_function	8	6	3058	11	71855	2.27025e-06
GO:0045551	cinnamyl-alcohol dehydrogenase activity	molecular_function	7	13	3058	66	71855	3.61296e-06
GO:0050105	L-gulonolactone oxidase activity	molecular_function	7	11	3058	48	71855	4.28066e-06
GO:0035671	enone reductase activity	molecular_function	7	6	3058	13	71855	7.83207e-06
GO:0003885	D-arabinono-1,4-lactone oxidase activity	molecular_function	7	11	3058	51	71855	8.02188e-06
GO:0004197	cysteine-type endopeptidase activity	molecular_function	8	26	3058	236	71855	1.04171e-05
GO:0005344	oxygen transporter activity	molecular_function	4	5	3058	9	71855	1.51839e-05
GO:0008115	sarcosine oxidase activity	molecular_function	7	5	3058	10	71855	2.92971e-05
GO:0016799	hydrolase activity, hydrolyzing N-glycosyl compounds	molecular_function	6	8	3058	34	71855	7.16987e-05
GO:0048307	ferredoxin-nitrite reductase activity	molecular_function	7	3	3058	3	71855	7.70076e-05
GO:0050421	nitrite reductase (NO-forming) activity	molecular_function	7	3	3058	3	71855	7.70076e-05
GO:0018826	methionine gamma-lyase activity	molecular_function	6	3	3058	3	71855	7.70076e-05
GO:0047889	ferredoxin-nitrate reductase activity	molecular_function	7	3	3058	3	71855	7.70076e-05
GO:0008194	UDP-glycosyltransferase activity	molecular_function	6	15	3058	112	71855	8.39145e-05
GO:0003863	3-methyl-2-oxobutanoate dehydrogenase (2-methylpropanoyl-transferring) activity	molecular_function	7	4	3058	7	71855	0.000103316
GO:0010334	sesquiterpene synthase activity	molecular_function	8	6	3058	20	71855	0.000136745
GO:0016629	12-oxophytodienoate reductase activity	molecular_function	7	7	3058	31	71855	0.000268007
GO:0043273	CTPase activity	molecular_function	9	5	3058	15	71855	0.000291935
GO:0042951	arbutin transmembrane transporter activity	molecular_function	8	3	3058	4	71855	0.000298208
GO:0050242	pyruvate, phosphate dikinase activity	molecular_function	7	3	3058	4	71855	0.000298208
GO:0016624	oxidoreductase activity, acting on the aldehyde or oxo group of donors, disulfide as acceptor	molecular_function	6	3	3058	4	71855	0.000298208
GO:0044183	protein binding involved in protein folding	molecular_function	3	6	3058	23	71855	0.00031908
GO:0042950	salicin transmembrane transporter activity	molecular_function	8	4	3058	9	71855	0.000347198
GO:0005364	maltose:proton symporter activity	molecular_function	8	4	3058	9	71855	0.000347198
GO:0008061	chitin binding	molecular_function	5	16	3058	141	71855	0.000350619
GO:0003747	translation release factor activity	molecular_function	9	6	3058	24	71855	0.000410166
GO:0003959	NADPH dehydrogenase activity	molecular_function	6	9	3058	54	71855	0.00042448
GO:0004089	carbonate dehydratase activity	molecular_function	7	9	3058	55	71855	0.000488535
GO:0004067	asparaginase activity	molecular_function	7	5	3058	17	71855	0.000560179
GO:0008798	beta-aspartyl-peptidase activity	molecular_function	9	5	3058	17	71855	0.000560179
GO:0008289	lipid binding	molecular_function	4	31	3058	390	71855	0.000735195
GO:0050662	coenzyme binding	molecular_function	5	18	3058	184	71855	0.000936062
GO:0008506	sucrose:proton symporter activity	molecular_function	8	4	3058	12	71855	0.00123069
GO:0047036	codeinone reductase (NADPH) activity	molecular_function	7	4	3058	12	71855	0.00123069
GO:0047216	inositol 3-alpha-galactosyltransferase activity	molecular_function	8	4	3058	12	71855	0.00123069
GO:0004033	aldo-keto reductase (NADP) activity	molecular_function	7	8	3058	51	71855	0.00132352
GO:0036455	iron-sulfur transferase activity	molecular_function	6	3	3058	6	71855	0.00139776
GO:0036381	pyridoxal 5'-phosphate synthase (glutamine hydrolysing) activity	molecular_function	7	3	3058	6	71855	0.00139776
GO:0004612	phosphoenolpyruvate carboxykinase (ATP) activity	molecular_function	8	3	3058	6	71855	0.00139776
GO:0043813	phosphatidylinositol-3,5-bisphosphate 5-phosphatase activity	molecular_function	10	3	3058	6	71855	0.00139776
GO:0005384	manganese ion transmembrane transporter activity	molecular_function	10	8	3058	52	71855	0.00150652
GO:0033729	anthocyanidin reductase activity	molecular_function	7	7	3058	41	71855	0.00158054
GO:0017110	nucleoside-diphosphatase activity	molecular_function	8	5	3058	21	71855	0.00159818
GO:0004190	aspartic-type endopeptidase activity	molecular_function	8	25	3058	307	71855	0.0016312
GO:0004503	monophenol monooxygenase activity	molecular_function	7	4	3058	13	71855	0.00171793
GO:0036263	L-DOPA monooxygenase activity	molecular_function	8	4	3058	13	71855	0.00171793
GO:0008379	thioredoxin peroxidase activity	molecular_function	5	2	3058	2	71855	0.00181061
GO:0052894	norspermine:oxygen oxidoreductase activity	molecular_function	7	4	3058	14	71855	0.00232443
GO:0052895	N1-acetylspermine:oxygen oxidoreductase (N1-acetylspermidine-forming) activity	molecular_function	7	4	3058	14	71855	0.00232443
GO:0052901	spermine:oxygen oxidoreductase (spermidine-forming) activity	molecular_function	7	4	3058	14	71855	0.00232443
GO:0045549	9-cis-epoxycarotenoid dioxygenase activity	molecular_function	8	5	3058	23	71855	0.00246218
GO:0051213	dioxygenase activity	molecular_function	5	29	3058	387	71855	0.00256648
GO:0052689	carboxylic ester hydrolase activity	molecular_function	6	42	3058	625	71855	0.00272982
GO:0016614	oxidoreductase activity, acting on CH-OH group of donors	molecular_function	5	10	3058	83	71855	0.00275274
GO:0016747	transferase activity, transferring acyl groups other than amino-acyl groups	molecular_function	6	27	3058	354	71855	0.00277016
GO:0016149	translation release factor activity, codon specific	molecular_function	10	6	3058	35	71855	0.00331582
GO:0004674	protein serine/threonine kinase activity	molecular_function	8	210	3058	4107	71855	0.00348588
GO:0008863	formate dehydrogenase (NAD+) activity	molecular_function	7	3	3058	8	71855	0.00366998
GO:0010285	L,L-diaminopimelate aminotransferase activity	molecular_function	7	3	3058	8	71855	0.00366998
GO:0016722	oxidoreductase activity, oxidizing metal ions	molecular_function	5	14	3058	145	71855	0.00369592
GO:0010283	pinoresinol reductase activity	molecular_function	7	4	3058	17	71855	0.00499054
GO:0016702	oxidoreductase activity, acting on single donors with incorporation of molecular oxygen, incorporation of two atoms of oxygen	molecular_function	6	4	3058	17	71855	0.00499054
GO:0046592	polyamine oxidase activity	molecular_function	7	4	3058	17	71855	0.00499054
GO:0004350	glutamate-5-semialdehyde dehydrogenase activity	molecular_function	7	3	3058	9	71855	0.00533136
GO:0004817	cysteine-tRNA ligase activity	molecular_function	7	3	3058	9	71855	0.00533136
GO:0005345	purine nucleobase transmembrane transporter activity	molecular_function	6	7	3058	51	71855	0.00563056
GO:0015116	sulfate transmembrane transporter activity	molecular_function	8	6	3058	39	71855	0.00576887
GO:0016157	sucrose synthase activity	molecular_function	8	5	3058	28	71855	0.00602978
GO:0080150	S-adenosyl-L-methionine:benzoic acid carboxyl methyl transferase activity	molecular_function	8	4	3058	18	71855	0.00620254
GO:0008381	mechanically-gated ion channel activity	molecular_function	8	4	3058	18	71855	0.00620254
GO:0015112	nitrate transmembrane transporter activity	molecular_function	8	15	3058	170	71855	0.00628648
GO:0008559	xenobiotic-transporting ATPase activity	molecular_function	9	9	3058	79	71855	0.00637095
GO:0042349	guiding stereospecific synthesis activity	molecular_function	5	17	3058	207	71855	0.00768918
GO:0009899	ent-kaurene synthase activity	molecular_function	8	4	3058	20	71855	0.00917849
GO:0010488	UDP-galactose:N-glycan beta-1,3-galactosyltransferase activity	molecular_function	8	3	3058	11	71855	0.00982445
GO:0016710	trans-cinnamate 4-monooxygenase activity	molecular_function	7	3	3058	11	71855	0.00982445
GO:0018580	nitronate monooxygenase activity	molecular_function	7	2	3058	4	71855	0.0102574
GO:0030246	carbohydrate binding	molecular_function	4	36	3058	565	71855	0.0114692
GO:0004864	protein phosphatase inhibitor activity	molecular_function	7	8	3058	73	71855	0.0123064
GO:0010284	lariciresinol reductase activity	molecular_function	7	3	3058	12	71855	0.012689
GO:0050373	UDP-arabinose 4-epimerase activity	molecular_function	7	3	3058	12	71855	0.012689
GO:0052624	2-phytyl-1,4-naphthoquinone methyltransferase activity	molecular_function	8	4	3058	22	71855	0.0129545
GO:0016760	cellulose synthase (UDP-forming) activity	molecular_function	9	8	3058	74	71855	0.0132974
GO:0004568	chitinase activity	molecular_function	7	13	3058	152	71855	0.0133675
GO:0010427	abscisic acid binding	molecular_function	6	8	3058	75	71855	0.0143455
GO:0016871	cycloartenol synthase activity	molecular_function	7	4	3058	23	71855	0.0151634
GO:0005460	UDP-glucose transmembrane transporter activity	molecular_function	8	3	3058	13	71855	0.0159804
GO:0050285	sinapine esterase activity	molecular_function	7	3	3058	13	71855	0.0159804
GO:0008422	beta-glucosidase activity	molecular_function	8	13	3058	156	71855	0.0162895
GO:0009671	nitrate:proton symporter activity	molecular_function	11	2	3058	5	71855	0.0166145
GO:0047634	agmatine N4-coumaroyltransferase activity	molecular_function	7	7	3058	63	71855	0.0173625
GO:0004321	fatty-acyl-CoA synthase activity	molecular_function	8	4	3058	24	71855	0.0175956
GO:0008732	L-allo-threonine aldolase activity	molecular_function	8	3	3058	14	71855	0.0197047
GO:0000254	C-4 methylsterol oxidase activity	molecular_function	7	3	3058	14	71855	0.0197047
GO:0004356	glutamate-ammonia ligase activity	molecular_function	8	3	3058	14	71855	0.0197047
GO:0004252	serine-type endopeptidase activity	molecular_function	8	28	3058	433	71855	0.0197597
GO:0005507	copper ion binding	molecular_function	8	25	3058	380	71855	0.0220046
GO:0031492	nucleosomal DNA binding	molecular_function	8	3	3058	15	71855	0.023865
GO:0005253	anion channel activity	molecular_function	7	3	3058	15	71855	0.023865
GO:0046524	sucrose-phosphate synthase activity	molecular_function	8	3	3058	15	71855	0.023865
GO:0005457	GDP-fucose transmembrane transporter activity	molecular_function	8	2	3058	6	71855	0.0242229
GO:0004814	arginine-tRNA ligase activity	molecular_function	7	2	3058	6	71855	0.0242229
GO:0003954	NADH dehydrogenase activity	molecular_function	6	4	3058	27	71855	0.0262874
GO:0070401	NADP+ binding	molecular_function	6	3	3058	16	71855	0.0284612
GO:0004351	glutamate decarboxylase activity	molecular_function	7	3	3058	16	71855	0.0284612
GO:0008106	alcohol dehydrogenase (NADP+) activity	molecular_function	8	3	3058	16	71855	0.0284612
GO:0016229	steroid dehydrogenase activity	molecular_function	5	3	3058	16	71855	0.0284612
GO:0034485	phosphatidylinositol-3,4,5-trisphosphate 5-phosphatase activity	molecular_function	10	4	3058	28	71855	0.0296637
GO:0004462	lactoylglutathione lyase activity	molecular_function	6	4	3058	29	71855	0.0332844
GO:0005381	iron ion transmembrane transporter activity	molecular_function	10	7	3058	72	71855	0.033387
GO:0051119	sugar transmembrane transporter activity	molecular_function	6	7	3058	72	71855	0.033387
GO:0008839	4-hydroxy-tetrahydrodipicolinate reductase	molecular_function	7	3	3058	17	71855	0.0334907
GO:0016491	oxidoreductase activity	molecular_function	4	45	3058	795	71855	0.0338751
GO:0016757	transferase activity, transferring glycosyl groups	molecular_function	5	53	3058	962	71855	0.035332
GO:0016759	cellulose synthase activity	molecular_function	8	8	3058	89	71855	0.0359198
GO:0015386	potassium:proton antiporter activity	molecular_function	12	3	3058	18	71855	0.0389483
GO:0004854	xanthine dehydrogenase activity	molecular_function	7	4	3058	31	71855	0.0412647
GO:0016903	oxidoreductase activity, acting on the aldehyde or oxo group of donors	molecular_function	5	4	3058	31	71855	0.0412647
GO:0016207	4-coumarate-CoA ligase activity	molecular_function	7	5	3058	45	71855	0.0415347
GO:0004816	asparagine-tRNA ligase activity	molecular_function	7	2	3058	8	71855	0.0427295
GO:0008281	sulfonylurea receptor activity	molecular_function	6	2	3058	8	71855	0.0427295
GO:0045431	flavonol synthase activity	molecular_function	7	2	3058	8	71855	0.0427295
GO:0052634	C-19 gibberellin 2-beta-dioxygenase activity	molecular_function	8	3	3058	19	71855	0.044827
GO:0016788	hydrolase activity, acting on ester bonds	molecular_function	5	24	3058	390	71855	0.0470774
GO:0043231	intracellular membrane-bounded organelle	cellular_component	5	119	3058	1056	71855	0
GO:0005618	cell wall	cellular_component	5	153	3058	1628	71855	0
GO:0009505	plant-type cell wall	cellular_component	6	103	3058	917	71855	0
GO:0005576	extracellular region	cellular_component	3	248	3058	3838	71855	4.4527e-11
GO:0016020	membrane	cellular_component	3	215	3058	3732	71855	4.63385e-06
GO:0009506	plasmodesma	cellular_component	5	158	3058	2743	71855	8.47502e-05
GO:0043668	exine	cellular_component	5	6	3058	22	71855	0.000244632
GO:0000326	protein storage vacuole	cellular_component	8	6	3058	23	71855	0.00031908
GO:0031304	intrinsic component of mitochondrial inner membrane	cellular_component	7	3	3058	6	71855	0.00139776
GO:0009986	cell surface	cellular_component	4	6	3058	34	71855	0.00284863
GO:0030173	integral component of Golgi membrane	cellular_component	7	10	3058	96	71855	0.00778574
GO:0005737	cytoplasm	cellular_component	5	439	3058	9347	71855	0.0134489
GO:0048046	apoplast	cellular_component	4	45	3058	748	71855	0.0136455
GO:0005887	integral component of plasma membrane	cellular_component	6	45	3058	786	71855	0.0288271
GO:0018444	translation release factor complex	cellular_component	4	2	3058	7	71855	0.0329646
GO:0009331	glycerol-3-phosphate dehydrogenase complex	cellular_component	6	3	3058	17	71855	0.0334907
GO:0016324	apical plasma membrane	cellular_component	5	4	3058	31	71855	0.0412647
GO:0000324	fungal-type vacuole	cellular_component	8	1	3058	1	71855	0.0425579
GO:0030445	yeast-form cell wall	cellular_component	7	1	3058	1	71855	0.0425579
GO:0034099	luminal surveillance complex	cellular_component	4	1	3058	1	71855	0.0425579
GO:0009898	cytoplasmic side of plasma membrane	cellular_component	5	2	3058	8	71855	0.0427295
GO:0052696	flavonoid glucuronidation	biological_process	6	113	3058	826	71855	0
GO:0009813	flavonoid biosynthetic process	biological_process	6	121	3058	932	71855	0
GO:0006749	glutathione metabolic process	biological_process	8	82	3058	347	71855	1.11022e-16
GO:0009664	plant-type cell wall organization	biological_process	7	112	3058	530	71855	2.22045e-16
GO:0009407	toxin catabolic process	biological_process	6	54	3058	189	71855	2.22045e-16
GO:0044550	secondary metabolite biosynthetic process	biological_process	5	85	3058	726	71855	3.33067e-16
GO:0055114	oxidation-reduction process	biological_process	4	185	3058	2506	71855	3.67151e-13
GO:0033609	oxalate metabolic process	biological_process	9	32	3058	217	71855	1.04846e-09
GO:0009414	response to water deprivation	biological_process	5	67	3058	736	71855	6.75623e-09
GO:0046916	cellular transition metal ion homeostasis	biological_process	11	37	3058	313	71855	2.62497e-08
GO:0030001	metal ion transport	biological_process	8	38	3058	332	71855	4.0678e-08
GO:0098542	defense response to other organism	biological_process	6	16	3058	72	71855	4.75008e-08
GO:0006520	cellular amino acid metabolic process	biological_process	8	19	3058	103	71855	6.72588e-08
GO:0006559	L-phenylalanine catabolic process	biological_process	11	18	3058	98	71855	1.58176e-07
GO:0042343	indole glucosinolate metabolic process	biological_process	9	10	3058	30	71855	2.63589e-07
GO:0009831	plant-type cell wall modification involved in multidimensional cell growth	biological_process	9	24	3058	171	71855	3.10481e-07
GO:0010731	protein glutathionylation	biological_process	9	7	3058	13	71855	3.43565e-07
GO:0009631	cold acclimation	biological_process	6	26	3058	200	71855	4.70229e-07
GO:0009828	plant-type cell wall loosening	biological_process	9	24	3058	180	71855	8.03989e-07
GO:0009611	response to wounding	biological_process	5	59	3058	712	71855	1.19238e-06
GO:0016126	sterol biosynthetic process	biological_process	8	19	3058	129	71855	2.45587e-06
GO:0010497	plasmodesmata-mediated intercellular transport	biological_process	7	11	3058	48	71855	4.28066e-06
GO:0033383	geranyl diphosphate metabolic process	biological_process	8	6	3058	13	71855	7.83207e-06
GO:1901430	positive regulation of syringal lignin biosynthetic process	biological_process	9	16	3058	109	71855	1.55621e-05
GO:0051819	induction of tumor, nodule, or growth in other organism involved in symbiotic interaction	biological_process	7	4	3058	5	71855	1.58143e-05
GO:0006561	proline biosynthetic process	biological_process	12	8	3058	29	71855	2.04966e-05
GO:0043068	positive regulation of programmed cell death	biological_process	8	11	3058	57	71855	2.45746e-05
GO:0031408	oxylipin biosynthetic process	biological_process	11	15	3058	103	71855	3.12302e-05
GO:0009737	response to abscisic acid	biological_process	6	66	3058	932	71855	4.84523e-05
GO:0006952	defense response	biological_process	5	166	3058	2876	71855	5.10822e-05
GO:0009809	lignin biosynthetic process	biological_process	8	37	3058	435	71855	6.23328e-05
GO:0009691	cytokinin biosynthetic process	biological_process	7	8	3058	34	71855	7.16987e-05
GO:0006869	lipid transport	biological_process	7	29	3058	311	71855	7.62572e-05
GO:0045840	positive regulation of mitotic nuclear division	biological_process	9	3	3058	3	71855	7.70076e-05
GO:0019458	methionine catabolic process via 2-oxobutanoate	biological_process	12	3	3058	3	71855	7.70076e-05
GO:0009970	cellular response to sulfate starvation	biological_process	9	3	3058	3	71855	7.70076e-05
GO:0046653	tetrahydrofolate metabolic process	biological_process	7	5	3058	13	71855	0.00013438
GO:0016121	carotene catabolic process	biological_process	10	6	3058	20	71855	0.000136745
GO:0006873	cellular ion homeostasis	biological_process	8	9	3058	47	71855	0.000142137
GO:0010089	xylem development	biological_process	7	19	3058	173	71855	0.000158847
GO:0006415	translational termination	biological_process	8	6	3058	21	71855	0.000184551
GO:0046208	spermine catabolic process	biological_process	11	4	3058	8	71855	0.000199636
GO:0006979	response to oxidative stress	biological_process	5	43	3058	566	71855	0.000216424
GO:2000280	regulation of root development	biological_process	7	11	3058	73	71855	0.000254054
GO:0009695	jasmonic acid biosynthetic process	biological_process	10	14	3058	112	71855	0.000297741
GO:0006090	pyruvate metabolic process	biological_process	9	3	3058	4	71855	0.000298208
GO:0006624	vacuolar protein processing	biological_process	9	7	3058	32	71855	0.000330501
GO:0009826	unidimensional cell growth	biological_process	7	35	3058	440	71855	0.000345662
GO:0015768	maltose transport	biological_process	10	4	3058	9	71855	0.000347198
GO:0006855	drug transmembrane transport	biological_process	7	21	3058	219	71855	0.000482778
GO:0019853	L-ascorbic acid biosynthetic process	biological_process	8	11	3058	79	71855	0.000511169
GO:0010120	camalexin biosynthetic process	biological_process	9	6	3058	25	71855	0.000520333
GO:0006817	phosphate ion transport	biological_process	9	5	3058	17	71855	0.000560179
GO:0045962	positive regulation of development, heterochronic	biological_process	7	5	3058	17	71855	0.000560179
GO:0006516	glycoprotein catabolic process	biological_process	8	5	3058	17	71855	0.000560179
GO:0009408	response to heat	biological_process	5	34	3058	439	71855	0.000666227
GO:0009627	systemic acquired resistance	biological_process	7	11	3058	82	71855	0.00070515
GO:0050826	response to freezing	biological_process	6	5	3058	18	71855	0.000748524
GO:0008202	steroid metabolic process	biological_process	6	8	3058	47	71855	0.000759684
GO:0034638	phosphatidylcholine catabolic process	biological_process	10	5	3058	19	71855	0.00098039
GO:0015770	sucrose transport	biological_process	10	4	3058	12	71855	0.00123069
GO:0033345	asparagine catabolic process via L-aspartate	biological_process	13	5	3058	20	71855	0.0012616
GO:0042744	hydrogen peroxide catabolic process	biological_process	8	21	3058	237	71855	0.00132963
GO:0006982	response to lipid hydroperoxide	biological_process	6	3	3058	6	71855	0.00139776
GO:0090084	negative regulation of inclusion body assembly	biological_process	8	3	3058	6	71855	0.00139776
GO:0010335	response to non-ionic osmotic stress	biological_process	6	3	3058	6	71855	0.00139776
GO:2000122	negative regulation of stomatal complex development	biological_process	9	3	3058	6	71855	0.00139776
GO:0009964	negative regulation of flavonoid biosynthetic process	biological_process	8	7	3058	41	71855	0.00158054
GO:0050830	defense response to Gram-positive bacterium	biological_process	9	2	3058	2	71855	0.00181061
GO:0006878	cellular copper ion homeostasis	biological_process	12	2	3058	2	71855	0.00181061
GO:0009699	phenylpropanoid biosynthetic process	biological_process	7	22	3058	262	71855	0.00205294
GO:0006880	intracellular sequestering of iron ion	biological_process	5	7	3058	43	71855	0.00210398
GO:0009807	lignan biosynthetic process	biological_process	8	4	3058	14	71855	0.00232443
GO:1901601	strigolactone biosynthetic process	biological_process	11	4	3058	14	71855	0.00232443
GO:0051707	response to other organism	biological_process	6	15	3058	153	71855	0.00234308
GO:0051604	protein maturation	biological_process	7	5	3058	23	71855	0.00246218
GO:0009877	nodulation	biological_process	6	5	3058	24	71855	0.00300218
GO:0010226	response to lithium ion	biological_process	7	4	3058	15	71855	0.00306351
GO:0071421	manganese ion transmembrane transport	biological_process	11	7	3058	46	71855	0.00312857
GO:0010051	xylem and phloem pattern formation	biological_process	6	9	3058	72	71855	0.00343014
GO:0042183	formate catabolic process	biological_process	8	3	3058	8	71855	0.00366998
GO:0030026	cellular manganese ion homeostasis	biological_process	12	7	3058	48	71855	0.00399815
GO:0030163	protein catabolic process	biological_process	7	26	3058	348	71855	0.00429323
GO:0006598	polyamine catabolic process	biological_process	10	4	3058	17	71855	0.00499054
GO:0006778	porphyrin-containing compound metabolic process	biological_process	7	2	3058	3	71855	0.00527782
GO:0044571	[2Fe-2S] cluster assembly	biological_process	7	3	3058	9	71855	0.00533136
GO:0006423	cysteinyl-tRNA aminoacylation	biological_process	13	3	3058	9	71855	0.00533136
GO:0006508	proteolysis	biological_process	7	55	3058	903	71855	0.00555603
GO:0006863	purine nucleobase transport	biological_process	8	7	3058	51	71855	0.00563056
GO:0006032	chitin catabolic process	biological_process	8	10	3058	92	71855	0.00579274
GO:0010037	response to carbon dioxide	biological_process	6	4	3058	18	71855	0.00620254
GO:0009718	anthocyanin-containing compound biosynthetic process	biological_process	7	6	3058	42	71855	0.00832668
GO:0042538	hyperosmotic salinity response	biological_process	7	13	3058	144	71855	0.00874374
GO:0080163	regulation of protein serine/threonine phosphatase activity	biological_process	12	8	3058	69	71855	0.00887707
GO:0010119	regulation of stomatal movement	biological_process	6	11	3058	114	71855	0.00947264
GO:0080064	4,4-dimethyl-9beta,19-cyclopropylsterol oxidation	biological_process	9	3	3058	11	71855	0.00982445
GO:0046686	response to cadmium ion	biological_process	7	45	3058	733	71855	0.00984148
GO:0022618	ribonucleoprotein complex assembly	biological_process	8	2	3058	4	71855	0.0102574
GO:0045471	response to ethanol	biological_process	6	2	3058	4	71855	0.0102574
GO:0007166	cell surface receptor signaling pathway	biological_process	5	34	3058	525	71855	0.0109533
GO:0009845	seed germination	biological_process	4	13	3058	150	71855	0.0120667
GO:0042823	pyridoxal phosphate biosynthetic process	biological_process	8	3	3058	12	71855	0.012689
GO:0008615	pyridoxine biosynthetic process	biological_process	7	3	3058	12	71855	0.012689
GO:0042819	vitamin B6 biosynthetic process	biological_process	8	3	3058	12	71855	0.012689
GO:0016124	xanthophyll catabolic process	biological_process	12	3	3058	12	71855	0.012689
GO:1902128	(-)-lariciresinol catabolic process	biological_process	8	3	3058	12	71855	0.012689
GO:0016118	carotenoid catabolic process	biological_process	11	3	3058	12	71855	0.012689
GO:0071732	cellular response to nitric oxide	biological_process	8	3	3058	12	71855	0.012689
GO:1902135	(+)-secoisolariciresinol biosynthetic process	biological_process	9	3	3058	12	71855	0.012689
GO:1902125	(+)-pinoresinol catabolic process	biological_process	8	3	3058	12	71855	0.012689
GO:0015994	chlorophyll metabolic process	biological_process	8	3	3058	12	71855	0.012689
GO:1902132	(+)-lariciresinol biosynthetic process	biological_process	9	3	3058	12	71855	0.012689
GO:0009969	xyloglucan biosynthetic process	biological_process	10	10	3058	105	71855	0.0141695
GO:0009682	induced systemic resistance	biological_process	9	5	3058	35	71855	0.015593
GO:0005986	sucrose biosynthetic process	biological_process	9	6	3058	48	71855	0.0157136
GO:0045995	regulation of embryonic development	biological_process	7	3	3058	13	71855	0.0159804
GO:0000271	polysaccharide biosynthetic process	biological_process	7	9	3058	92	71855	0.0165268
GO:0006949	syncytium formation	biological_process	4	5	3058	36	71855	0.017489
GO:0042128	nitrate assimilation	biological_process	8	11	3058	125	71855	0.017966
GO:0051603	proteolysis involved in cellular protein catabolic process	biological_process	8	25	3058	374	71855	0.018527
GO:0009751	response to salicylic acid	biological_process	6	30	3058	471	71855	0.0196247
GO:0006567	threonine catabolic process	biological_process	12	3	3058	14	71855	0.0197047
GO:0006073	cellular glucan metabolic process	biological_process	8	3	3058	14	71855	0.0197047
GO:0045824	negative regulation of innate immune response	biological_process	8	3	3058	14	71855	0.0197047
GO:0010493	Lewis a epitope biosynthetic process	biological_process	9	3	3058	14	71855	0.0197047
GO:0005992	trehalose biosynthetic process	biological_process	9	7	3058	65	71855	0.0203185
GO:0016042	lipid catabolic process	biological_process	6	31	3058	493	71855	0.0210173
GO:0009644	response to high light intensity	biological_process	8	11	3058	128	71855	0.0210442
GO:0009832	plant-type cell wall biogenesis	biological_process	6	15	3058	196	71855	0.0210707
GO:0032260	response to jasmonic acid stimulus involved in jasmonic acid and ethylene-dependent systemic resistance	biological_process	7	5	3058	38	71855	0.0217239
GO:0006124	ferredoxin metabolic process	biological_process	8	2	3058	6	71855	0.0242229
GO:0006007	glucose catabolic process	biological_process	9	2	3058	6	71855	0.0242229
GO:1902884	positive regulation of response to oxidative stress	biological_process	7	2	3058	6	71855	0.0242229
GO:0030644	cellular chloride ion homeostasis	biological_process	11	2	3058	6	71855	0.0242229
GO:1903705	positive regulation of production of siRNA involved in RNA interference	biological_process	9	2	3058	6	71855	0.0242229
GO:0015783	GDP-fucose transport	biological_process	10	2	3058	6	71855	0.0242229
GO:0006883	cellular sodium ion homeostasis	biological_process	11	2	3058	6	71855	0.0242229
GO:0006420	arginyl-tRNA aminoacylation	biological_process	13	2	3058	6	71855	0.0242229
GO:0009965	leaf morphogenesis	biological_process	6	10	3058	117	71855	0.0279129
GO:0055085	transmembrane transport	biological_process	6	29	3058	466	71855	0.0280215
GO:0097428	protein maturation by iron-sulfur cluster transfer	biological_process	8	3	3058	16	71855	0.0284612
GO:0015976	carbon utilization	biological_process	3	3	3058	16	71855	0.0284612
GO:0000162	tryptophan biosynthetic process	biological_process	11	6	3058	55	71855	0.028944
GO:1900056	negative regulation of leaf senescence	biological_process	10	5	3058	41	71855	0.0292368
GO:0042353	fucose biosynthetic process	biological_process	9	5	3058	41	71855	0.0292368
GO:0010431	seed maturation	biological_process	5	6	3058	56	71855	0.0312903
GO:2000652	regulation of secondary cell wall biogenesis	biological_process	6	5	3058	42	71855	0.0320625
GO:0009852	auxin catabolic process	biological_process	6	2	3058	7	71855	0.0329646
GO:0006072	glycerol-3-phosphate metabolic process	biological_process	8	3	3058	17	71855	0.0334907
GO:0009863	salicylic acid mediated signaling pathway	biological_process	5	8	3058	89	71855	0.0359198
GO:0006536	glutamate metabolic process	biological_process	11	3	3058	18	71855	0.0389483
GO:0006545	glycine biosynthetic process	biological_process	12	3	3058	18	71855	0.0389483
GO:0040008	regulation of growth	biological_process	5	9	3058	107	71855	0.0391023
GO:0019748	secondary metabolic process	biological_process	4	7	3058	75	71855	0.0403858
GO:0009115	xanthine catabolic process	biological_process	11	4	3058	31	71855	0.0412647
GO:0015706	nitrate transport	biological_process	9	12	3058	160	71855	0.0413873
GO:0044416	induction by symbiont of host defense response	biological_process	11	1	3058	1	71855	0.0425579
GO:0070880	fungal-type cell wall beta-glucan biosynthetic process	biological_process	11	1	3058	1	71855	0.0425579
GO:0009866	induced systemic resistance, ethylene mediated signaling pathway	biological_process	6	1	3058	1	71855	0.0425579
GO:0051083	'de novo' cotranslational protein folding	biological_process	6	1	3058	1	71855	0.0425579
GO:0000742	karyogamy involved in conjugation with cellular fusion	biological_process	8	1	3058	1	71855	0.0425579
GO:0010266	response to vitamin B1	biological_process	7	2	3058	8	71855	0.0427295
GO:1990069	stomatal opening	biological_process	5	2	3058	8	71855	0.0427295
GO:1901527	abscisic acid-activated signaling pathway involved in stomatal movement	biological_process	7	2	3058	8	71855	0.0427295
GO:0006421	asparaginyl-tRNA aminoacylation	biological_process	13	2	3058	8	71855	0.0427295
GO:0045487	gibberellin catabolic process	biological_process	11	3	3058	19	71855	0.044827
GO:0006730	one-carbon metabolic process	biological_process	5	6	3058	61	71855	0.0448614
GO:0051289	protein homotetramerization	biological_process	9	4	3058	32	71855	0.0456255
GO:0090333	regulation of stomatal closure	biological_process	7	4	3058	32	71855	0.0456255
GO:0042742	defense response to bacterium	biological_process	8	33	3058	569	71855	0.0469603
GO:0061077	chaperone-mediated protein folding	biological_process	5	8	3058	94	71855	0.0471897
GO:0009694	jasmonic acid metabolic process	biological_process	9	5	3058	47	71855	0.0486931
GO:0010268	brassinosteroid homeostasis	biological_process	8	9	3058	112	71855	0.0498477

## Sheet: Na vs Nr3
Table S2 The total GO terms in Na/Nr3 group
GO_ID	GO_Term	GO_function	GO_class	S gene number	TS gene number	B gene number	TB gene number	pvalue
GO:0004872	receptor activity	NA	NA	32	7784	85	71855	8.88595e-11
GO:0015238	drug transmembrane transporter activity	NA	NA	48	7784	212	71855	5.86302e-07
GO:0035428	hexose transmembrane transport	NA	NA	39	7784	186	71855	4.0824e-05
GO:0015197	peptide transporter activity	NA	NA	21	7784	84	71855	0.000191586
GO:0042936	dipeptide transporter activity	NA	NA	28	7784	170	71855	0.016198
GO:0080044	quercetin 7-O-glucosyltransferase activity	molecular_function	8	173	7784	735	71855	0
GO:0008289	lipid binding	molecular_function	4	104	7784	390	71855	0
GO:0080043	quercetin 3-O-glucosyltransferase activity	molecular_function	8	173	7784	735	71855	0
GO:0016709	oxidoreductase activity, acting on paired donors, with incorporation or reduction of molecular oxygen, NAD(P)H as one donor, and incorporation of one atom of oxygen	molecular_function	6	158	7784	717	71855	0
GO:0004601	peroxidase activity	molecular_function	4	224	7784	693	71855	0
GO:0004568	chitinase activity	molecular_function	7	62	7784	152	71855	0
GO:0004364	glutathione transferase activity	molecular_function	6	145	7784	351	71855	0
GO:0046564	oxalate decarboxylase activity	molecular_function	7	92	7784	217	71855	2.22045e-16
GO:0046914	transition metal ion binding	molecular_function	7	85	7784	313	71855	1.33227e-15
GO:0008061	chitin binding	molecular_function	5	51	7784	141	71855	1.88738e-15
GO:0030410	nicotianamine synthase activity	molecular_function	6	22	7784	36	71855	4.67629e-13
GO:0004864	protein phosphatase inhibitor activity	molecular_function	7	32	7784	73	71855	6.74127e-13
GO:0010427	abscisic acid binding	molecular_function	6	32	7784	75	71855	1.66189e-12
GO:0015112	nitrate transmembrane transporter activity	molecular_function	8	52	7784	170	71855	2.06513e-12
GO:0004497	monooxygenase activity	molecular_function	5	117	7784	565	71855	4.98901e-12
GO:0030170	pyridoxal phosphate binding	molecular_function	6	75	7784	315	71855	4.16595e-11
GO:0020037	heme binding	molecular_function	6	102	7784	494	71855	1.31285e-10
GO:0004674	protein serine/threonine kinase activity	molecular_function	8	567	7784	4107	71855	5.96477e-10
GO:0031409	pigment binding	molecular_function	4	28	7784	83	71855	2.20457e-08
GO:0004553	hydrolase activity, hydrolyzing O-glycosyl compounds	molecular_function	6	95	7784	500	71855	4.23372e-08
GO:0051213	dioxygenase activity	molecular_function	5	77	7784	387	71855	1.11821e-07
GO:0005345	purine nucleobase transmembrane transporter activity	molecular_function	6	20	7784	51	71855	1.31477e-07
GO:1990055	phenylacetaldehyde synthase activity	molecular_function	7	17	7784	39	71855	1.84809e-07
GO:0047216	inositol 3-alpha-galactosyltransferase activity	molecular_function	8	9	7784	12	71855	3.31122e-07
GO:0004837	tyrosine decarboxylase activity	molecular_function	7	17	7784	41	71855	4.43531e-07
GO:0004190	aspartic-type endopeptidase activity	molecular_function	8	63	7784	307	71855	4.96573e-07
GO:0016168	chlorophyll binding	molecular_function	6	35	7784	136	71855	8.43408e-07
GO:0045551	cinnamyl-alcohol dehydrogenase activity	molecular_function	7	22	7784	66	71855	8.70585e-07
GO:0008171	O-methyltransferase activity	molecular_function	7	33	7784	127	71855	1.35566e-06
GO:0005215	transporter activity	molecular_function	3	121	7784	728	71855	1.35864e-06
GO:0005509	calcium ion binding	molecular_function	7	108	7784	633	71855	1.42372e-06
GO:0003700	transcription factor activity, sequence-specific DNA binding	molecular_function	4	455	7784	3415	71855	1.75447e-06
GO:0003959	NADPH dehydrogenase activity	molecular_function	6	19	7784	54	71855	1.89571e-06
GO:0008422	beta-glucosidase activity	molecular_function	8	37	7784	156	71855	3.4576e-06
GO:0004462	lactoylglutathione lyase activity	molecular_function	6	13	7784	29	71855	3.52686e-06
GO:0004888	transmembrane signaling receptor activity	molecular_function	5	20	7784	61	71855	3.61249e-06
GO:0051119	sugar transmembrane transporter activity	molecular_function	6	22	7784	72	71855	4.48512e-06
GO:0004089	carbonate dehydratase activity	molecular_function	7	18	7784	55	71855	1.12622e-05
GO:0009899	ent-kaurene synthase activity	molecular_function	8	10	7784	20	71855	1.45915e-05
GO:0016759	cellulose synthase activity	molecular_function	8	24	7784	89	71855	1.81969e-05
GO:0001653	peptide receptor activity	molecular_function	5	21	7784	74	71855	2.58196e-05
GO:0005355	glucose transmembrane transporter activity	molecular_function	9	39	7784	186	71855	4.0824e-05
GO:0016208	AMP binding	molecular_function	5	14	7784	40	71855	4.51394e-05
GO:0016629	12-oxophytodienoate reductase activity	molecular_function	7	12	7784	31	71855	5.02266e-05
GO:0003962	cystathionine gamma-synthase activity	molecular_function	6	8	7784	15	71855	6.01076e-05
GO:0031492	nucleosomal DNA binding	molecular_function	8	8	7784	15	71855	6.01076e-05
GO:0009496	plastoquinol--plastocyanin reductase activity	molecular_function	7	5	7784	6	71855	8.13426e-05
GO:0016760	cellulose synthase (UDP-forming) activity	molecular_function	9	20	7784	74	71855	8.49876e-05
GO:0008752	FMN reductase activity	molecular_function	7	9	7784	20	71855	0.000112076
GO:0050242	pyruvate, phosphate dikinase activity	molecular_function	7	4	7784	4	71855	0.000137621
GO:0016624	oxidoreductase activity, acting on the aldehyde or oxo group of donors, disulfide as acceptor	molecular_function	6	4	7784	4	71855	0.000137621
GO:0015116	sulfate transmembrane transporter activity	molecular_function	8	13	7784	39	71855	0.000148626
GO:0015334	high-affinity oligopeptide transporter activity	molecular_function	8	21	7784	84	71855	0.000191586
GO:0008115	sarcosine oxidase activity	molecular_function	7	6	7784	10	71855	0.000229801
GO:0004854	xanthine dehydrogenase activity	molecular_function	7	11	7784	31	71855	0.000255574
GO:0016903	oxidoreductase activity, acting on the aldehyde or oxo group of donors	molecular_function	5	11	7784	31	71855	0.000255574
GO:0003863	3-methyl-2-oxobutanoate dehydrogenase (2-methylpropanoyl-transferring) activity	molecular_function	7	5	7784	7	71855	0.000259085
GO:0003955	NAD(P)H dehydrogenase (quinone) activity	molecular_function	7	16	7784	57	71855	0.000262749
GO:0033855	nicotianamine aminotransferase activity	molecular_function	7	9	7784	22	71855	0.000271199
GO:0004022	alcohol dehydrogenase (NAD) activity	molecular_function	7	14	7784	47	71855	0.000319766
GO:0043565	sequence-specific DNA binding	molecular_function	7	148	7784	1038	71855	0.000339149
GO:0050660	flavin adenine dinucleotide binding	molecular_function	6	47	7784	261	71855	0.000350576
GO:0047787	delta4-3-oxosteroid 5beta-reductase activity	molecular_function	8	6	7784	11	71855	0.000459059
GO:0004540	ribonuclease activity	molecular_function	7	13	7784	44	71855	0.000565495
GO:0005351	sugar:proton symporter activity	molecular_function	7	43	7784	239	71855	0.000618745
GO:0008863	formate dehydrogenase (NAD+) activity	molecular_function	7	5	7784	8	71855	0.000628915
GO:0008559	xenobiotic-transporting ATPase activity	molecular_function	9	19	7784	79	71855	0.000637602
GO:0030246	carbohydrate binding	molecular_function	4	86	7784	565	71855	0.000803927
GO:0003825	alpha,alpha-trehalose-phosphate synthase (UDP-forming) activity	molecular_function	8	9	7784	25	71855	0.000823524
GO:0042349	guiding stereospecific synthesis activity	molecular_function	5	38	7784	207	71855	0.000838156
GO:0016491	oxidoreductase activity	molecular_function	4	115	7784	795	71855	0.000862905
GO:0004197	cysteine-type endopeptidase activity	molecular_function	8	42	7784	236	71855	0.000888676
GO:0030247	polysaccharide binding	molecular_function	5	47	7784	273	71855	0.000960641
GO:0008398	sterol 14-demethylase activity	molecular_function	7	12	7784	41	71855	0.00100146
GO:0008519	ammonium transmembrane transporter activity	molecular_function	7	8	7784	21	71855	0.00104493
GO:0016762	xyloglucan:xyloglucosyl transferase activity	molecular_function	8	27	7784	134	71855	0.00109178
GO:0016798	hydrolase activity, acting on glycosyl bonds	molecular_function	5	32	7784	169	71855	0.0012168
GO:0009973	adenylyl-sulfate reductase activity	molecular_function	6	3	7784	3	71855	0.00127083
GO:0050203	oxalate-CoA ligase activity	molecular_function	7	3	7784	3	71855	0.00127083
GO:0036033	mediator complex binding	molecular_function	5	3	7784	3	71855	0.00127083
GO:0033854	glutamate-prephenate aminotransferase activity	molecular_function	7	3	7784	3	71855	0.00127083
GO:0033853	aspartate-prephenate aminotransferase activity	molecular_function	7	3	7784	3	71855	0.00127083
GO:0010242	oxygen evolving activity	molecular_function	5	3	7784	3	71855	0.00127083
GO:0004352	glutamate dehydrogenase (NAD+) activity	molecular_function	8	3	7784	3	71855	0.00127083
GO:0090415	7-hydroxymethyl chlorophyll a reductase activity	molecular_function	7	3	7784	3	71855	0.00127083
GO:0018826	methionine gamma-lyase activity	molecular_function	6	3	7784	3	71855	0.00127083
GO:0008756	o-succinylbenzoate-CoA ligase activity	molecular_function	7	3	7784	3	71855	0.00127083
GO:0033741	adenylyl-sulfate reductase (glutathione) activity	molecular_function	7	3	7784	3	71855	0.00127083
GO:0015075	ion transmembrane transporter activity	molecular_function	5	3	7784	3	71855	0.00127083
GO:0004648	O-phospho-L-serine:2-oxoglutarate aminotransferase activity	molecular_function	7	3	7784	3	71855	0.00127083
GO:0046975	histone methyltransferase activity (H3-K36 specific	molecular_function	10	5	7784	9	71855	0.00128849
GO:0050105	L-gulonolactone oxidase activity	molecular_function	7	13	7784	48	71855	0.00139006
GO:0004640	phosphoribosylanthranilate isomerase activity	molecular_function	7	6	7784	13	71855	0.00140682
GO:0035671	enone reductase activity	molecular_function	7	6	7784	13	71855	0.00140682
GO:0042937	tripeptide transporter activity	molecular_function	8	23	7784	111	71855	0.00167121
GO:0004805	trehalose-phosphatase activity	molecular_function	9	13	7784	49	71855	0.00170671
GO:0015171	amino acid transmembrane transporter activity	molecular_function	7	37	7784	208	71855	0.00174169
GO:0009672	auxin:proton symporter activity	molecular_function	11	7	7784	18	71855	0.00187901
GO:0004066	asparagine synthase (glutamine-hydrolyzing) activity	molecular_function	7	9	7784	28	71855	0.00206121
GO:0005544	calcium-dependent phospholipid binding	molecular_function	6	22	7784	107	71855	0.00230544
GO:0003885	D-arabinono-1,4-lactone oxidase activity	molecular_function	7	13	7784	51	71855	0.00251948
GO:0051753	mannan synthase activity	molecular_function	9	15	7784	63	71855	0.00253097
GO:0050662	coenzyme binding	molecular_function	5	33	7784	184	71855	0.00260236
GO:0033729	anthocyanidin reductase activity	molecular_function	7	11	7784	41	71855	0.00343866
GO:0016767	geranylgeranyl-diphosphate geranylgeranyltransferase activity	molecular_function	8	4	7784	7	71855	0.00367445
GO:0016710	trans-cinnamate 4-monooxygenase activity	molecular_function	7	5	7784	11	71855	0.00392061
GO:0003868	4-hydroxyphenylpyruvate dioxygenase activity	molecular_function	7	3	7784	4	71855	0.00467047
GO:0004351	glutamate decarboxylase activity	molecular_function	7	6	7784	16	71855	0.00492925
GO:0015210	uracil transmembrane transporter activity	molecular_function	7	6	7784	16	71855	0.00492925
GO:0005516	calmodulin binding	molecular_function	5	74	7784	508	71855	0.00538529
GO:0004029	aldehyde dehydrogenase (NAD) activity	molecular_function	7	13	7784	56	71855	0.0059868
GO:0004473	malate dehydrogenase (decarboxylating) (NADP+) activity	molecular_function	8	5	7784	12	71855	0.00612543
GO:0010284	lariciresinol reductase activity	molecular_function	7	5	7784	12	71855	0.00612543
GO:0033946	xyloglucan-specific endo-beta-1,4-glucanase activity	molecular_function	8	7	7784	22	71855	0.00682824
GO:0004069	L-aspartate:2-oxoglutarate aminotransferase activity	molecular_function	7	6	7784	17	71855	0.00692736
GO:0004067	asparaginase activity	molecular_function	7	6	7784	17	71855	0.00692736
GO:0008798	beta-aspartyl-peptidase activity	molecular_function	9	6	7784	17	71855	0.00692736
GO:0010283	pinoresinol reductase activity	molecular_function	7	6	7784	17	71855	0.00692736
GO:0008839	4-hydroxy-tetrahydrodipicolinate reductase	molecular_function	7	6	7784	17	71855	0.00692736
GO:0015292	uniporter activity	molecular_function	7	6	7784	17	71855	0.00692736
GO:0016722	oxidoreductase activity, oxidizing metal ions	molecular_function	5	26	7784	145	71855	0.00693969
GO:0005384	manganese ion transmembrane transporter activity	molecular_function	10	12	7784	52	71855	0.00851196
GO:0016799	hydrolase activity, hydrolyzing N-glycosyl compounds	molecular_function	6	9	7784	34	71855	0.00861573
GO:0044183	protein binding involved in protein folding	molecular_function	3	7	7784	23	71855	0.00891202
GO:0008517	folic acid transporter activity	molecular_function	8	5	7784	13	71855	0.00907456
GO:0005460	UDP-glucose transmembrane transporter activity	molecular_function	8	5	7784	13	71855	0.00907456
GO:0036263	L-DOPA monooxygenase activity	molecular_function	8	5	7784	13	71855	0.00907456
GO:0004503	monophenol monooxygenase activity	molecular_function	7	5	7784	13	71855	0.00907456
GO:0016831	carboxy-lyase activity	molecular_function	6	6	7784	18	71855	0.00945154
GO:0016747	transferase activity, transferring acyl groups other than amino-acyl groups	molecular_function	6	53	7784	354	71855	0.00980451
GO:0008429	phosphatidylethanolamine binding	molecular_function	6	8	7784	29	71855	0.0100228
GO:0004740	pyruvate dehydrogenase (acetyl-transferring) kinase activity	molecular_function	8	3	7784	5	71855	0.0107334
GO:0009703	nitrate reductase (NADH) activity	molecular_function	7	4	7784	9	71855	0.0110652
GO:0008940	nitrate reductase activity	molecular_function	6	4	7784	9	71855	0.0110652
GO:0005344	oxygen transporter activity	molecular_function	4	4	7784	9	71855	0.0110652
GO:0008792	arginine decarboxylase activity	molecular_function	7	4	7784	9	71855	0.0110652
GO:0050464	nitrate reductase (NADPH) activity	molecular_function	7	4	7784	9	71855	0.0110652
GO:0043546	molybdopterin cofactor binding	molecular_function	6	4	7784	9	71855	0.0110652
GO:0000994	RNA polymerase III core binding	molecular_function	8	2	7784	2	71855	0.0117339
GO:0008379	thioredoxin peroxidase activity	molecular_function	5	2	7784	2	71855	0.0117339
GO:0004604	phosphoadenylyl-sulfate reductase (thioredoxin) activity	molecular_function	7	2	7784	2	71855	0.0117339
GO:0016985	mannan endo-1,4-beta-mannosidase activity	molecular_function	9	6	7784	19	71855	0.0125681
GO:0004356	glutamate-ammonia ligase activity	molecular_function	8	5	7784	14	71855	0.0128732
GO:0009678	hydrogen-translocating pyrophosphatase activity	molecular_function	8	5	7784	14	71855	0.0128732
GO:0008417	fucosyltransferase activity	molecular_function	7	12	7784	56	71855	0.0153644
GO:0004620	phospholipase activity	molecular_function	7	17	7784	90	71855	0.0158035
GO:0008891	glycolate oxidase activity	molecular_function	8	6	7784	20	71855	0.0163398
GO:0004617	phosphoglycerate dehydrogenase activity	molecular_function	7	6	7784	20	71855	0.0163398
GO:0005274	allantoin uptake transmembrane transporter activity	molecular_function	11	4	7784	10	71855	0.0168772
GO:0004425	indole-3-glycerol-phosphate synthase activity	molecular_function	7	4	7784	10	71855	0.0168772
GO:0052689	carboxylic ester hydrolase activity	molecular_function	6	85	7784	625	71855	0.0171728
GO:0004033	aldo-keto reductase (NADP) activity	molecular_function	7	11	7784	51	71855	0.0189308
GO:0008757	S-adenosylmethionine-dependent methyltransferase activity	molecular_function	7	58	7784	408	71855	0.0196159
GO:0047760	butyrate-CoA ligase activity	molecular_function	7	3	7784	6	71855	0.019744
GO:0032454	histone demethylase activity (H3-K9 specific	molecular_function	6	3	7784	6	71855	0.019744
GO:0043813	phosphatidylinositol-3,5-bisphosphate 5-phosphatase activity	molecular_function	10	3	7784	6	71855	0.019744
GO:0004777	succinate-semialdehyde dehydrogenase (NAD+) activity	molecular_function	7	3	7784	6	71855	0.019744
GO:0036381	pyridoxal 5'-phosphate synthase (glutamine hydrolysing) activity	molecular_function	7	3	7784	6	71855	0.019744
GO:0036455	iron-sulfur transferase activity	molecular_function	6	3	7784	6	71855	0.019744
GO:0004612	phosphoenolpyruvate carboxykinase (ATP) activity	molecular_function	8	3	7784	6	71855	0.019744
GO:0009013	succinate-semialdehyde dehydrogenase [NAD(P)+] activity	molecular_function	7	3	7784	6	71855	0.019744
GO:0008308	voltage-gated anion channel activity	molecular_function	10	12	7784	58	71855	0.0200586
GO:0030151	molybdenum ion binding	molecular_function	8	6	7784	21	71855	0.0208243
GO:0042803	protein homodimerization activity	molecular_function	6	48	7784	330	71855	0.0216932
GO:0004792	thiosulfate sulfurtransferase activity	molecular_function	7	5	7784	16	71855	0.0233818
GO:0043621	protein self-association	molecular_function	5	23	7784	138	71855	0.0240607
GO:0004049	anthranilate synthase activity	molecular_function	7	4	7784	11	71855	0.0242809
GO:0008810	cellulase activity	molecular_function	7	13	7784	67	71855	0.0262718
GO:0016157	sucrose synthase activity	molecular_function	8	7	7784	28	71855	0.0266493
GO:0080118	brassinosteroid sulfotransferase activity	molecular_function	7	5	7784	17	71855	0.0302378
GO:0004802	transketolase activity	molecular_function	6	3	7784	7	71855	0.0317962
GO:0004013	adenosylhomocysteinase activity	molecular_function	7	3	7784	7	71855	0.0317962
GO:0046527	glucosyltransferase activity	molecular_function	7	7	7784	29	71855	0.0319396
GO:0008194	UDP-glycosyltransferase activity	molecular_function	6	19	7784	112	71855	0.032063
GO:0045549	9-cis-epoxycarotenoid dioxygenase activity	molecular_function	8	6	7784	23	71855	0.0321295
GO:0005432	calcium:sodium antiporter activity	molecular_function	10	6	7784	23	71855	0.0321295
GO:0003992	N2-acetyl-L-ornithine:2-oxoglutarate 5-aminotransferase activity	molecular_function	7	2	7784	3	71855	0.03266
GO:0008251	tRNA-specific adenosine deaminase activity	molecular_function	8	2	7784	3	71855	0.03266
GO:0005254	chloride channel activity	molecular_function	8	2	7784	3	71855	0.03266
GO:0008419	RNA lariat debranching enzyme activity	molecular_function	10	2	7784	3	71855	0.03266
GO:0051059	NF-kappaB binding	molecular_function	8	2	7784	3	71855	0.03266
GO:0045158	electron transporter, transferring electrons within cytochrome b6/f complex of photosystem II activity	molecular_function	6	2	7784	3	71855	0.03266
GO:0046028	electron transporter, transferring electrons from cytochrome b6/f complex of photosystem II activity	molecular_function	6	2	7784	3	71855	0.03266
GO:0048306	calcium-dependent protein binding	molecular_function	5	2	7784	3	71855	0.03266
GO:0003842	1-pyrroline-5-carboxylate dehydrogenase activity	molecular_function	7	2	7784	3	71855	0.03266
GO:0004070	aspartate carbamoyltransferase activity	molecular_function	7	2	7784	3	71855	0.03266
GO:0000248	C-5 sterol desaturase activity	molecular_function	7	2	7784	3	71855	0.03266
GO:0047036	codeinone reductase (NADPH) activity	molecular_function	7	4	7784	12	71855	0.0333586
GO:0018858	benzoate-CoA ligase activity	molecular_function	7	4	7784	12	71855	0.0333586
GO:0047634	agmatine N4-coumaroyltransferase activity	molecular_function	7	12	7784	63	71855	0.036347
GO:0080150	S-adenosyl-L-methionine:benzoic acid carboxyl methyl transferase activity	molecular_function	8	5	7784	18	71855	0.0382325
GO:0004321	fatty-acyl-CoA synthase activity	molecular_function	8	6	7784	24	71855	0.0390307
GO:0048038	quinone binding	molecular_function	5	11	7784	57	71855	0.0403554
GO:0030983	mismatched DNA binding	molecular_function	8	4	7784	13	71855	0.0441516
GO:0008453	alanine-glyoxylate transaminase activity	molecular_function	7	4	7784	13	71855	0.0441516
GO:0015293	symporter activity	molecular_function	7	10	7784	51	71855	0.0447494
GO:0008281	sulfonylurea receptor activity	molecular_function	6	3	7784	8	71855	0.0468419
GO:0046577	long-chain-alcohol oxidase activity	molecular_function	7	3	7784	8	71855	0.0468419
GO:0003977	UDP-N-acetylglucosamine diphosphorylase activity	molecular_function	8	3	7784	8	71855	0.0468419
GO:0005507	copper ion binding	molecular_function	8	52	7784	380	71855	0.0470439
GO:0016652	oxidoreductase activity, acting on NAD(P)H, NAD(P) as acceptor	molecular_function	6	5	7784	19	71855	0.0473983
GO:0004471	malate dehydrogenase (decarboxylating) (NAD+) activity	molecular_function	8	5	7784	19	71855	0.0473983
GO:0004470	malic enzyme activity	molecular_function	7	5	7784	19	71855	0.0473983
GO:0005576	extracellular region	cellular_component	3	618	7784	3838	71855	0
GO:0009505	plant-type cell wall	cellular_component	6	214	7784	917	71855	0
GO:0005618	cell wall	cellular_component	5	337	7784	1628	71855	0
GO:0043231	intracellular membrane-bounded organelle	cellular_component	5	204	7784	1056	71855	4.44089e-16
GO:0048046	apoplast	cellular_component	4	153	7784	748	71855	8.43769e-15
GO:0005886	plasma membrane	cellular_component	4	1356	7784	10439	71855	3.60822e-14
GO:0009506	plasmodesma	cellular_component	5	410	7784	2743	71855	8.93896e-12
GO:0000325	plant-type vacuole	cellular_component	7	50	7784	194	71855	4.13495e-09
GO:0016020	membrane	cellular_component	3	497	7784	3732	71855	6.14906e-07
GO:0010287	plastoglobule	cellular_component	8	47	7784	209	71855	9.36965e-07
GO:0009538	photosystem I reaction center	cellular_component	6	8	7784	15	71855	6.01076e-05
GO:0009512	cytochrome b6f complex	cellular_component	6	5	7784	6	71855	8.13426e-05
GO:0046658	anchored component of plasma membrane	cellular_component	6	108	7784	699	71855	0.000107984
GO:0005887	integral component of plasma membrane	cellular_component	6	116	7784	786	71855	0.000390783
GO:0030173	integral component of Golgi membrane	cellular_component	7	22	7784	96	71855	0.000510931
GO:0012506	vesicle membrane	cellular_component	5	5	7784	10	71855	0.00234718
GO:0009986	cell surface	cellular_component	4	10	7784	34	71855	0.00249323
GO:0043668	exine	cellular_component	5	7	7784	22	71855	0.00682824
GO:0048226	Casparian strip	cellular_component	6	8	7784	28	71855	0.00800395
GO:0000326	protein storage vacuole	cellular_component	8	7	7784	23	71855	0.00891202
GO:0009535	chloroplast thylakoid membrane	cellular_component	8	116	7784	867	71855	0.010337
GO:0009575	chromoplast stroma	cellular_component	8	4	7784	9	71855	0.0110652
GO:0000792	heterochromatin	cellular_component	7	3	7784	6	71855	0.019744
GO:0009531	secondary cell wall	cellular_component	7	3	7784	6	71855	0.019744
GO:0031304	intrinsic component of mitochondrial inner membrane	cellular_component	7	3	7784	6	71855	0.019744
GO:0005950	anthranilate synthase complex	cellular_component	6	4	7784	11	71855	0.0242809
GO:0031966	mitochondrial membrane	cellular_component	5	21	7784	124	71855	0.0256481
GO:0005764	lysosome	cellular_component	8	26	7784	163	71855	0.028679
GO:0042646	plastid nucleoid	cellular_component	4	3	7784	7	71855	0.0317962
GO:0034081	polyketide synthase complex	cellular_component	4	2	7784	3	71855	0.03266
GO:0009707	chloroplast outer membrane	cellular_component	7	23	7784	145	71855	0.0399159
GO:0000786	nucleosome	cellular_component	5	38	7784	267	71855	0.0493683
GO:0009664	plant-type cell wall organization	biological_process	7	180	7784	530	71855	0
GO:0006749	glutathione metabolic process	biological_process	8	146	7784	347	71855	1.11022e-16
GO:0006869	lipid transport	biological_process	7	97	7784	311	71855	1.11022e-16
GO:0033609	oxalate metabolic process	biological_process	9	92	7784	217	71855	2.22045e-16
GO:0052696	flavonoid glucuronidation	biological_process	6	189	7784	826	71855	2.22045e-16
GO:0009407	toxin catabolic process	biological_process	6	89	7784	189	71855	2.22045e-16
GO:0044550	secondary metabolite biosynthetic process	biological_process	5	167	7784	726	71855	3.33067e-16
GO:0009627	systemic acquired resistance	biological_process	7	38	7784	82	71855	5.55112e-16
GO:0009813	flavonoid biosynthetic process	biological_process	6	205	7784	932	71855	5.55112e-16
GO:0030001	metal ion transport	biological_process	8	89	7784	332	71855	1.11022e-15
GO:0046916	cellular transition metal ion homeostasis	biological_process	11	85	7784	313	71855	1.33227e-15
GO:0009414	response to water deprivation	biological_process	5	149	7784	736	71855	4.57412e-14
GO:0055114	oxidation-reduction process	biological_process	4	391	7784	2506	71855	7.41629e-14
GO:0080163	regulation of protein serine/threonine phosphatase activity	biological_process	12	32	7784	69	71855	9.74776e-14
GO:0030418	nicotianamine biosynthetic process	biological_process	7	22	7784	36	71855	4.67629e-13
GO:0009611	response to wounding	biological_process	5	142	7784	712	71855	5.8431e-13
GO:0010233	phloem transport	biological_process	7	23	7784	40	71855	8.49154e-13
GO:0006952	defense response	biological_process	5	432	7784	2876	71855	1.18716e-12
GO:1901430	positive regulation of syringal lignin biosynthetic process	biological_process	9	38	7784	109	71855	2.41244e-11
GO:0042744	hydrogen peroxide catabolic process	biological_process	8	62	7784	237	71855	3.16869e-11
GO:0009682	induced systemic resistance	biological_process	9	19	7784	35	71855	3.22833e-10
GO:0009809	lignin biosynthetic process	biological_process	8	90	7784	435	71855	1.38342e-09
GO:0006979	response to oxidative stress	biological_process	5	108	7784	566	71855	4.1713e-09
GO:0009768	photosynthesis, light harvesting in photosystem I	biological_process	7	29	7784	86	71855	1.25804e-08
GO:0042542	response to hydrogen peroxide	biological_process	7	44	7784	166	71855	1.37641e-08
GO:0006032	chitin catabolic process	biological_process	8	30	7784	92	71855	1.71778e-08
GO:0010089	xylem development	biological_process	7	45	7784	173	71855	1.76981e-08
GO:0005992	trehalose biosynthetic process	biological_process	9	24	7784	65	71855	3.00431e-08
GO:0006468	protein phosphorylation	biological_process	9	491	7784	3591	71855	3.06578e-08
GO:0006855	drug transmembrane transport	biological_process	7	52	7784	219	71855	4.02107e-08
GO:0006863	purine nucleobase transport	biological_process	8	20	7784	51	71855	1.31477e-07
GO:0045851	pH reduction	biological_process	11	20	7784	52	71855	1.91856e-07
GO:0019438	aromatic compound biosynthetic process	biological_process	6	33	7784	118	71855	2.17674e-07
GO:0045333	cellular respiration	biological_process	7	12	7784	21	71855	2.96391e-07
GO:0009826	unidimensional cell growth	biological_process	7	82	7784	440	71855	7.67536e-07
GO:0010731	protein glutathionylation	biological_process	9	9	7784	13	71855	9.71678e-07
GO:0006520	cellular amino acid metabolic process	biological_process	8	29	7784	103	71855	9.86511e-07
GO:0098542	defense response to other organism	biological_process	6	23	7784	72	71855	1.15825e-06
GO:0009828	plant-type cell wall loosening	biological_process	9	42	7784	180	71855	1.25011e-06
GO:0042549	photosystem II stabilization	biological_process	9	7	7784	8	71855	1.26489e-06
GO:0010266	response to vitamin B1	biological_process	7	7	7784	8	71855	1.26489e-06
GO:0009831	plant-type cell wall modification involved in multidimensional cell growth	biological_process	9	40	7784	171	71855	2.06493e-06
GO:0015706	nitrate transport	biological_process	9	38	7784	160	71855	2.48441e-06
GO:0050832	defense response to fungus	biological_process	8	100	7784	585	71855	3.12476e-06
GO:0006561	proline biosynthetic process	biological_process	12	13	7784	29	71855	3.52686e-06
GO:0009738	abscisic acid-activated signaling pathway	biological_process	6	92	7784	529	71855	3.67634e-06
GO:0009832	plant-type cell wall biogenesis	biological_process	6	43	7784	196	71855	5.19221e-06
GO:0042343	indole glucosinolate metabolic process	biological_process	9	13	7784	30	71855	5.60492e-06
GO:0009817	defense response to fungus, incompatible interaction	biological_process	7	17	7784	48	71855	5.89285e-06
GO:0001666	response to hypoxia	biological_process	5	27	7784	101	71855	6.71709e-06
GO:0080027	response to herbivore	biological_process	7	10	7784	19	71855	8.08414e-06
GO:0001944	vasculature development	biological_process	6	19	7784	59	71855	8.44978e-06
GO:0009631	cold acclimation	biological_process	6	43	7784	200	71855	8.88709e-06
GO:0030163	protein catabolic process	biological_process	7	65	7784	348	71855	9.27632e-06
GO:0032355	response to estradiol	biological_process	6	9	7784	16	71855	1.14529e-05
GO:1900039	positive regulation of cellular response to hypoxia	biological_process	7	9	7784	16	71855	1.14529e-05
GO:0009413	response to flooding	biological_process	5	9	7784	16	71855	1.14529e-05
GO:0015976	carbon utilization	biological_process	3	9	7784	16	71855	1.14529e-05
GO:0031000	response to caffeine	biological_process	6	9	7784	16	71855	1.14529e-05
GO:0009733	response to auxin	biological_process	6	100	7784	606	71855	1.42773e-05
GO:0009409	response to cold	biological_process	5	120	7784	758	71855	1.57221e-05
GO:0045962	positive regulation of development, heterochronic	biological_process	7	9	7784	17	71855	2.19859e-05
GO:0006559	L-phenylalanine catabolic process	biological_process	11	25	7784	98	71855	3.44047e-05
GO:0019684	photosynthesis, light reaction	biological_process	6	11	7784	26	71855	3.90009e-05
GO:0046323	glucose import	biological_process	12	39	7784	186	71855	4.0824e-05
GO:0000162	tryptophan biosynthetic process	biological_process	11	17	7784	55	71855	4.50812e-05
GO:0010431	seed maturation	biological_process	5	17	7784	56	71855	5.82281e-05
GO:0010200	response to chitin	biological_process	7	53	7784	285	71855	6.57015e-05
GO:0015979	photosynthesis	biological_process	5	42	7784	211	71855	7.51791e-05
GO:2000122	negative regulation of stomatal complex development	biological_process	9	5	7784	6	71855	8.13426e-05
GO:0048450	floral organ structural organization	biological_process	6	5	7784	6	71855	8.13426e-05
GO:0031408	oxylipin biosynthetic process	biological_process	11	25	7784	103	71855	8.32648e-05
GO:0070417	cellular response to cold	biological_process	6	18	7784	63	71855	8.64616e-05
GO:0080143	regulation of amino acid export	biological_process	10	11	7784	28	71855	8.82177e-05
GO:0007043	cell-cell junction assembly	biological_process	7	6	7784	9	71855	0.000101255
GO:0009737	response to abscisic acid	biological_process	6	138	7784	932	71855	0.000102538
GO:0009626	plant-type hypersensitive response	biological_process	6	61	7784	347	71855	0.000105638
GO:0016131	brassinosteroid metabolic process	biological_process	8	9	7784	20	71855	0.000112076
GO:0006090	pyruvate metabolic process	biological_process	9	4	7784	4	71855	0.000137621
GO:0009408	response to heat	biological_process	5	73	7784	439	71855	0.000147691
GO:0009615	response to virus	biological_process	7	27	7784	120	71855	0.000174943
GO:0007166	cell surface receptor signaling pathway	biological_process	5	84	7784	525	71855	0.000188459
GO:0051707	response to other organism	biological_process	6	32	7784	153	71855	0.000199634
GO:0009115	xanthine catabolic process	biological_process	11	11	7784	31	71855	0.000255574
GO:0000271	polysaccharide biosynthetic process	biological_process	7	22	7784	92	71855	0.000271126
GO:0042742	defense response to bacterium	biological_process	8	89	7784	569	71855	0.000271312
GO:0009873	ethylene-activated signaling pathway	biological_process	7	84	7784	533	71855	0.000309548
GO:0006873	cellular ion homeostasis	biological_process	8	14	7784	47	71855	0.000319766
GO:0055085	transmembrane transport	biological_process	6	75	7784	466	71855	0.000334786
GO:0009718	anthocyanin-containing compound biosynthetic process	biological_process	7	13	7784	42	71855	0.000341967
GO:0071577	zinc II ion transmembrane transport	biological_process	11	16	7784	59	71855	0.000403529
GO:0009635	response to herbicide	biological_process	5	10	7784	28	71855	0.000457971
GO:1901657	glycosyl compound metabolic process	biological_process	6	24	7784	109	71855	0.000544444
GO:0042183	formate catabolic process	biological_process	8	5	7784	8	71855	0.000628915
GO:0046686	response to cadmium ion	biological_process	7	108	7784	733	71855	0.000639859
GO:0042128	nitrate assimilation	biological_process	8	26	7784	125	71855	0.000818944
GO:0009695	jasmonic acid biosynthetic process	biological_process	10	24	7784	112	71855	0.00082066
GO:0010120	camalexin biosynthetic process	biological_process	9	9	7784	25	71855	0.000823524
GO:1900425	negative regulation of defense response to bacterium	biological_process	8	10	7784	30	71855	0.000855919
GO:0072488	ammonium transmembrane transport	biological_process	9	8	7784	21	71855	0.00104493
GO:0015695	organic cation transport	biological_process	8	8	7784	21	71855	0.00104493
GO:0019740	nitrogen utilization	biological_process	3	8	7784	21	71855	0.00104493
GO:0006865	amino acid transport	biological_process	10	11	7784	36	71855	0.00108734
GO:0009863	salicylic acid mediated signaling pathway	biological_process	5	20	7784	89	71855	0.00116314
GO:0003333	amino acid transmembrane transport	biological_process	11	35	7784	190	71855	0.00122949
GO:0033611	oxalate catabolic process	biological_process	10	3	7784	3	71855	0.00127083
GO:0009095	aromatic amino acid family biosynthetic process, prephenate pathway	biological_process	11	3	7784	3	71855	0.00127083
GO:2000306	positive regulation of photomorphogenesis	biological_process	9	3	7784	3	71855	0.00127083
GO:0019458	methionine catabolic process via 2-oxobutanoate	biological_process	12	3	7784	3	71855	0.00127083
GO:0009970	cellular response to sulfate starvation	biological_process	9	3	7784	3	71855	0.00127083
GO:1903508	positive regulation of nucleic acid-templated transcription	biological_process	10	3	7784	3	71855	0.00127083
GO:0019379	sulfate assimilation, phosphoadenylyl sulfate reduction by phosphoadenylyl-sulfate reductase (thioredoxin	biological_process	7	3	7784	3	71855	0.00127083
GO:0033354	chlorophyll cycle	biological_process	9	3	7784	3	71855	0.00127083
GO:0071370	cellular response to gibberellin stimulus	biological_process	7	3	7784	3	71855	0.00127083
GO:0070544	histone H3-K36 demethylation	biological_process	13	5	7784	9	71855	0.00128849
GO:0046653	tetrahydrofolate metabolic process	biological_process	7	6	7784	13	71855	0.00140682
GO:0042939	tripeptide transport	biological_process	10	23	7784	111	71855	0.00167121
GO:0009969	xyloglucan biosynthetic process	biological_process	10	22	7784	105	71855	0.00179413
GO:0010037	response to carbon dioxide	biological_process	6	7	7784	18	71855	0.00187901
GO:0006809	nitric oxide biosynthetic process	biological_process	8	7	7784	18	71855	0.00187901
GO:0010268	brassinosteroid homeostasis	biological_process	8	23	7784	112	71855	0.00189102
GO:0006529	asparagine biosynthetic process	biological_process	12	9	7784	28	71855	0.00206121
GO:0009651	response to salt stress	biological_process	6	134	7784	970	71855	0.00208462
GO:0009807	lignan biosynthetic process	biological_process	8	6	7784	14	71855	0.00223708
GO:0048830	adventitious root development	biological_process	7	6	7784	14	71855	0.00223708
GO:0045824	negative regulation of innate immune response	biological_process	8	6	7784	14	71855	0.00223708
GO:0006508	proteolysis	biological_process	7	125	7784	903	71855	0.00266738
GO:0034638	phosphatidylcholine catabolic process	biological_process	10	7	7784	19	71855	0.00269891
GO:0009617	response to bacterium	biological_process	7	33	7784	185	71855	0.00284413
GO:0006950	response to stress	biological_process	4	28	7784	150	71855	0.00292786
GO:0030244	cellulose biosynthetic process	biological_process	11	22	7784	109	71855	0.00293488
GO:0006857	oligopeptide transport	biological_process	9	46	7784	282	71855	0.00323699
GO:1900056	negative regulation of leaf senescence	biological_process	10	11	7784	41	71855	0.00343866
GO:0009964	negative regulation of flavonoid biosynthetic process	biological_process	8	11	7784	41	71855	0.00343866
GO:0071555	cell wall organization	biological_process	6	87	7784	603	71855	0.00360442
GO:0009699	phenylpropanoid biosynthetic process	biological_process	7	43	7784	262	71855	0.00383903
GO:0010248	establishment or maintenance of transmembrane electrochemical gradient	biological_process	8	5	7784	11	71855	0.00392061
GO:0031640	killing of cells of other organism	biological_process	4	11	7784	42	71855	0.00420986
GO:0016045	detection of bacterium	biological_process	8	8	7784	26	71855	0.00489561
GO:0019953	sexual reproduction	biological_process	4	20	7784	100	71855	0.00492922
GO:0010015	root morphogenesis	biological_process	6	7	7784	21	71855	0.00512878
GO:0010119	regulation of stomatal movement	biological_process	6	22	7784	114	71855	0.0051644
GO:0009555	pollen development	biological_process	6	59	7784	390	71855	0.00543942
GO:1902128	(-)-lariciresinol catabolic process	biological_process	8	5	7784	12	71855	0.00612543
GO:1902135	(+)-secoisolariciresinol biosynthetic process	biological_process	9	5	7784	12	71855	0.00612543
GO:1902132	(+)-lariciresinol biosynthetic process	biological_process	9	5	7784	12	71855	0.00612543
GO:2000032	regulation of secondary shoot formation	biological_process	8	5	7784	12	71855	0.00612543
GO:1902125	(+)-pinoresinol catabolic process	biological_process	8	5	7784	12	71855	0.00612543
GO:0001887	selenium compound metabolic process	biological_process	5	8	7784	27	71855	0.00630602
GO:0015833	peptide transport	biological_process	8	21	7784	109	71855	0.00631121
GO:0046208	spermine catabolic process	biological_process	11	4	7784	8	71855	0.00671998
GO:0009308	amine metabolic process	biological_process	6	4	7784	8	71855	0.00671998
GO:0010067	procambium histogenesis	biological_process	7	6	7784	17	71855	0.00692736
GO:0006516	glycoprotein catabolic process	biological_process	8	6	7784	17	71855	0.00692736
GO:0002679	respiratory burst involved in defense response	biological_process	5	10	7784	39	71855	0.00731512
GO:0009251	glucan catabolic process	biological_process	8	11	7784	45	71855	0.00737181
GO:0010411	xyloglucan metabolic process	biological_process	9	27	7784	154	71855	0.00814888
GO:0009691	cytokinin biosynthetic process	biological_process	7	9	7784	34	71855	0.00861573
GO:0009860	pollen tube growth	biological_process	8	33	7784	199	71855	0.00881515
GO:0005985	sucrose metabolic process	biological_process	8	7	7784	23	71855	0.00891202
GO:0033383	geranyl diphosphate metabolic process	biological_process	8	5	7784	13	71855	0.00907456
GO:0006536	glutamate metabolic process	biological_process	11	6	7784	18	71855	0.00945154
GO:0009416	response to light stimulus	biological_process	6	84	7784	602	71855	0.00973444
GO:0010154	fruit development	biological_process	6	14	7784	66	71855	0.0101676
GO:0016998	cell wall macromolecule catabolic process	biological_process	8	14	7784	66	71855	0.0101676
GO:0009685	gibberellin metabolic process	biological_process	10	9	7784	35	71855	0.0105056
GO:0042353	fucose biosynthetic process	biological_process	9	10	7784	41	71855	0.0105628
GO:0019344	cysteine biosynthetic process	biological_process	11	3	7784	5	71855	0.0107334
GO:0051819	induction of tumor, nodule, or growth in other organism involved in symbiotic interaction	biological_process	7	3	7784	5	71855	0.0107334
GO:0009220	pyrimidine ribonucleotide biosynthetic process	biological_process	11	4	7784	9	71855	0.0110652
GO:1902025	nitrate import	biological_process	10	4	7784	9	71855	0.0110652
GO:0090548	response to nitrate starvation	biological_process	6	4	7784	9	71855	0.0110652
GO:0006878	cellular copper ion homeostasis	biological_process	12	2	7784	2	71855	0.0117339
GO:0090057	root radial pattern formation	biological_process	7	2	7784	2	71855	0.0117339
GO:0050830	defense response to Gram-positive bacterium	biological_process	9	2	7784	2	71855	0.0117339
GO:0061157	mRNA destabilization	biological_process	11	2	7784	2	71855	0.0117339
GO:0016480	negative regulation of transcription from RNA polymerase III promoter	biological_process	10	2	7784	2	71855	0.0117339
GO:0070217	transcription factor TFIIIB complex assembly	biological_process	8	2	7784	2	71855	0.0117339
GO:0046355	mannan catabolic process	biological_process	10	6	7784	19	71855	0.0125681
GO:0006073	cellular glucan metabolic process	biological_process	8	5	7784	14	71855	0.0128732
GO:0042938	dipeptide transport	biological_process	10	28	7784	170	71855	0.016198
GO:0002215	defense response to nematode	biological_process	7	6	7784	20	71855	0.0163398
GO:0033345	asparagine catabolic process via L-aspartate	biological_process	13	6	7784	20	71855	0.0163398
GO:0009070	serine family amino acid biosynthetic process	biological_process	11	6	7784	20	71855	0.0163398
GO:0043100	pyrimidine nucleobase salvage	biological_process	9	4	7784	10	71855	0.0168772
GO:0015857	uracil transport	biological_process	9	4	7784	10	71855	0.0168772
GO:0015720	allantoin transport	biological_process	7	4	7784	10	71855	0.0168772
GO:0043068	positive regulation of programmed cell death	biological_process	8	12	7784	57	71855	0.0175944
GO:0010109	regulation of photosynthesis	biological_process	7	5	7784	15	71855	0.0176154
GO:0080167	response to karrikin	biological_process	5	37	7784	240	71855	0.0178869
GO:0009086	methionine biosynthetic process	biological_process	11	9	7784	38	71855	0.0180448
GO:0006624	vacuolar protein processing	biological_process	9	8	7784	32	71855	0.0183353
GO:0010256	endomembrane system organization	biological_process	5	11	7784	51	71855	0.0189308
GO:0019605	butyrate metabolic process	biological_process	11	3	7784	6	71855	0.019744
GO:0006982	response to lipid hydroperoxide	biological_process	6	3	7784	6	71855	0.019744
GO:0015853	adenine transport	biological_process	9	3	7784	6	71855	0.019744
GO:0015854	guanine transport	biological_process	9	3	7784	6	71855	0.019744
GO:0019419	sulfate reduction	biological_process	6	3	7784	6	71855	0.019744
GO:0051562	negative regulation of mitochondrial calcium ion concentration	biological_process	13	3	7784	6	71855	0.019744
GO:0006124	ferredoxin metabolic process	biological_process	8	3	7784	6	71855	0.019744
GO:0035304	regulation of protein dephosphorylation	biological_process	9	3	7784	6	71855	0.019744
GO:0090084	negative regulation of inclusion body assembly	biological_process	8	3	7784	6	71855	0.019744
GO:0010335	response to non-ionic osmotic stress	biological_process	6	3	7784	6	71855	0.019744
GO:0010506	regulation of autophagy	biological_process	8	3	7784	6	71855	0.019744
GO:0009686	gibberellin biosynthetic process	biological_process	11	12	7784	58	71855	0.0200586
GO:0016126	sterol biosynthetic process	biological_process	8	22	7784	129	71855	0.0211795
GO:0042545	cell wall modification	biological_process	7	9	7784	39	71855	0.0212637
GO:0008643	carbohydrate transport	biological_process	7	25	7784	152	71855	0.0224502
GO:0031116	positive regulation of microtubule polymerization	biological_process	10	4	7784	11	71855	0.0242809
GO:0048439	flower morphogenesis	biological_process	5	4	7784	11	71855	0.0242809
GO:0009624	response to nematode	biological_process	7	19	7784	109	71855	0.0248979
GO:0019877	diaminopimelate biosynthetic process	biological_process	10	6	7784	22	71855	0.0260728
GO:0048317	seed morphogenesis	biological_process	5	6	7784	22	71855	0.0260728
GO:0046685	response to arsenic-containing substance	biological_process	5	6	7784	22	71855	0.0260728
GO:0030245	cellulose catabolic process	biological_process	11	13	7784	67	71855	0.0262718
GO:0006644	phospholipid metabolic process	biological_process	7	10	7784	47	71855	0.0268873
GO:0009867	jasmonic acid mediated signaling pathway	biological_process	6	27	7784	170	71855	0.0275127
GO:0031347	regulation of defense response	biological_process	7	30	7784	193	71855	0.0275181
GO:0048510	regulation of timing of transition from vegetative to reproductive phase	biological_process	8	15	7784	82	71855	0.0292521
GO:0010262	somatic embryogenesis	biological_process	6	5	7784	17	71855	0.0302378
GO:0009229	thiamine diphosphate biosynthetic process	biological_process	8	5	7784	17	71855	0.0302378
GO:0016132	brassinosteroid biosynthetic process	biological_process	9	18	7784	104	71855	0.0303335
GO:0010214	seed coat development	biological_process	5	8	7784	35	71855	0.0306834
GO:0005986	sucrose biosynthetic process	biological_process	9	10	7784	48	71855	0.0307702
GO:1902265	abscisic acid homeostasis	biological_process	9	3	7784	7	71855	0.0317962
GO:0010359	regulation of anion channel activity	biological_process	8	3	7784	7	71855	0.0317962
GO:0006580	ethanolamine metabolic process	biological_process	7	3	7784	7	71855	0.0317962
GO:0009852	auxin catabolic process	biological_process	6	3	7784	7	71855	0.0317962
GO:0033353	S-adenosylmethionine cycle	biological_process	6	3	7784	7	71855	0.0317962
GO:0007142	male meiosis II	biological_process	8	3	7784	7	71855	0.0317962
GO:0051604	protein maturation	biological_process	7	6	7784	23	71855	0.0321295
GO:0071291	cellular response to selenium ion	biological_process	7	2	7784	3	71855	0.03266
GO:0009687	abscisic acid metabolic process	biological_process	10	2	7784	3	71855	0.03266
GO:0012502	induction of programmed cell death	biological_process	9	2	7784	3	71855	0.03266
GO:0019762	glucosinolate catabolic process	biological_process	9	2	7784	3	71855	0.03266
GO:0006778	porphyrin-containing compound metabolic process	biological_process	7	2	7784	3	71855	0.03266
GO:0001822	kidney development	biological_process	6	2	7784	3	71855	0.03266
GO:0046739	transport of virus in multicellular host	biological_process	7	2	7784	3	71855	0.03266
GO:2000483	negative regulation of interleukin-8 secretion	biological_process	9	2	7784	3	71855	0.03266
GO:1901696	cannabinoid biosynthetic process	biological_process	6	2	7784	3	71855	0.03266
GO:0002100	tRNA wobble adenosine to inosine editing	biological_process	14	2	7784	3	71855	0.03266
GO:1900057	positive regulation of leaf senescence	biological_process	10	4	7784	12	71855	0.0333586
GO:0009751	response to salicylic acid	biological_process	6	64	7784	471	71855	0.034812
GO:0009644	response to high light intensity	biological_process	8	21	7784	128	71855	0.0349804
GO:0006949	syncytium formation	biological_process	4	8	7784	36	71855	0.0358242
GO:0009886	post-embryonic morphogenesis	biological_process	5	7	7784	30	71855	0.0378877
GO:0030007	cellular potassium ion homeostasis	biological_process	11	5	7784	18	71855	0.0382325
GO:0009753	response to jasmonic acid	biological_process	6	42	7784	296	71855	0.042396
GO:0006541	glutamine metabolic process	biological_process	11	9	7784	44	71855	0.0436543
GO:0009740	gibberellic acid mediated signaling pathway	biological_process	7	19	7784	116	71855	0.0438622
GO:0034059	response to anoxia	biological_process	5	4	7784	13	71855	0.0441516
GO:0035336	long-chain fatty-acyl-CoA metabolic process	biological_process	9	6	7784	25	71855	0.046804
GO:1990069	stomatal opening	biological_process	5	3	7784	8	71855	0.0468419
GO:1901527	abscisic acid-activated signaling pathway involved in stomatal movement	biological_process	7	3	7784	8	71855	0.0468419
GO:0032260	response to jasmonic acid stimulus involved in jasmonic acid and ethylene-dependent systemic resistance	biological_process	7	8	7784	38	71855	0.0477738

## Sheet: Na vs Nn
Table S2 The total GO terms in Na/Nn group
GO_ID	GO_Term	GO_function	GO_class	S gene number	TS gene number	B gene number	TB gene number	pvalue
GO:0015238	drug transmembrane transporter activity	NA	NA	63	10337	212	71855	7.62918e-09
GO:0004872	receptor activity	NA	NA	33	10337	85	71855	2.66147e-08
GO:0015197	peptide transporter activity	NA	NA	32	10337	84	71855	7.26887e-08
GO:0042936	dipeptide transporter activity	NA	NA	45	10337	170	71855	2.69243e-05
GO:0035428	hexose transmembrane transport	NA	NA	45	10337	186	71855	0.000262301
GO:0080039	xyloglucan endotransglucosylase activity	NA	NA	5	10337	12	71855	0.0201852
GO:0080044	quercetin 7-O-glucosyltransferase activity	molecular_function	8	243	10337	735	71855	0
GO:0020037	heme binding	molecular_function	6	142	10337	494	71855	0
GO:0080043	quercetin 3-O-glucosyltransferase activity	molecular_function	8	243	10337	735	71855	0
GO:0004364	glutathione transferase activity	molecular_function	6	192	10337	351	71855	6.13517e-70
GO:0046564	oxalate decarboxylase activity	molecular_function	7	115	10337	217	71855	1.16999e-40
GO:0015112	nitrate transmembrane transporter activity	molecular_function	8	69	10337	170	71855	2.22045e-16
GO:0004568	chitinase activity	molecular_function	7	69	10337	152	71855	2.22045e-16
GO:0004601	peroxidase activity	molecular_function	4	264	10337	693	71855	3.33067e-16
GO:0016709	oxidoreductase activity, acting on paired donors, with incorporation or reduction of molecular oxygen, NAD(P)H as one donor, and incorporation of one atom of oxygen	molecular_function	6	207	10337	717	71855	3.33067e-16
GO:0004674	protein serine/threonine kinase activity	molecular_function	8	844	10337	4107	71855	6.66134e-16
GO:0008061	chitin binding	molecular_function	5	59	10337	141	71855	2.22045e-15
GO:0004497	monooxygenase activity	molecular_function	5	152	10337	565	71855	5.44009e-15
GO:0008289	lipid binding	molecular_function	4	116	10337	390	71855	5.66214e-15
GO:0046914	transition metal ion binding	molecular_function	7	95	10337	313	71855	3.73479e-13
GO:0051213	dioxygenase activity	molecular_function	5	109	10337	387	71855	1.5985e-12
GO:0008171	O-methyltransferase activity	molecular_function	7	49	10337	127	71855	1.6819e-11
GO:0004864	protein phosphatase inhibitor activity	molecular_function	7	33	10337	73	71855	2.48865e-10
GO:0005215	transporter activity	molecular_function	3	167	10337	728	71855	4.02585e-10
GO:0010427	abscisic acid binding	molecular_function	6	33	10337	75	71855	5.95476e-10
GO:0004553	hydrolase activity, hydrolyzing O-glycosyl compounds	molecular_function	6	122	10337	500	71855	1.9686e-09
GO:0045551	cinnamyl-alcohol dehydrogenase activity	molecular_function	7	29	10337	66	71855	6.68527e-09
GO:0042626	ATPase activity, coupled to transmembrane movement of substances	molecular_function	8	103	10337	410	71855	6.73257e-09
GO:0042349	guiding stereospecific synthesis activity	molecular_function	5	62	10337	207	71855	7.16349e-09
GO:0016747	transferase activity, transferring acyl groups other than amino-acyl groups	molecular_function	6	92	10337	354	71855	7.19317e-09
GO:0030170	pyridoxal phosphate binding	molecular_function	6	84	10337	315	71855	8.86857e-09
GO:0008559	xenobiotic-transporting ATPase activity	molecular_function	9	32	10337	79	71855	1.28532e-08
GO:0030246	carbohydrate binding	molecular_function	4	131	10337	565	71855	1.47758e-08
GO:0003955	NAD(P)H dehydrogenase (quinone) activity	molecular_function	7	26	10337	57	71855	1.53599e-08
GO:0008752	FMN reductase activity	molecular_function	7	14	10337	20	71855	2.6406e-08
GO:0015334	high-affinity oligopeptide transporter activity	molecular_function	8	32	10337	84	71855	7.26887e-08
GO:1990055	phenylacetaldehyde synthase activity	molecular_function	7	19	10337	39	71855	3.66612e-07
GO:0004888	transmembrane signaling receptor activity	molecular_function	5	25	10337	61	71855	3.72209e-07
GO:0042937	tripeptide transporter activity	molecular_function	8	37	10337	111	71855	3.96057e-07
GO:0004837	tyrosine decarboxylase activity	molecular_function	7	19	10337	41	71855	9.7325e-07
GO:0008422	beta-glucosidase activity	molecular_function	8	45	10337	156	71855	2.38194e-06
GO:0005345	purine nucleobase transmembrane transporter activity	molecular_function	6	21	10337	51	71855	2.86841e-06
GO:0047634	agmatine N4-coumaroyltransferase activity	molecular_function	7	24	10337	63	71855	3.00785e-06
GO:0052689	carboxylic ester hydrolase activity	molecular_function	6	132	10337	625	71855	3.08273e-06
GO:0009899	ent-kaurene synthase activity	molecular_function	8	12	10337	20	71855	3.16509e-06
GO:0050660	flavin adenine dinucleotide binding	molecular_function	6	65	10337	261	71855	4.96901e-06
GO:0003700	transcription factor activity, sequence-specific DNA binding	molecular_function	4	582	10337	3415	71855	5.12323e-06
GO:0003962	cystathionine gamma-synthase activity	molecular_function	6	10	10337	15	71855	5.65007e-06
GO:0004805	trehalose-phosphatase activity	molecular_function	9	20	10337	49	71855	5.77921e-06
GO:0001653	peptide receptor activity	molecular_function	5	26	10337	74	71855	6.80843e-06
GO:0015116	sulfate transmembrane transporter activity	molecular_function	8	17	10337	39	71855	1.00681e-05
GO:0003825	alpha,alpha-trehalose-phosphate synthase (UDP-forming) activity	molecular_function	8	13	10337	25	71855	1.05593e-05
GO:0043565	sequence-specific DNA binding	molecular_function	7	198	10337	1038	71855	1.7711e-05
GO:0016799	hydrolase activity, hydrolyzing N-glycosyl compounds	molecular_function	6	15	10337	34	71855	2.80297e-05
GO:0004190	aspartic-type endopeptidase activity	molecular_function	8	71	10337	307	71855	2.82024e-05
GO:0003959	NADPH dehydrogenase activity	molecular_function	6	20	10337	54	71855	3.18168e-05
GO:0008940	nitrate reductase activity	molecular_function	6	7	10337	9	71855	3.50324e-05
GO:0009703	nitrate reductase (NADH) activity	molecular_function	7	7	10337	9	71855	3.50324e-05
GO:0043546	molybdopterin cofactor binding	molecular_function	6	7	10337	9	71855	3.50324e-05
GO:0050464	nitrate reductase (NADPH) activity	molecular_function	7	7	10337	9	71855	3.50324e-05
GO:0016629	12-oxophytodienoate reductase activity	molecular_function	7	14	10337	31	71855	3.75849e-05
GO:0016762	xyloglucan:xyloglucosyl transferase activity	molecular_function	8	37	10337	134	71855	5.08282e-05
GO:0047216	inositol 3-alpha-galactosyltransferase activity	molecular_function	8	8	10337	12	71855	5.25154e-05
GO:0004462	lactoylglutathione lyase activity	molecular_function	6	13	10337	29	71855	7.82691e-05
GO:0008398	sterol 14-demethylase activity	molecular_function	7	16	10337	41	71855	9.34891e-05
GO:0016722	oxidoreductase activity, oxidizing metal ions	molecular_function	5	38	10337	145	71855	0.000136217
GO:0019825	oxygen binding	molecular_function	5	36	10337	136	71855	0.000162176
GO:0016903	oxidoreductase activity, acting on the aldehyde or oxo group of donors	molecular_function	5	13	10337	31	71855	0.000179443
GO:0004854	xanthine dehydrogenase activity	molecular_function	7	13	10337	31	71855	0.000179443
GO:0016760	cellulose synthase (UDP-forming) activity	molecular_function	9	23	10337	74	71855	0.000195008
GO:0050662	coenzyme binding	molecular_function	5	45	10337	184	71855	0.000202399
GO:0004321	fatty-acyl-CoA synthase activity	molecular_function	8	11	10337	24	71855	0.000219169
GO:0016759	cellulose synthase activity	molecular_function	8	26	10337	89	71855	0.000237402
GO:0005355	glucose transmembrane transporter activity	molecular_function	9	45	10337	186	71855	0.000262301
GO:0030151	molybdenum ion binding	molecular_function	8	10	10337	21	71855	0.000289026
GO:0046429	4-hydroxy-3-methylbut-2-en-1-yl diphosphate synthase activity	molecular_function	7	5	10337	6	71855	0.00032512
GO:0051119	sugar transmembrane transporter activity	molecular_function	6	22	10337	72	71855	0.000348029
GO:0009672	auxin:proton symporter activity	molecular_function	11	9	10337	18	71855	0.000370739
GO:0050242	pyruvate, phosphate dikinase activity	molecular_function	7	4	10337	4	71855	0.000428089
GO:0016624	oxidoreductase activity, acting on the aldehyde or oxo group of donors, disulfide as acceptor	molecular_function	6	4	10337	4	71855	0.000428089
GO:0008194	UDP-glycosyltransferase activity	molecular_function	6	30	10337	112	71855	0.000438467
GO:0016798	hydrolase activity, acting on glycosyl bonds	molecular_function	5	41	10337	169	71855	0.000449967
GO:0003883	CTP synthase activity	molecular_function	6	8	10337	15	71855	0.000454897
GO:0046975	histone methyltransferase activity (H3-K36 specific	molecular_function	10	6	10337	9	71855	0.000501806
GO:0008661	1-deoxy-D-xylulose-5-phosphate synthase activity	molecular_function	6	6	10337	9	71855	0.000501806
GO:0004350	glutamate-5-semialdehyde dehydrogenase activity	molecular_function	7	6	10337	9	71855	0.000501806
GO:0005351	sugar:proton symporter activity	molecular_function	7	53	10337	239	71855	0.00077334
GO:0050285	sinapine esterase activity	molecular_function	7	7	10337	13	71855	0.000979888
GO:0000249	C-22 sterol desaturase activity	molecular_function	7	5	10337	7	71855	0.00100209
GO:0051753	mannan synthase activity	molecular_function	9	19	10337	63	71855	0.00102235
GO:0016491	oxidoreductase activity	molecular_function	4	146	10337	795	71855	0.00107277
GO:0008115	sarcosine oxidase activity	molecular_function	7	6	10337	10	71855	0.00110129
GO:0004089	carbonate dehydratase activity	molecular_function	7	17	10337	55	71855	0.00136583
GO:0004673	protein histidine kinase activity	molecular_function	8	8	10337	18	71855	0.0020668
GO:0000155	phosphorelay sensor kinase activity	molecular_function	9	8	10337	18	71855	0.0020668
GO:0047787	delta4-3-oxosteroid 5beta-reductase activity	molecular_function	8	6	10337	11	71855	0.00212784
GO:0016710	trans-cinnamate 4-monooxygenase activity	molecular_function	7	6	10337	11	71855	0.00212784
GO:0030247	polysaccharide binding	molecular_function	5	57	10337	273	71855	0.00223183
GO:0050105	L-gulonolactone oxidase activity	molecular_function	7	15	10337	48	71855	0.00227009
GO:0008281	sulfonylurea receptor activity	molecular_function	6	5	10337	8	71855	0.00235453
GO:0016614	oxidoreductase activity, acting on CH-OH group of donors	molecular_function	5	22	10337	83	71855	0.00275566
GO:0052747	sinapyl alcohol dehydrogenase activity	molecular_function	7	7	10337	15	71855	0.00282097
GO:0031492	nucleosomal DNA binding	molecular_function	8	7	10337	15	71855	0.00282097
GO:0016208	AMP binding	molecular_function	5	13	10337	40	71855	0.0029693
GO:0033853	aspartate-prephenate aminotransferase activity	molecular_function	7	3	10337	3	71855	0.00297649
GO:0004357	glutamate-cysteine ligase activity	molecular_function	7	3	10337	3	71855	0.00297649
GO:0036033	mediator complex binding	molecular_function	5	3	10337	3	71855	0.00297649
GO:0090415	7-hydroxymethyl chlorophyll a reductase activity	molecular_function	7	3	10337	3	71855	0.00297649
GO:0050203	oxalate-CoA ligase activity	molecular_function	7	3	10337	3	71855	0.00297649
GO:0047652	allantoate deiminase activity	molecular_function	7	3	10337	3	71855	0.00297649
GO:0004352	glutamate dehydrogenase (NAD+) activity	molecular_function	8	3	10337	3	71855	0.00297649
GO:0050515	4-(cytidine 5'-diphospho)-2-C-methyl-D-erythritol kinase activity	molecular_function	7	3	10337	3	71855	0.00297649
GO:0048307	ferredoxin-nitrite reductase activity	molecular_function	7	3	10337	3	71855	0.00297649
GO:0033854	glutamate-prephenate aminotransferase activity	molecular_function	7	3	10337	3	71855	0.00297649
GO:0008902	hydroxymethylpyrimidine kinase activity	molecular_function	7	3	10337	3	71855	0.00297649
GO:0008972	phosphomethylpyrimidine kinase activity	molecular_function	7	3	10337	3	71855	0.00297649
GO:0015075	ion transmembrane transporter activity	molecular_function	5	3	10337	3	71855	0.00297649
GO:0050421	nitrite reductase (NO-forming) activity	molecular_function	7	3	10337	3	71855	0.00297649
GO:0008756	o-succinylbenzoate-CoA ligase activity	molecular_function	7	3	10337	3	71855	0.00297649
GO:0018826	methionine gamma-lyase activity	molecular_function	6	3	10337	3	71855	0.00297649
GO:0047889	ferredoxin-nitrate reductase activity	molecular_function	7	3	10337	3	71855	0.00297649
GO:0015171	amino acid transmembrane transporter activity	molecular_function	7	45	10337	208	71855	0.00302782
GO:0016652	oxidoreductase activity, acting on NAD(P)H, NAD(P) as acceptor	molecular_function	6	8	10337	19	71855	0.00312293
GO:0004470	malic enzyme activity	molecular_function	7	8	10337	19	71855	0.00312293
GO:0004471	malate dehydrogenase (decarboxylating) (NAD+) activity	molecular_function	8	8	10337	19	71855	0.00312293
GO:0045549	9-cis-epoxycarotenoid dioxygenase activity	molecular_function	8	9	10337	23	71855	0.00315964
GO:0018858	benzoate-CoA ligase activity	molecular_function	7	6	10337	12	71855	0.00373924
GO:0004473	malate dehydrogenase (decarboxylating) (NADP+) activity	molecular_function	8	6	10337	12	71855	0.00373924
GO:0003885	D-arabinono-1,4-lactone oxidase activity	molecular_function	7	15	10337	51	71855	0.00434453
GO:0005544	calcium-dependent phospholipid binding	molecular_function	6	26	10337	107	71855	0.00443669
GO:0008417	fucosyltransferase activity	molecular_function	7	16	10337	56	71855	0.00450168
GO:0008792	arginine decarboxylase activity	molecular_function	7	5	10337	9	71855	0.00467044
GO:0015114	phosphate ion transmembrane transporter activity	molecular_function	8	4	10337	6	71855	0.00503233
GO:0046527	glucosyltransferase activity	molecular_function	7	10	10337	29	71855	0.00548949
GO:0030976	thiamine pyrophosphate binding	molecular_function	6	9	10337	25	71855	0.00603215
GO:0008517	folic acid transporter activity	molecular_function	8	6	10337	13	71855	0.00610439
GO:0005460	UDP-glucose transmembrane transporter activity	molecular_function	8	6	10337	13	71855	0.00610439
GO:0004640	phosphoribosylanthranilate isomerase activity	molecular_function	7	6	10337	13	71855	0.00610439
GO:0035671	enone reductase activity	molecular_function	7	6	10337	13	71855	0.00610439
GO:0030145	manganese ion binding	molecular_function	8	11	10337	34	71855	0.00632174
GO:0004737	pyruvate decarboxylase activity	molecular_function	7	8	10337	21	71855	0.00644072
GO:0008519	ammonium transmembrane transporter activity	molecular_function	7	8	10337	21	71855	0.00644072
GO:0010283	pinoresinol reductase activity	molecular_function	7	7	10337	17	71855	0.00655517
GO:0015292	uniporter activity	molecular_function	7	7	10337	17	71855	0.00655517
GO:0004540	ribonuclease activity	molecular_function	7	13	10337	44	71855	0.00735287
GO:0005545	1-phosphatidylinositol binding	molecular_function	7	11	10337	35	71855	0.00804135
GO:0018685	alkane 1-monooxygenase activity	molecular_function	7	9	10337	26	71855	0.0080657
GO:0005516	calmodulin binding	molecular_function	5	93	10337	508	71855	0.00826356
GO:0005509	calcium ion binding	molecular_function	7	113	10337	633	71855	0.00866324
GO:0033946	xyloglucan-specific endo-beta-1,4-glucanase activity	molecular_function	8	8	10337	22	71855	0.00886295
GO:0016207	4-coumarate-CoA ligase activity	molecular_function	7	13	10337	45	71855	0.00900456
GO:0009678	hydrogen-translocating pyrophosphatase activity	molecular_function	8	6	10337	14	71855	0.00939509
GO:0080150	S-adenosyl-L-methionine:benzoic acid carboxyl methyl transferase activity	molecular_function	8	7	10337	18	71855	0.00941141
GO:0016767	geranylgeranyl-diphosphate geranylgeranyltransferase activity	molecular_function	8	4	10337	7	71855	0.010406
GO:0003863	3-methyl-2-oxobutanoate dehydrogenase (2-methylpropanoyl-transferring) activity	molecular_function	7	4	10337	7	71855	0.010406
GO:0031957	very long-chain fatty acid-CoA ligase activity	molecular_function	8	3	10337	4	71855	0.0106217
GO:0018580	nitronate monooxygenase activity	molecular_function	7	3	10337	4	71855	0.0106217
GO:0016788	hydrolase activity, acting on ester bonds	molecular_function	5	73	10337	390	71855	0.0106343
GO:0033729	anthocyanidin reductase activity	molecular_function	7	12	10337	41	71855	0.0106371
GO:0015293	symporter activity	molecular_function	7	14	10337	51	71855	0.011043
GO:0005432	calcium:sodium antiporter activity	molecular_function	10	8	10337	23	71855	0.0119047
GO:0005507	copper ion binding	molecular_function	8	71	10337	380	71855	0.0120842
GO:0048038	quinone binding	molecular_function	5	15	10337	57	71855	0.0130001
GO:0016985	mannan endo-1,4-beta-mannosidase activity	molecular_function	9	7	10337	19	71855	0.0130797
GO:0004022	alcohol dehydrogenase (NAD) activity	molecular_function	7	13	10337	47	71855	0.0131671
GO:0004049	anthranilate synthase activity	molecular_function	7	5	10337	11	71855	0.0133327
GO:0016901	oxidoreductase activity, acting on the CH-OH group of donors, quinone or similar compound as acceptor	molecular_function	6	5	10337	11	71855	0.0133327
GO:0008948	oxaloacetate decarboxylase activity	molecular_function	7	9	10337	28	71855	0.0136408
GO:0004066	asparagine synthase (glutamine-hydrolyzing) activity	molecular_function	7	9	10337	28	71855	0.0136408
GO:0004620	phospholipase activity	molecular_function	7	21	10337	90	71855	0.0155876
GO:0005385	zinc ion transmembrane transporter activity	molecular_function	10	24	10337	107	71855	0.0165328
GO:0004351	glutamate decarboxylase activity	molecular_function	7	6	10337	16	71855	0.0194066
GO:0015250	water channel activity	molecular_function	7	26	10337	120	71855	0.0199497
GO:0052655	L-valine transaminase activity	molecular_function	8	5	10337	12	71855	0.0201852
GO:0052654	L-leucine transaminase activity	molecular_function	8	5	10337	12	71855	0.0201852
GO:0010284	lariciresinol reductase activity	molecular_function	7	5	10337	12	71855	0.0201852
GO:0052656	L-isoleucine transaminase activity	molecular_function	8	5	10337	12	71855	0.0201852
GO:0004084	branched-chain-amino-acid transaminase activity	molecular_function	7	5	10337	12	71855	0.0201852
GO:0008757	S-adenosylmethionine-dependent methyltransferase activity	molecular_function	7	74	10337	408	71855	0.0204448
GO:0008685	2-C-methyl-D-erythritol 2,4-cyclodiphosphate synthase activity	molecular_function	6	2	10337	2	71855	0.0206937
GO:0008379	thioredoxin peroxidase activity	molecular_function	5	2	10337	2	71855	0.0206937
GO:0000994	RNA polymerase III core binding	molecular_function	8	2	10337	2	71855	0.0206937
GO:0008131	primary amine oxidase activity	molecular_function	7	12	10337	45	71855	0.0224172
GO:0004740	pyruvate dehydrogenase (acetyl-transferring) kinase activity	molecular_function	8	3	10337	5	71855	0.023713
GO:0090430	caffeoyl-CoA: alcohol caffeoyl transferase activity	molecular_function	7	3	10337	5	71855	0.023713
GO:0004033	aldo-keto reductase (NADP) activity	molecular_function	7	13	10337	51	71855	0.0257396
GO:0080118	brassinosteroid sulfotransferase activity	molecular_function	7	6	10337	17	71855	0.0264164
GO:0004069	L-aspartate:2-oxoglutarate aminotransferase activity	molecular_function	7	6	10337	17	71855	0.0264164
GO:0005313	L-glutamate transmembrane transporter activity	molecular_function	8	9	10337	31	71855	0.0267096
GO:0015189	L-lysine transmembrane transporter activity	molecular_function	7	9	10337	31	71855	0.0267096
GO:0030410	nicotianamine synthase activity	molecular_function	6	10	10337	36	71855	0.0270979
GO:0015254	glycerol channel activity	molecular_function	7	25	10337	118	71855	0.0285834
GO:0036263	L-DOPA monooxygenase activity	molecular_function	8	5	10337	13	71855	0.0289857
GO:0004503	monophenol monooxygenase activity	molecular_function	7	5	10337	13	71855	0.0289857
GO:0005524	ATP binding	molecular_function	5	797	10337	5214	71855	0.0292786
GO:0003999	adenine phosphoribosyltransferase activity	molecular_function	8	4	10337	9	71855	0.029487
GO:0050734	hydroxycinnamoyltransferase activity	molecular_function	7	4	10337	9	71855	0.029487
GO:0004324	ferredoxin-NADP+ reductase activity	molecular_function	7	4	10337	9	71855	0.029487
GO:0005344	oxygen transporter activity	molecular_function	4	4	10337	9	71855	0.029487
GO:0047372	acylglycerol lipase activity	molecular_function	7	13	10337	52	71855	0.0299341
GO:0052624	2-phytyl-1,4-naphthoquinone methyltransferase activity	molecular_function	8	7	10337	22	71855	0.0300149
GO:0033855	nicotianamine aminotransferase activity	molecular_function	7	7	10337	22	71855	0.0300149
GO:0042802	identical protein binding	molecular_function	5	168	10337	1019	71855	0.0317826
GO:0004040	amidase activity	molecular_function	7	11	10337	42	71855	0.0319221
GO:0008308	voltage-gated anion channel activity	molecular_function	10	14	10337	58	71855	0.0329914
GO:0004337	geranyltranstransferase activity	molecular_function	7	6	10337	18	71855	0.0349189
GO:0016831	carboxy-lyase activity	molecular_function	6	6	10337	18	71855	0.0349189
GO:0033897	ribonuclease T2 activity	molecular_function	10	6	10337	18	71855	0.0349189
GO:0005506	iron ion binding	molecular_function	8	51	10337	277	71855	0.037072
GO:0016621	cinnamoyl-CoA reductase activity	molecular_function	7	18	10337	81	71855	0.0375052
GO:0022857	transmembrane transporter activity	molecular_function	4	36	10337	186	71855	0.0375714
GO:0080131	hydroxyjasmonate sulfotransferase activity	molecular_function	7	7	10337	23	71855	0.0379381
GO:0044183	protein binding involved in protein folding	molecular_function	3	7	10337	23	71855	0.0379381
GO:0016157	sucrose synthase activity	molecular_function	8	8	10337	28	71855	0.0391482
GO:0052901	spermine:oxygen oxidoreductase (spermidine-forming) activity	molecular_function	7	5	10337	14	71855	0.0398694
GO:0008732	L-allo-threonine aldolase activity	molecular_function	8	5	10337	14	71855	0.0398694
GO:0052895	N1-acetylspermine:oxygen oxidoreductase (N1-acetylspermidine-forming) activity	molecular_function	7	5	10337	14	71855	0.0398694
GO:0052894	norspermine:oxygen oxidoreductase activity	molecular_function	7	5	10337	14	71855	0.0398694
GO:0004197	cysteine-type endopeptidase activity	molecular_function	8	44	10337	236	71855	0.0415173
GO:0036381	pyridoxal 5'-phosphate synthase (glutamine hydrolysing) activity	molecular_function	7	3	10337	6	71855	0.0423936
GO:0004612	phosphoenolpyruvate carboxykinase (ATP) activity	molecular_function	8	3	10337	6	71855	0.0423936
GO:0005457	GDP-fucose transmembrane transporter activity	molecular_function	8	3	10337	6	71855	0.0423936
GO:0008824	cyanate hydratase activity	molecular_function	6	3	10337	6	71855	0.0423936
GO:0004588	orotate phosphoribosyltransferase activity	molecular_function	7	3	10337	6	71855	0.0423936
GO:0080132	fatty acid alpha-hydroxylase activity	molecular_function	5	3	10337	6	71855	0.0423936
GO:0047760	butyrate-CoA ligase activity	molecular_function	7	3	10337	6	71855	0.0423936
GO:0032454	histone demethylase activity (H3-K9 specific	molecular_function	6	3	10337	6	71855	0.0423936
GO:0036455	iron-sulfur transferase activity	molecular_function	6	3	10337	6	71855	0.0423936
GO:0004789	thiamine-phosphate diphosphorylase activity	molecular_function	6	3	10337	6	71855	0.0423936
GO:0043813	phosphatidylinositol-3,5-bisphosphate 5-phosphatase activity	molecular_function	10	3	10337	6	71855	0.0423936
GO:0008430	selenium binding	molecular_function	4	3	10337	6	71855	0.0423936
GO:0019955	cytokine binding	molecular_function	5	3	10337	6	71855	0.0423936
GO:0004590	orotidine-5'-phosphate decarboxylase activity	molecular_function	7	3	10337	6	71855	0.0423936
GO:0004328	formamidase activity	molecular_function	7	3	10337	6	71855	0.0423936
GO:0030604	1-deoxy-D-xylulose-5-phosphate reductoisomerase activity	molecular_function	7	3	10337	6	71855	0.0423936
GO:0015087	cobalt ion transmembrane transporter activity	molecular_function	10	3	10337	6	71855	0.0423936
GO:0050307	sucrose-phosphate phosphatase activity	molecular_function	10	3	10337	6	71855	0.0423936
GO:0052793	pectin acetylesterase activity	molecular_function	7	4	10337	10	71855	0.0436519
GO:0005274	allantoin uptake transmembrane transporter activity	molecular_function	11	4	10337	10	71855	0.0436519
GO:0004425	indole-3-glycerol-phosphate synthase activity	molecular_function	7	4	10337	10	71855	0.0436519
GO:0016420	malonyltransferase activity	molecular_function	7	6	10337	19	71855	0.0449985
GO:0019139	cytokinin dehydrogenase activity	molecular_function	6	9	10337	34	71855	0.046764
GO:0005886	plasma membrane	cellular_component	4	1934	10337	10439	71855	0
GO:0043231	intracellular membrane-bounded organelle	cellular_component	5	291	10337	1056	71855	0
GO:0005618	cell wall	cellular_component	5	439	10337	1628	71855	0
GO:0009506	plasmodesma	cellular_component	5	552	10337	2743	71855	2.22045e-16
GO:0009505	plant-type cell wall	cellular_component	6	251	10337	917	71855	5.55112e-16
GO:0005576	extracellular region	cellular_component	3	790	10337	3838	71855	7.77156e-16
GO:0000325	plant-type vacuole	cellular_component	7	66	10337	194	71855	5.27156e-12
GO:0048046	apoplast	cellular_component	4	175	10337	748	71855	2.98452e-11
GO:0005887	integral component of plasma membrane	cellular_component	6	165	10337	786	71855	2.98122e-07
GO:0016020	membrane	cellular_component	3	640	10337	3732	71855	7.65496e-07
GO:0030173	integral component of Golgi membrane	cellular_component	7	30	10337	96	71855	2.01079e-05
GO:0046658	anchored component of plasma membrane	cellular_component	6	136	10337	699	71855	0.000136726
GO:0009705	plant-type vacuole membrane	cellular_component	8	71	10337	330	71855	0.000294775
GO:0031225	anchored component of membrane	cellular_component	5	62	10337	294	71855	0.00115082
GO:0005773	vacuole	cellular_component	6	213	10337	1247	71855	0.00412977
GO:0009986	cell surface	cellular_component	4	11	10337	34	71855	0.00632174
GO:0043668	exine	cellular_component	5	8	10337	22	71855	0.00886295
GO:0005950	anthranilate synthase complex	cellular_component	6	5	10337	11	71855	0.0133327
GO:0048226	Casparian strip	cellular_component	6	9	10337	28	71855	0.0136408
GO:0009707	chloroplast outer membrane	cellular_component	7	31	10337	145	71855	0.0143633
GO:0009575	chromoplast stroma	cellular_component	8	4	10337	9	71855	0.029487
GO:0005740	mitochondrial envelope	cellular_component	6	11	10337	42	71855	0.0319221
GO:0000326	protein storage vacuole	cellular_component	8	7	10337	23	71855	0.0379381
GO:0000786	nucleosome	cellular_component	5	49	10337	267	71855	0.0422808
GO:0000792	heterochromatin	cellular_component	7	3	10337	6	71855	0.0423936
GO:0009531	secondary cell wall	cellular_component	7	3	10337	6	71855	0.0423936
GO:0031304	intrinsic component of mitochondrial inner membrane	cellular_component	7	3	10337	6	71855	0.0423936
GO:0012506	vesicle membrane	cellular_component	5	4	10337	10	71855	0.0436519
GO:0031090	organelle membrane	cellular_component	4	7	10337	24	71855	0.0471161
GO:0044550	secondary metabolite biosynthetic process	biological_process	5	214	10337	726	71855	0
GO:0006869	lipid transport	biological_process	7	109	10337	311	71855	0
GO:0006749	glutathione metabolic process	biological_process	8	191	10337	347	71855	3.46558e-70
GO:0009407	toxin catabolic process	biological_process	6	115	10337	189	71855	5.66464e-49
GO:0033609	oxalate metabolic process	biological_process	9	115	10337	217	71855	1.16999e-40
GO:0009627	systemic acquired resistance	biological_process	7	44	10337	82	71855	9.13778e-17
GO:0055114	oxidation-reduction process	biological_process	4	515	10337	2506	71855	2.22045e-16
GO:0009664	plant-type cell wall organization	biological_process	7	210	10337	530	71855	5.55112e-16
GO:0009813	flavonoid biosynthetic process	biological_process	6	290	10337	932	71855	6.66134e-16
GO:0052696	flavonoid glucuronidation	biological_process	6	269	10337	826	71855	7.77156e-16
GO:0006952	defense response	biological_process	5	567	10337	2876	71855	8.88178e-16
GO:0006468	protein phosphorylation	biological_process	9	733	10337	3591	71855	1.33227e-15
GO:0009809	lignin biosynthetic process	biological_process	8	124	10337	435	71855	1.87628e-14
GO:0046916	cellular transition metal ion homeostasis	biological_process	11	95	10337	313	71855	3.73479e-13
GO:0042744	hydrogen peroxide catabolic process	biological_process	8	78	10337	237	71855	4.72844e-13
GO:0019438	aromatic compound biosynthetic process	biological_process	6	49	10337	118	71855	6.70131e-13
GO:0009611	response to wounding	biological_process	5	173	10337	712	71855	1.43308e-12
GO:0030001	metal ion transport	biological_process	8	97	10337	332	71855	2.58182e-12
GO:0005992	trehalose biosynthetic process	biological_process	9	32	10337	65	71855	2.83218e-11
GO:0098542	defense response to other organism	biological_process	6	34	10337	72	71855	3.00544e-11
GO:0080163	regulation of protein serine/threonine phosphatase activity	biological_process	12	33	10337	69	71855	3.79261e-11
GO:0009682	induced systemic resistance	biological_process	9	22	10337	35	71855	6.35261e-11
GO:0006855	drug transmembrane transport	biological_process	7	69	10337	219	71855	9.16964e-11
GO:0007166	cell surface receptor signaling pathway	biological_process	5	131	10337	525	71855	1.08248e-10
GO:1901430	positive regulation of syringal lignin biosynthetic process	biological_process	9	42	10337	109	71855	4.75341e-10
GO:0009414	response to water deprivation	biological_process	5	165	10337	736	71855	2.94748e-09
GO:0045851	pH reduction	biological_process	11	25	10337	52	71855	7.60084e-09
GO:0042343	indole glucosinolate metabolic process	biological_process	9	18	10337	30	71855	1.03281e-08
GO:0055085	transmembrane transport	biological_process	6	111	10337	466	71855	4.0155e-08
GO:0019288	isopentenyl diphosphate biosynthetic process, methylerythritol 4-phosphate pathway	biological_process	10	14	10337	22	71855	1.63569e-07
GO:0009831	plant-type cell wall modification involved in multidimensional cell growth	biological_process	9	51	10337	171	71855	1.69715e-07
GO:0006979	response to oxidative stress	biological_process	5	127	10337	566	71855	1.70633e-07
GO:0006032	chitin catabolic process	biological_process	8	33	10337	92	71855	2.41779e-07
GO:0009826	unidimensional cell growth	biological_process	7	103	10337	440	71855	2.93906e-07
GO:0015706	nitrate transport	biological_process	9	48	10337	160	71855	3.16925e-07
GO:0009828	plant-type cell wall loosening	biological_process	9	52	10337	180	71855	3.91979e-07
GO:0042939	tripeptide transport	biological_process	10	37	10337	111	71855	3.96057e-07
GO:0009699	phenylpropanoid biosynthetic process	biological_process	7	68	10337	262	71855	6.34717e-07
GO:0010089	xylem development	biological_process	7	50	10337	173	71855	6.38293e-07
GO:0031408	oxylipin biosynthetic process	biological_process	11	34	10337	103	71855	1.47766e-06
GO:0009626	plant-type hypersensitive response	biological_process	6	83	10337	347	71855	1.58408e-06
GO:0050832	defense response to fungus	biological_process	8	126	10337	585	71855	1.82632e-06
GO:0010200	response to chitin	biological_process	7	71	10337	285	71855	1.85865e-06
GO:0006561	proline biosynthetic process	biological_process	12	15	10337	29	71855	2.39428e-06
GO:0006863	purine nucleobase transport	biological_process	8	21	10337	51	71855	2.86841e-06
GO:0009863	salicylic acid mediated signaling pathway	biological_process	5	30	10337	89	71855	3.68462e-06
GO:0016114	terpenoid biosynthetic process	biological_process	9	9	10337	12	71855	3.82249e-06
GO:0071732	cellular response to nitric oxide	biological_process	8	9	10337	12	71855	3.82249e-06
GO:0006520	cellular amino acid metabolic process	biological_process	8	33	10337	103	71855	4.37018e-06
GO:0009751	response to salicylic acid	biological_process	6	104	10337	471	71855	4.43258e-06
GO:0015833	peptide transport	biological_process	8	34	10337	109	71855	6.11219e-06
GO:0009832	plant-type cell wall biogenesis	biological_process	6	52	10337	196	71855	6.28213e-06
GO:0080143	regulation of amino acid export	biological_process	10	14	10337	28	71855	8.71135e-06
GO:0009738	abscisic acid-activated signaling pathway	biological_process	6	113	10337	529	71855	8.84719e-06
GO:0009733	response to auxin	biological_process	6	126	10337	606	71855	1.11436e-05
GO:0071577	zinc II ion transmembrane transport	biological_process	11	22	10337	59	71855	1.14866e-05
GO:0001944	vasculature development	biological_process	6	22	10337	59	71855	1.14866e-05
GO:0034638	phosphatidylcholine catabolic process	biological_process	10	11	10337	19	71855	1.33327e-05
GO:0042542	response to hydrogen peroxide	biological_process	7	45	10337	166	71855	1.40889e-05
GO:0009409	response to cold	biological_process	5	151	10337	758	71855	1.80384e-05
GO:0009969	xyloglucan biosynthetic process	biological_process	10	32	10337	105	71855	1.91607e-05
GO:0009631	cold acclimation	biological_process	6	51	10337	200	71855	2.47798e-05
GO:0016131	brassinosteroid metabolic process	biological_process	8	11	10337	20	71855	2.57599e-05
GO:0042938	dipeptide transport	biological_process	10	45	10337	170	71855	2.69243e-05
GO:0045962	positive regulation of development, heterochronic	biological_process	7	10	10337	17	71855	2.77124e-05
GO:0009691	cytokinin biosynthetic process	biological_process	7	15	10337	34	71855	2.80297e-05
GO:0009851	auxin biosynthetic process	biological_process	6	19	10337	51	71855	4.53248e-05
GO:0009635	response to herbicide	biological_process	5	13	10337	28	71855	4.9731e-05
GO:0010431	seed maturation	biological_process	5	20	10337	56	71855	5.82346e-05
GO:0042128	nitrate assimilation	biological_process	8	35	10337	125	71855	5.85402e-05
GO:0009695	jasmonic acid biosynthetic process	biological_process	10	32	10337	112	71855	7.79359e-05
GO:0010268	brassinosteroid homeostasis	biological_process	8	32	10337	112	71855	7.79359e-05
GO:0009737	response to abscisic acid	biological_process	6	176	10337	932	71855	8.60543e-05
GO:0010731	protein glutathionylation	biological_process	9	8	10337	13	71855	0.000119223
GO:0042742	defense response to bacterium	biological_process	8	114	10337	569	71855	0.000138913
GO:0000162	tryptophan biosynthetic process	biological_process	11	19	10337	55	71855	0.000147453
GO:0009115	xanthine catabolic process	biological_process	11	13	10337	31	71855	0.000179443
GO:0009308	amine metabolic process	biological_process	6	6	10337	8	71855	0.000190624
GO:0009817	defense response to fungus, incompatible interaction	biological_process	7	17	10337	48	71855	0.000230323
GO:0019748	secondary metabolic process	biological_process	4	23	10337	75	71855	0.000243294
GO:0046323	glucose import	biological_process	12	45	10337	186	71855	0.000262301
GO:0006865	amino acid transport	biological_process	10	14	10337	36	71855	0.000264988
GO:0045333	cellular respiration	biological_process	7	10	10337	21	71855	0.000289026
GO:0009686	gibberellin biosynthetic process	biological_process	11	19	10337	58	71855	0.000323437
GO:2000122	negative regulation of stomatal complex development	biological_process	9	5	10337	6	71855	0.00032512
GO:0042353	fucose biosynthetic process	biological_process	9	15	10337	41	71855	0.000353983
GO:0006809	nitric oxide biosynthetic process	biological_process	8	9	10337	18	71855	0.000370739
GO:0000271	polysaccharide biosynthetic process	biological_process	7	26	10337	92	71855	0.000420961
GO:0006090	pyruvate metabolic process	biological_process	9	4	10337	4	71855	0.000428089
GO:0071294	cellular response to zinc ion	biological_process	8	8	10337	15	71855	0.000454897
GO:0044210	'de novo' CTP biosynthetic process	biological_process	13	8	10337	15	71855	0.000454897
GO:0010411	xyloglucan metabolic process	biological_process	9	38	10337	154	71855	0.000501213
GO:0070544	histone H3-K36 demethylation	biological_process	13	6	10337	9	71855	0.000501806
GO:0007043	cell-cell junction assembly	biological_process	7	6	10337	9	71855	0.000501806
GO:0052865	1-deoxy-D-xylulose 5-phosphate biosynthetic process	biological_process	8	6	10337	9	71855	0.000501806
GO:0009086	methionine biosynthetic process	biological_process	11	14	10337	38	71855	0.000508961
GO:0016126	sterol biosynthetic process	biological_process	8	33	10337	129	71855	0.000576234
GO:0006873	cellular ion homeostasis	biological_process	8	16	10337	47	71855	0.000580064
GO:0080027	response to herbivore	biological_process	7	9	10337	19	71855	0.000614605
GO:0009615	response to virus	biological_process	7	31	10337	120	71855	0.000695863
GO:0010154	fruit development	biological_process	6	20	10337	66	71855	0.000713395
GO:0009408	response to heat	biological_process	5	88	10337	439	71855	0.000724643
GO:0015976	carbon utilization	biological_process	3	8	10337	16	71855	0.000795118
GO:0002237	response to molecule of bacterial origin	biological_process	6	15	10337	44	71855	0.000839136
GO:0001666	response to hypoxia	biological_process	5	27	10337	101	71855	0.000852133
GO:0009651	response to salt stress	biological_process	6	175	10337	970	71855	0.000872123
GO:1901141	regulation of lignin biosynthetic process	biological_process	8	5	10337	7	71855	0.00100209
GO:0071497	cellular response to freezing	biological_process	7	5	10337	7	71855	0.00100209
GO:0009251	glucan catabolic process	biological_process	8	15	10337	45	71855	0.00109291
GO:0006559	L-phenylalanine catabolic process	biological_process	11	26	10337	98	71855	0.00118647
GO:0010119	regulation of stomatal movement	biological_process	6	29	10337	114	71855	0.00131649
GO:1901657	glycosyl compound metabolic process	biological_process	6	28	10337	109	71855	0.0013465
GO:0030163	protein catabolic process	biological_process	7	71	10337	348	71855	0.00136797
GO:0009753	response to jasmonic acid	biological_process	6	62	10337	296	71855	0.00136866
GO:0007169	transmembrane receptor protein tyrosine kinase signaling pathway	biological_process	7	117	10337	624	71855	0.00151745
GO:0009228	thiamine biosynthetic process	biological_process	8	11	10337	29	71855	0.00151966
GO:0010256	endomembrane system organization	biological_process	5	16	10337	51	71855	0.00157027
GO:0009718	anthocyanin-containing compound biosynthetic process	biological_process	7	14	10337	42	71855	0.00158511
GO:0009617	response to bacterium	biological_process	7	42	10337	185	71855	0.00158996
GO:0019953	sexual reproduction	biological_process	4	26	10337	100	71855	0.00162726
GO:0009740	gibberellic acid mediated signaling pathway	biological_process	7	29	10337	116	71855	0.00175462
GO:0052544	defense response by callose deposition in cell wall	biological_process	7	8	10337	18	71855	0.0020668
GO:0031347	regulation of defense response	biological_process	7	43	10337	193	71855	0.00207075
GO:0031116	positive regulation of microtubule polymerization	biological_process	10	6	10337	11	71855	0.00212784
GO:0010248	establishment or maintenance of transmembrane electrochemical gradient	biological_process	8	6	10337	11	71855	0.00212784
GO:0046685	response to arsenic-containing substance	biological_process	5	9	10337	22	71855	0.00220182
GO:0048317	seed morphogenesis	biological_process	5	9	10337	22	71855	0.00220182
GO:1990069	stomatal opening	biological_process	5	5	10337	8	71855	0.00235453
GO:0010266	response to vitamin B1	biological_process	7	5	10337	8	71855	0.00235453
GO:0046208	spermine catabolic process	biological_process	11	5	10337	8	71855	0.00235453
GO:1901527	abscisic acid-activated signaling pathway involved in stomatal movement	biological_process	7	5	10337	8	71855	0.00235453
GO:0009685	gibberellin metabolic process	biological_process	10	12	10337	35	71855	0.00256986
GO:0046686	response to cadmium ion	biological_process	7	133	10337	733	71855	0.00269521
GO:0016132	brassinosteroid biosynthetic process	biological_process	9	26	10337	104	71855	0.00294083
GO:0010223	secondary shoot formation	biological_process	6	13	10337	40	71855	0.0029693
GO:0019458	methionine catabolic process via 2-oxobutanoate	biological_process	12	3	10337	3	71855	0.00297649
GO:0009970	cellular response to sulfate starvation	biological_process	9	3	10337	3	71855	0.00297649
GO:0006750	glutathione biosynthetic process	biological_process	9	3	10337	3	71855	0.00297649
GO:0043620	regulation of DNA-templated transcription in response to stress	biological_process	9	3	10337	3	71855	0.00297649
GO:0010055	atrichoblast differentiation	biological_process	8	3	10337	3	71855	0.00297649
GO:0009700	indole phytoalexin biosynthetic process	biological_process	8	3	10337	3	71855	0.00297649
GO:0032107	regulation of response to nutrient levels	biological_process	8	3	10337	3	71855	0.00297649
GO:0071291	cellular response to selenium ion	biological_process	7	3	10337	3	71855	0.00297649
GO:0033354	chlorophyll cycle	biological_process	9	3	10337	3	71855	0.00297649
GO:0033611	oxalate catabolic process	biological_process	10	3	10337	3	71855	0.00297649
GO:0009095	aromatic amino acid family biosynthetic process, prephenate pathway	biological_process	11	3	10337	3	71855	0.00297649
GO:0071370	cellular response to gibberellin stimulus	biological_process	7	3	10337	3	71855	0.00297649
GO:2000071	regulation of defense response by callose deposition	biological_process	8	3	10337	3	71855	0.00297649
GO:1903508	positive regulation of nucleic acid-templated transcription	biological_process	10	3	10337	3	71855	0.00297649
GO:0045840	positive regulation of mitotic nuclear division	biological_process	9	3	10337	3	71855	0.00297649
GO:2000306	positive regulation of photomorphogenesis	biological_process	9	3	10337	3	71855	0.00297649
GO:0009687	abscisic acid metabolic process	biological_process	10	3	10337	3	71855	0.00297649
GO:0001887	selenium compound metabolic process	biological_process	5	10	10337	27	71855	0.0030357
GO:0009610	response to symbiotic fungus	biological_process	8	8	10337	19	71855	0.00312293
GO:0006949	syncytium formation	biological_process	4	12	10337	36	71855	0.00335653
GO:0016124	xanthophyll catabolic process	biological_process	12	6	10337	12	71855	0.00373924
GO:0016118	carotenoid catabolic process	biological_process	11	6	10337	12	71855	0.00373924
GO:0048767	root hair elongation	biological_process	6	25	10337	101	71855	0.00402373
GO:0009413	response to flooding	biological_process	5	7	10337	16	71855	0.00439663
GO:0032355	response to estradiol	biological_process	6	7	10337	16	71855	0.00439663
GO:0031000	response to caffeine	biological_process	6	7	10337	16	71855	0.00439663
GO:1903086	negative regulation of sinapate ester biosynthetic process	biological_process	9	7	10337	16	71855	0.00439663
GO:1900039	positive regulation of cellular response to hypoxia	biological_process	7	7	10337	16	71855	0.00439663
GO:0016121	carotene catabolic process	biological_process	10	8	10337	20	71855	0.00455471
GO:0009220	pyrimidine ribonucleotide biosynthetic process	biological_process	11	5	10337	9	71855	0.00467044
GO:0003333	amino acid transmembrane transport	biological_process	11	41	10337	190	71855	0.00469979
GO:0071555	cell wall organization	biological_process	6	110	10337	603	71855	0.00496268
GO:0006124	ferredoxin metabolic process	biological_process	8	4	10337	6	71855	0.00503233
GO:0048527	lateral root development	biological_process	8	21	10337	82	71855	0.00524487
GO:0051707	response to other organism	biological_process	6	34	10337	153	71855	0.00590549
GO:0010120	camalexin biosynthetic process	biological_process	9	9	10337	25	71855	0.00603215
GO:0046653	tetrahydrofolate metabolic process	biological_process	7	6	10337	13	71855	0.00610439
GO:0045995	regulation of embryonic development	biological_process	7	6	10337	13	71855	0.00610439
GO:0033383	geranyl diphosphate metabolic process	biological_process	8	6	10337	13	71855	0.00610439
GO:0010497	plasmodesmata-mediated intercellular transport	biological_process	7	14	10337	48	71855	0.00625145
GO:0005986	sucrose biosynthetic process	biological_process	9	14	10337	48	71855	0.00625145
GO:0072488	ammonium transmembrane transport	biological_process	9	8	10337	21	71855	0.00644072
GO:0019740	nitrogen utilization	biological_process	3	8	10337	21	71855	0.00644072
GO:0010015	root morphogenesis	biological_process	6	8	10337	21	71855	0.00644072
GO:0015695	organic cation transport	biological_process	8	8	10337	21	71855	0.00644072
GO:0070417	cellular response to cold	biological_process	6	17	10337	63	71855	0.00653598
GO:0010262	somatic embryogenesis	biological_process	6	7	10337	17	71855	0.00655517
GO:1900425	negative regulation of defense response to bacterium	biological_process	8	10	10337	30	71855	0.00718901
GO:0006857	oligopeptide transport	biological_process	9	56	10337	282	71855	0.00722551
GO:0016125	sterol metabolic process	biological_process	7	29	10337	128	71855	0.00790952
GO:0048268	clathrin coat assembly	biological_process	8	11	10337	35	71855	0.00804135
GO:0010214	seed coat development	biological_process	5	11	10337	35	71855	0.00804135
GO:0046839	phospholipid dephosphorylation	biological_process	8	8	10337	22	71855	0.00886295
GO:0007275	multicellular organism development	biological_process	4	120	10337	678	71855	0.00915871
GO:0010167	response to nitrate	biological_process	6	15	10337	55	71855	0.00926664
GO:0045792	negative regulation of cell size	biological_process	7	6	10337	14	71855	0.00939509
GO:0009807	lignan biosynthetic process	biological_process	8	6	10337	14	71855	0.00939509
GO:0006073	cellular glucan metabolic process	biological_process	8	6	10337	14	71855	0.00939509
GO:0045824	negative regulation of innate immune response	biological_process	8	6	10337	14	71855	0.00939509
GO:0048830	adventitious root development	biological_process	7	6	10337	14	71855	0.00939509
GO:0006664	glycolipid metabolic process	biological_process	8	7	10337	18	71855	0.00941141
GO:0010037	response to carbon dioxide	biological_process	6	7	10337	18	71855	0.00941141
GO:0030007	cellular potassium ion homeostasis	biological_process	11	7	10337	18	71855	0.00941141
GO:0050691	regulation of defense response to virus by host	biological_process	8	4	10337	7	71855	0.010406
GO:0009852	auxin catabolic process	biological_process	6	4	10337	7	71855	0.010406
GO:0010359	regulation of anion channel activity	biological_process	8	4	10337	7	71855	0.010406
GO:0045471	response to ethanol	biological_process	6	3	10337	4	71855	0.0106217
GO:0080167	response to karrikin	biological_process	5	48	10337	240	71855	0.0106227
GO:0019761	glucosinolate biosynthetic process	biological_process	9	12	10337	41	71855	0.0106371
GO:0009964	negative regulation of flavonoid biosynthetic process	biological_process	8	12	10337	41	71855	0.0106371
GO:1900056	negative regulation of leaf senescence	biological_process	10	12	10337	41	71855	0.0106371
GO:0009624	response to nematode	biological_process	7	25	10337	109	71855	0.0111111
GO:0043068	positive regulation of programmed cell death	biological_process	8	15	10337	57	71855	0.0130001
GO:0046355	mannan catabolic process	biological_process	10	7	10337	19	71855	0.0130797
GO:0009694	jasmonic acid metabolic process	biological_process	9	13	10337	47	71855	0.0131671
GO:0048439	flower morphogenesis	biological_process	5	5	10337	11	71855	0.0133327
GO:0006529	asparagine biosynthetic process	biological_process	12	9	10337	28	71855	0.0136408
GO:0000910	cytokinesis	biological_process	5	6	10337	15	71855	0.0137778
GO:0009873	ethylene-activated signaling pathway	biological_process	7	95	10337	533	71855	0.0154779
GO:0042549	photosystem II stabilization	biological_process	9	4	10337	8	71855	0.0184574
GO:0009954	proximal/distal pattern formation	biological_process	6	4	10337	8	71855	0.0184574
GO:0006108	malate metabolic process	biological_process	9	13	10337	49	71855	0.0186682
GO:1902125	(+)-pinoresinol catabolic process	biological_process	8	5	10337	12	71855	0.0201852
GO:1902128	(-)-lariciresinol catabolic process	biological_process	8	5	10337	12	71855	0.0201852
GO:0009081	branched-chain amino acid metabolic process	biological_process	9	5	10337	12	71855	0.0201852
GO:1902132	(+)-lariciresinol biosynthetic process	biological_process	9	5	10337	12	71855	0.0201852
GO:1902135	(+)-secoisolariciresinol biosynthetic process	biological_process	9	5	10337	12	71855	0.0201852
GO:0030244	cellulose biosynthetic process	biological_process	11	24	10337	109	71855	0.0205005
GO:0006878	cellular copper ion homeostasis	biological_process	12	2	10337	2	71855	0.0206937
GO:0090057	root radial pattern formation	biological_process	7	2	10337	2	71855	0.0206937
GO:0070217	transcription factor TFIIIB complex assembly	biological_process	8	2	10337	2	71855	0.0206937
GO:0061157	mRNA destabilization	biological_process	11	2	10337	2	71855	0.0206937
GO:0007263	nitric oxide mediated signal transduction	biological_process	7	2	10337	2	71855	0.0206937
GO:0050830	defense response to Gram-positive bacterium	biological_process	9	2	10337	2	71855	0.0206937
GO:0016480	negative regulation of transcription from RNA polymerase III promoter	biological_process	10	2	10337	2	71855	0.0206937
GO:0006508	proteolysis	biological_process	7	152	10337	903	71855	0.0212976
GO:0043069	negative regulation of programmed cell death	biological_process	8	10	10337	35	71855	0.022377
GO:0010233	phloem transport	biological_process	7	11	10337	40	71855	0.0225823
GO:0009734	auxin-activated signaling pathway	biological_process	6	54	10337	287	71855	0.0226231
GO:0090431	alkyl caffeate ester biosynthetic process	biological_process	9	3	10337	5	71855	0.023713
GO:0051819	induction of tumor, nodule, or growth in other organism involved in symbiotic interaction	biological_process	7	3	10337	5	71855	0.023713
GO:0016117	carotenoid biosynthetic process	biological_process	11	15	10337	61	71855	0.0238673
GO:0016045	detection of bacterium	biological_process	8	8	10337	26	71855	0.0255553
GO:0009850	auxin metabolic process	biological_process	5	20	10337	89	71855	0.0264107
GO:0009229	thiamine diphosphate biosynthetic process	biological_process	8	6	10337	17	71855	0.0264164
GO:0048281	inflorescence morphogenesis	biological_process	5	6	10337	17	71855	0.0264164
GO:0010067	procambium histogenesis	biological_process	7	6	10337	17	71855	0.0264164
GO:1903401	L-lysine transmembrane transport	biological_process	8	9	10337	31	71855	0.0267096
GO:0030418	nicotianamine biosynthetic process	biological_process	7	10	10337	36	71855	0.0270979
GO:0009992	cellular water homeostasis	biological_process	8	25	10337	118	71855	0.0285834
GO:0090548	response to nitrate starvation	biological_process	6	4	10337	9	71855	0.029487
GO:0033384	geranyl diphosphate biosynthetic process	biological_process	9	4	10337	9	71855	0.029487
GO:0006168	adenine salvage	biological_process	12	4	10337	9	71855	0.029487
GO:1902025	nitrate import	biological_process	10	4	10337	9	71855	0.029487
GO:0033386	geranylgeranyl diphosphate biosynthetic process	biological_process	9	4	10337	9	71855	0.029487
GO:0080151	positive regulation of salicylic acid mediated signaling pathway	biological_process	9	4	10337	9	71855	0.029487
GO:0009814	defense response, incompatible interaction	biological_process	6	16	10337	68	71855	0.029709
GO:0009299	mRNA transcription	biological_process	9	11	10337	42	71855	0.0319221
GO:0009739	response to gibberellin	biological_process	6	33	10337	166	71855	0.0321327
GO:0051289	protein homotetramerization	biological_process	9	9	10337	32	71855	0.0325533
GO:0016042	lipid catabolic process	biological_process	6	86	10337	493	71855	0.0326732
GO:0045337	farnesyl diphosphate biosynthetic process	biological_process	9	6	10337	18	71855	0.0349189
GO:0006536	glutamate metabolic process	biological_process	11	6	10337	18	71855	0.0349189
GO:0005985	sucrose metabolic process	biological_process	8	7	10337	23	71855	0.0379381
GO:0000077	DNA damage checkpoint	biological_process	7	9	10337	33	71855	0.0392244
GO:0006898	receptor-mediated endocytosis	biological_process	8	5	10337	14	71855	0.0398694
GO:0006567	threonine catabolic process	biological_process	12	5	10337	14	71855	0.0398694
GO:0051484	isopentenyl diphosphate biosynthetic process, methylerythritol 4-phosphate pathway involved in terpenoid biosynthetic process	biological_process	11	3	10337	6	71855	0.0423936
GO:0045176	apical protein localization	biological_process	6	3	10337	6	71855	0.0423936
GO:0019605	butyrate metabolic process	biological_process	11	3	10337	6	71855	0.0423936
GO:0090084	negative regulation of inclusion body assembly	biological_process	8	3	10337	6	71855	0.0423936
GO:0051562	negative regulation of mitochondrial calcium ion concentration	biological_process	13	3	10337	6	71855	0.0423936
GO:0015854	guanine transport	biological_process	9	3	10337	6	71855	0.0423936
GO:0035444	nickel cation transmembrane transport	biological_process	11	3	10337	6	71855	0.0423936
GO:0000041	transition metal ion transport	biological_process	9	3	10337	6	71855	0.0423936
GO:0055068	cobalt ion homeostasis	biological_process	11	3	10337	6	71855	0.0423936
GO:0010335	response to non-ionic osmotic stress	biological_process	6	3	10337	6	71855	0.0423936
GO:0015853	adenine transport	biological_process	9	3	10337	6	71855	0.0423936
GO:0015783	GDP-fucose transport	biological_process	10	3	10337	6	71855	0.0423936
GO:0048544	recognition of pollen	biological_process	5	3	10337	6	71855	0.0423936
GO:0006982	response to lipid hydroperoxide	biological_process	6	3	10337	6	71855	0.0423936
GO:0060567	negative regulation of DNA-templated transcription, termination	biological_process	10	3	10337	6	71855	0.0423936
GO:0006824	cobalt ion transport	biological_process	10	3	10337	6	71855	0.0423936
GO:0010506	regulation of autophagy	biological_process	8	3	10337	6	71855	0.0423936
GO:0010029	regulation of seed germination	biological_process	9	14	10337	60	71855	0.0429023
GO:0015720	allantoin transport	biological_process	7	4	10337	10	71855	0.0436519
GO:0015857	uracil transport	biological_process	9	4	10337	10	71855	0.0436519
GO:0043100	pyrimidine nucleobase salvage	biological_process	9	4	10337	10	71855	0.0436519
GO:0009963	positive regulation of flavonoid biosynthetic process	biological_process	8	13	10337	55	71855	0.0454591
GO:0016998	cell wall macromolecule catabolic process	biological_process	8	15	10337	66	71855	0.0455854
GO:0009567	double fertilization forming a zygote and endosperm	biological_process	5	9	10337	34	71855	0.046764
GO:0019827	stem cell population maintenance	biological_process	4	7	10337	24	71855	0.0471161

## Sheet: Nr1 vs Nr2
Table S2 The total GO terms in Nr1/Nr2 group
GO_ID	GO_Term	GO_function	GO_class	S gene number	TS gene number	B gene number	TB gene number	pvalue
GO:0015688	iron chelate transport	NA	NA	2	1742	3	71855	0.00173377
GO:0004872	receptor activity	NA	NA	7	1742	85	71855	0.00464762
GO:0015238	drug transmembrane transporter activity	NA	NA	12	1742	212	71855	0.00595022
GO:0004601	peroxidase activity	molecular_function	4	79	1742	693	71855	0
GO:0030410	nicotianamine synthase activity	molecular_function	6	23	1742	36	71855	1.0389e-28
GO:0004364	glutathione transferase activity	molecular_function	6	50	1742	351	71855	5.55112e-16
GO:0080044	quercetin 7-O-glucosyltransferase activity	molecular_function	8	57	1742	735	71855	2.91989e-14
GO:0080043	quercetin 3-O-glucosyltransferase activity	molecular_function	8	57	1742	735	71855	2.91989e-14
GO:0050105	L-gulonolactone oxidase activity	molecular_function	7	11	1742	48	71855	1.63388e-08
GO:0016709	oxidoreductase activity, acting on paired donors, with incorporation or reduction of molecular oxygen, NAD(P)H as one donor, and incorporation of one atom of oxygen	molecular_function	6	44	1742	717	71855	3.09202e-08
GO:0003885	D-arabinono-1,4-lactone oxidase activity	molecular_function	7	11	1742	51	71855	3.22198e-08
GO:0004837	tyrosine decarboxylase activity	molecular_function	7	10	1742	41	71855	3.86425e-08
GO:0045551	cinnamyl-alcohol dehydrogenase activity	molecular_function	7	12	1742	66	71855	5.83285e-08
GO:0004067	asparaginase activity	molecular_function	7	7	1742	17	71855	7.64347e-08
GO:0008798	beta-aspartyl-peptidase activity	molecular_function	9	7	1742	17	71855	7.64347e-08
GO:0047787	delta4-3-oxosteroid 5beta-reductase activity	molecular_function	8	6	1742	11	71855	8.37784e-08
GO:0046564	oxalate decarboxylase activity	molecular_function	7	21	1742	217	71855	9.7087e-08
GO:0035671	enone reductase activity	molecular_function	7	6	1742	13	71855	2.98451e-07
GO:1990055	phenylacetaldehyde synthase activity	molecular_function	7	9	1742	39	71855	3.11652e-07
GO:0050662	coenzyme binding	molecular_function	5	18	1742	184	71855	6.65009e-07
GO:0005274	allantoin uptake transmembrane transporter activity	molecular_function	11	5	1742	10	71855	1.89574e-06
GO:0050660	flavin adenine dinucleotide binding	molecular_function	6	21	1742	261	71855	2.03577e-06
GO:0047634	agmatine N4-coumaroyltransferase activity	molecular_function	7	10	1742	63	71855	2.71586e-06
GO:0046914	transition metal ion binding	molecular_function	7	22	1742	313	71855	1.03986e-05
GO:0008863	formate dehydrogenase (NAD+) activity	molecular_function	7	4	1742	8	71855	2.22894e-05
GO:0015210	uracil transmembrane transporter activity	molecular_function	7	5	1742	16	71855	2.90981e-05
GO:0005384	manganese ion transmembrane transporter activity	molecular_function	10	8	1742	52	71855	3.42384e-05
GO:0020037	heme binding	molecular_function	6	28	1742	494	71855	3.85646e-05
GO:0042950	salicin transmembrane transporter activity	molecular_function	8	4	1742	9	71855	3.9347e-05
GO:0005364	maltose:proton symporter activity	molecular_function	8	4	1742	9	71855	3.9347e-05
GO:0042951	arbutin transmembrane transporter activity	molecular_function	8	3	1742	4	71855	5.5866e-05
GO:0008752	FMN reductase activity	molecular_function	7	5	1742	20	71855	9.52651e-05
GO:0008506	sucrose:proton symporter activity	molecular_function	8	4	1742	12	71855	0.000145819
GO:0016621	cinnamoyl-CoA reductase activity	molecular_function	7	9	1742	81	71855	0.000154303
GO:0000987	core promoter proximal region sequence-specific DNA binding	molecular_function	9	5	1742	22	71855	0.000155415
GO:0030246	carbohydrate binding	molecular_function	4	29	1742	565	71855	0.000159426
GO:0042349	guiding stereospecific synthesis activity	molecular_function	5	15	1742	207	71855	0.000180785
GO:0003747	translation release factor activity	molecular_function	9	5	1742	24	71855	0.000240944
GO:0004612	phosphoenolpyruvate carboxykinase (ATP) activity	molecular_function	8	3	1742	6	71855	0.0002693
GO:0036455	iron-sulfur transferase activity	molecular_function	6	3	1742	6	71855	0.0002693
GO:0030170	pyridoxal phosphate binding	molecular_function	6	19	1742	315	71855	0.000295977
GO:0005381	iron ion transmembrane transporter activity	molecular_function	10	8	1742	72	71855	0.000355323
GO:0050306	sucrose 1F-fructosyltransferase activity	molecular_function	8	5	1742	30	71855	0.00071611
GO:0010285	L,L-diaminopimelate aminotransferase activity	molecular_function	7	3	1742	8	71855	0.000727028
GO:0052634	C-19 gibberellin 2-beta-dioxygenase activity	molecular_function	8	4	1742	19	71855	0.000997089
GO:0004817	cysteine-tRNA ligase activity	molecular_function	7	3	1742	9	71855	0.00107087
GO:0004617	phosphoglycerate dehydrogenase activity	molecular_function	7	4	1742	20	71855	0.00122254
GO:0010334	sesquiterpene synthase activity	molecular_function	8	4	1742	20	71855	0.00122254
GO:0004033	aldo-keto reductase (NADP) activity	molecular_function	7	6	1742	51	71855	0.00142736
GO:0005345	purine nucleobase transmembrane transporter activity	molecular_function	6	6	1742	51	71855	0.00142736
GO:0016149	translation release factor activity, codon specific	molecular_function	10	5	1742	35	71855	0.00147597
GO:0008289	lipid binding	molecular_function	4	20	1742	390	71855	0.00156224
GO:0003959	NADPH dehydrogenase activity	molecular_function	6	6	1742	54	71855	0.00192504
GO:0004864	protein phosphatase inhibitor activity	molecular_function	7	7	1742	73	71855	0.00196845
GO:0010427	abscisic acid binding	molecular_function	6	7	1742	75	71855	0.00230014
GO:0003955	NAD(P)H dehydrogenase (quinone) activity	molecular_function	7	6	1742	57	71855	0.00254391
GO:0047216	inositol 3-alpha-galactosyltransferase activity	molecular_function	8	3	1742	12	71855	0.00265596
GO:0008398	sterol 14-demethylase activity	molecular_function	7	5	1742	41	71855	0.003023
GO:0052689	carboxylic ester hydrolase activity	molecular_function	6	27	1742	625	71855	0.00322674
GO:0050285	sinapine esterase activity	molecular_function	7	3	1742	13	71855	0.00339077
GO:0003954	NADH dehydrogenase activity	molecular_function	6	4	1742	27	71855	0.00387082
GO:0008171	O-methyltransferase activity	molecular_function	7	9	1742	127	71855	0.00391321
GO:0000254	C-4 methylsterol oxidase activity	molecular_function	7	3	1742	14	71855	0.00423817
GO:0043565	sequence-specific DNA binding	molecular_function	7	39	1742	1038	71855	0.00539154
GO:0004197	cysteine-type endopeptidase activity	molecular_function	8	13	1742	236	71855	0.0053931
GO:0009671	nitrate:proton symporter activity	molecular_function	11	2	1742	5	71855	0.0055947
GO:0004674	protein serine/threonine kinase activity	molecular_function	8	125	1742	4107	71855	0.00572127
GO:0016629	12-oxophytodienoate reductase activity	molecular_function	7	4	1742	31	71855	0.00642871
GO:0004813	alanine-tRNA ligase activity	molecular_function	7	3	1742	17	71855	0.00750032
GO:0008198	ferrous iron binding	molecular_function	9	4	1742	33	71855	0.00804754
GO:0051119	sugar transmembrane transporter activity	molecular_function	6	6	1742	72	71855	0.00807318
GO:0043813	phosphatidylinositol-3,5-bisphosphate 5-phosphatase activity	molecular_function	10	2	1742	6	71855	0.00825741
GO:0000293	ferric-chelate reductase activity	molecular_function	7	2	1742	6	71855	0.00825741
GO:0019139	cytokinin dehydrogenase activity	molecular_function	6	4	1742	34	71855	0.00894846
GO:0016722	oxidoreductase activity, oxidizing metal ions	molecular_function	5	9	1742	145	71855	0.00913795
GO:0016420	malonyltransferase activity	molecular_function	7	3	1742	19	71855	0.0103104
GO:0005388	calcium-transporting ATPase activity	molecular_function	10	4	1742	38	71855	0.0132004
GO:0015116	sulfate transmembrane transporter activity	molecular_function	8	4	1742	39	71855	0.0144328
GO:0004816	asparagine-tRNA ligase activity	molecular_function	7	2	1742	8	71855	0.0149247
GO:0033855	nicotianamine aminotransferase activity	molecular_function	7	3	1742	22	71855	0.0155282
GO:0005385	zinc ion transmembrane transporter activity	molecular_function	10	7	1742	107	71855	0.0156043
GO:0022857	transmembrane transporter activity	molecular_function	4	10	1742	186	71855	0.0159132
GO:0004888	transmembrane signaling receptor activity	molecular_function	5	5	1742	61	71855	0.0161641
GO:0005432	calcium:sodium antiporter activity	molecular_function	10	3	1742	23	71855	0.0175411
GO:0004829	threonine-tRNA ligase activity	molecular_function	7	2	1742	9	71855	0.0188829
GO:0005344	oxygen transporter activity	molecular_function	4	2	1742	9	71855	0.0188829
GO:0043621	protein self-association	molecular_function	5	8	1742	138	71855	0.0196746
GO:0008115	sarcosine oxidase activity	molecular_function	7	2	1742	10	71855	0.0232281
GO:0015254	glycerol channel activity	molecular_function	7	7	1742	118	71855	0.0251986
GO:0019199	transmembrane receptor protein kinase activity	molecular_function	8	3	1742	27	71855	0.0269787
GO:0015250	water channel activity	molecular_function	7	7	1742	120	71855	0.0272973
GO:0016747	transferase activity, transferring acyl groups other than amino-acyl groups	molecular_function	6	15	1742	354	71855	0.0274621
GO:0010488	UDP-galactose:N-glycan beta-1,3-galactosyltransferase activity	molecular_function	8	2	1742	11	71855	0.0279391
GO:0016765	transferase activity, transferring alkyl or aryl (other than methyl) groups	molecular_function	5	2	1742	11	71855	0.0279391
GO:0015079	potassium ion transmembrane transporter activity	molecular_function	9	6	1742	96	71855	0.029567
GO:0047750	cholestenol delta-isomerase activity	molecular_function	7	2	1742	12	71855	0.0329958
GO:0010284	lariciresinol reductase activity	molecular_function	7	2	1742	12	71855	0.0329958
GO:0090353	polygalacturonase inhibitor activity	molecular_function	6	2	1742	12	71855	0.0329958
GO:0018858	benzoate-CoA ligase activity	molecular_function	7	2	1742	12	71855	0.0329958
GO:0000247	C-8 sterol isomerase activity	molecular_function	7	2	1742	12	71855	0.0329958
GO:0004815	aspartate-tRNA ligase activity	molecular_function	7	2	1742	12	71855	0.0329958
GO:0047036	codeinone reductase (NADPH) activity	molecular_function	7	2	1742	12	71855	0.0329958
GO:0016491	oxidoreductase activity	molecular_function	4	28	1742	795	71855	0.0336557
GO:0001653	peptide receptor activity	molecular_function	5	5	1742	74	71855	0.0339602
GO:0045548	phenylalanine ammonia-lyase activity	molecular_function	7	4	1742	51	71855	0.0349794
GO:0008422	beta-glucosidase activity	molecular_function	8	8	1742	156	71855	0.0370655
GO:0004503	monophenol monooxygenase activity	molecular_function	7	2	1742	13	71855	0.0383785
GO:0036263	L-DOPA monooxygenase activity	molecular_function	8	2	1742	13	71855	0.0383785
GO:0016903	oxidoreductase activity, acting on the aldehyde or oxo group of donors	molecular_function	5	3	1742	31	71855	0.0386237
GO:0004854	xanthine dehydrogenase activity	molecular_function	7	3	1742	31	71855	0.0386237
GO:0052895	N1-acetylspermine:oxygen oxidoreductase (N1-acetylspermidine-forming) activity	molecular_function	7	2	1742	14	71855	0.0440685
GO:0052894	norspermine:oxygen oxidoreductase activity	molecular_function	7	2	1742	14	71855	0.0440685
GO:0052901	spermine:oxygen oxidoreductase (spermidine-forming) activity	molecular_function	7	2	1742	14	71855	0.0440685
GO:0008732	L-allo-threonine aldolase activity	molecular_function	8	2	1742	14	71855	0.0440685
GO:0016762	xyloglucan:xyloglucosyl transferase activity	molecular_function	8	7	1742	134	71855	0.0453448
GO:0008379	thioredoxin peroxidase activity	molecular_function	5	1	1742	2	71855	0.0478991
GO:0004058	aromatic-L-amino-acid decarboxylase activity	molecular_function	7	1	1742	2	71855	0.0478991
GO:0016231	beta-N-acetylglucosaminidase activity	molecular_function	9	1	1742	2	71855	0.0478991
GO:0008843	endochitinase activity	molecular_function	8	1	1742	2	71855	0.0478991
GO:0016799	hydrolase activity, hydrolyzing N-glycosyl compounds	molecular_function	6	3	1742	34	71855	0.0487698
GO:0005618	cell wall	cellular_component	5	99	1742	1628	71855	2.22045e-16
GO:0009505	plant-type cell wall	cellular_component	6	65	1742	917	71855	2.90878e-14
GO:0043231	intracellular membrane-bounded organelle	cellular_component	5	68	1742	1056	71855	6.84564e-13
GO:0005576	extracellular region	cellular_component	3	146	1742	3838	71855	6.70532e-08
GO:0016020	membrane	cellular_component	3	136	1742	3732	71855	1.89753e-06
GO:0009707	chloroplast outer membrane	cellular_component	7	11	1742	145	71855	0.000865276
GO:0009705	plant-type vacuole membrane	cellular_component	8	18	1742	330	71855	0.00133398
GO:0009506	plasmodesma	cellular_component	5	88	1742	2743	71855	0.00523623
GO:0031304	intrinsic component of mitochondrial inner membrane	cellular_component	7	2	1742	6	71855	0.00825741
GO:0042807	central vacuole	cellular_component	8	4	1742	36	71855	0.0109417
GO:0018444	translation release factor complex	cellular_component	4	2	1742	7	71855	0.0113753
GO:0048046	apoplast	cellular_component	4	28	1742	748	71855	0.0170718
GO:0009664	plant-type cell wall organization	biological_process	7	71	1742	530	71855	0
GO:0009407	toxin catabolic process	biological_process	6	34	1742	189	71855	0
GO:0030418	nicotianamine biosynthetic process	biological_process	7	23	1742	36	71855	1.0389e-28
GO:0010233	phloem transport	biological_process	7	23	1742	40	71855	3.63586e-27
GO:0006749	glutathione metabolic process	biological_process	8	50	1742	347	71855	1.11022e-16
GO:0052696	flavonoid glucuronidation	biological_process	6	63	1742	826	71855	2.44249e-15
GO:0009813	flavonoid biosynthetic process	biological_process	6	66	1742	932	71855	1.95399e-14
GO:0009860	pollen tube growth	biological_process	8	26	1742	199	71855	3.95839e-12
GO:0044550	secondary metabolite biosynthetic process	biological_process	5	46	1742	726	71855	5.76917e-09
GO:0006516	glycoprotein catabolic process	biological_process	8	7	1742	17	71855	7.64347e-08
GO:0033609	oxalate metabolic process	biological_process	9	21	1742	217	71855	9.7087e-08
GO:0009809	lignin biosynthetic process	biological_process	8	31	1742	435	71855	1.34019e-07
GO:0050691	regulation of defense response to virus by host	biological_process	8	5	1742	7	71855	1.67907e-07
GO:0009831	plant-type cell wall modification involved in multidimensional cell growth	biological_process	9	18	1742	171	71855	2.23424e-07
GO:0033345	asparagine catabolic process via L-aspartate	biological_process	13	7	1742	20	71855	2.85831e-07
GO:0009555	pollen development	biological_process	6	28	1742	390	71855	4.57098e-07
GO:0009828	plant-type cell wall loosening	biological_process	9	18	1742	180	71855	4.80791e-07
GO:0055114	oxidation-reduction process	biological_process	4	101	1742	2506	71855	6.35282e-07
GO:0006559	L-phenylalanine catabolic process	biological_process	11	13	1742	98	71855	7.59723e-07
GO:0051604	protein maturation	biological_process	7	7	1742	23	71855	8.48102e-07
GO:0009611	response to wounding	biological_process	5	40	1742	712	71855	1.20315e-06
GO:0015720	allantoin transport	biological_process	7	5	1742	10	71855	1.89574e-06
GO:0015857	uracil transport	biological_process	9	5	1742	10	71855	1.89574e-06
GO:0043100	pyrimidine nucleobase salvage	biological_process	9	5	1742	10	71855	1.89574e-06
GO:0019853	L-ascorbic acid biosynthetic process	biological_process	8	11	1742	79	71855	3.28891e-06
GO:0006520	cellular amino acid metabolic process	biological_process	8	12	1742	103	71855	7.95283e-06
GO:0030001	metal ion transport	biological_process	8	23	1742	332	71855	8.37654e-06
GO:0010731	protein glutathionylation	biological_process	9	5	1742	13	71855	9.11035e-06
GO:0098542	defense response to other organism	biological_process	6	10	1742	72	71855	9.35486e-06
GO:0046916	cellular transition metal ion homeostasis	biological_process	11	22	1742	313	71855	1.03986e-05
GO:0010497	plasmodesmata-mediated intercellular transport	biological_process	7	8	1742	48	71855	1.87049e-05
GO:0042183	formate catabolic process	biological_process	8	4	1742	8	71855	2.22894e-05
GO:0009699	phenylpropanoid biosynthetic process	biological_process	7	19	1742	262	71855	2.64341e-05
GO:0015768	maltose transport	biological_process	10	4	1742	9	71855	3.9347e-05
GO:0006817	phosphate ion transport	biological_process	9	5	1742	17	71855	4.03972e-05
GO:0006979	response to oxidative stress	biological_process	5	30	1742	566	71855	7.06255e-05
GO:0042343	indole glucosinolate metabolic process	biological_process	9	6	1742	30	71855	7.2528e-05
GO:0034638	phosphatidylcholine catabolic process	biological_process	10	5	1742	19	71855	7.29054e-05
GO:0006880	intracellular sequestering of iron ion	biological_process	5	7	1742	43	71855	7.30044e-05
GO:0071421	manganese ion transmembrane transport	biological_process	11	7	1742	46	71855	0.000113833
GO:0006415	translational termination	biological_process	8	5	1742	21	71855	0.000122539
GO:0008202	steroid metabolic process	biological_process	6	7	1742	47	71855	0.000130966
GO:0015770	sucrose transport	biological_process	10	4	1742	12	71855	0.000145819
GO:0030026	cellular manganese ion homeostasis	biological_process	12	7	1742	48	71855	0.000150133
GO:0009682	induced systemic resistance	biological_process	9	6	1742	35	71855	0.000178789
GO:0033383	geranyl diphosphate metabolic process	biological_process	8	4	1742	13	71855	0.000206578
GO:0009826	unidimensional cell growth	biological_process	7	24	1742	440	71855	0.000234832
GO:0016126	sterol biosynthetic process	biological_process	8	11	1742	129	71855	0.000322629
GO:1901430	positive regulation of syringal lignin biosynthetic process	biological_process	9	10	1742	109	71855	0.000332008
GO:0010089	xylem development	biological_process	7	13	1742	173	71855	0.000335256
GO:0071577	zinc II ion transmembrane transport	biological_process	11	7	1742	59	71855	0.000552155
GO:0046475	glycerophospholipid catabolic process	biological_process	9	3	1742	8	71855	0.000727028
GO:0070417	cellular response to cold	biological_process	6	7	1742	63	71855	0.000823549
GO:0009627	systemic acquired resistance	biological_process	7	8	1742	82	71855	0.000855612
GO:0006624	vacuolar protein processing	biological_process	9	5	1742	32	71855	0.000972194
GO:0045487	gibberellin catabolic process	biological_process	11	4	1742	19	71855	0.000997089
GO:0044571	[2Fe-2S] cluster assembly	biological_process	7	3	1742	9	71855	0.00107087
GO:0006423	cysteinyl-tRNA aminoacylation	biological_process	13	3	1742	9	71855	0.00107087
GO:0009070	serine family amino acid biosynthetic process	biological_process	11	4	1742	20	71855	0.00122254
GO:0016121	carotene catabolic process	biological_process	10	4	1742	20	71855	0.00122254
GO:0080163	regulation of protein serine/threonine phosphatase activity	biological_process	12	7	1742	69	71855	0.00141677
GO:0006863	purine nucleobase transport	biological_process	8	6	1742	51	71855	0.00142736
GO:0030643	cellular phosphate ion homeostasis	biological_process	11	3	1742	10	71855	0.00150225
GO:0044238	primary metabolic process	biological_process	4	2	1742	3	71855	0.00173377
GO:0042548	regulation of photosynthesis, light reaction	biological_process	8	2	1742	3	71855	0.00173377
GO:0010200	response to chitin	biological_process	7	16	1742	285	71855	0.00179751
GO:0010051	xylem and phloem pattern formation	biological_process	6	7	1742	72	71855	0.00181716
GO:0010119	regulation of stomatal movement	biological_process	6	9	1742	114	71855	0.00188807
GO:2000280	regulation of root development	biological_process	7	7	1742	73	71855	0.00196845
GO:0080064	4,4-dimethyl-9beta,19-cyclopropylsterol oxidation	biological_process	9	3	1742	11	71855	0.00202842
GO:0042744	hydrogen peroxide catabolic process	biological_process	8	14	1742	237	71855	0.00212362
GO:0019438	aromatic compound biosynthetic process	biological_process	6	9	1742	118	71855	0.00239127
GO:0009414	response to water deprivation	biological_process	5	31	1742	736	71855	0.00247457
GO:0071281	cellular response to iron ion	biological_process	8	7	1742	79	71855	0.00309121
GO:0009862	systemic acquired resistance, salicylic acid mediated signaling pathway	biological_process	6	4	1742	26	71855	0.0033612
GO:0002237	response to molecule of bacterial origin	biological_process	6	5	1742	44	71855	0.00412722
GO:0006869	lipid transport	biological_process	7	16	1742	311	71855	0.00423153
GO:0045824	negative regulation of innate immune response	biological_process	8	3	1742	14	71855	0.00423817
GO:1900425	negative regulation of defense response to bacterium	biological_process	8	4	1742	30	71855	0.00570719
GO:0015706	nitrate transport	biological_process	9	10	1742	160	71855	0.00589857
GO:0055072	iron ion homeostasis	biological_process	11	5	1742	48	71855	0.00601113
GO:0097428	protein maturation by iron-sulfur cluster transfer	biological_process	8	3	1742	16	71855	0.00628903
GO:0042742	defense response to bacterium	biological_process	8	24	1742	569	71855	0.00698093
GO:0006419	alanyl-tRNA aminoacylation	biological_process	13	3	1742	17	71855	0.00750032
GO:0006855	drug transmembrane transport	biological_process	7	12	1742	219	71855	0.0076277
GO:0031347	regulation of defense response	biological_process	7	11	1742	193	71855	0.00784498
GO:0009737	response to abscisic acid	biological_process	6	35	1742	932	71855	0.00810112
GO:2000122	negative regulation of stomatal complex development	biological_process	9	2	1742	6	71855	0.00825741
GO:0006952	defense response	biological_process	5	90	1742	2876	71855	0.00895505
GO:0019748	secondary metabolic process	biological_process	4	6	1742	75	71855	0.00979191
GO:0009631	cold acclimation	biological_process	6	11	1742	200	71855	0.0100909
GO:0006825	copper ion transport	biological_process	10	3	1742	19	71855	0.0103104
GO:0051603	proteolysis involved in cellular protein catabolic process	biological_process	8	17	1742	374	71855	0.0107064
GO:0031408	oxylipin biosynthetic process	biological_process	11	7	1742	103	71855	0.0128707
GO:0046208	spermine catabolic process	biological_process	11	2	1742	8	71855	0.0149247
GO:0006421	asparaginyl-tRNA aminoacylation	biological_process	13	2	1742	8	71855	0.0149247
GO:0010266	response to vitamin B1	biological_process	7	2	1742	8	71855	0.0149247
GO:2000652	regulation of secondary cell wall biogenesis	biological_process	6	4	1742	42	71855	0.0185569
GO:0007166	cell surface receptor signaling pathway	biological_process	5	21	1742	525	71855	0.0188296
GO:0006435	threonyl-tRNA aminoacylation	biological_process	13	2	1742	9	71855	0.0188829
GO:0006422	aspartyl-tRNA aminoacylation	biological_process	13	2	1742	9	71855	0.0188829
GO:0009695	jasmonic acid biosynthetic process	biological_process	10	7	1742	112	71855	0.0195706
GO:0006857	oligopeptide transport	biological_process	9	13	1742	282	71855	0.0212548
GO:0010154	fruit development	biological_process	6	5	1742	66	71855	0.0220178
GO:0000380	alternative mRNA splicing, via spliceosome	biological_process	14	2	1742	10	71855	0.0232281
GO:0006032	chitin catabolic process	biological_process	8	6	1742	92	71855	0.0246346
GO:0009992	cellular water homeostasis	biological_process	8	7	1742	118	71855	0.0251986
GO:0009753	response to jasmonic acid	biological_process	6	13	1742	296	71855	0.0299062
GO:0050832	defense response to fungus	biological_process	8	22	1742	585	71855	0.0301974
GO:1902128	(-)-lariciresinol catabolic process	biological_process	8	2	1742	12	71855	0.0329958
GO:1902135	(+)-secoisolariciresinol biosynthetic process	biological_process	9	2	1742	12	71855	0.0329958
GO:0071732	cellular response to nitric oxide	biological_process	8	2	1742	12	71855	0.0329958
GO:1902125	(+)-pinoresinol catabolic process	biological_process	8	2	1742	12	71855	0.0329958
GO:0016124	xanthophyll catabolic process	biological_process	12	2	1742	12	71855	0.0329958
GO:1902132	(+)-lariciresinol biosynthetic process	biological_process	9	2	1742	12	71855	0.0329958
GO:0016118	carotenoid catabolic process	biological_process	11	2	1742	12	71855	0.0329958
GO:0080167	response to karrikin	biological_process	5	11	1742	240	71855	0.0334678
GO:0009800	cinnamic acid biosynthetic process	biological_process	8	4	1742	51	71855	0.0349794
GO:0019953	sexual reproduction	biological_process	4	6	1742	100	71855	0.035106
GO:0006879	cellular iron ion homeostasis	biological_process	12	3	1742	30	71855	0.035508
GO:0046686	response to cadmium ion	biological_process	7	26	1742	733	71855	0.0367438
GO:0045851	pH reduction	biological_process	11	4	1742	52	71855	0.0371919
GO:0045995	regulation of embryonic development	biological_process	7	2	1742	13	71855	0.0383785
GO:0055074	calcium ion homeostasis	biological_process	10	2	1742	13	71855	0.0383785
GO:0046653	tetrahydrofolate metabolic process	biological_process	7	2	1742	13	71855	0.0383785
GO:0010106	cellular response to iron ion starvation	biological_process	9	3	1742	31	71855	0.0386237
GO:0009115	xanthine catabolic process	biological_process	11	3	1742	31	71855	0.0386237
GO:0009089	lysine biosynthetic process via diaminopimelate	biological_process	13	3	1742	31	71855	0.0386237
GO:0090333	regulation of stomatal closure	biological_process	7	3	1742	32	71855	0.0418735
GO:0048830	adventitious root development	biological_process	7	2	1742	14	71855	0.0440685
GO:0006567	threonine catabolic process	biological_process	12	2	1742	14	71855	0.0440685
GO:0045927	positive regulation of growth	biological_process	6	2	1742	14	71855	0.0440685
GO:0045792	negative regulation of cell size	biological_process	7	2	1742	14	71855	0.0440685
GO:0010493	Lewis a epitope biosynthetic process	biological_process	9	2	1742	14	71855	0.0440685
GO:0006073	cellular glucan metabolic process	biological_process	8	2	1742	14	71855	0.0440685
GO:0010270	photosystem II oxygen evolving complex assembly	biological_process	9	2	1742	14	71855	0.0440685
GO:1901601	strigolactone biosynthetic process	biological_process	11	2	1742	14	71855	0.0440685
GO:0009807	lignan biosynthetic process	biological_process	8	2	1742	14	71855	0.0440685
GO:0006094	gluconeogenesis	biological_process	9	3	1742	33	71855	0.0452561
GO:0000077	DNA damage checkpoint	biological_process	7	3	1742	33	71855	0.0452561
GO:0040008	regulation of growth	biological_process	5	6	1742	107	71855	0.0463168
GO:0010431	seed maturation	biological_process	5	4	1742	56	71855	0.0468281
GO:1901695	tyramine biosynthetic process	biological_process	8	1	1742	2	71855	0.0478991
GO:0006040	amino sugar metabolic process	biological_process	6	1	1742	2	71855	0.0478991
GO:0046470	phosphatidylcholine metabolic process	biological_process	9	3	1742	34	71855	0.0487698
GO:0009691	cytokinin biosynthetic process	biological_process	7	3	1742	34	71855	0.0487698
GO:0048527	lateral root development	biological_process	8	5	1742	82	71855	0.0492713
GO:0043068	positive regulation of programmed cell death	biological_process	8	4	1742	57	71855	0.0494335
GO:1901657	glycosyl compound metabolic process	biological_process	6	6	1742	109	71855	0.0498834

## Sheet: Nr1 vs Nr3
Table S2 The total GO terms in Nr1/Nr3 group
GO_ID	GO_Term	GO_function	GO_class	S gene number	TS gene number	B gene number	TB gene number	pvalue
GO:0004872	receptor activity	NA	NA	23	6557	85	71855	1.47266e-06
GO:0015238	drug transmembrane transporter activity	NA	NA	38	6557	212	71855	4.41543e-05
GO:0035428	hexose transmembrane transport	NA	NA	32	6557	186	71855	0.000362042
GO:0015197	peptide transporter activity	NA	NA	16	6557	84	71855	0.00357085
GO:0043091	L-arginine import	NA	NA	4	6557	13	71855	0.0252924
GO:0080043	quercetin 3-O-glucosyltransferase activity	molecular_function	8	145	6557	735	71855	0
GO:0008289	lipid binding	molecular_function	4	97	6557	390	71855	0
GO:0046564	oxalate decarboxylase activity	molecular_function	7	90	6557	217	71855	0
GO:0080044	quercetin 7-O-glucosyltransferase activity	molecular_function	8	145	6557	735	71855	0
GO:0016709	oxidoreductase activity, acting on paired donors, with incorporation or reduction of molecular oxygen, NAD(P)H as one donor, and incorporation of one atom of oxygen	molecular_function	6	149	6557	717	71855	0
GO:0004601	peroxidase activity	molecular_function	4	204	6557	693	71855	3.33067e-16
GO:0004364	glutathione transferase activity	molecular_function	6	124	6557	351	71855	3.33067e-16
GO:0004568	chitinase activity	molecular_function	7	49	6557	152	71855	1.33227e-15
GO:0046914	transition metal ion binding	molecular_function	7	72	6557	313	71855	1.84186e-13
GO:0008061	chitin binding	molecular_function	5	42	6557	141	71855	2.88081e-12
GO:0003700	transcription factor activity, sequence-specific DNA binding	molecular_function	4	426	6557	3415	71855	1.70802e-11
GO:0004674	protein serine/threonine kinase activity	molecular_function	8	492	6557	4107	71855	1.83338e-10
GO:0020037	heme binding	molecular_function	6	90	6557	494	71855	2.0911e-10
GO:0004497	monooxygenase activity	molecular_function	5	99	6557	565	71855	2.52738e-10
GO:0004888	transmembrane signaling receptor activity	molecular_function	5	23	6557	61	71855	1.39518e-09
GO:0043565	sequence-specific DNA binding	molecular_function	7	154	6557	1038	71855	1.53846e-09
GO:0030170	pyridoxal phosphate binding	molecular_function	6	62	6557	315	71855	6.36161e-09
GO:0001653	peptide receptor activity	molecular_function	5	24	6557	74	71855	1.98289e-08
GO:0010427	abscisic acid binding	molecular_function	6	24	6557	75	71855	2.66358e-08
GO:0004190	aspartic-type endopeptidase activity	molecular_function	8	59	6557	307	71855	3.55382e-08
GO:0005509	calcium ion binding	molecular_function	7	100	6557	633	71855	5.14808e-08
GO:0004864	protein phosphatase inhibitor activity	molecular_function	7	23	6557	73	71855	7.13657e-08
GO:0004553	hydrolase activity, hydrolyzing O-glycosyl compounds	molecular_function	6	82	6557	500	71855	1.59907e-07
GO:0015112	nitrate transmembrane transporter activity	molecular_function	8	37	6557	170	71855	5.24035e-07
GO:0051213	dioxygenase activity	molecular_function	5	66	6557	387	71855	6.00076e-07
GO:0003959	NADPH dehydrogenase activity	molecular_function	6	18	6557	54	71855	7.22579e-07
GO:0051119	sugar transmembrane transporter activity	molecular_function	6	21	6557	72	71855	1.09472e-06
GO:0005345	purine nucleobase transmembrane transporter activity	molecular_function	6	17	6557	51	71855	1.46214e-06
GO:0004837	tyrosine decarboxylase activity	molecular_function	7	15	6557	41	71855	1.57441e-06
GO:0045551	cinnamyl-alcohol dehydrogenase activity	molecular_function	7	19	6557	66	71855	4.34598e-06
GO:1990055	phenylacetaldehyde synthase activity	molecular_function	7	14	6557	39	71855	4.54235e-06
GO:0016208	AMP binding	molecular_function	5	14	6557	40	71855	6.401e-06
GO:0003962	cystathionine gamma-synthase activity	molecular_function	6	8	6557	15	71855	1.70952e-05
GO:0004805	trehalose-phosphatase activity	molecular_function	9	15	6557	49	71855	1.93253e-05
GO:0042349	guiding stereospecific synthesis activity	molecular_function	5	38	6557	207	71855	2.56655e-05
GO:0003825	alpha,alpha-trehalose-phosphate synthase (UDP-forming) activity	molecular_function	8	10	6557	25	71855	3.58126e-05
GO:0050306	sucrose 1F-fructosyltransferase activity	molecular_function	8	11	6557	30	71855	3.81666e-05
GO:0004022	alcohol dehydrogenase (NAD) activity	molecular_function	7	14	6557	47	71855	5.10473e-05
GO:0016629	12-oxophytodienoate reductase activity	molecular_function	7	11	6557	31	71855	5.42828e-05
GO:0016624	oxidoreductase activity, acting on the aldehyde or oxo group of donors, disulfide as acceptor	molecular_function	6	4	6557	4	71855	6.92838e-05
GO:0050242	pyruvate, phosphate dikinase activity	molecular_function	7	4	6557	4	71855	6.92838e-05
GO:0008422	beta-glucosidase activity	molecular_function	8	29	6557	156	71855	0.000174436
GO:0047787	delta4-3-oxosteroid 5beta-reductase activity	molecular_function	8	6	6557	11	71855	0.000177493
GO:0005215	transporter activity	molecular_function	3	95	6557	728	71855	0.000277206
GO:0004854	xanthine dehydrogenase activity	molecular_function	7	10	6557	31	71855	0.000291491
GO:0016903	oxidoreductase activity, acting on the aldehyde or oxo group of donors	molecular_function	5	10	6557	31	71855	0.000291491
GO:0016760	cellulose synthase (UDP-forming) activity	molecular_function	9	17	6557	74	71855	0.000297165
GO:0047216	inositol 3-alpha-galactosyltransferase activity	molecular_function	8	6	6557	12	71855	0.000327494
GO:0005355	glucose transmembrane transporter activity	molecular_function	9	32	6557	186	71855	0.000362042
GO:0016759	cellulose synthase activity	molecular_function	8	19	6557	89	71855	0.000368977
GO:0004067	asparaginase activity	molecular_function	7	7	6557	17	71855	0.000447424
GO:0008798	beta-aspartyl-peptidase activity	molecular_function	9	7	6557	17	71855	0.000447424
GO:0008171	O-methyltransferase activity	molecular_function	7	24	6557	127	71855	0.000471565
GO:0035671	enone reductase activity	molecular_function	7	6	6557	13	71855	0.00056119
GO:0016722	oxidoreductase activity, oxidizing metal ions	molecular_function	5	26	6557	145	71855	0.000649721
GO:0016831	carboxy-lyase activity	molecular_function	6	7	6557	18	71855	0.000674597
GO:0010242	oxygen evolving activity	molecular_function	5	3	6557	3	71855	0.000759563
GO:0018826	methionine gamma-lyase activity	molecular_function	6	3	6557	3	71855	0.000759563
GO:0008756	o-succinylbenzoate-CoA ligase activity	molecular_function	7	3	6557	3	71855	0.000759563
GO:0036033	mediator complex binding	molecular_function	5	3	6557	3	71855	0.000759563
GO:0004648	O-phospho-L-serine:2-oxoglutarate aminotransferase activity	molecular_function	7	3	6557	3	71855	0.000759563
GO:0004352	glutamate dehydrogenase (NAD+) activity	molecular_function	8	3	6557	3	71855	0.000759563
GO:0015075	ion transmembrane transporter activity	molecular_function	5	3	6557	3	71855	0.000759563
GO:0090415	7-hydroxymethyl chlorophyll a reductase activity	molecular_function	7	3	6557	3	71855	0.000759563
GO:0050203	oxalate-CoA ligase activity	molecular_function	7	3	6557	3	71855	0.000759563
GO:0033853	aspartate-prephenate aminotransferase activity	molecular_function	7	3	6557	3	71855	0.000759563
GO:0033854	glutamate-prephenate aminotransferase activity	molecular_function	7	3	6557	3	71855	0.000759563
GO:0004462	lactoylglutathione lyase activity	molecular_function	6	9	6557	29	71855	0.000802506
GO:0008115	sarcosine oxidase activity	molecular_function	7	5	6557	10	71855	0.00107465
GO:0004089	carbonate dehydratase activity	molecular_function	7	13	6557	55	71855	0.00111386
GO:0009899	ent-kaurene synthase activity	molecular_function	8	7	6557	20	71855	0.00139564
GO:0008559	xenobiotic-transporting ATPase activity	molecular_function	9	16	6557	79	71855	0.00186203
GO:0008519	ammonium transmembrane transporter activity	molecular_function	7	7	6557	21	71855	0.0019297
GO:0003863	3-methyl-2-oxobutanoate dehydrogenase (2-methylpropanoyl-transferring) activity	molecular_function	7	4	6557	7	71855	0.00193343
GO:0016762	xyloglucan:xyloglucosyl transferase activity	molecular_function	8	23	6557	134	71855	0.00233079
GO:0030246	carbohydrate binding	molecular_function	4	72	6557	565	71855	0.00256951
GO:0008810	cellulase activity	molecular_function	7	14	6557	67	71855	0.00257542
GO:0033855	nicotianamine aminotransferase activity	molecular_function	7	7	6557	22	71855	0.00260922
GO:0047036	codeinone reductase (NADPH) activity	molecular_function	7	5	6557	12	71855	0.00288999
GO:0004069	L-aspartate:2-oxoglutarate aminotransferase activity	molecular_function	7	6	6557	17	71855	0.0029386
GO:0008398	sterol 14-demethylase activity	molecular_function	7	10	6557	41	71855	0.00316591
GO:0050105	L-gulonolactone oxidase activity	molecular_function	7	11	6557	48	71855	0.00339647
GO:0015334	high-affinity oligopeptide transporter activity	molecular_function	8	16	6557	84	71855	0.00357085
GO:0047634	agmatine N4-coumaroyltransferase activity	molecular_function	7	13	6557	63	71855	0.00404282
GO:0009672	auxin:proton symporter activity	molecular_function	11	6	6557	18	71855	0.00407059
GO:0005460	UDP-glucose transmembrane transporter activity	molecular_function	8	5	6557	13	71855	0.00434549
GO:0004640	phosphoribosylanthranilate isomerase activity	molecular_function	7	5	6557	13	71855	0.00434549
GO:0050660	flavin adenine dinucleotide binding	molecular_function	6	37	6557	261	71855	0.00495073
GO:0005516	calmodulin binding	molecular_function	5	64	6557	508	71855	0.00548611
GO:0003885	D-arabinono-1,4-lactone oxidase activity	molecular_function	7	11	6557	51	71855	0.00555629
GO:0008792	arginine decarboxylase activity	molecular_function	7	4	6557	9	71855	0.00599273
GO:0004356	glutamate-ammonia ligase activity	molecular_function	8	5	6557	14	71855	0.00625614
GO:0047372	acylglycerol lipase activity	molecular_function	7	11	6557	52	71855	0.00647728
GO:0052689	carboxylic ester hydrolase activity	molecular_function	6	76	6557	625	71855	0.00648334
GO:0004740	pyruvate dehydrogenase (acetyl-transferring) kinase activity	molecular_function	8	3	6557	5	71855	0.00659429
GO:0008752	FMN reductase activity	molecular_function	7	6	6557	20	71855	0.00725193
GO:0018685	alkane 1-monooxygenase activity	molecular_function	7	7	6557	26	71855	0.00728048
GO:0016165	linoleate 13S-lipoxygenase activity	molecular_function	7	7	6557	26	71855	0.00728048
GO:0015116	sulfate transmembrane transporter activity	molecular_function	8	9	6557	39	71855	0.0073829
GO:0044212	transcription regulatory region DNA binding	molecular_function	7	61	6557	487	71855	0.00740601
GO:0005544	calcium-dependent phospholipid binding	molecular_function	6	18	6557	107	71855	0.00808449
GO:0000994	RNA polymerase III core binding	molecular_function	8	2	6557	2	71855	0.008326
GO:0031492	nucleosomal DNA binding	molecular_function	8	5	6557	15	71855	0.00868709
GO:0004425	indole-3-glycerol-phosphate synthase activity	molecular_function	7	4	6557	10	71855	0.00927145
GO:0016798	hydrolase activity, acting on glycosyl bonds	molecular_function	5	25	6557	169	71855	0.011063
GO:0005351	sugar:proton symporter activity	molecular_function	7	33	6557	239	71855	0.0111096
GO:0004792	thiosulfate sulfurtransferase activity	molecular_function	7	5	6557	16	71855	0.0116997
GO:0004351	glutamate decarboxylase activity	molecular_function	7	5	6557	16	71855	0.0116997
GO:0030795	jasmonate O-methyltransferase activity	molecular_function	8	6	6557	22	71855	0.0119202
GO:0033946	xyloglucan-specific endo-beta-1,4-glucanase activity	molecular_function	8	6	6557	22	71855	0.0119202
GO:0043531	ADP binding	molecular_function	9	112	6557	994	71855	0.0122513
GO:0009013	succinate-semialdehyde dehydrogenase [NAD(P)+] activity	molecular_function	7	3	6557	6	71855	0.0122952
GO:0032454	histone demethylase activity (H3-K9 specific	molecular_function	6	3	6557	6	71855	0.0122952
GO:0004777	succinate-semialdehyde dehydrogenase (NAD+) activity	molecular_function	7	3	6557	6	71855	0.0122952
GO:0047760	butyrate-CoA ligase activity	molecular_function	7	3	6557	6	71855	0.0122952
GO:0036381	pyridoxal 5'-phosphate synthase (glutamine hydrolysing) activity	molecular_function	7	3	6557	6	71855	0.0122952
GO:0046030	inositol trisphosphate phosphatase activity	molecular_function	9	3	6557	6	71855	0.0122952
GO:0036455	iron-sulfur transferase activity	molecular_function	6	3	6557	6	71855	0.0122952
GO:0004612	phosphoenolpyruvate carboxykinase (ATP) activity	molecular_function	8	3	6557	6	71855	0.0122952
GO:0003955	NAD(P)H dehydrogenase (quinone) activity	molecular_function	7	11	6557	57	71855	0.0129989
GO:0044183	protein binding involved in protein folding	molecular_function	3	6	6557	23	71855	0.0149067
GO:0004197	cysteine-type endopeptidase activity	molecular_function	8	32	6557	236	71855	0.0156477
GO:0004620	phospholipase activity	molecular_function	7	15	6557	90	71855	0.0159802
GO:0004540	ribonuclease activity	molecular_function	7	9	6557	44	71855	0.0163557
GO:0030247	polysaccharide binding	molecular_function	5	36	6557	273	71855	0.0163602
GO:0004473	malate dehydrogenase (decarboxylating) (NADP+) activity	molecular_function	8	4	6557	12	71855	0.0188472
GO:0010277	chlorophyllide a oxygenase [overall] activity	molecular_function	7	5	6557	18	71855	0.0196885
GO:0004013	adenosylhomocysteinase activity	molecular_function	7	3	6557	7	71855	0.0200665
GO:0016767	geranylgeranyl-diphosphate geranylgeranyltransferase activity	molecular_function	8	3	6557	7	71855	0.0200665
GO:0016491	oxidoreductase activity	molecular_function	4	90	6557	795	71855	0.0202203
GO:0008970	phosphatidylcholine 1-acylhydrolase activity	molecular_function	8	11	6557	61	71855	0.0210854
GO:0046028	electron transporter, transferring electrons from cytochrome b6/f complex of photosystem II activity	molecular_function	6	2	6557	3	71855	0.0234589
GO:0009973	adenylyl-sulfate reductase activity	molecular_function	6	2	6557	3	71855	0.0234589
GO:0008251	tRNA-specific adenosine deaminase activity	molecular_function	8	2	6557	3	71855	0.0234589
GO:0005522	profilin binding	molecular_function	5	2	6557	3	71855	0.0234589
GO:0033741	adenylyl-sulfate reductase (glutathione) activity	molecular_function	7	2	6557	3	71855	0.0234589
GO:0045158	electron transporter, transferring electrons within cytochrome b6/f complex of photosystem II activity	molecular_function	6	2	6557	3	71855	0.0234589
GO:0048529	magnesium-protoporphyrin IX monomethyl ester (oxidative) cyclase activity	molecular_function	7	2	6557	3	71855	0.0234589
GO:0042937	tripeptide transporter activity	molecular_function	8	17	6557	111	71855	0.0236152
GO:0052634	C-19 gibberellin 2-beta-dioxygenase activity	molecular_function	8	5	6557	19	71855	0.0247575
GO:0016985	mannan endo-1,4-beta-mannosidase activity	molecular_function	9	5	6557	19	71855	0.0247575
GO:0004503	monophenol monooxygenase activity	molecular_function	7	4	6557	13	71855	0.0252924
GO:0036263	L-DOPA monooxygenase activity	molecular_function	8	4	6557	13	71855	0.0252924
GO:0051753	mannan synthase activity	molecular_function	9	11	6557	63	71855	0.0262918
GO:0008266	poly(U) RNA binding	molecular_function	9	8	6557	41	71855	0.0298637
GO:0001072	transcription antitermination factor activity, RNA binding	molecular_function	4	3	6557	8	71855	0.029954
GO:0008281	sulfonylurea receptor activity	molecular_function	6	3	6557	8	71855	0.029954
GO:0008863	formate dehydrogenase (NAD+) activity	molecular_function	7	3	6557	8	71855	0.029954
GO:0010334	sesquiterpene synthase activity	molecular_function	8	5	6557	20	71855	0.0305927
GO:0008891	glycolate oxidase activity	molecular_function	8	5	6557	20	71855	0.0305927
GO:0008732	L-allo-threonine aldolase activity	molecular_function	8	4	6557	14	71855	0.0329069
GO:0009678	hydrogen-translocating pyrophosphatase activity	molecular_function	8	4	6557	14	71855	0.0329069
GO:0016874	ligase activity	molecular_function	4	51	6557	431	71855	0.0340349
GO:0008308	voltage-gated anion channel activity	molecular_function	10	10	6557	58	71855	0.0358755
GO:0004066	asparagine synthase (glutamine-hydrolyzing) activity	molecular_function	7	6	6557	28	71855	0.0376432
GO:0034485	phosphatidylinositol-3,4,5-trisphosphate 5-phosphatase activity	molecular_function	10	6	6557	28	71855	0.0376432
GO:0004033	aldo-keto reductase (NADP) activity	molecular_function	7	9	6557	51	71855	0.0396254
GO:0045548	phenylalanine ammonia-lyase activity	molecular_function	7	9	6557	51	71855	0.0396254
GO:0015171	amino acid transmembrane transporter activity	molecular_function	7	27	6557	208	71855	0.0399421
GO:0052747	sinapyl alcohol dehydrogenase activity	molecular_function	7	4	6557	15	71855	0.041714
GO:0043273	CTPase activity	molecular_function	9	4	6557	15	71855	0.041714
GO:0004817	cysteine-tRNA ligase activity	molecular_function	7	3	6557	9	71855	0.0419346
GO:0008661	1-deoxy-D-xylulose-5-phosphate synthase activity	molecular_function	6	3	6557	9	71855	0.0419346
GO:0005344	oxygen transporter activity	molecular_function	4	3	6557	9	71855	0.0419346
GO:0004350	glutamate-5-semialdehyde dehydrogenase activity	molecular_function	7	3	6557	9	71855	0.0419346
GO:0005507	copper ion binding	molecular_function	8	45	6557	380	71855	0.043518
GO:0052684	L-serine hydro-lyase (adding indole, L-tryptophan-forming) activity	molecular_function	7	2	6557	4	71855	0.0440873
GO:0003868	4-hydroxyphenylpyruvate dioxygenase activity	molecular_function	7	2	6557	4	71855	0.0440873
GO:0042626	ATPase activity, coupled to transmembrane movement of substances	molecular_function	8	48	6557	410	71855	0.0451195
GO:0005618	cell wall	cellular_component	5	312	6557	1628	71855	0
GO:0009505	plant-type cell wall	cellular_component	6	184	6557	917	71855	1.11022e-16
GO:0048046	apoplast	cellular_component	4	140	6557	748	71855	2.22045e-16
GO:0005576	extracellular region	cellular_component	3	542	6557	3838	71855	2.22045e-16
GO:0005886	plasma membrane	cellular_component	4	1170	6557	10439	71855	3.88578e-15
GO:0043231	intracellular membrane-bounded organelle	cellular_component	5	173	6557	1056	71855	3.77476e-14
GO:0009506	plasmodesma	cellular_component	5	336	6557	2743	71855	1.68939e-08
GO:0016020	membrane	cellular_component	3	432	6557	3732	71855	1.40675e-07
GO:0000325	plant-type vacuole	cellular_component	7	41	6557	194	71855	3.04066e-07
GO:0046658	anchored component of plasma membrane	cellular_component	6	101	6557	699	71855	2.99998e-06
GO:0009538	photosystem I reaction center	cellular_component	6	6	6557	15	71855	0.00139423
GO:0009986	cell surface	cellular_component	4	9	6557	34	71855	0.00276753
GO:0000326	protein storage vacuole	cellular_component	8	7	6557	23	71855	0.00345836
GO:0005887	integral component of plasma membrane	cellular_component	6	94	6557	786	71855	0.00440509
GO:0009707	chloroplast outer membrane	cellular_component	7	23	6557	145	71855	0.00635616
GO:0012506	vesicle membrane	cellular_component	5	4	6557	10	71855	0.00927145
GO:0031304	intrinsic component of mitochondrial inner membrane	cellular_component	7	3	6557	6	71855	0.0122952
GO:0000792	heterochromatin	cellular_component	7	3	6557	6	71855	0.0122952
GO:0035102	PRC1 complex	cellular_component	7	3	6557	6	71855	0.0122952
GO:0030095	chloroplast photosystem II	cellular_component	8	8	6557	36	71855	0.0141761
GO:0034081	polyketide synthase complex	cellular_component	4	2	6557	3	71855	0.0234589
GO:0009522	photosystem I	cellular_component	7	9	6557	50	71855	0.0353957
GO:0048226	Casparian strip	cellular_component	6	6	6557	28	71855	0.0376432
GO:0009575	chromoplast stroma	cellular_component	8	3	6557	9	71855	0.0419346
GO:0010317	pyrophosphate-dependent phosphofructokinase complex, alpha-subunit complex	cellular_component	4	3	6557	9	71855	0.0419346
GO:0031225	anchored component of membrane	cellular_component	5	36	6557	294	71855	0.0435548
GO:0043668	exine	cellular_component	5	5	6557	22	71855	0.044663
GO:0009654	photosystem II oxygen evolving complex	cellular_component	6	9	6557	53	71855	0.0490812
GO:0052696	flavonoid glucuronidation	biological_process	6	157	6557	826	71855	0
GO:0006749	glutathione metabolic process	biological_process	8	125	6557	347	71855	0
GO:0006869	lipid transport	biological_process	7	88	6557	311	71855	0
GO:0009813	flavonoid biosynthetic process	biological_process	6	165	6557	932	71855	0
GO:0033609	oxalate metabolic process	biological_process	9	90	6557	217	71855	0
GO:0009611	response to wounding	biological_process	5	139	6557	712	71855	0
GO:0044550	secondary metabolite biosynthetic process	biological_process	5	149	6557	726	71855	0
GO:0009407	toxin catabolic process	biological_process	6	75	6557	189	71855	1.11022e-16
GO:0009664	plant-type cell wall organization	biological_process	7	164	6557	530	71855	2.22045e-16
GO:0010200	response to chitin	biological_process	7	71	6557	285	71855	3.88578e-15
GO:0006952	defense response	biological_process	5	387	6557	2876	71855	4.996e-15
GO:0009627	systemic acquired resistance	biological_process	7	34	6557	82	71855	5.9952e-15
GO:0042744	hydrogen peroxide catabolic process	biological_process	8	61	6557	237	71855	6.62803e-14
GO:0009414	response to water deprivation	biological_process	5	131	6557	736	71855	1.1191e-13
GO:0046916	cellular transition metal ion homeostasis	biological_process	11	72	6557	313	71855	1.84186e-13
GO:0030001	metal ion transport	biological_process	8	73	6557	332	71855	1.34215e-12
GO:1901430	positive regulation of syringal lignin biosynthetic process	biological_process	9	36	6557	109	71855	3.50486e-12
GO:0006979	response to oxidative stress	biological_process	5	104	6557	566	71855	5.1309e-12
GO:0045851	pH reduction	biological_process	11	23	6557	52	71855	2.96566e-11
GO:0009809	lignin biosynthetic process	biological_process	8	82	6557	435	71855	2.38964e-10
GO:0050832	defense response to fungus	biological_process	8	101	6557	585	71855	3.88343e-10
GO:0005992	trehalose biosynthetic process	biological_process	9	24	6557	65	71855	1.01629e-09
GO:0009682	induced systemic resistance	biological_process	9	17	6557	35	71855	1.87015e-09
GO:0009831	plant-type cell wall modification involved in multidimensional cell growth	biological_process	9	42	6557	171	71855	2.22473e-09
GO:0010089	xylem development	biological_process	7	42	6557	173	71855	3.23357e-09
GO:0009828	plant-type cell wall loosening	biological_process	9	43	6557	180	71855	3.58147e-09
GO:0098542	defense response to other organism	biological_process	6	24	6557	72	71855	1.07791e-08
GO:0055114	oxidation-reduction process	biological_process	4	312	6557	2506	71855	1.13225e-08
GO:0080163	regulation of protein serine/threonine phosphatase activity	biological_process	12	23	6557	69	71855	2.16757e-08
GO:0007166	cell surface receptor signaling pathway	biological_process	5	87	6557	525	71855	4.2525e-08
GO:0010120	camalexin biosynthetic process	biological_process	9	13	6557	25	71855	5.43568e-08
GO:0042343	indole glucosinolate metabolic process	biological_process	9	14	6557	30	71855	9.66882e-08
GO:0006520	cellular amino acid metabolic process	biological_process	8	28	6557	103	71855	1.00742e-07
GO:0010731	protein glutathionylation	biological_process	9	9	6557	13	71855	2.2177e-07
GO:0042549	photosystem II stabilization	biological_process	9	7	6557	8	71855	3.86776e-07
GO:0010266	response to vitamin B1	biological_process	7	7	6557	8	71855	3.86776e-07
GO:0042742	defense response to bacterium	biological_process	8	89	6557	569	71855	4.17024e-07
GO:0009826	unidimensional cell growth	biological_process	7	73	6557	440	71855	4.70278e-07
GO:0006032	chitin catabolic process	biological_process	8	25	6557	92	71855	4.80668e-07
GO:0006561	proline biosynthetic process	biological_process	12	13	6557	29	71855	4.99359e-07
GO:0045333	cellular respiration	biological_process	7	11	6557	21	71855	5.36063e-07
GO:0002679	respiratory burst involved in defense response	biological_process	5	15	6557	39	71855	7.44569e-07
GO:0009626	plant-type hypersensitive response	biological_process	6	60	6557	347	71855	1.19058e-06
GO:0006863	purine nucleobase transport	biological_process	8	17	6557	51	71855	1.46214e-06
GO:0006559	L-phenylalanine catabolic process	biological_process	11	25	6557	98	71855	1.72813e-06
GO:0031347	regulation of defense response	biological_process	7	39	6557	193	71855	1.89275e-06
GO:0006468	protein phosphorylation	biological_process	9	408	6557	3591	71855	2.08065e-06
GO:0010268	brassinosteroid homeostasis	biological_process	8	27	6557	112	71855	2.22554e-06
GO:0031000	response to caffeine	biological_process	6	9	6557	16	71855	2.7482e-06
GO:0009413	response to flooding	biological_process	5	9	6557	16	71855	2.7482e-06
GO:0032355	response to estradiol	biological_process	6	9	6557	16	71855	2.7482e-06
GO:1900039	positive regulation of cellular response to hypoxia	biological_process	7	9	6557	16	71855	2.7482e-06
GO:0030163	protein catabolic process	biological_process	7	59	6557	348	71855	2.77164e-06
GO:0015979	photosynthesis	biological_process	5	41	6557	211	71855	2.9731e-06
GO:0009873	ethylene-activated signaling pathway	biological_process	7	81	6557	533	71855	4.13912e-06
GO:0009738	abscisic acid-activated signaling pathway	biological_process	6	80	6557	529	71855	5.68293e-06
GO:0009699	phenylpropanoid biosynthetic process	biological_process	7	47	6557	262	71855	5.88147e-06
GO:0042542	response to hydrogen peroxide	biological_process	7	34	6557	166	71855	6.12953e-06
GO:0006855	drug transmembrane transport	biological_process	7	41	6557	219	71855	7.7372e-06
GO:0001944	vasculature development	biological_process	6	17	6557	59	71855	1.35075e-05
GO:0031408	oxylipin biosynthetic process	biological_process	11	24	6557	103	71855	1.47335e-05
GO:0009695	jasmonic acid biosynthetic process	biological_process	10	25	6557	112	71855	2.1727e-05
GO:0016131	brassinosteroid metabolic process	biological_process	8	9	6557	20	71855	2.87333e-05
GO:0001666	response to hypoxia	biological_process	5	23	6557	101	71855	3.25189e-05
GO:1900056	negative regulation of leaf senescence	biological_process	10	13	6557	41	71855	4.54554e-05
GO:0019684	photosynthesis, light reaction	biological_process	6	10	6557	26	71855	5.3433e-05
GO:0019438	aromatic compound biosynthetic process	biological_process	6	25	6557	118	71855	5.47606e-05
GO:0006090	pyruvate metabolic process	biological_process	9	4	6557	4	71855	6.92838e-05
GO:0045824	negative regulation of innate immune response	biological_process	8	7	6557	14	71855	0.000101019
GO:0006073	cellular glucan metabolic process	biological_process	8	7	6557	14	71855	0.000101019
GO:0009631	cold acclimation	biological_process	6	35	6557	200	71855	0.00014082
GO:0080027	response to herbivore	biological_process	7	8	6557	19	71855	0.0001437
GO:0080167	response to karrikin	biological_process	5	40	6557	240	71855	0.000147805
GO:0016132	brassinosteroid biosynthetic process	biological_process	9	22	6557	104	71855	0.000152531
GO:0006857	oligopeptide transport	biological_process	9	45	6557	282	71855	0.000168061
GO:0009615	response to virus	biological_process	7	24	6557	120	71855	0.00019544
GO:0016125	sterol metabolic process	biological_process	7	25	6557	128	71855	0.000214697
GO:0009733	response to auxin	biological_process	6	82	6557	606	71855	0.000223831
GO:0019953	sexual reproduction	biological_process	4	21	6557	100	71855	0.000236989
GO:0006508	proteolysis	biological_process	7	114	6557	903	71855	0.000273861
GO:0009115	xanthine catabolic process	biological_process	11	10	6557	31	71855	0.000291491
GO:0009651	response to salt stress	biological_process	6	121	6557	970	71855	0.000293423
GO:0009409	response to cold	biological_process	5	98	6557	758	71855	0.000311577
GO:0016045	detection of bacterium	biological_process	8	9	6557	26	71855	0.000322106
GO:0000162	tryptophan biosynthetic process	biological_process	11	14	6557	55	71855	0.000323859
GO:0046323	glucose import	biological_process	12	32	6557	186	71855	0.000362042
GO:0009408	response to heat	biological_process	5	62	6557	439	71855	0.00040199
GO:0070417	cellular response to cold	biological_process	6	15	6557	63	71855	0.000439515
GO:0006516	glycoprotein catabolic process	biological_process	8	7	6557	17	71855	0.000447424
GO:0000271	polysaccharide biosynthetic process	biological_process	7	19	6557	92	71855	0.000571581
GO:0051604	protein maturation	biological_process	7	8	6557	23	71855	0.000668335
GO:0016998	cell wall macromolecule catabolic process	biological_process	8	15	6557	66	71855	0.000743588
GO:0033611	oxalate catabolic process	biological_process	10	3	6557	3	71855	0.000759563
GO:0009687	abscisic acid metabolic process	biological_process	10	3	6557	3	71855	0.000759563
GO:0009095	aromatic amino acid family biosynthetic process, prephenate pathway	biological_process	11	3	6557	3	71855	0.000759563
GO:0033354	chlorophyll cycle	biological_process	9	3	6557	3	71855	0.000759563
GO:0019458	methionine catabolic process via 2-oxobutanoate	biological_process	12	3	6557	3	71855	0.000759563
GO:0009970	cellular response to sulfate starvation	biological_process	9	3	6557	3	71855	0.000759563
GO:0071370	cellular response to gibberellin stimulus	biological_process	7	3	6557	3	71855	0.000759563
GO:0048830	adventitious root development	biological_process	7	6	6557	14	71855	0.000906319
GO:0006351	transcription, DNA-templated	biological_process	8	352	6557	3295	71855	0.00102103
GO:0009886	post-embryonic morphogenesis	biological_process	5	9	6557	30	71855	0.00105431
GO:1900425	negative regulation of defense response to bacterium	biological_process	8	9	6557	30	71855	0.00105431
GO:0055085	transmembrane transport	biological_process	6	63	6557	466	71855	0.00112612
GO:0033345	asparagine catabolic process via L-aspartate	biological_process	13	7	6557	20	71855	0.00139564
GO:0051865	protein autoubiquitination	biological_process	12	14	6557	64	71855	0.00163163
GO:0009832	plant-type cell wall biogenesis	biological_process	6	31	6557	196	71855	0.00183156
GO:0015695	organic cation transport	biological_process	8	7	6557	21	71855	0.0019297
GO:0019740	nitrogen utilization	biological_process	3	7	6557	21	71855	0.0019297
GO:0072488	ammonium transmembrane transport	biological_process	9	7	6557	21	71855	0.0019297
GO:0009251	glucan catabolic process	biological_process	8	11	6557	45	71855	0.00196752
GO:0015976	carbon utilization	biological_process	3	6	6557	16	71855	0.00205936
GO:0042128	nitrate assimilation	biological_process	8	22	6557	125	71855	0.0020721
GO:0001887	selenium compound metabolic process	biological_process	5	8	6557	27	71855	0.0021736
GO:0046686	response to cadmium ion	biological_process	7	90	6557	733	71855	0.00253081
GO:0030245	cellulose catabolic process	biological_process	11	14	6557	67	71855	0.00257542
GO:0080143	regulation of amino acid export	biological_process	10	8	6557	28	71855	0.00280229
GO:0009635	response to herbicide	biological_process	5	8	6557	28	71855	0.00280229
GO:0008643	carbohydrate transport	biological_process	7	25	6557	152	71855	0.0028199
GO:0045962	positive regulation of development, heterochronic	biological_process	7	6	6557	17	71855	0.0029386
GO:0009737	response to abscisic acid	biological_process	6	110	6557	932	71855	0.00338774
GO:0009817	defense response to fungus, incompatible interaction	biological_process	7	11	6557	48	71855	0.00339647
GO:0009685	gibberellin metabolic process	biological_process	10	9	6557	35	71855	0.00342795
GO:0009061	anaerobic respiration	biological_process	8	9	6557	35	71855	0.00342795
GO:0009299	mRNA transcription	biological_process	9	10	6557	42	71855	0.00382066
GO:0007275	multicellular organism development	biological_process	4	83	6557	678	71855	0.00389481
GO:0030007	cellular potassium ion homeostasis	biological_process	11	6	6557	18	71855	0.00407059
GO:0010037	response to carbon dioxide	biological_process	6	6	6557	18	71855	0.00407059
GO:0033383	geranyl diphosphate metabolic process	biological_process	8	5	6557	13	71855	0.00434549
GO:0046653	tetrahydrofolate metabolic process	biological_process	7	5	6557	13	71855	0.00434549
GO:0030244	cellulose biosynthetic process	biological_process	11	19	6557	109	71855	0.00448025
GO:0034638	phosphatidylcholine catabolic process	biological_process	10	6	6557	19	71855	0.00549504
GO:0007043	cell-cell junction assembly	biological_process	7	4	6557	9	71855	0.00599273
GO:0009086	methionine biosynthetic process	biological_process	11	9	6557	38	71855	0.00616934
GO:0032260	response to jasmonic acid stimulus involved in jasmonic acid and ethylene-dependent systemic resistance	biological_process	7	9	6557	38	71855	0.00616934
GO:0045792	negative regulation of cell size	biological_process	7	5	6557	14	71855	0.00625614
GO:0010411	xyloglucan metabolic process	biological_process	9	24	6557	154	71855	0.00673582
GO:0006878	cellular copper ion homeostasis	biological_process	12	2	6557	2	71855	0.008326
GO:0007263	nitric oxide mediated signal transduction	biological_process	7	2	6557	2	71855	0.008326
GO:0090057	root radial pattern formation	biological_process	7	2	6557	2	71855	0.008326
GO:0061157	mRNA destabilization	biological_process	11	2	6557	2	71855	0.008326
GO:0016480	negative regulation of transcription from RNA polymerase III promoter	biological_process	10	2	6557	2	71855	0.008326
GO:0070217	transcription factor TFIIIB complex assembly	biological_process	8	2	6557	2	71855	0.008326
GO:0010109	regulation of photosynthesis	biological_process	7	5	6557	15	71855	0.00868709
GO:0009694	jasmonic acid metabolic process	biological_process	9	10	6557	47	71855	0.00884952
GO:0006950	response to stress	biological_process	4	23	6557	150	71855	0.00952324
GO:0015833	peptide transport	biological_process	8	18	6557	109	71855	0.00976688
GO:1901657	glycosyl compound metabolic process	biological_process	6	18	6557	109	71855	0.00976688
GO:0009617	response to bacterium	biological_process	7	27	6557	185	71855	0.0101652
GO:0015706	nitrate transport	biological_process	9	24	6557	160	71855	0.010702
GO:0010431	seed maturation	biological_process	5	11	6557	56	71855	0.0114076
GO:0071555	cell wall organization	biological_process	6	72	6557	603	71855	0.0117566
GO:0031640	killing of cells of other organism	biological_process	4	9	6557	42	71855	0.0121265
GO:0009718	anthocyanin-containing compound biosynthetic process	biological_process	7	9	6557	42	71855	0.0121265
GO:0048450	floral organ structural organization	biological_process	6	3	6557	6	71855	0.0122952
GO:0035304	regulation of protein dephosphorylation	biological_process	9	3	6557	6	71855	0.0122952
GO:0010506	regulation of autophagy	biological_process	8	3	6557	6	71855	0.0122952
GO:0060567	negative regulation of DNA-templated transcription, termination	biological_process	10	3	6557	6	71855	0.0122952
GO:0019605	butyrate metabolic process	biological_process	11	3	6557	6	71855	0.0122952
GO:2000122	negative regulation of stomatal complex development	biological_process	9	3	6557	6	71855	0.0122952
GO:0015853	adenine transport	biological_process	9	3	6557	6	71855	0.0122952
GO:0010335	response to non-ionic osmotic stress	biological_process	6	3	6557	6	71855	0.0122952
GO:0006982	response to lipid hydroperoxide	biological_process	6	3	6557	6	71855	0.0122952
GO:0015854	guanine transport	biological_process	9	3	6557	6	71855	0.0122952
GO:0048439	flower morphogenesis	biological_process	5	4	6557	11	71855	0.0135281
GO:0010248	establishment or maintenance of transmembrane electrochemical gradient	biological_process	8	4	6557	11	71855	0.0135281
GO:0010077	maintenance of inflorescence meristem identity	biological_process	6	7	6557	29	71855	0.0135722
GO:0006865	amino acid transport	biological_process	10	8	6557	36	71855	0.0141761
GO:0005985	sucrose metabolic process	biological_process	8	6	6557	23	71855	0.0149067
GO:0048281	inflorescence morphogenesis	biological_process	5	5	6557	17	71855	0.0153502
GO:0010262	somatic embryogenesis	biological_process	6	5	6557	17	71855	0.0153502
GO:0009740	gibberellic acid mediated signaling pathway	biological_process	7	18	6557	116	71855	0.0179516
GO:0006536	glutamate metabolic process	biological_process	11	5	6557	18	71855	0.0196885
GO:0006809	nitric oxide biosynthetic process	biological_process	8	5	6557	18	71855	0.0196885
GO:0033353	S-adenosylmethionine cycle	biological_process	6	3	6557	7	71855	0.0200665
GO:0006580	ethanolamine metabolic process	biological_process	7	3	6557	7	71855	0.0200665
GO:1902265	abscisic acid homeostasis	biological_process	9	3	6557	7	71855	0.0200665
GO:0050691	regulation of defense response to virus by host	biological_process	8	3	6557	7	71855	0.0200665
GO:0009753	response to jasmonic acid	biological_process	6	38	6557	296	71855	0.0206245
GO:0035336	long-chain fatty-acyl-CoA metabolic process	biological_process	9	6	6557	25	71855	0.022356
GO:0071291	cellular response to selenium ion	biological_process	7	2	6557	3	71855	0.0234589
GO:1901696	cannabinoid biosynthetic process	biological_process	6	2	6557	3	71855	0.0234589
GO:0002100	tRNA wobble adenosine to inosine editing	biological_process	14	2	6557	3	71855	0.0234589
GO:1901401	regulation of tetrapyrrole metabolic process	biological_process	7	2	6557	3	71855	0.0234589
GO:0044238	primary metabolic process	biological_process	4	2	6557	3	71855	0.0234589
GO:0034440	lipid oxidation	biological_process	8	2	6557	3	71855	0.0234589
GO:0019379	sulfate assimilation, phosphoadenylyl sulfate reduction by phosphoadenylyl-sulfate reductase (thioredoxin	biological_process	7	2	6557	3	71855	0.0234589
GO:0042939	tripeptide transport	biological_process	10	17	6557	111	71855	0.0236152
GO:0006873	cellular ion homeostasis	biological_process	8	9	6557	47	71855	0.0245865
GO:0070370	cellular heat acclimation	biological_process	7	5	6557	19	71855	0.0247575
GO:0046355	mannan catabolic process	biological_process	10	5	6557	19	71855	0.0247575
GO:0045487	gibberellin catabolic process	biological_process	11	5	6557	19	71855	0.0247575
GO:0009612	response to mechanical stimulus	biological_process	5	4	6557	13	71855	0.0252924
GO:0051938	L-glutamate import	biological_process	11	4	6557	13	71855	0.0252924
GO:0034059	response to anoxia	biological_process	5	4	6557	13	71855	0.0252924
GO:0009751	response to salicylic acid	biological_process	6	56	6557	471	71855	0.0254342
GO:0010223	secondary shoot formation	biological_process	6	8	6557	40	71855	0.0260555
GO:1901527	abscisic acid-activated signaling pathway involved in stomatal movement	biological_process	7	3	6557	8	71855	0.029954
GO:1990069	stomatal opening	biological_process	5	3	6557	8	71855	0.029954
GO:0042183	formate catabolic process	biological_process	8	3	6557	8	71855	0.029954
GO:0031564	transcription antitermination	biological_process	10	3	6557	8	71855	0.029954
GO:0009787	regulation of abscisic acid-activated signaling pathway	biological_process	8	5	6557	20	71855	0.0305927
GO:0016121	carotene catabolic process	biological_process	10	5	6557	20	71855	0.0305927
GO:0006567	threonine catabolic process	biological_process	12	4	6557	14	71855	0.0329069
GO:2000652	regulation of secondary cell wall biogenesis	biological_process	6	8	6557	42	71855	0.0340372
GO:0009686	gibberellin biosynthetic process	biological_process	11	10	6557	58	71855	0.0358755
GO:0019752	carboxylic acid metabolic process	biological_process	7	5	6557	21	71855	0.0372214
GO:0006529	asparagine biosynthetic process	biological_process	12	6	6557	28	71855	0.0376432
GO:0019048	modulation by virus of host morphology or physiology	biological_process	7	8	6557	43	71855	0.0385886
GO:0051707	response to other organism	biological_process	6	21	6557	153	71855	0.0388014
GO:0009851	auxin biosynthetic process	biological_process	6	9	6557	51	71855	0.0396254
GO:0009800	cinnamic acid biosynthetic process	biological_process	8	9	6557	51	71855	0.0396254
GO:0071577	zinc II ion transmembrane transport	biological_process	11	10	6557	59	71855	0.0397931
GO:0003333	amino acid transmembrane transport	biological_process	11	25	6557	190	71855	0.040652
GO:0000303	response to superoxide	biological_process	8	3	6557	9	71855	0.0419346
GO:0006423	cysteinyl-tRNA aminoacylation	biological_process	13	3	6557	9	71855	0.0419346
GO:0052865	1-deoxy-D-xylulose 5-phosphate biosynthetic process	biological_process	8	3	6557	9	71855	0.0419346
GO:0031022	nuclear migration along microfilament	biological_process	8	3	6557	9	71855	0.0419346
GO:0044571	[2Fe-2S] cluster assembly	biological_process	7	3	6557	9	71855	0.0419346
GO:0050982	detection of mechanical stimulus	biological_process	6	3	6557	9	71855	0.0419346
GO:0000304	response to singlet oxygen	biological_process	7	3	6557	9	71855	0.0419346
GO:0009228	thiamine biosynthetic process	biological_process	8	6	6557	29	71855	0.0439226
GO:0010029	regulation of seed germination	biological_process	9	10	6557	60	71855	0.0439944
GO:0010508	positive regulation of autophagy	biological_process	9	5	6557	22	71855	0.044663
GO:0071365	cellular response to auxin stimulus	biological_process	7	5	6557	22	71855	0.044663
GO:0046839	phospholipid dephosphorylation	biological_process	8	5	6557	22	71855	0.044663
GO:0015786	UDP-glucose transport	biological_process	9	5	6557	22	71855	0.044663
GO:0007165	signal transduction	biological_process	4	90	6557	826	71855	0.0457058
GO:0015995	chlorophyll biosynthetic process	biological_process	9	12	6557	77	71855	0.0459311
GO:0016126	sterol biosynthetic process	biological_process	8	18	6557	129	71855	0.0460086
GO:0009768	photosynthesis, light harvesting in photosystem I	biological_process	7	13	6557	86	71855	0.0479858
GO:0045893	positive regulation of transcription, DNA-templated	biological_process	9	49	6557	422	71855	0.0487994
GO:0008285	negative regulation of cell proliferation	biological_process	7	9	6557	53	71855	0.0490812

## Sheet: Nr1 vs Nn
Table S2 The total GO terms in Nr1/Nn group
GO_ID	GO_Term	GO_function	GO_class	S gene number	TS gene number	B gene number	TB gene number	pvalue
GO:0015238	drug transmembrane transporter activity	NA	NA	53	8850	212	71855	3.17313e-07
GO:0004872	receptor activity	NA	NA	27	8850	85	71855	2.05344e-06
GO:0015197	peptide transporter activity	NA	NA	25	8850	84	71855	1.73101e-05
GO:0035428	hexose transmembrane transport	NA	NA	42	8850	186	71855	6.76489e-05
GO:0042936	dipeptide transporter activity	NA	NA	34	8850	170	71855	0.00288944
GO:0080039	xyloglucan endotransglucosylase activity	NA	NA	5	8850	12	71855	0.0105972
GO:0089711	L-glutamate transmembrane transport	NA	NA	6	8850	18	71855	0.0173277
GO:0030472	mitotic spindle organization in nucleus	NA	NA	2	8850	3	71855	0.0417685
GO:0080043	quercetin 3-O-glucosyltransferase activity	molecular_function	8	223	8850	735	71855	0
GO:0015112	nitrate transmembrane transporter activity	molecular_function	8	64	8850	170	71855	0
GO:0008289	lipid binding	molecular_function	4	107	8850	390	71855	0
GO:0080044	quercetin 7-O-glucosyltransferase activity	molecular_function	8	223	8850	735	71855	0
GO:0004674	protein serine/threonine kinase activity	molecular_function	8	753	8850	4107	71855	0
GO:0004364	glutathione transferase activity	molecular_function	6	184	8850	351	71855	5.38083e-74
GO:0046564	oxalate decarboxylase activity	molecular_function	7	111	8850	217	71855	7.73949e-44
GO:0004568	chitinase activity	molecular_function	7	66	8850	152	71855	1.11022e-16
GO:0016709	oxidoreductase activity, acting on paired donors, with incorporation or reduction of molecular oxygen, NAD(P)H as one donor, and incorporation of one atom of oxygen	molecular_function	6	196	8850	717	71855	2.22045e-16
GO:0004601	peroxidase activity	molecular_function	4	243	8850	693	71855	3.33067e-16
GO:0046914	transition metal ion binding	molecular_function	7	92	8850	313	71855	1.22125e-15
GO:0008061	chitin binding	molecular_function	5	54	8850	141	71855	3.66374e-15
GO:0020037	heme binding	molecular_function	6	122	8850	494	71855	3.03091e-14
GO:0004497	monooxygenase activity	molecular_function	5	134	8850	565	71855	4.65183e-14
GO:0004553	hydrolase activity, hydrolyzing O-glycosyl compounds	molecular_function	6	114	8850	500	71855	4.79747e-11
GO:0005215	transporter activity	molecular_function	3	151	8850	728	71855	8.24141e-11
GO:0004888	transmembrane signaling receptor activity	molecular_function	5	28	8850	61	71855	9.90651e-11
GO:0051213	dioxygenase activity	molecular_function	5	91	8850	387	71855	7.77409e-10
GO:0045551	cinnamyl-alcohol dehydrogenase activity	molecular_function	7	28	8850	66	71855	9.42146e-10
GO:0001653	peptide receptor activity	molecular_function	5	29	8850	74	71855	4.37578e-09
GO:0003700	transcription factor activity, sequence-specific DNA binding	molecular_function	4	529	8850	3415	71855	1.19235e-08
GO:0016747	transferase activity, transferring acyl groups other than amino-acyl groups	molecular_function	6	81	8850	354	71855	2.32102e-08
GO:0030170	pyridoxal phosphate binding	molecular_function	6	74	8850	315	71855	2.90369e-08
GO:0042349	guiding stereospecific synthesis activity	molecular_function	5	54	8850	207	71855	5.49182e-08
GO:0043565	sequence-specific DNA binding	molecular_function	7	187	8850	1038	71855	6.17348e-08
GO:0004864	protein phosphatase inhibitor activity	molecular_function	7	27	8850	73	71855	6.21209e-08
GO:0004837	tyrosine decarboxylase activity	molecular_function	7	19	8850	41	71855	8.28842e-08
GO:0008171	O-methyltransferase activity	molecular_function	7	38	8850	127	71855	1.12661e-07
GO:0010427	abscisic acid binding	molecular_function	6	27	8850	75	71855	1.1906e-07
GO:0042626	ATPase activity, coupled to transmembrane movement of substances	molecular_function	8	88	8850	410	71855	1.32691e-07
GO:0015116	sulfate transmembrane transporter activity	molecular_function	8	18	8850	39	71855	1.96005e-07
GO:1990055	phenylacetaldehyde synthase activity	molecular_function	7	18	8850	39	71855	1.96005e-07
GO:0004805	trehalose-phosphatase activity	molecular_function	9	20	8850	49	71855	4.92477e-07
GO:0003959	NADPH dehydrogenase activity	molecular_function	6	21	8850	54	71855	6.72885e-07
GO:0047216	inositol 3-alpha-galactosyltransferase activity	molecular_function	8	9	8850	12	71855	1.00583e-06
GO:0005345	purine nucleobase transmembrane transporter activity	molecular_function	6	20	8850	51	71855	1.05551e-06
GO:0003962	cystathionine gamma-synthase activity	molecular_function	6	10	8850	15	71855	1.32884e-06
GO:0008559	xenobiotic-transporting ATPase activity	molecular_function	9	26	8850	79	71855	1.48654e-06
GO:0051119	sugar transmembrane transporter activity	molecular_function	6	24	8850	72	71855	2.87892e-06
GO:0009899	ent-kaurene synthase activity	molecular_function	8	11	8850	20	71855	5.65312e-06
GO:0030246	carbohydrate binding	molecular_function	4	106	8850	565	71855	6.75218e-06
GO:0030410	nicotianamine synthase activity	molecular_function	6	15	8850	36	71855	9.72093e-06
GO:0003825	alpha,alpha-trehalose-phosphate synthase (UDP-forming) activity	molecular_function	8	12	8850	25	71855	1.32417e-05
GO:0008398	sterol 14-demethylase activity	molecular_function	7	16	8850	41	71855	1.3449e-05
GO:0015334	high-affinity oligopeptide transporter activity	molecular_function	8	25	8850	84	71855	1.73101e-05
GO:0016762	xyloglucan:xyloglucosyl transferase activity	molecular_function	8	34	8850	134	71855	2.72568e-05
GO:0052689	carboxylic ester hydrolase activity	molecular_function	6	112	8850	625	71855	3.05872e-05
GO:0008752	FMN reductase activity	molecular_function	7	10	8850	20	71855	4.5397e-05
GO:0042937	tripeptide transporter activity	molecular_function	8	29	8850	111	71855	5.79923e-05
GO:0005355	glucose transmembrane transporter activity	molecular_function	9	42	8850	186	71855	6.76489e-05
GO:0016798	hydrolase activity, acting on glycosyl bonds	molecular_function	5	39	8850	169	71855	7.33419e-05
GO:0019825	oxygen binding	molecular_function	5	33	8850	136	71855	9.14051e-05
GO:0003955	NAD(P)H dehydrogenase (quinone) activity	molecular_function	7	18	8850	57	71855	0.000108176
GO:0004190	aspartic-type endopeptidase activity	molecular_function	8	61	8850	307	71855	0.000108718
GO:0016799	hydrolase activity, hydrolyzing N-glycosyl compounds	molecular_function	6	13	8850	34	71855	0.000110347
GO:0016759	cellulose synthase activity	molecular_function	8	24	8850	89	71855	0.000143214
GO:0016722	oxidoreductase activity, oxidizing metal ions	molecular_function	5	34	8850	145	71855	0.000147779
GO:0046429	4-hydroxy-3-methylbut-2-en-1-yl diphosphate synthase activity	molecular_function	7	5	8850	6	71855	0.000152456
GO:0016629	12-oxophytodienoate reductase activity	molecular_function	7	12	8850	31	71855	0.00017611
GO:0016208	AMP binding	molecular_function	5	14	8850	40	71855	0.000183374
GO:0010284	lariciresinol reductase activity	molecular_function	7	7	8850	12	71855	0.000192669
GO:0050734	hydroxycinnamoyltransferase activity	molecular_function	7	6	8850	9	71855	0.00020973
GO:0008661	1-deoxy-D-xylulose-5-phosphate synthase activity	molecular_function	6	6	8850	9	71855	0.00020973
GO:0004089	carbonate dehydratase activity	molecular_function	7	17	8850	55	71855	0.000222798
GO:0016624	oxidoreductase activity, acting on the aldehyde or oxo group of donors, disulfide as acceptor	molecular_function	6	4	8850	4	71855	0.000229978
GO:0050242	pyruvate, phosphate dikinase activity	molecular_function	7	4	8850	4	71855	0.000229978
GO:0008422	beta-glucosidase activity	molecular_function	8	35	8850	156	71855	0.000295859
GO:0004321	fatty-acyl-CoA synthase activity	molecular_function	8	10	8850	24	71855	0.000301828
GO:0050660	flavin adenine dinucleotide binding	molecular_function	6	52	8850	261	71855	0.000310532
GO:0004640	phosphoribosylanthranilate isomerase activity	molecular_function	7	7	8850	13	71855	0.000372938
GO:0050285	sinapine esterase activity	molecular_function	7	7	8850	13	71855	0.000372938
GO:0047634	agmatine N4-coumaroyltransferase activity	molecular_function	7	18	8850	63	71855	0.000435812
GO:0015171	amino acid transmembrane transporter activity	molecular_function	7	43	8850	208	71855	0.000439168
GO:0008115	sarcosine oxidase activity	molecular_function	7	6	8850	10	71855	0.00046942
GO:0016767	geranylgeranyl-diphosphate geranylgeranyltransferase activity	molecular_function	8	5	8850	7	71855	0.000479035
GO:0016760	cellulose synthase (UDP-forming) activity	molecular_function	9	20	8850	74	71855	0.000479985
GO:0050306	sucrose 1F-fructosyltransferase activity	molecular_function	8	11	8850	30	71855	0.000565083
GO:0018685	alkane 1-monooxygenase activity	molecular_function	7	10	8850	26	71855	0.000647563
GO:0033855	nicotianamine aminotransferase activity	molecular_function	7	9	8850	22	71855	0.000712014
GO:0009672	auxin:proton symporter activity	molecular_function	11	8	8850	18	71855	0.000731903
GO:0004854	xanthine dehydrogenase activity	molecular_function	7	11	8850	31	71855	0.000779019
GO:0016903	oxidoreductase activity, acting on the aldehyde or oxo group of donors	molecular_function	5	11	8850	31	71855	0.000779019
GO:0005351	sugar:proton symporter activity	molecular_function	7	47	8850	239	71855	0.000782938
GO:0016901	oxidoreductase activity, acting on the CH-OH group of donors, quinone or similar compound as acceptor	molecular_function	6	6	8850	11	71855	0.000924864
GO:0047787	delta4-3-oxosteroid 5beta-reductase activity	molecular_function	8	6	8850	11	71855	0.000924864
GO:0016710	trans-cinnamate 4-monooxygenase activity	molecular_function	7	6	8850	11	71855	0.000924864
GO:0005509	calcium ion binding	molecular_function	7	105	8850	633	71855	0.000962048
GO:0009671	nitrate:proton symporter activity	molecular_function	11	4	8850	5	71855	0.00103664
GO:0048038	quinone binding	molecular_function	5	16	8850	57	71855	0.00109626
GO:0052747	sinapyl alcohol dehydrogenase activity	molecular_function	7	7	8850	15	71855	0.00111704
GO:0047372	acylglycerol lipase activity	molecular_function	7	15	8850	52	71855	0.00114289
GO:0008281	sulfonylurea receptor activity	molecular_function	6	5	8850	8	71855	0.00114724
GO:0004022	alcohol dehydrogenase (NAD) activity	molecular_function	7	14	8850	47	71855	0.00117117
GO:0044212	transcription regulatory region DNA binding	molecular_function	7	83	8850	487	71855	0.00140378
GO:0050105	L-gulonolactone oxidase activity	molecular_function	7	14	8850	48	71855	0.00146814
GO:0030247	polysaccharide binding	molecular_function	5	51	8850	273	71855	0.00158551
GO:0004462	lactoylglutathione lyase activity	molecular_function	6	10	8850	29	71855	0.0017239
GO:0008756	o-succinylbenzoate-CoA ligase activity	molecular_function	7	3	8850	3	71855	0.0018678
GO:0015075	ion transmembrane transporter activity	molecular_function	5	3	8850	3	71855	0.0018678
GO:0047652	allantoate deiminase activity	molecular_function	7	3	8850	3	71855	0.0018678
GO:0033854	glutamate-prephenate aminotransferase activity	molecular_function	7	3	8850	3	71855	0.0018678
GO:0004352	glutamate dehydrogenase (NAD+) activity	molecular_function	8	3	8850	3	71855	0.0018678
GO:0050203	oxalate-CoA ligase activity	molecular_function	7	3	8850	3	71855	0.0018678
GO:0050515	4-(cytidine 5'-diphospho)-2-C-methyl-D-erythritol kinase activity	molecular_function	7	3	8850	3	71855	0.0018678
GO:0033853	aspartate-prephenate aminotransferase activity	molecular_function	7	3	8850	3	71855	0.0018678
GO:0036033	mediator complex binding	molecular_function	5	3	8850	3	71855	0.0018678
GO:0090415	7-hydroxymethyl chlorophyll a reductase activity	molecular_function	7	3	8850	3	71855	0.0018678
GO:0004350	glutamate-5-semialdehyde dehydrogenase activity	molecular_function	7	5	8850	9	71855	0.00231913
GO:0008792	arginine decarboxylase activity	molecular_function	7	5	8850	9	71855	0.00231913
GO:0004737	pyruvate decarboxylase activity	molecular_function	7	8	8850	21	71855	0.00242077
GO:0008519	ammonium transmembrane transporter activity	molecular_function	7	8	8850	21	71855	0.00242077
GO:0004067	asparaginase activity	molecular_function	7	7	8850	17	71855	0.0026993
GO:0008798	beta-aspartyl-peptidase activity	molecular_function	9	7	8850	17	71855	0.0026993
GO:0010283	pinoresinol reductase activity	molecular_function	7	7	8850	17	71855	0.0026993
GO:0003885	D-arabinono-1,4-lactone oxidase activity	molecular_function	7	14	8850	51	71855	0.00275686
GO:0035671	enone reductase activity	molecular_function	7	6	8850	13	71855	0.00275774
GO:0005460	UDP-glucose transmembrane transporter activity	molecular_function	8	6	8850	13	71855	0.00275774
GO:0047760	butyrate-CoA ligase activity	molecular_function	7	4	8850	6	71855	0.00280499
GO:0015189	L-lysine transmembrane transporter activity	molecular_function	7	10	8850	31	71855	0.00302916
GO:0005313	L-glutamate transmembrane transporter activity	molecular_function	8	10	8850	31	71855	0.00302916
GO:0050662	coenzyme binding	molecular_function	5	36	8850	184	71855	0.00326304
GO:0033946	xyloglucan-specific endo-beta-1,4-glucanase activity	molecular_function	8	8	8850	22	71855	0.0033972
GO:0004673	protein histidine kinase activity	molecular_function	8	7	8850	18	71855	0.00395128
GO:0000155	phosphorelay sensor kinase activity	molecular_function	9	7	8850	18	71855	0.00395128
GO:0016831	carboxy-lyase activity	molecular_function	6	7	8850	18	71855	0.00395128
GO:0004425	indole-3-glycerol-phosphate synthase activity	molecular_function	7	5	8850	10	71855	0.00416885
GO:0009678	hydrogen-translocating pyrophosphatase activity	molecular_function	8	6	8850	14	71855	0.00432615
GO:0008194	UDP-glycosyltransferase activity	molecular_function	6	24	8850	112	71855	0.00456799
GO:0045549	9-cis-epoxycarotenoid dioxygenase activity	molecular_function	8	8	8850	23	71855	0.00465302
GO:0005544	calcium-dependent phospholipid binding	molecular_function	6	23	8850	107	71855	0.00520589
GO:0003863	3-methyl-2-oxobutanoate dehydrogenase (2-methylpropanoyl-transferring) activity	molecular_function	7	4	8850	7	71855	0.00590627
GO:0000249	C-22 sterol desaturase activity	molecular_function	7	4	8850	7	71855	0.00590627
GO:0004620	phospholipase activity	molecular_function	7	20	8850	90	71855	0.0059915
GO:0008810	cellulase activity	molecular_function	7	16	8850	67	71855	0.00644919
GO:0008131	primary amine oxidase activity	molecular_function	7	12	8850	45	71855	0.00692543
GO:0030976	thiamine pyrophosphate binding	molecular_function	6	8	8850	25	71855	0.00819582
GO:0033729	anthocyanidin reductase activity	molecular_function	7	11	8850	41	71855	0.00908463
GO:0004351	glutamate decarboxylase activity	molecular_function	7	6	8850	16	71855	0.00927961
GO:0030151	molybdenum ion binding	molecular_function	8	7	8850	21	71855	0.0103526
GO:0052656	L-isoleucine transaminase activity	molecular_function	8	5	8850	12	71855	0.0105972
GO:0052654	L-leucine transaminase activity	molecular_function	8	5	8850	12	71855	0.0105972
GO:0004084	branched-chain-amino-acid transaminase activity	molecular_function	7	5	8850	12	71855	0.0105972
GO:0018858	benzoate-CoA ligase activity	molecular_function	7	5	8850	12	71855	0.0105972
GO:0004473	malate dehydrogenase (decarboxylating) (NADP+) activity	molecular_function	8	5	8850	12	71855	0.0105972
GO:0052655	L-valine transaminase activity	molecular_function	8	5	8850	12	71855	0.0105972
GO:0001072	transcription antitermination factor activity, RNA binding	molecular_function	4	4	8850	8	71855	0.0106653
GO:0008863	formate dehydrogenase (NAD+) activity	molecular_function	7	4	8850	8	71855	0.0106653
GO:0015250	water channel activity	molecular_function	7	24	8850	120	71855	0.0109696
GO:0015297	antiporter activity	molecular_function	7	20	8850	96	71855	0.0123614
GO:0047274	galactinol-sucrose galactosyltransferase activity	molecular_function	8	6	8850	17	71855	0.0128689
GO:0016702	oxidoreductase activity, acting on single donors with incorporation of molecular oxygen, incorporation of two atoms of oxygen	molecular_function	6	6	8850	17	71855	0.0128689
GO:0004069	L-aspartate:2-oxoglutarate aminotransferase activity	molecular_function	7	6	8850	17	71855	0.0128689
GO:0016788	hydrolase activity, acting on ester bonds	molecular_function	5	63	8850	390	71855	0.0150734
GO:0008685	2-C-methyl-D-erythritol 2,4-cyclodiphosphate synthase activity	molecular_function	6	2	8850	2	71855	0.015168
GO:0004740	pyruvate dehydrogenase (acetyl-transferring) kinase activity	molecular_function	8	3	8850	5	71855	0.0153982
GO:0090430	caffeoyl-CoA: alcohol caffeoyl transferase activity	molecular_function	7	3	8850	5	71855	0.0153982
GO:0004503	monophenol monooxygenase activity	molecular_function	7	5	8850	13	71855	0.0154969
GO:0036263	L-DOPA monooxygenase activity	molecular_function	8	5	8850	13	71855	0.0154969
GO:0004540	ribonuclease activity	molecular_function	7	11	8850	44	71855	0.0156098
GO:0015254	glycerol channel activity	molecular_function	7	23	8850	118	71855	0.0168865
GO:0015180	L-alanine transmembrane transporter activity	molecular_function	9	6	8850	18	71855	0.0173277
GO:0015181	arginine transmembrane transporter activity	molecular_function	7	6	8850	18	71855	0.0173277
GO:0015185	gamma-aminobutyric acid transmembrane transporter activity	molecular_function	5	6	8850	18	71855	0.0173277
GO:0043546	molybdopterin cofactor binding	molecular_function	6	4	8850	9	71855	0.0173422
GO:0009703	nitrate reductase (NADH) activity	molecular_function	7	4	8850	9	71855	0.0173422
GO:0050464	nitrate reductase (NADPH) activity	molecular_function	7	4	8850	9	71855	0.0173422
GO:0008940	nitrate reductase activity	molecular_function	6	4	8850	9	71855	0.0173422
GO:0005432	calcium:sodium antiporter activity	molecular_function	10	7	8850	23	71855	0.017512
GO:0016207	4-coumarate-CoA ligase activity	molecular_function	7	11	8850	45	71855	0.0184194
GO:0015293	symporter activity	molecular_function	7	12	8850	51	71855	0.0190625
GO:0051753	mannan synthase activity	molecular_function	9	14	8850	63	71855	0.0194413
GO:0022857	transmembrane transporter activity	molecular_function	4	33	8850	186	71855	0.0197156
GO:0052901	spermine:oxygen oxidoreductase (spermidine-forming) activity	molecular_function	7	5	8850	14	71855	0.0217029
GO:0052894	norspermine:oxygen oxidoreductase activity	molecular_function	7	5	8850	14	71855	0.0217029
GO:0052895	N1-acetylspermine:oxygen oxidoreductase (N1-acetylspermidine-forming) activity	molecular_function	7	5	8850	14	71855	0.0217029
GO:0008308	voltage-gated anion channel activity	molecular_function	10	13	8850	58	71855	0.0222389
GO:0016985	mannan endo-1,4-beta-mannosidase activity	molecular_function	9	6	8850	19	71855	0.0227413
GO:0004471	malate dehydrogenase (decarboxylating) (NAD+) activity	molecular_function	8	6	8850	19	71855	0.0227413
GO:0016652	oxidoreductase activity, acting on NAD(P)H, NAD(P) as acceptor	molecular_function	6	6	8850	19	71855	0.0227413
GO:0016420	malonyltransferase activity	molecular_function	7	6	8850	19	71855	0.0227413
GO:0004470	malic enzyme activity	molecular_function	7	6	8850	19	71855	0.0227413
GO:0016614	oxidoreductase activity, acting on CH-OH group of donors	molecular_function	5	17	8850	83	71855	0.0233736
GO:0016491	oxidoreductase activity	molecular_function	4	117	8850	795	71855	0.0238781
GO:0005516	calmodulin binding	molecular_function	5	78	8850	508	71855	0.0240285
GO:0004723	calcium-dependent protein serine/threonine phosphatase activity	molecular_function	10	4	8850	10	71855	0.0261245
GO:0008824	cyanate hydratase activity	molecular_function	6	3	8850	6	71855	0.0279914
GO:0047499	calcium-independent phospholipase A2 activity	molecular_function	9	3	8850	6	71855	0.0279914
GO:0032454	histone demethylase activity (H3-K9 specific	molecular_function	6	3	8850	6	71855	0.0279914
GO:0015087	cobalt ion transmembrane transporter activity	molecular_function	10	3	8850	6	71855	0.0279914
GO:0004612	phosphoenolpyruvate carboxykinase (ATP) activity	molecular_function	8	3	8850	6	71855	0.0279914
GO:0005457	GDP-fucose transmembrane transporter activity	molecular_function	8	3	8850	6	71855	0.0279914
GO:0004622	lysophospholipase activity	molecular_function	8	3	8850	6	71855	0.0279914
GO:0004328	formamidase activity	molecular_function	7	3	8850	6	71855	0.0279914
GO:0004588	orotate phosphoribosyltransferase activity	molecular_function	7	3	8850	6	71855	0.0279914
GO:0046964	3'-phosphoadenosine 5'-phosphosulfate transmembrane transporter activity	molecular_function	9	3	8850	6	71855	0.0279914
GO:0019955	cytokine binding	molecular_function	5	3	8850	6	71855	0.0279914
GO:0036455	iron-sulfur transferase activity	molecular_function	6	3	8850	6	71855	0.0279914
GO:0046030	inositol trisphosphate phosphatase activity	molecular_function	9	3	8850	6	71855	0.0279914
GO:0004590	orotidine-5'-phosphate decarboxylase activity	molecular_function	7	3	8850	6	71855	0.0279914
GO:0036381	pyridoxal 5'-phosphate synthase (glutamine hydrolysing) activity	molecular_function	7	3	8850	6	71855	0.0279914
GO:0050307	sucrose-phosphate phosphatase activity	molecular_function	10	3	8850	6	71855	0.0279914
GO:0008891	glycolate oxidase activity	molecular_function	8	6	8850	20	71855	0.0291839
GO:0010334	sesquiterpene synthase activity	molecular_function	8	6	8850	20	71855	0.0291839
GO:0005253	anion channel activity	molecular_function	7	5	8850	15	71855	0.0293216
GO:0003883	CTP synthase activity	molecular_function	6	5	8850	15	71855	0.0293216
GO:0005507	copper ion binding	molecular_function	8	59	8850	380	71855	0.0366922
GO:0005385	zinc ion transmembrane transporter activity	molecular_function	10	20	8850	107	71855	0.0368515
GO:0090440	abscisic acid transporter activity	molecular_function	5	4	8850	11	71855	0.0371259
GO:0010488	UDP-galactose:N-glycan beta-1,3-galactosyltransferase activity	molecular_function	8	4	8850	11	71855	0.0371259
GO:0004049	anthranilate synthase activity	molecular_function	7	4	8850	11	71855	0.0371259
GO:0004792	thiosulfate sulfurtransferase activity	molecular_function	7	5	8850	16	71855	0.0384316
GO:0016174	NAD(P)H oxidase activity	molecular_function	7	5	8850	16	71855	0.0384316
GO:0018826	methionine gamma-lyase activity	molecular_function	6	2	8850	3	71855	0.0417685
GO:0051538	3 iron, 4 sulfur cluster binding	molecular_function	6	2	8850	3	71855	0.0417685
GO:0005522	profilin binding	molecular_function	5	2	8850	3	71855	0.0417685
GO:0048032	galacturonate binding	molecular_function	8	2	8850	3	71855	0.0417685
GO:0005254	chloride channel activity	molecular_function	8	2	8850	3	71855	0.0417685
GO:0051745	4-hydroxy-3-methylbut-2-en-1-yl diphosphate reductase activity	molecular_function	7	2	8850	3	71855	0.0417685
GO:0050113	inositol oxygenase activity	molecular_function	6	2	8850	3	71855	0.0417685
GO:0003992	N2-acetyl-L-ornithine:2-oxoglutarate 5-aminotransferase activity	molecular_function	7	2	8850	3	71855	0.0417685
GO:0070330	aromatase activity	molecular_function	7	2	8850	3	71855	0.0417685
GO:0004648	O-phospho-L-serine:2-oxoglutarate aminotransferase activity	molecular_function	7	2	8850	3	71855	0.0417685
GO:0010242	oxygen evolving activity	molecular_function	5	2	8850	3	71855	0.0417685
GO:1990534	thermospermine oxidase activity	molecular_function	7	2	8850	3	71855	0.0417685
GO:0008160	protein tyrosine phosphatase activator activity	molecular_function	8	2	8850	3	71855	0.0417685
GO:0004033	aldo-keto reductase (NADP) activity	molecular_function	7	11	8850	51	71855	0.0435839
GO:0016166	phytoene dehydrogenase activity	molecular_function	6	3	8850	7	71855	0.0445552
GO:0004104	cholinesterase activity	molecular_function	7	3	8850	7	71855	0.0445552
GO:0005506	iron ion binding	molecular_function	8	44	8850	277	71855	0.0464612
GO:0034485	phosphatidylinositol-3,4,5-trisphosphate 5-phosphatase activity	molecular_function	10	7	8850	28	71855	0.0490374
GO:0008948	oxaloacetate decarboxylase activity	molecular_function	7	7	8850	28	71855	0.0490374
GO:0016717	oxidoreductase activity, acting on paired donors, with oxidation of a pair of donors resulting in the reduction of molecular oxygen to two molecules of water	molecular_function	6	7	8850	28	71855	0.0490374
GO:0046592	polyamine oxidase activity	molecular_function	7	5	8850	17	71855	0.0490827
GO:0080118	brassinosteroid sulfotransferase activity	molecular_function	7	5	8850	17	71855	0.0490827
GO:0005618	cell wall	cellular_component	5	393	8850	1628	71855	0
GO:0009505	plant-type cell wall	cellular_component	6	227	8850	917	71855	0
GO:0005886	plasma membrane	cellular_component	4	1665	8850	10439	71855	0
GO:0005576	extracellular region	cellular_component	3	700	8850	3838	71855	1.11022e-16
GO:0043231	intracellular membrane-bounded organelle	cellular_component	5	269	8850	1056	71855	3.33067e-16
GO:0009506	plasmodesma	cellular_component	5	453	8850	2743	71855	3.461e-11
GO:0048046	apoplast	cellular_component	4	154	8850	748	71855	9.51651e-11
GO:0000325	plant-type vacuole	cellular_component	7	57	8850	194	71855	1.97455e-10
GO:0016020	membrane	cellular_component	3	583	8850	3732	71855	5.7781e-10
GO:0005887	integral component of plasma membrane	cellular_component	6	157	8850	786	71855	6.23514e-10
GO:0046658	anchored component of plasma membrane	cellular_component	6	121	8850	699	71855	7.23939e-05
GO:0009705	plant-type vacuole membrane	cellular_component	8	63	8850	330	71855	0.000271374
GO:0048226	Casparian strip	cellular_component	6	11	8850	28	71855	0.000280935
GO:0031225	anchored component of membrane	cellular_component	5	56	8850	294	71855	0.000603452
GO:0009986	cell surface	cellular_component	4	11	8850	34	71855	0.00185368
GO:0009575	chromoplast stroma	cellular_component	8	5	8850	9	71855	0.00231913
GO:0000326	protein storage vacuole	cellular_component	8	8	8850	23	71855	0.00465302
GO:0016602	CCAAT-binding factor complex	cellular_component	7	10	8850	34	71855	0.0063398
GO:0005773	vacuole	cellular_component	6	181	8850	1247	71855	0.0108348
GO:0030173	integral component of Golgi membrane	cellular_component	7	20	8850	96	71855	0.0123614
GO:0034707	chloride channel complex	cellular_component	7	8	8850	27	71855	0.0134468
GO:0031090	organelle membrane	cellular_component	4	7	8850	24	71855	0.0221551
GO:0012506	vesicle membrane	cellular_component	5	4	8850	10	71855	0.0261245
GO:0005955	calcineurin complex	cellular_component	5	4	8850	10	71855	0.0261245
GO:0035102	PRC1 complex	cellular_component	7	3	8850	6	71855	0.0279914
GO:0031304	intrinsic component of mitochondrial inner membrane	cellular_component	7	3	8850	6	71855	0.0279914
GO:0000792	heterochromatin	cellular_component	7	3	8850	6	71855	0.0279914
GO:0005775	vacuolar lumen	cellular_component	7	3	8850	6	71855	0.0279914
GO:0009707	chloroplast outer membrane	cellular_component	7	26	8850	145	71855	0.0313059
GO:0005950	anthranilate synthase complex	cellular_component	6	4	8850	11	71855	0.0371259
GO:0034081	polyketide synthase complex	cellular_component	4	2	8850	3	71855	0.0417685
GO:0043668	exine	cellular_component	5	6	8850	22	71855	0.0453857
GO:0009813	flavonoid biosynthetic process	biological_process	6	263	8850	932	71855	0
GO:0009664	plant-type cell wall organization	biological_process	7	195	8850	530	71855	0
GO:0006869	lipid transport	biological_process	7	100	8850	311	71855	0
GO:0044550	secondary metabolite biosynthetic process	biological_process	5	202	8850	726	71855	0
GO:0052696	flavonoid glucuronidation	biological_process	6	244	8850	826	71855	0
GO:0006749	glutathione metabolic process	biological_process	8	182	8850	347	71855	2.9664e-73
GO:0009407	toxin catabolic process	biological_process	6	115	8850	189	71855	5.11982e-56
GO:0033609	oxalate metabolic process	biological_process	9	111	8850	217	71855	7.73949e-44
GO:0006952	defense response	biological_process	5	503	8850	2876	71855	6.66134e-16
GO:0006468	protein phosphorylation	biological_process	9	636	8850	3591	71855	9.99201e-16
GO:0046916	cellular transition metal ion homeostasis	biological_process	11	92	8850	313	71855	1.22125e-15
GO:0009611	response to wounding	biological_process	5	163	8850	712	71855	2.44249e-15
GO:0030001	metal ion transport	biological_process	8	94	8850	332	71855	4.66294e-15
GO:0009627	systemic acquired resistance	biological_process	7	39	8850	82	71855	4.996e-15
GO:0055114	oxidation-reduction process	biological_process	4	433	8850	2506	71855	1.36113e-13
GO:0042744	hydrogen peroxide catabolic process	biological_process	8	71	8850	237	71855	4.55747e-13
GO:0045851	pH reduction	biological_process	11	28	8850	52	71855	6.82291e-13
GO:0009809	lignin biosynthetic process	biological_process	8	107	8850	435	71855	1.43519e-12
GO:0006979	response to oxidative stress	biological_process	5	128	8850	566	71855	5.89662e-12
GO:0098542	defense response to other organism	biological_process	6	32	8850	72	71855	1.35836e-11
GO:0007166	cell surface receptor signaling pathway	biological_process	5	119	8850	525	71855	2.73064e-11
GO:0005992	trehalose biosynthetic process	biological_process	9	29	8850	65	71855	1.08546e-10
GO:0055085	transmembrane transport	biological_process	6	105	8850	466	71855	5.46119e-10
GO:0019438	aromatic compound biosynthetic process	biological_process	6	40	8850	118	71855	9.71169e-10
GO:1901430	positive regulation of syringal lignin biosynthetic process	biological_process	9	38	8850	109	71855	1.01583e-09
GO:0019288	isopentenyl diphosphate biosynthetic process, methylerythritol 4-phosphate pathway	biological_process	10	15	8850	22	71855	1.63232e-09
GO:0009682	induced systemic resistance	biological_process	9	19	8850	35	71855	2.88249e-09
GO:0009831	plant-type cell wall modification involved in multidimensional cell growth	biological_process	9	49	8850	171	71855	8.76083e-09
GO:0080163	regulation of protein serine/threonine phosphatase activity	biological_process	12	27	8850	69	71855	1.5351e-08
GO:0009828	plant-type cell wall loosening	biological_process	9	50	8850	180	71855	1.90767e-08
GO:0006032	chitin catabolic process	biological_process	8	32	8850	92	71855	2.18416e-08
GO:0015706	nitrate transport	biological_process	9	46	8850	160	71855	2.1932e-08
GO:0006855	drug transmembrane transport	biological_process	7	57	8850	219	71855	2.6091e-08
GO:0009699	phenylpropanoid biosynthetic process	biological_process	7	64	8850	262	71855	5.20543e-08
GO:0010200	response to chitin	biological_process	7	68	8850	285	71855	5.44608e-08
GO:0009826	unidimensional cell growth	biological_process	7	94	8850	440	71855	6.41039e-08
GO:0042343	indole glucosinolate metabolic process	biological_process	9	16	8850	30	71855	7.24107e-08
GO:0010089	xylem development	biological_process	7	47	8850	173	71855	1.04153e-07
GO:0009414	response to water deprivation	biological_process	5	140	8850	736	71855	1.12751e-07
GO:0006520	cellular amino acid metabolic process	biological_process	8	33	8850	103	71855	1.26792e-07
GO:0001944	vasculature development	biological_process	6	23	8850	59	71855	1.90278e-07
GO:0009626	plant-type hypersensitive response	biological_process	6	77	8850	347	71855	1.92142e-07
GO:0016131	brassinosteroid metabolic process	biological_process	8	12	8850	20	71855	5.83015e-07
GO:0050832	defense response to fungus	biological_process	8	113	8850	585	71855	8.18282e-07
GO:0016114	terpenoid biosynthetic process	biological_process	9	9	8850	12	71855	1.00583e-06
GO:0006863	purine nucleobase transport	biological_process	8	20	8850	51	71855	1.05551e-06
GO:0006857	oligopeptide transport	biological_process	9	62	8850	282	71855	3.83481e-06
GO:0006559	L-phenylalanine catabolic process	biological_process	11	29	8850	98	71855	4.33922e-06
GO:0015833	peptide transport	biological_process	8	31	8850	109	71855	5.15407e-06
GO:0042542	response to hydrogen peroxide	biological_process	7	41	8850	166	71855	8.85139e-06
GO:0030418	nicotianamine biosynthetic process	biological_process	7	15	8850	36	71855	9.72093e-06
GO:0031408	oxylipin biosynthetic process	biological_process	11	29	8850	103	71855	1.2652e-05
GO:0006561	proline biosynthetic process	biological_process	12	13	8850	29	71855	1.46723e-05
GO:0009738	abscisic acid-activated signaling pathway	biological_process	6	99	8850	529	71855	1.47191e-05
GO:0071732	cellular response to nitric oxide	biological_process	8	8	8850	12	71855	1.64637e-05
GO:0000162	tryptophan biosynthetic process	biological_process	11	19	8850	55	71855	1.70438e-05
GO:0034638	phosphatidylcholine catabolic process	biological_process	10	10	8850	19	71855	2.55251e-05
GO:0009409	response to cold	biological_process	5	132	8850	758	71855	2.65648e-05
GO:0010731	protein glutathionylation	biological_process	9	8	8850	13	71855	3.81524e-05
GO:0010233	phloem transport	biological_process	7	15	8850	40	71855	4.33182e-05
GO:0016121	carotene catabolic process	biological_process	10	10	8850	20	71855	4.5397e-05
GO:0009733	response to auxin	biological_process	6	108	8850	606	71855	5.25793e-05
GO:0080143	regulation of amino acid export	biological_process	10	12	8850	28	71855	5.42001e-05
GO:0042939	tripeptide transport	biological_process	10	29	8850	111	71855	5.79923e-05
GO:0045962	positive regulation of development, heterochronic	biological_process	7	9	8850	17	71855	6.20529e-05
GO:0046323	glucose import	biological_process	12	42	8850	186	71855	6.76489e-05
GO:0019748	secondary metabolic process	biological_process	4	22	8850	75	71855	6.89292e-05
GO:0010268	brassinosteroid homeostasis	biological_process	8	29	8850	112	71855	6.91217e-05
GO:0045333	cellular respiration	biological_process	7	10	8850	21	71855	7.70816e-05
GO:0031347	regulation of defense response	biological_process	7	43	8850	193	71855	7.75883e-05
GO:0009851	auxin biosynthetic process	biological_process	6	17	8850	51	71855	7.82772e-05
GO:0042128	nitrate assimilation	biological_process	8	31	8850	125	71855	9.53747e-05
GO:0010411	xyloglucan metabolic process	biological_process	9	36	8850	154	71855	0.000102767
GO:0009615	response to virus	biological_process	7	30	8850	120	71855	0.000104842
GO:0009691	cytokinin biosynthetic process	biological_process	7	13	8850	34	71855	0.000110347
GO:0030007	cellular potassium ion homeostasis	biological_process	11	9	8850	18	71855	0.000110507
GO:0080167	response to karrikin	biological_process	5	50	8850	240	71855	0.000131225
GO:0009686	gibberellin biosynthetic process	biological_process	11	18	8850	58	71855	0.000138909
GO:2000122	negative regulation of stomatal complex development	biological_process	9	5	8850	6	71855	0.000152456
GO:0009695	jasmonic acid biosynthetic process	biological_process	10	28	8850	112	71855	0.00017496
GO:0010223	secondary shoot formation	biological_process	6	14	8850	40	71855	0.000183374
GO:1902132	(+)-lariciresinol biosynthetic process	biological_process	9	7	8850	12	71855	0.000192669
GO:1902125	(+)-pinoresinol catabolic process	biological_process	8	7	8850	12	71855	0.000192669
GO:1902135	(+)-secoisolariciresinol biosynthetic process	biological_process	9	7	8850	12	71855	0.000192669
GO:1902128	(-)-lariciresinol catabolic process	biological_process	8	7	8850	12	71855	0.000192669
GO:0009751	response to salicylic acid	biological_process	6	85	8850	471	71855	0.000200597
GO:0007043	cell-cell junction assembly	biological_process	7	6	8850	9	71855	0.00020973
GO:0052865	1-deoxy-D-xylulose 5-phosphate biosynthetic process	biological_process	8	6	8850	9	71855	0.00020973
GO:0006090	pyruvate metabolic process	biological_process	9	4	8850	4	71855	0.000229978
GO:0031000	response to caffeine	biological_process	6	8	8850	16	71855	0.000270469
GO:0009413	response to flooding	biological_process	5	8	8850	16	71855	0.000270469
GO:1900039	positive regulation of cellular response to hypoxia	biological_process	7	8	8850	16	71855	0.000270469
GO:0032355	response to estradiol	biological_process	6	8	8850	16	71855	0.000270469
GO:0042742	defense response to bacterium	biological_process	8	98	8850	569	71855	0.000391221
GO:0016126	sterol biosynthetic process	biological_process	8	30	8850	129	71855	0.000406838
GO:0009651	response to salt stress	biological_process	6	155	8850	970	71855	0.000433597
GO:0003333	amino acid transmembrane transport	biological_process	11	40	8850	190	71855	0.000465049
GO:0071577	zinc II ion transmembrane transport	biological_process	11	17	8850	59	71855	0.000558832
GO:0007169	transmembrane receptor protein tyrosine kinase signaling pathway	biological_process	7	105	8850	624	71855	0.000584036
GO:0000271	polysaccharide biosynthetic process	biological_process	7	23	8850	92	71855	0.000635603
GO:0045824	negative regulation of innate immune response	biological_process	8	7	8850	14	71855	0.000666515
GO:0009807	lignan biosynthetic process	biological_process	8	7	8850	14	71855	0.000666515
GO:0045792	negative regulation of cell size	biological_process	7	7	8850	14	71855	0.000666515
GO:0006073	cellular glucan metabolic process	biological_process	8	7	8850	14	71855	0.000666515
GO:0009115	xanthine catabolic process	biological_process	11	11	8850	31	71855	0.000779019
GO:0006865	amino acid transport	biological_process	10	12	8850	36	71855	0.000865177
GO:0009832	plant-type cell wall biogenesis	biological_process	6	40	8850	196	71855	0.000883112
GO:0001887	selenium compound metabolic process	biological_process	5	10	8850	27	71855	0.000915622
GO:0019953	sexual reproduction	biological_process	4	24	8850	100	71855	0.000918229
GO:0010248	establishment or maintenance of transmembrane electrochemical gradient	biological_process	8	6	8850	11	71855	0.000924864
GO:0048439	flower morphogenesis	biological_process	5	6	8850	11	71855	0.000924864
GO:0001666	response to hypoxia	biological_process	5	24	8850	101	71855	0.00106572
GO:0080027	response to herbivore	biological_process	7	8	8850	19	71855	0.0011282
GO:0009308	amine metabolic process	biological_process	6	5	8850	8	71855	0.00114724
GO:0046208	spermine catabolic process	biological_process	11	5	8850	8	71855	0.00114724
GO:0009954	proximal/distal pattern formation	biological_process	6	5	8850	8	71855	0.00114724
GO:1901527	abscisic acid-activated signaling pathway involved in stomatal movement	biological_process	7	5	8850	8	71855	0.00114724
GO:0010266	response to vitamin B1	biological_process	7	5	8850	8	71855	0.00114724
GO:1990069	stomatal opening	biological_process	5	5	8850	8	71855	0.00114724
GO:0042549	photosystem II stabilization	biological_process	9	5	8850	8	71855	0.00114724
GO:0009718	anthocyanin-containing compound biosynthetic process	biological_process	7	13	8850	42	71855	0.00117291
GO:0009299	mRNA transcription	biological_process	9	13	8850	42	71855	0.00117291
GO:0009635	response to herbicide	biological_process	5	10	8850	28	71855	0.00126823
GO:0010119	regulation of stomatal movement	biological_process	6	26	8850	114	71855	0.00129038
GO:0009631	cold acclimation	biological_process	6	40	8850	200	71855	0.00132008
GO:0016118	carotenoid catabolic process	biological_process	11	6	8850	12	71855	0.00165706
GO:0016124	xanthophyll catabolic process	biological_process	12	6	8850	12	71855	0.00165706
GO:0009740	gibberellic acid mediated signaling pathway	biological_process	7	26	8850	116	71855	0.00168174
GO:0015976	carbon utilization	biological_process	3	7	8850	16	71855	0.00177548
GO:0071555	cell wall organization	biological_process	6	99	8850	603	71855	0.00182363
GO:0033354	chlorophyll cycle	biological_process	9	3	8850	3	71855	0.0018678
GO:0009687	abscisic acid metabolic process	biological_process	10	3	8850	3	71855	0.0018678
GO:2000306	positive regulation of photomorphogenesis	biological_process	9	3	8850	3	71855	0.0018678
GO:0009095	aromatic amino acid family biosynthetic process, prephenate pathway	biological_process	11	3	8850	3	71855	0.0018678
GO:0033611	oxalate catabolic process	biological_process	10	3	8850	3	71855	0.0018678
GO:1903508	positive regulation of nucleic acid-templated transcription	biological_process	10	3	8850	3	71855	0.0018678
GO:0071370	cellular response to gibberellin stimulus	biological_process	7	3	8850	3	71855	0.0018678
GO:0032107	regulation of response to nutrient levels	biological_process	8	3	8850	3	71855	0.0018678
GO:0010055	atrichoblast differentiation	biological_process	8	3	8850	3	71855	0.0018678
GO:0043620	regulation of DNA-templated transcription in response to stress	biological_process	9	3	8850	3	71855	0.0018678
GO:0010120	camalexin biosynthetic process	biological_process	9	9	8850	25	71855	0.00207155
GO:0007275	multicellular organism development	biological_process	4	109	8850	678	71855	0.00227027
GO:1900425	negative regulation of defense response to bacterium	biological_process	8	10	8850	30	71855	0.00230331
GO:0009886	post-embryonic morphogenesis	biological_process	5	10	8850	30	71855	0.00230331
GO:0019740	nitrogen utilization	biological_process	3	8	8850	21	71855	0.00242077
GO:0015695	organic cation transport	biological_process	8	8	8850	21	71855	0.00242077
GO:0072488	ammonium transmembrane transport	biological_process	9	8	8850	21	71855	0.00242077
GO:0010431	seed maturation	biological_process	5	15	8850	56	71855	0.00257315
GO:0006516	glycoprotein catabolic process	biological_process	8	7	8850	17	71855	0.0026993
GO:0010262	somatic embryogenesis	biological_process	6	7	8850	17	71855	0.0026993
GO:0048281	inflorescence morphogenesis	biological_process	5	7	8850	17	71855	0.0026993
GO:0046653	tetrahydrofolate metabolic process	biological_process	7	6	8850	13	71855	0.00275774
GO:0033383	geranyl diphosphate metabolic process	biological_process	8	6	8850	13	71855	0.00275774
GO:0019605	butyrate metabolic process	biological_process	11	4	8850	6	71855	0.00280499
GO:0060567	negative regulation of DNA-templated transcription, termination	biological_process	10	4	8850	6	71855	0.00280499
GO:0042938	dipeptide transport	biological_process	10	34	8850	170	71855	0.00288944
GO:0030163	protein catabolic process	biological_process	7	61	8850	348	71855	0.00290008
GO:1903401	L-lysine transmembrane transport	biological_process	8	10	8850	31	71855	0.00302916
GO:1901657	glycosyl compound metabolic process	biological_process	6	24	8850	109	71855	0.00316844
GO:0009624	response to nematode	biological_process	7	24	8850	109	71855	0.00316844
GO:0070417	cellular response to cold	biological_process	6	16	8850	63	71855	0.00338502
GO:0009873	ethylene-activated signaling pathway	biological_process	7	87	8850	533	71855	0.00385579
GO:0006809	nitric oxide biosynthetic process	biological_process	8	7	8850	18	71855	0.00395128
GO:0010037	response to carbon dioxide	biological_process	6	7	8850	18	71855	0.00395128
GO:0046686	response to cadmium ion	biological_process	7	115	8850	733	71855	0.00395326
GO:0048830	adventitious root development	biological_process	7	6	8850	14	71855	0.00432615
GO:0009817	defense response to fungus, incompatible interaction	biological_process	7	13	8850	48	71855	0.0043704
GO:0009086	methionine biosynthetic process	biological_process	11	11	8850	38	71855	0.00489599
GO:0010359	regulation of anion channel activity	biological_process	8	4	8850	7	71855	0.00590627
GO:0009852	auxin catabolic process	biological_process	6	4	8850	7	71855	0.00590627
GO:0030245	cellulose catabolic process	biological_process	11	16	8850	67	71855	0.00644919
GO:0071294	cellular response to zinc ion	biological_process	8	6	8850	15	71855	0.00646556
GO:0052325	cell wall pectin biosynthetic process	biological_process	9	6	8850	15	71855	0.00646556
GO:0010109	regulation of photosynthesis	biological_process	7	6	8850	15	71855	0.00646556
GO:0033345	asparagine catabolic process via L-aspartate	biological_process	13	7	8850	20	71855	0.00770865
GO:0010214	seed coat development	biological_process	5	10	8850	35	71855	0.00791338
GO:0009685	gibberellin metabolic process	biological_process	10	10	8850	35	71855	0.00791338
GO:0010345	suberin biosynthetic process	biological_process	8	13	8850	52	71855	0.00900066
GO:0009964	negative regulation of flavonoid biosynthetic process	biological_process	8	11	8850	41	71855	0.00908463
GO:1903086	negative regulation of sinapate ester biosynthetic process	biological_process	9	6	8850	16	71855	0.00927961
GO:0006873	cellular ion homeostasis	biological_process	8	12	8850	47	71855	0.00997078
GO:0009737	response to abscisic acid	biological_process	6	139	8850	932	71855	0.00998762
GO:0016045	detection of bacterium	biological_process	8	8	8850	26	71855	0.0105827
GO:0009081	branched-chain amino acid metabolic process	biological_process	9	5	8850	12	71855	0.0105972
GO:0031564	transcription antitermination	biological_process	10	4	8850	8	71855	0.0106653
GO:0042183	formate catabolic process	biological_process	8	4	8850	8	71855	0.0106653
GO:0009617	response to bacterium	biological_process	7	34	8850	185	71855	0.0109771
GO:0009863	salicylic acid mediated signaling pathway	biological_process	5	19	8850	89	71855	0.0112311
GO:0016125	sterol metabolic process	biological_process	7	25	8850	128	71855	0.0128536
GO:0010067	procambium histogenesis	biological_process	7	6	8850	17	71855	0.0128689
GO:0006508	proteolysis	biological_process	7	134	8850	903	71855	0.013093
GO:0019048	modulation by virus of host morphology or physiology	biological_process	7	11	8850	43	71855	0.0131339
GO:0046685	response to arsenic-containing substance	biological_process	5	7	8850	22	71855	0.0135984
GO:0048317	seed morphogenesis	biological_process	5	7	8850	22	71855	0.0135984
GO:0046839	phospholipid dephosphorylation	biological_process	8	7	8850	22	71855	0.0135984
GO:0009408	response to heat	biological_process	5	70	8850	439	71855	0.0144964
GO:0016117	carotenoid biosynthetic process	biological_process	11	14	8850	61	71855	0.01479
GO:0016132	brassinosteroid biosynthetic process	biological_process	9	21	8850	104	71855	0.0149177
GO:0061157	mRNA destabilization	biological_process	11	2	8850	2	71855	0.015168
GO:0090057	root radial pattern formation	biological_process	7	2	8850	2	71855	0.015168
GO:0007263	nitric oxide mediated signal transduction	biological_process	7	2	8850	2	71855	0.015168
GO:0006878	cellular copper ion homeostasis	biological_process	12	2	8850	2	71855	0.015168
GO:0010434	bract formation	biological_process	6	3	8850	5	71855	0.0153982
GO:0010254	nectary development	biological_process	5	3	8850	5	71855	0.0153982
GO:0090431	alkyl caffeate ester biosynthetic process	biological_process	9	3	8850	5	71855	0.0153982
GO:0055074	calcium ion homeostasis	biological_process	10	5	8850	13	71855	0.0154969
GO:0009612	response to mechanical stimulus	biological_process	5	5	8850	13	71855	0.0154969
GO:0009992	cellular water homeostasis	biological_process	8	23	8850	118	71855	0.0168865
GO:0016042	lipid catabolic process	biological_process	6	77	8850	493	71855	0.0172565
GO:0015812	gamma-aminobutyric acid transport	biological_process	7	6	8850	18	71855	0.0173277
GO:0006536	glutamate metabolic process	biological_process	11	6	8850	18	71855	0.0173277
GO:0090548	response to nitrate starvation	biological_process	6	4	8850	9	71855	0.0173422
GO:1902025	nitrate import	biological_process	10	4	8850	9	71855	0.0173422
GO:0042545	cell wall modification	biological_process	7	10	8850	39	71855	0.0173514
GO:0051604	protein maturation	biological_process	7	7	8850	23	71855	0.017512
GO:0009251	glucan catabolic process	biological_process	8	11	8850	45	71855	0.0184194
GO:0009753	response to jasmonic acid	biological_process	6	49	8850	296	71855	0.0193683
GO:0009228	thiamine biosynthetic process	biological_process	8	8	8850	29	71855	0.0208017
GO:0010077	maintenance of inflorescence meristem identity	biological_process	6	8	8850	29	71855	0.0208017
GO:0006898	receptor-mediated endocytosis	biological_process	8	5	8850	14	71855	0.0217029
GO:0032940	secretion by cell	biological_process	4	5	8850	14	71855	0.0217029
GO:0046355	mannan catabolic process	biological_process	10	6	8850	19	71855	0.0227413
GO:1900056	negative regulation of leaf senescence	biological_process	10	10	8850	41	71855	0.0243782
GO:0030244	cellulose biosynthetic process	biological_process	11	21	8850	109	71855	0.0244539
GO:0019538	protein metabolic process	biological_process	6	9	8850	36	71855	0.027414
GO:0006949	syncytium formation	biological_process	4	9	8850	36	71855	0.027414
GO:0035336	long-chain fatty-acyl-CoA metabolic process	biological_process	9	7	8850	25	71855	0.0275837
GO:0046338	phosphatidylethanolamine catabolic process	biological_process	10	3	8850	6	71855	0.0279914
GO:0010335	response to non-ionic osmotic stress	biological_process	6	3	8850	6	71855	0.0279914
GO:0015783	GDP-fucose transport	biological_process	10	3	8850	6	71855	0.0279914
GO:0035444	nickel cation transmembrane transport	biological_process	11	3	8850	6	71855	0.0279914
GO:0046184	aldehyde biosynthetic process	biological_process	6	3	8850	6	71855	0.0279914
GO:0048479	style development	biological_process	5	3	8850	6	71855	0.0279914
GO:0051562	negative regulation of mitochondrial calcium ion concentration	biological_process	13	3	8850	6	71855	0.0279914
GO:0010506	regulation of autophagy	biological_process	8	3	8850	6	71855	0.0279914
GO:0048480	stigma development	biological_process	5	3	8850	6	71855	0.0279914
GO:0055068	cobalt ion homeostasis	biological_process	11	3	8850	6	71855	0.0279914
GO:0015854	guanine transport	biological_process	9	3	8850	6	71855	0.0279914
GO:0015853	adenine transport	biological_process	9	3	8850	6	71855	0.0279914
GO:0000041	transition metal ion transport	biological_process	9	3	8850	6	71855	0.0279914
GO:0006824	cobalt ion transport	biological_process	10	3	8850	6	71855	0.0279914
GO:0048544	recognition of pollen	biological_process	5	3	8850	6	71855	0.0279914
GO:0006982	response to lipid hydroperoxide	biological_process	6	3	8850	6	71855	0.0279914
GO:0010154	fruit development	biological_process	6	14	8850	66	71855	0.0283797
GO:0016998	cell wall macromolecule catabolic process	biological_process	8	14	8850	66	71855	0.0283797
GO:0005986	sucrose biosynthetic process	biological_process	9	11	8850	48	71855	0.0290904
GO:0009938	negative regulation of gibberellic acid mediated signaling pathway	biological_process	9	6	8850	20	71855	0.0291839
GO:0009808	lignin metabolic process	biological_process	7	6	8850	20	71855	0.0291839
GO:0006826	iron ion transport	biological_process	10	5	8850	15	71855	0.0293216
GO:0044210	'de novo' CTP biosynthetic process	biological_process	13	5	8850	15	71855	0.0293216
GO:0019853	L-ascorbic acid biosynthetic process	biological_process	8	16	8850	79	71855	0.0300126
GO:0008643	carbohydrate transport	biological_process	7	27	8850	152	71855	0.031908
GO:0019684	photosynthesis, light reaction	biological_process	6	7	8850	26	71855	0.0338472
GO:0072593	reactive oxygen species metabolic process	biological_process	5	7	8850	26	71855	0.0338472
GO:0010015	root morphogenesis	biological_process	6	6	8850	21	71855	0.0367165
GO:0080168	abscisic acid transport	biological_process	11	4	8850	11	71855	0.0371259
GO:0080064	4,4-dimethyl-9beta,19-cyclopropylsterol oxidation	biological_process	9	4	8850	11	71855	0.0371259
GO:0031116	positive regulation of microtubule polymerization	biological_process	10	4	8850	11	71855	0.0371259
GO:0033388	putrescine biosynthetic process from arginine	biological_process	12	5	8850	16	71855	0.0384316
GO:0002237	response to molecule of bacterial origin	biological_process	6	10	8850	44	71855	0.0384336
GO:0007165	signal transduction	biological_process	4	119	8850	826	71855	0.0392733
GO:0048527	lateral root development	biological_process	8	16	8850	82	71855	0.0408825
GO:1990110	callus formation	biological_process	4	2	8850	3	71855	0.0417685
GO:0018131	oxazole or thiazole biosynthetic process	biological_process	7	2	8850	3	71855	0.0417685
GO:0071291	cellular response to selenium ion	biological_process	7	2	8850	3	71855	0.0417685
GO:0044238	primary metabolic process	biological_process	4	2	8850	3	71855	0.0417685
GO:2000071	regulation of defense response by callose deposition	biological_process	8	2	8850	3	71855	0.0417685
GO:0046677	response to antibiotic	biological_process	5	2	8850	3	71855	0.0417685
GO:0019458	methionine catabolic process via 2-oxobutanoate	biological_process	12	2	8850	3	71855	0.0417685
GO:1901696	cannabinoid biosynthetic process	biological_process	6	2	8850	3	71855	0.0417685
GO:0019310	inositol catabolic process	biological_process	8	2	8850	3	71855	0.0417685
GO:0009970	cellular response to sulfate starvation	biological_process	9	2	8850	3	71855	0.0417685
GO:0009850	auxin metabolic process	biological_process	5	17	8850	89	71855	0.0429184
GO:1902265	abscisic acid homeostasis	biological_process	9	3	8850	7	71855	0.0445552
GO:0071497	cellular response to freezing	biological_process	7	3	8850	7	71855	0.0445552
GO:1901141	regulation of lignin biosynthetic process	biological_process	8	3	8850	7	71855	0.0445552
GO:0006580	ethanolamine metabolic process	biological_process	7	3	8850	7	71855	0.0445552
GO:0045892	negative regulation of transcription, DNA-templated	biological_process	9	57	8850	370	71855	0.0447087
GO:0015786	UDP-glucose transport	biological_process	9	6	8850	22	71855	0.0453857
GO:0071365	cellular response to auxin stimulus	biological_process	7	6	8850	22	71855	0.0453857
GO:0006598	polyamine catabolic process	biological_process	10	5	8850	17	71855	0.0490827
GO:0052542	defense response by callose deposition	biological_process	6	5	8850	17	71855	0.0490827

## Sheet: Nr2 vs Nr3
Table S2 The total GO terms in Nr2/Nr3 group
GO_ID	GO_Term	GO_function	GO_class	S gene number	TS gene number	B gene number	TB gene number	pvalue
GO:0004872	receptor activity	NA	NA	16	4359	85	71855	4.67829e-05
GO:0015198	oligopeptide transporter activity	NA	NA	9	4359	68	71855	0.0213279
GO:0015197	peptide transporter activity	NA	NA	10	4359	84	71855	0.0306896
GO:0004568	chitinase activity	molecular_function	7	63	4359	152	71855	0
GO:0008061	chitin binding	molecular_function	5	47	4359	141	71855	0
GO:0030410	nicotianamine synthase activity	molecular_function	6	26	4359	36	71855	2.95824e-24
GO:0004601	peroxidase activity	molecular_function	4	102	4359	693	71855	1.11022e-16
GO:0046564	oxalate decarboxylase activity	molecular_function	7	70	4359	217	71855	2.22045e-16
GO:0004364	glutathione transferase activity	molecular_function	6	82	4359	351	71855	3.33067e-16
GO:0016709	oxidoreductase activity, acting on paired donors, with incorporation or reduction of molecular oxygen, NAD(P)H as one donor, and incorporation of one atom of oxygen	molecular_function	6	92	4359	717	71855	1.32807e-11
GO:0031409	pigment binding	molecular_function	4	24	4359	83	71855	7.9591e-11
GO:0016168	chlorophyll binding	molecular_function	6	31	4359	136	71855	1.27914e-10
GO:0046914	transition metal ion binding	molecular_function	7	50	4359	313	71855	4.15335e-10
GO:0004497	monooxygenase activity	molecular_function	5	74	4359	565	71855	5.04329e-10
GO:0005509	calcium ion binding	molecular_function	7	80	4359	633	71855	5.66968e-10
GO:0030170	pyridoxal phosphate binding	molecular_function	6	49	4359	315	71855	1.54401e-09
GO:0004190	aspartic-type endopeptidase activity	molecular_function	8	47	4359	307	71855	5.53267e-09
GO:0003714	transcription corepressor activity	molecular_function	5	20	4359	73	71855	8.22995e-09
GO:0008289	lipid binding	molecular_function	4	54	4359	390	71855	1.56345e-08
GO:0003700	transcription factor activity, sequence-specific DNA binding	molecular_function	4	284	4359	3415	71855	4.39127e-08
GO:0047634	agmatine N4-coumaroyltransferase activity	molecular_function	7	17	4359	63	71855	1.3603e-07
GO:0045548	phenylalanine ammonia-lyase activity	molecular_function	7	15	4359	51	71855	2.13432e-07
GO:0004674	protein serine/threonine kinase activity	molecular_function	8	326	4359	4107	71855	3.8314e-07
GO:0003959	NADPH dehydrogenase activity	molecular_function	6	15	4359	54	71855	4.87056e-07
GO:0003962	cystathionine gamma-synthase activity	molecular_function	6	8	4359	15	71855	7.97107e-07
GO:0051213	dioxygenase activity	molecular_function	5	49	4359	387	71855	1.05083e-06
GO:0043565	sequence-specific DNA binding	molecular_function	7	101	4359	1038	71855	2.44983e-06
GO:0004888	transmembrane signaling receptor activity	molecular_function	5	15	4359	61	71855	2.65054e-06
GO:0004022	alcohol dehydrogenase (NAD) activity	molecular_function	7	13	4359	47	71855	2.95076e-06
GO:0042349	guiding stereospecific synthesis activity	molecular_function	5	31	4359	207	71855	3.2254e-06
GO:0004089	carbonate dehydratase activity	molecular_function	7	14	4359	55	71855	3.6531e-06
GO:0080043	quercetin 3-O-glucosyltransferase activity	molecular_function	8	76	4359	735	71855	4.97655e-06
GO:0080044	quercetin 7-O-glucosyltransferase activity	molecular_function	8	76	4359	735	71855	4.97655e-06
GO:0051119	sugar transmembrane transporter activity	molecular_function	6	16	4359	72	71855	5.18028e-06
GO:0004864	protein phosphatase inhibitor activity	molecular_function	7	16	4359	73	71855	6.26191e-06
GO:0001653	peptide receptor activity	molecular_function	5	16	4359	74	71855	7.5409e-06
GO:0010427	abscisic acid binding	molecular_function	6	16	4359	75	71855	9.048e-06
GO:0015112	nitrate transmembrane transporter activity	molecular_function	8	26	4359	170	71855	1.3162e-05
GO:0016165	linoleate 13S-lipoxygenase activity	molecular_function	7	9	4359	26	71855	1.33697e-05
GO:0008970	phosphatidylcholine 1-acylhydrolase activity	molecular_function	8	14	4359	61	71855	1.33921e-05
GO:0050242	pyruvate, phosphate dikinase activity	molecular_function	7	4	4359	4	71855	1.35256e-05
GO:0016624	oxidoreductase activity, acting on the aldehyde or oxo group of donors, disulfide as acceptor	molecular_function	6	4	4359	4	71855	1.35256e-05
GO:1990055	phenylacetaldehyde synthase activity	molecular_function	7	11	4359	39	71855	1.38495e-05
GO:0005385	zinc ion transmembrane transporter activity	molecular_function	10	19	4359	107	71855	2.25325e-05
GO:0004837	tyrosine decarboxylase activity	molecular_function	7	11	4359	41	71855	2.33256e-05
GO:0004553	hydrolase activity, hydrolyzing O-glycosyl compounds	molecular_function	6	54	4359	500	71855	3.3918e-05
GO:0008308	voltage-gated anion channel activity	molecular_function	10	13	4359	58	71855	3.53465e-05
GO:0008863	formate dehydrogenase (NAD+) activity	molecular_function	7	5	4359	8	71855	3.93091e-05
GO:0005384	manganese ion transmembrane transporter activity	molecular_function	10	12	4359	52	71855	5.16105e-05
GO:0016629	12-oxophytodienoate reductase activity	molecular_function	7	9	4359	31	71855	6.54066e-05
GO:0004702	receptor signaling protein serine/threonine kinase activity	molecular_function	NA	21	4359	135	71855	6.64698e-05
GO:0016759	cellulose synthase activity	molecular_function	8	16	4359	89	71855	8.33757e-05
GO:0016760	cellulose synthase (UDP-forming) activity	molecular_function	9	14	4359	74	71855	0.000129074
GO:0005274	allantoin uptake transmembrane transporter activity	molecular_function	11	5	4359	10	71855	0.000159567
GO:0008519	ammonium transmembrane transporter activity	molecular_function	7	7	4359	21	71855	0.000164043
GO:0020037	heme binding	molecular_function	6	51	4359	494	71855	0.000169327
GO:0004352	glutamate dehydrogenase (NAD+) activity	molecular_function	8	3	4359	3	71855	0.000223105
GO:0010242	oxygen evolving activity	molecular_function	5	3	4359	3	71855	0.000223105
GO:0015075	ion transmembrane transporter activity	molecular_function	5	3	4359	3	71855	0.000223105
GO:0050203	oxalate-CoA ligase activity	molecular_function	7	3	4359	3	71855	0.000223105
GO:0015210	uracil transmembrane transporter activity	molecular_function	7	6	4359	16	71855	0.000234069
GO:0005381	iron ion transmembrane transporter activity	molecular_function	10	13	4359	72	71855	0.00035897
GO:0003863	3-methyl-2-oxobutanoate dehydrogenase (2-methylpropanoyl-transferring) activity	molecular_function	7	4	4359	7	71855	0.000407951
GO:0047100	glyceraldehyde-3-phosphate dehydrogenase (NADP+) (phosphorylating) activity	molecular_function	8	4	4359	7	71855	0.000407951
GO:0047036	codeinone reductase (NADPH) activity	molecular_function	7	5	4359	12	71855	0.000452534
GO:0010277	chlorophyllide a oxygenase [overall] activity	molecular_function	7	6	4359	18	71855	0.000488386
GO:0016831	carboxy-lyase activity	molecular_function	6	6	4359	18	71855	0.000488386
GO:0050105	L-gulonolactone oxidase activity	molecular_function	7	10	4359	48	71855	0.00051988
GO:0003885	D-arabinono-1,4-lactone oxidase activity	molecular_function	7	10	4359	51	71855	0.000860262
GO:0004617	phosphoglycerate dehydrogenase activity	molecular_function	7	6	4359	20	71855	0.000918053
GO:0004540	ribonuclease activity	molecular_function	7	9	4359	44	71855	0.00112525
GO:0008792	arginine decarboxylase activity	molecular_function	7	4	4359	9	71855	0.00133067
GO:0005375	copper ion transmembrane transporter activity	molecular_function	10	5	4359	15	71855	0.00147176
GO:0005507	copper ion binding	molecular_function	8	38	4359	380	71855	0.00187073
GO:0030246	carbohydrate binding	molecular_function	4	52	4359	565	71855	0.00202548
GO:0004740	pyruvate dehydrogenase (acetyl-transferring) kinase activity	molecular_function	8	3	4359	5	71855	0.00203308
GO:0004792	thiosulfate sulfurtransferase activity	molecular_function	7	5	4359	16	71855	0.00203434
GO:0005345	purine nucleobase transmembrane transporter activity	molecular_function	6	9	4359	51	71855	0.00329602
GO:0036381	pyridoxal 5'-phosphate synthase (glutamine hydrolysing) activity	molecular_function	7	3	4359	6	71855	0.00388246
GO:0004612	phosphoenolpyruvate carboxykinase (ATP) activity	molecular_function	8	3	4359	6	71855	0.00388246
GO:0004777	succinate-semialdehyde dehydrogenase (NAD+) activity	molecular_function	7	3	4359	6	71855	0.00388246
GO:0032454	histone demethylase activity (H3-K9 specific	molecular_function	6	3	4359	6	71855	0.00388246
GO:0009013	succinate-semialdehyde dehydrogenase [NAD(P)+] activity	molecular_function	7	3	4359	6	71855	0.00388246
GO:0018685	alkane 1-monooxygenase activity	molecular_function	7	6	4359	26	71855	0.00398628
GO:0051753	mannan synthase activity	molecular_function	9	10	4359	63	71855	0.004445
GO:0018858	benzoate-CoA ligase activity	molecular_function	7	4	4359	12	71855	0.00451242
GO:0030247	polysaccharide binding	molecular_function	5	28	4359	273	71855	0.00485245
GO:0004066	asparagine synthase (glutamine-hydrolyzing) activity	molecular_function	7	6	4359	28	71855	0.00587955
GO:0050285	sinapine esterase activity	molecular_function	7	4	4359	13	71855	0.00620743
GO:0005460	UDP-glucose transmembrane transporter activity	molecular_function	8	4	4359	13	71855	0.00620743
GO:0004640	phosphoribosylanthranilate isomerase activity	molecular_function	7	4	4359	13	71855	0.00620743
GO:0042803	protein homodimerization activity	molecular_function	6	32	4359	330	71855	0.00634818
GO:0008810	cellulase activity	molecular_function	7	10	4359	67	71855	0.00692989
GO:0016722	oxidoreductase activity, oxidizing metal ions	molecular_function	5	17	4359	145	71855	0.0070442
GO:0033855	nicotianamine aminotransferase activity	molecular_function	7	5	4359	22	71855	0.00904997
GO:0001072	transcription antitermination factor activity, RNA binding	molecular_function	4	3	4359	8	71855	0.00991538
GO:0010285	L,L-diaminopimelate aminotransferase activity	molecular_function	7	3	4359	8	71855	0.00991538
GO:0018826	methionine gamma-lyase activity	molecular_function	6	2	4359	3	71855	0.0105917
GO:0009973	adenylyl-sulfate reductase activity	molecular_function	6	2	4359	3	71855	0.0105917
GO:0046028	electron transporter, transferring electrons from cytochrome b6/f complex of photosystem II activity	molecular_function	6	2	4359	3	71855	0.0105917
GO:0008251	tRNA-specific adenosine deaminase activity	molecular_function	8	2	4359	3	71855	0.0105917
GO:0015089	high-affinity copper ion transmembrane transporter activity	molecular_function	11	2	4359	3	71855	0.0105917
GO:0033741	adenylyl-sulfate reductase (glutathione) activity	molecular_function	7	2	4359	3	71855	0.0105917
GO:0005522	profilin binding	molecular_function	5	2	4359	3	71855	0.0105917
GO:0045158	electron transporter, transferring electrons within cytochrome b6/f complex of photosystem II activity	molecular_function	6	2	4359	3	71855	0.0105917
GO:0036033	mediator complex binding	molecular_function	5	2	4359	3	71855	0.0105917
GO:1990135	flavonoid sulfotransferase activity	molecular_function	7	7	4359	42	71855	0.0124715
GO:0005544	calcium-dependent phospholipid binding	molecular_function	6	13	4359	107	71855	0.012903
GO:0004350	glutamate-5-semialdehyde dehydrogenase activity	molecular_function	7	3	4359	9	71855	0.0142077
GO:0005344	oxygen transporter activity	molecular_function	4	3	4359	9	71855	0.0142077
GO:0015131	oxaloacetate transmembrane transporter activity	molecular_function	9	3	4359	9	71855	0.0142077
GO:0047714	galactolipase activity	molecular_function	7	6	4359	34	71855	0.0153989
GO:0005215	transporter activity	molecular_function	3	59	4359	728	71855	0.0154036
GO:0004634	phosphopyruvate hydratase activity	molecular_function	7	4	4359	17	71855	0.0170178
GO:0043531	ADP binding	molecular_function	9	77	4359	994	71855	0.017638
GO:0005516	calmodulin binding	molecular_function	5	43	4359	508	71855	0.0181464
GO:0004096	catalase activity	molecular_function	5	3	4359	10	71855	0.0193919
GO:0052684	L-serine hydro-lyase (adding indole, L-tryptophan-forming) activity	molecular_function	7	2	4359	4	71855	0.0203316
GO:0043621	protein self-association	molecular_function	5	15	4359	138	71855	0.0206297
GO:0047012	sterol-4-alpha-carboxylate 3-dehydrogenase (decarboxylating) activity	molecular_function	7	3	4359	11	71855	0.0254792
GO:0047787	delta4-3-oxosteroid 5beta-reductase activity	molecular_function	8	3	4359	11	71855	0.0254792
GO:0015171	amino acid transmembrane transporter activity	molecular_function	7	20	4359	208	71855	0.0286174
GO:0008752	FMN reductase activity	molecular_function	7	4	4359	20	71855	0.0299892
GO:0015334	high-affinity oligopeptide transporter activity	molecular_function	8	10	4359	84	71855	0.0306896
GO:0016208	AMP binding	molecular_function	5	6	4359	40	71855	0.0323374
GO:0047334	diphosphate-fructose-6-phosphate 1-phosphotransferase activity	molecular_function	8	3	4359	12	71855	0.0324681
GO:0015194	L-serine transmembrane transporter activity	molecular_function	9	3	4359	12	71855	0.0324681
GO:0016847	1-aminocyclopropane-1-carboxylate synthase activity	molecular_function	6	3	4359	12	71855	0.0324681
GO:0004353	glutamate dehydrogenase [NAD(P)+] activity	molecular_function	7	3	4359	12	71855	0.0324681
GO:0016851	magnesium chelatase activity	molecular_function	7	3	4359	12	71855	0.0324681
GO:0004473	malate dehydrogenase (decarboxylating) (NADP+) activity	molecular_function	8	3	4359	12	71855	0.0324681
GO:0046906	tetrapyrrole binding	molecular_function	5	2	4359	5	71855	0.0325306
GO:0016630	protochlorophyllide reductase activity	molecular_function	7	2	4359	5	71855	0.0325306
GO:0044212	transcription regulatory region DNA binding	molecular_function	7	40	4359	487	71855	0.0332127
GO:0016762	xyloglucan:xyloglucosyl transferase activity	molecular_function	8	14	4359	134	71855	0.0332545
GO:0016874	ligase activity	molecular_function	4	36	4359	431	71855	0.0336865
GO:0047372	acylglycerol lipase activity	molecular_function	7	7	4359	52	71855	0.0367272
GO:0035671	enone reductase activity	molecular_function	7	3	4359	13	71855	0.0403463
GO:0016620	oxidoreductase activity, acting on the aldehyde or oxo group of donors, NAD or NADP as acceptor	molecular_function	6	3	4359	13	71855	0.0403463
GO:0033946	xyloglucan-specific endo-beta-1,4-glucanase activity	molecular_function	8	4	4359	22	71855	0.0411516
GO:0004683	calmodulin-dependent protein kinase activity	molecular_function	9	12	4359	113	71855	0.0416545
GO:0009931	calcium-dependent protein serine/threonine kinase activity	molecular_function	9	12	4359	113	71855	0.0416545
GO:0051537	2 iron, 2 sulfur cluster binding	molecular_function	6	11	4359	102	71855	0.0452692
GO:0046030	inositol trisphosphate phosphatase activity	molecular_function	9	2	4359	6	71855	0.0468547
GO:0036455	iron-sulfur transferase activity	molecular_function	6	2	4359	6	71855	0.0468547
GO:0045550	geranylgeranyl reductase activity	molecular_function	5	2	4359	6	71855	0.0468547
GO:0009496	plastoquinol--plastocyanin reductase activity	molecular_function	7	2	4359	6	71855	0.0468547
GO:0010301	xanthoxin dehydrogenase activity	molecular_function	8	2	4359	6	71855	0.0468547
GO:0044183	protein binding involved in protein folding	molecular_function	3	4	4359	23	71855	0.0475001
GO:0004806	triglyceride lipase activity	molecular_function	7	14	4359	141	71855	0.0478218
GO:0010329	auxin efflux transmembrane transporter activity	molecular_function	6	6	4359	44	71855	0.0485529
GO:0009678	hydrogen-translocating pyrophosphatase activity	molecular_function	8	3	4359	14	71855	0.0490924
GO:0004356	glutamate-ammonia ligase activity	molecular_function	8	3	4359	14	71855	0.0490924
GO:0000254	C-4 methylsterol oxidase activity	molecular_function	7	3	4359	14	71855	0.0490924
GO:0005618	cell wall	cellular_component	5	201	4359	1628	71855	1.33227e-15
GO:0005576	extracellular region	cellular_component	3	353	4359	3838	71855	3.21965e-15
GO:0010287	plastoglobule	cellular_component	8	40	4359	209	71855	9.51128e-11
GO:0048046	apoplast	cellular_component	4	87	4359	748	71855	6.09459e-09
GO:0005886	plasma membrane	cellular_component	4	746	4359	10439	71855	5.41445e-07
GO:0009538	photosystem I reaction center	cellular_component	6	8	4359	15	71855	7.97107e-07
GO:0009505	plant-type cell wall	cellular_component	6	93	4359	917	71855	1.08463e-06
GO:0043231	intracellular membrane-bounded organelle	cellular_component	5	99	4359	1056	71855	1.42073e-05
GO:0046658	anchored component of plasma membrane	cellular_component	6	70	4359	699	71855	3.2254e-05
GO:0009535	chloroplast thylakoid membrane	cellular_component	8	77	4359	867	71855	0.000601248
GO:0016020	membrane	cellular_component	3	272	4359	3732	71855	0.000970037
GO:0009506	plasmodesma	cellular_component	5	204	4359	2743	71855	0.00162059
GO:0000325	plant-type vacuole	cellular_component	7	23	4359	194	71855	0.00168351
GO:0000792	heterochromatin	cellular_component	7	3	4359	6	71855	0.00388246
GO:0005737	cytoplasm	cellular_component	5	619	4359	9347	71855	0.00892715
GO:0009579	thylakoid	cellular_component	5	32	4359	339	71855	0.00926944
GO:0009522	photosystem I	cellular_component	7	8	4359	50	71855	0.00995987
GO:0034081	polyketide synthase complex	cellular_component	4	2	4359	3	71855	0.0105917
GO:0009705	plant-type vacuole membrane	cellular_component	8	31	4359	330	71855	0.0109888
GO:0030173	integral component of Golgi membrane	cellular_component	7	12	4359	96	71855	0.0133631
GO:0010007	magnesium chelatase complex	cellular_component	8	3	4359	9	71855	0.0142077
GO:0010317	pyrophosphate-dependent phosphofructokinase complex, alpha-subunit complex	cellular_component	4	3	4359	9	71855	0.0142077
GO:0009986	cell surface	cellular_component	4	6	4359	34	71855	0.0153989
GO:0000015	phosphopyruvate hydratase complex	cellular_component	7	4	4359	17	71855	0.0170178
GO:0012506	vesicle membrane	cellular_component	5	3	4359	10	71855	0.0193919
GO:0055035	plastid thylakoid membrane	cellular_component	6	3	4359	11	71855	0.0254792
GO:0009534	chloroplast thylakoid	cellular_component	7	32	4359	367	71855	0.0260022
GO:0009707	chloroplast outer membrane	cellular_component	7	15	4359	145	71855	0.0305308
GO:0009512	cytochrome b6f complex	cellular_component	6	2	4359	6	71855	0.0468547
GO:0035102	PRC1 complex	cellular_component	7	2	4359	6	71855	0.0468547
GO:0005911	cell-cell junction	cellular_component	4	2	4359	6	71855	0.0468547
GO:0031304	intrinsic component of mitochondrial inner membrane	cellular_component	7	2	4359	6	71855	0.0468547
GO:0000326	protein storage vacuole	cellular_component	8	4	4359	23	71855	0.0475001
GO:0031977	thylakoid lumen	cellular_component	6	10	4359	91	71855	0.0490767
GO:0006749	glutathione metabolic process	biological_process	8	82	4359	347	71855	0
GO:0010200	response to chitin	biological_process	7	58	4359	285	71855	0
GO:0009611	response to wounding	biological_process	5	117	4359	712	71855	0
GO:0009407	toxin catabolic process	biological_process	6	51	4359	189	71855	0
GO:0030418	nicotianamine biosynthetic process	biological_process	7	26	4359	36	71855	2.95824e-24
GO:0010233	phloem transport	biological_process	7	26	4359	40	71855	2.12631e-22
GO:0033609	oxalate metabolic process	biological_process	9	70	4359	217	71855	2.22045e-16
GO:0006032	chitin catabolic process	biological_process	8	31	4359	92	71855	1.11022e-15
GO:0009664	plant-type cell wall organization	biological_process	7	82	4359	530	71855	7.88258e-15
GO:0044550	secondary metabolite biosynthetic process	biological_process	5	96	4359	726	71855	8.41438e-13
GO:0009627	systemic acquired resistance	biological_process	7	26	4359	82	71855	1.23879e-12
GO:0031347	regulation of defense response	biological_process	7	40	4359	193	71855	7.20057e-12
GO:1903507	negative regulation of nucleic acid-templated transcription	biological_process	10	21	4359	58	71855	9.86333e-12
GO:0006559	L-phenylalanine catabolic process	biological_process	11	27	4359	98	71855	1.86761e-11
GO:0009699	phenylpropanoid biosynthetic process	biological_process	7	46	4359	262	71855	8.40238e-11
GO:0006952	defense response	biological_process	5	259	4359	2876	71855	1.42925e-10
GO:0009768	photosynthesis, light harvesting in photosystem I	biological_process	7	24	4359	86	71855	1.80264e-10
GO:0006979	response to oxidative stress	biological_process	5	75	4359	566	71855	2.26673e-10
GO:0009414	response to water deprivation	biological_process	5	90	4359	736	71855	2.75638e-10
GO:0046916	cellular transition metal ion homeostasis	biological_process	11	50	4359	313	71855	4.15335e-10
GO:0050832	defense response to fungus	biological_process	8	76	4359	585	71855	4.31272e-10
GO:0006869	lipid transport	biological_process	7	49	4359	311	71855	9.95555e-10
GO:0015979	photosynthesis	biological_process	5	38	4359	211	71855	1.67436e-09
GO:0009409	response to cold	biological_process	5	89	4359	758	71855	2.59923e-09
GO:0030001	metal ion transport	biological_process	8	50	4359	332	71855	3.23076e-09
GO:2000022	regulation of jasmonic acid mediated signaling pathway	biological_process	8	22	4359	84	71855	3.78944e-09
GO:0031000	response to caffeine	biological_process	6	10	4359	16	71855	3.81327e-09
GO:0009413	response to flooding	biological_process	5	10	4359	16	71855	3.81327e-09
GO:1900039	positive regulation of cellular response to hypoxia	biological_process	7	10	4359	16	71855	3.81327e-09
GO:0032355	response to estradiol	biological_process	6	10	4359	16	71855	3.81327e-09
GO:0071577	zinc II ion transmembrane transport	biological_process	11	18	4359	59	71855	6.97575e-09
GO:0045333	cellular respiration	biological_process	7	11	4359	21	71855	8.07413e-09
GO:0006520	cellular amino acid metabolic process	biological_process	8	24	4359	103	71855	9.46803e-09
GO:0042549	photosystem II stabilization	biological_process	9	7	4359	8	71855	2.28025e-08
GO:0042542	response to hydrogen peroxide	biological_process	7	30	4359	166	71855	7.59721e-08
GO:0010120	camalexin biosynthetic process	biological_process	9	11	4359	25	71855	8.12998e-08
GO:0009651	response to salt stress	biological_process	6	100	4359	970	71855	2.05376e-07
GO:0009800	cinnamic acid biosynthetic process	biological_process	8	15	4359	51	71855	2.13432e-07
GO:0030163	protein catabolic process	biological_process	7	47	4359	348	71855	2.69527e-07
GO:0045851	pH reduction	biological_process	11	15	4359	52	71855	2.83108e-07
GO:0016998	cell wall macromolecule catabolic process	biological_process	8	17	4359	66	71855	2.83731e-07
GO:0006561	proline biosynthetic process	biological_process	12	11	4359	29	71855	5.03e-07
GO:0009682	induced systemic resistance	biological_process	9	12	4359	35	71855	5.47797e-07
GO:0080027	response to herbivore	biological_process	7	9	4359	19	71855	5.8328e-07
GO:0071294	cellular response to zinc ion	biological_process	8	8	4359	15	71855	7.97107e-07
GO:0009555	pollen development	biological_process	6	49	4359	390	71855	1.3144e-06
GO:0001944	vasculature development	biological_process	6	15	4359	59	71855	1.68234e-06
GO:0001666	response to hypoxia	biological_process	5	20	4359	101	71855	2.47863e-06
GO:0080163	regulation of protein serine/threonine phosphatase activity	biological_process	12	16	4359	69	71855	2.86377e-06
GO:0042744	hydrogen peroxide catabolic process	biological_process	8	34	4359	237	71855	2.96796e-06
GO:0052696	flavonoid glucuronidation	biological_process	6	84	4359	826	71855	3.13985e-06
GO:0080143	regulation of amino acid export	biological_process	10	10	4359	28	71855	3.18095e-06
GO:0080167	response to karrikin	biological_process	5	34	4359	240	71855	3.93439e-06
GO:0009860	pollen tube growth	biological_process	8	30	4359	199	71855	4.01764e-06
GO:1901430	positive regulation of syringal lignin biosynthetic process	biological_process	9	20	4359	109	71855	8.35566e-06
GO:0006090	pyruvate metabolic process	biological_process	9	4	4359	4	71855	1.35256e-05
GO:0042742	defense response to bacterium	biological_process	8	61	4359	569	71855	1.37981e-05
GO:0010150	leaf senescence	biological_process	6	23	4359	141	71855	1.40132e-05
GO:0009626	plant-type hypersensitive response	biological_process	6	42	4359	347	71855	1.78628e-05
GO:0009813	flavonoid biosynthetic process	biological_process	6	88	4359	932	71855	3.18096e-05
GO:0006880	intracellular sequestering of iron ion	biological_process	5	11	4359	43	71855	3.79456e-05
GO:0042183	formate catabolic process	biological_process	8	5	4359	8	71855	3.93091e-05
GO:0006865	amino acid transport	biological_process	10	10	4359	36	71855	3.93787e-05
GO:0042343	indole glucosinolate metabolic process	biological_process	9	9	4359	30	71855	4.90558e-05
GO:0009873	ethylene-activated signaling pathway	biological_process	7	56	4359	533	71855	5.26204e-05
GO:0071421	manganese ion transmembrane transport	biological_process	11	11	4359	46	71855	7.43543e-05
GO:0009631	cold acclimation	biological_process	6	27	4359	200	71855	8.56172e-05
GO:0070417	cellular response to cold	biological_process	6	13	4359	63	71855	8.82517e-05
GO:0006873	cellular ion homeostasis	biological_process	8	11	4359	47	71855	9.17746e-05
GO:0046244	salicylic acid catabolic process	biological_process	8	10	4359	40	71855	0.000105069
GO:0046274	lignin catabolic process	biological_process	8	10	4359	40	71855	0.000105069
GO:0019684	photosynthesis, light reaction	biological_process	6	8	4359	26	71855	0.000105874
GO:0006950	response to stress	biological_process	4	22	4359	150	71855	0.000110771
GO:0030026	cellular manganese ion homeostasis	biological_process	12	11	4359	48	71855	0.000112563
GO:0009615	response to virus	biological_process	7	19	4359	120	71855	0.00011372
GO:0006468	protein phosphorylation	biological_process	9	271	4359	3591	71855	0.000124565
GO:0000271	polysaccharide biosynthetic process	biological_process	7	16	4359	92	71855	0.000125357
GO:0055114	oxidation-reduction process	biological_process	4	197	4359	2506	71855	0.000130625
GO:0001887	selenium compound metabolic process	biological_process	5	8	4359	27	71855	0.000142465
GO:0043100	pyrimidine nucleobase salvage	biological_process	9	5	4359	10	71855	0.000159567
GO:0015720	allantoin transport	biological_process	7	5	4359	10	71855	0.000159567
GO:0015857	uracil transport	biological_process	9	5	4359	10	71855	0.000159567
GO:0015695	organic cation transport	biological_process	8	7	4359	21	71855	0.000164043
GO:0019740	nitrogen utilization	biological_process	3	7	4359	21	71855	0.000164043
GO:0072488	ammonium transmembrane transport	biological_process	9	7	4359	21	71855	0.000164043
GO:0009687	abscisic acid metabolic process	biological_process	10	3	4359	3	71855	0.000223105
GO:0033611	oxalate catabolic process	biological_process	10	3	4359	3	71855	0.000223105
GO:0007166	cell surface receptor signaling pathway	biological_process	5	53	4359	525	71855	0.000223125
GO:0009738	abscisic acid-activated signaling pathway	biological_process	6	53	4359	529	71855	0.000268322
GO:0098542	defense response to other organism	biological_process	6	13	4359	72	71855	0.00035897
GO:0009086	methionine biosynthetic process	biological_process	11	9	4359	38	71855	0.00035957
GO:0000162	tryptophan biosynthetic process	biological_process	11	11	4359	55	71855	0.000402838
GO:0002679	respiratory burst involved in defense response	biological_process	5	9	4359	39	71855	0.000442447
GO:0009408	response to heat	biological_process	5	45	4359	439	71855	0.00045754
GO:0010431	seed maturation	biological_process	5	11	4359	56	71855	0.00047408
GO:0009817	defense response to fungus, incompatible interaction	biological_process	7	10	4359	48	71855	0.00051988
GO:0009819	drought recovery	biological_process	6	11	4359	58	71855	0.000648386
GO:0010731	protein glutathionylation	biological_process	9	5	4359	13	71855	0.000698638
GO:0009733	response to auxin	biological_process	6	57	4359	606	71855	0.000774606
GO:0010089	xylem development	biological_process	7	22	4359	173	71855	0.000839904
GO:0030244	cellulose biosynthetic process	biological_process	11	16	4359	109	71855	0.000896165
GO:0009070	serine family amino acid biosynthetic process	biological_process	11	6	4359	20	71855	0.000918053
GO:0009723	response to ethylene	biological_process	6	41	4359	405	71855	0.00101058
GO:0009416	response to light stimulus	biological_process	6	56	4359	602	71855	0.00110406
GO:0010268	brassinosteroid homeostasis	biological_process	8	16	4359	112	71855	0.00120471
GO:0005992	trehalose biosynthetic process	biological_process	9	11	4359	65	71855	0.00172657
GO:0032260	response to jasmonic acid stimulus involved in jasmonic acid and ethylene-dependent systemic resistance	biological_process	7	8	4359	38	71855	0.00172752
GO:0010224	response to UV-B	biological_process	8	21	4359	172	71855	0.00181841
GO:0015976	carbon utilization	biological_process	3	5	4359	16	71855	0.00203434
GO:0009830	cell wall modification involved in abscission	biological_process	9	4	4359	10	71855	0.0021114
GO:0009809	lignin biosynthetic process	biological_process	8	42	4359	435	71855	0.00217786
GO:0006508	proteolysis	biological_process	7	76	4359	903	71855	0.00272597
GO:0006817	phosphate ion transport	biological_process	9	5	4359	17	71855	0.00273899
GO:1900056	negative regulation of leaf senescence	biological_process	10	8	4359	41	71855	0.00287118
GO:0006863	purine nucleobase transport	biological_process	8	9	4359	51	71855	0.00329602
GO:0031640	killing of cells of other organism	biological_process	4	8	4359	42	71855	0.00336095
GO:0009718	anthocyanin-containing compound biosynthetic process	biological_process	7	8	4359	42	71855	0.00336095
GO:0006878	cellular copper ion homeostasis	biological_process	12	2	4359	2	71855	0.00367931
GO:0061157	mRNA destabilization	biological_process	11	2	4359	2	71855	0.00367931
GO:0015853	adenine transport	biological_process	9	3	4359	6	71855	0.00388246
GO:0060567	negative regulation of DNA-templated transcription, termination	biological_process	10	3	4359	6	71855	0.00388246
GO:0055070	copper ion homeostasis	biological_process	11	3	4359	6	71855	0.00388246
GO:0006982	response to lipid hydroperoxide	biological_process	6	3	4359	6	71855	0.00388246
GO:0010335	response to non-ionic osmotic stress	biological_process	6	3	4359	6	71855	0.00388246
GO:0015854	guanine transport	biological_process	9	3	4359	6	71855	0.00388246
GO:0035304	regulation of protein dephosphorylation	biological_process	9	3	4359	6	71855	0.00388246
GO:0090391	granum assembly	biological_process	6	3	4359	6	71855	0.00388246
GO:0015706	nitrate transport	biological_process	9	19	4359	160	71855	0.00397522
GO:0016132	brassinosteroid biosynthetic process	biological_process	9	14	4359	104	71855	0.0041188
GO:0098656	anion transmembrane transport	biological_process	8	10	4359	63	71855	0.004445
GO:0009685	gibberellin metabolic process	biological_process	10	7	4359	35	71855	0.00449529
GO:0009061	anaerobic respiration	biological_process	8	7	4359	35	71855	0.00449529
GO:0006825	copper ion transport	biological_process	10	5	4359	19	71855	0.00465009
GO:0070370	cellular heat acclimation	biological_process	7	5	4359	19	71855	0.00465009
GO:0016125	sterol metabolic process	biological_process	7	16	4359	128	71855	0.00476085
GO:0009744	response to sucrose	biological_process	8	13	4359	96	71855	0.00530326
GO:0006811	ion transport	biological_process	6	14	4359	107	71855	0.00532312
GO:0006529	asparagine biosynthetic process	biological_process	12	6	4359	28	71855	0.00587955
GO:0002215	defense response to nematode	biological_process	7	5	4359	20	71855	0.00589411
GO:0034059	response to anoxia	biological_process	5	4	4359	13	71855	0.00620743
GO:0006580	ethanolamine metabolic process	biological_process	7	3	4359	7	71855	0.00648834
GO:0009852	auxin catabolic process	biological_process	6	3	4359	7	71855	0.00648834
GO:1902265	abscisic acid homeostasis	biological_process	9	3	4359	7	71855	0.00648834
GO:0030245	cellulose catabolic process	biological_process	11	10	4359	67	71855	0.00692989
GO:0019752	carboxylic acid metabolic process	biological_process	7	5	4359	21	71855	0.00735487
GO:0071281	cellular response to iron ion	biological_process	8	11	4359	79	71855	0.00804209
GO:0045792	negative regulation of cell size	biological_process	7	4	4359	14	71855	0.00827738
GO:0032940	secretion by cell	biological_process	4	4	4359	14	71855	0.00827738
GO:0006073	cellular glucan metabolic process	biological_process	8	4	4359	14	71855	0.00827738
GO:0046686	response to cadmium ion	biological_process	7	61	4359	733	71855	0.00834078
GO:0010043	response to zinc ion	biological_process	7	13	4359	102	71855	0.0087955
GO:0010508	positive regulation of autophagy	biological_process	9	5	4359	22	71855	0.00904997
GO:0009646	response to absence of light	biological_process	8	7	4359	40	71855	0.00957322
GO:0010029	regulation of seed germination	biological_process	9	9	4359	60	71855	0.0098352
GO:0031564	transcription antitermination	biological_process	10	3	4359	8	71855	0.00991538
GO:0010266	response to vitamin B1	biological_process	7	3	4359	8	71855	0.00991538
GO:0048510	regulation of timing of transition from vegetative to reproductive phase	biological_process	8	11	4359	82	71855	0.0105679
GO:0019458	methionine catabolic process via 2-oxobutanoate	biological_process	12	2	4359	3	71855	0.0105917
GO:0002100	tRNA wobble adenosine to inosine editing	biological_process	14	2	4359	3	71855	0.0105917
GO:0009970	cellular response to sulfate starvation	biological_process	9	2	4359	3	71855	0.0105917
GO:0034440	lipid oxidation	biological_process	8	2	4359	3	71855	0.0105917
GO:0019379	sulfate assimilation, phosphoadenylyl sulfate reduction by phosphoadenylyl-sulfate reductase (thioredoxin	biological_process	7	2	4359	3	71855	0.0105917
GO:0015680	intracellular copper ion transport	biological_process	8	2	4359	3	71855	0.0105917
GO:1901696	cannabinoid biosynthetic process	biological_process	6	2	4359	3	71855	0.0105917
GO:0006730	one-carbon metabolic process	biological_process	5	9	4359	61	71855	0.0109317
GO:0071555	cell wall organization	biological_process	6	51	4359	603	71855	0.0111167
GO:0055085	transmembrane transport	biological_process	6	41	4359	466	71855	0.0115541
GO:0051707	response to other organism	biological_process	6	17	4359	153	71855	0.011769
GO:0006351	transcription, DNA-templated	biological_process	8	231	4359	3295	71855	0.0122898
GO:0006094	gluconeogenesis	biological_process	9	6	4359	33	71855	0.0133506
GO:0033388	putrescine biosynthetic process from arginine	biological_process	12	4	4359	16	71855	0.0136581
GO:0050982	detection of mechanical stimulus	biological_process	6	3	4359	9	71855	0.0142077
GO:0031022	nuclear migration along microfilament	biological_process	8	3	4359	9	71855	0.0142077
GO:0000303	response to superoxide	biological_process	8	3	4359	9	71855	0.0142077
GO:0071423	malate transmembrane transport	biological_process	13	3	4359	9	71855	0.0142077
GO:0051260	protein homooligomerization	biological_process	8	8	4359	54	71855	0.0156011
GO:0048281	inflorescence morphogenesis	biological_process	5	4	4359	17	71855	0.0170178
GO:0052542	defense response by callose deposition	biological_process	6	4	4359	17	71855	0.0170178
GO:0010115	regulation of abscisic acid biosynthetic process	biological_process	8	4	4359	17	71855	0.0170178
GO:0015995	chlorophyll biosynthetic process	biological_process	9	10	4359	77	71855	0.0177933
GO:0010154	fruit development	biological_process	6	9	4359	66	71855	0.0178316
GO:0009251	glucan catabolic process	biological_process	8	7	4359	45	71855	0.0179286
GO:0009695	jasmonic acid biosynthetic process	biological_process	10	13	4359	112	71855	0.0183481
GO:0016045	detection of bacterium	biological_process	8	5	4359	26	71855	0.0184941
GO:0000380	alternative mRNA splicing, via spliceosome	biological_process	14	3	4359	10	71855	0.0193919
GO:1902459	positive regulation of stem cell population maintenance	biological_process	7	3	4359	10	71855	0.0193919
GO:0010037	response to carbon dioxide	biological_process	6	4	4359	18	71855	0.0208502
GO:0006809	nitric oxide biosynthetic process	biological_process	8	4	4359	18	71855	0.0208502
GO:0019853	L-ascorbic acid biosynthetic process	biological_process	8	10	4359	79	71855	0.0209709
GO:0009814	defense response, incompatible interaction	biological_process	6	9	4359	68	71855	0.0213279
GO:0031408	oxylipin biosynthetic process	biological_process	11	12	4359	103	71855	0.0222606
GO:0009635	response to herbicide	biological_process	5	5	4359	28	71855	0.0250071
GO:0010044	response to aluminum ion	biological_process	7	4	4359	19	71855	0.0251702
GO:0070483	detection of hypoxia	biological_process	6	4	4359	19	71855	0.0251702
GO:0018171	peptidyl-cysteine oxidation	biological_process	10	4	4359	19	71855	0.0251702
GO:0010248	establishment or maintenance of transmembrane electrochemical gradient	biological_process	8	3	4359	11	71855	0.0254792
GO:0048439	flower morphogenesis	biological_process	5	3	4359	11	71855	0.0254792
GO:0052576	carbohydrate storage	biological_process	6	3	4359	11	71855	0.0254792
GO:0045815	positive regulation of gene expression, epigenetic	biological_process	9	3	4359	11	71855	0.0254792
GO:0080064	4,4-dimethyl-9beta,19-cyclopropylsterol oxidation	biological_process	9	3	4359	11	71855	0.0254792
GO:0048527	lateral root development	biological_process	8	10	4359	82	71855	0.0264835
GO:0019253	reductive pentose-phosphate cycle	biological_process	8	5	4359	29	71855	0.0287504
GO:0009812	flavonoid metabolic process	biological_process	5	6	4359	39	71855	0.0289228
GO:0016131	brassinosteroid metabolic process	biological_process	8	4	4359	20	71855	0.0299892
GO:0009832	plant-type cell wall biogenesis	biological_process	6	19	4359	196	71855	0.030013
GO:0042819	vitamin B6 biosynthetic process	biological_process	8	3	4359	12	71855	0.0324681
GO:0046688	response to copper ion	biological_process	7	3	4359	12	71855	0.0324681
GO:0042823	pyridoxal phosphate biosynthetic process	biological_process	8	3	4359	12	71855	0.0324681
GO:0008615	pyridoxine biosynthetic process	biological_process	7	3	4359	12	71855	0.0324681
GO:0015994	chlorophyll metabolic process	biological_process	8	3	4359	12	71855	0.0324681
GO:0033385	geranylgeranyl diphosphate metabolic process	biological_process	8	2	4359	5	71855	0.0325306
GO:0033521	phytyl diphosphate biosynthetic process	biological_process	9	2	4359	5	71855	0.0325306
GO:0015864	pyrimidine nucleoside transport	biological_process	9	2	4359	5	71855	0.0325306
GO:0051819	induction of tumor, nodule, or growth in other organism involved in symbiotic interaction	biological_process	7	2	4359	5	71855	0.0325306
GO:0019344	cysteine biosynthetic process	biological_process	11	2	4359	5	71855	0.0325306
GO:0019433	triglyceride catabolic process	biological_process	10	2	4359	5	71855	0.0325306
GO:0015858	nucleoside transport	biological_process	8	2	4359	5	71855	0.0325306
GO:0015833	peptide transport	biological_process	8	12	4359	109	71855	0.0328498
GO:0010015	root morphogenesis	biological_process	6	4	4359	21	71855	0.0353149
GO:0007275	multicellular organism development	biological_process	4	53	4359	678	71855	0.036756
GO:0009753	response to jasmonic acid	biological_process	6	26	4359	296	71855	0.0382703
GO:0000272	polysaccharide catabolic process	biological_process	7	3	4359	13	71855	0.0403463
GO:0009612	response to mechanical stimulus	biological_process	5	3	4359	13	71855	0.0403463
GO:0003333	amino acid transmembrane transport	biological_process	11	18	4359	190	71855	0.0411382
GO:0015786	UDP-glucose transport	biological_process	9	4	4359	22	71855	0.0411516
GO:0042546	cell wall biogenesis	biological_process	5	15	4359	151	71855	0.0414732
GO:0048767	root hair elongation	biological_process	6	11	4359	101	71855	0.0426278
GO:0019048	modulation by virus of host morphology or physiology	biological_process	7	6	4359	43	71855	0.0441074
GO:0019419	sulfate reduction	biological_process	6	2	4359	6	71855	0.0468547
GO:0035434	copper ion transmembrane transport	biological_process	11	2	4359	6	71855	0.0468547
GO:2000122	negative regulation of stomatal complex development	biological_process	9	2	4359	6	71855	0.0468547
GO:0006541	glutamine metabolic process	biological_process	11	6	4359	44	71855	0.0485529
GO:0048830	adventitious root development	biological_process	7	3	4359	14	71855	0.0490924

## Sheet: Nr2 vs Nn
Table S2 The total GO terms in Nr2/Nn group
GO_ID	GO_Term	GO_function	GO_class	S gene number	TS gene number	B gene number	TB gene number	pvalue
GO:0015197	peptide transporter activity	NA	NA	21	6831	84	71855	2.92184e-05
GO:0015238	drug transmembrane transporter activity	NA	NA	39	6831	212	71855	4.77179e-05
GO:0004872	receptor activity	NA	NA	19	6831	85	71855	0.000332854
GO:0035428	hexose transmembrane transport	NA	NA	28	6831	186	71855	0.0101007
GO:0042936	dipeptide transporter activity	NA	NA	26	6831	170	71855	0.0105385
GO:0004568	chitinase activity	molecular_function	7	69	6831	152	71855	0
GO:0080043	quercetin 3-O-glucosyltransferase activity	molecular_function	8	161	6831	735	71855	0
GO:0080044	quercetin 7-O-glucosyltransferase activity	molecular_function	8	161	6831	735	71855	0
GO:0046564	oxalate decarboxylase activity	molecular_function	7	98	6831	217	71855	0
GO:0008061	chitin binding	molecular_function	5	55	6831	141	71855	0
GO:0004674	protein serine/threonine kinase activity	molecular_function	8	637	6831	4107	71855	0
GO:0004364	glutathione transferase activity	molecular_function	6	157	6831	351	71855	4.44089e-16
GO:0004601	peroxidase activity	molecular_function	4	185	6831	693	71855	9.99201e-16
GO:0016709	oxidoreductase activity, acting on paired donors, with incorporation or reduction of molecular oxygen, NAD(P)H as one donor, and incorporation of one atom of oxygen	molecular_function	6	161	6831	717	71855	1.11022e-15
GO:0015112	nitrate transmembrane transporter activity	molecular_function	8	53	6831	170	71855	3.10862e-15
GO:0046914	transition metal ion binding	molecular_function	7	76	6831	313	71855	1.62093e-14
GO:0004497	monooxygenase activity	molecular_function	5	110	6831	565	71855	3.62488e-13
GO:0051213	dioxygenase activity	molecular_function	5	84	6831	387	71855	5.64659e-13
GO:0004888	transmembrane signaling receptor activity	molecular_function	5	26	6831	61	71855	1.10929e-11
GO:0008289	lipid binding	molecular_function	4	81	6831	390	71855	1.55089e-11
GO:0004553	hydrolase activity, hydrolyzing O-glycosyl compounds	molecular_function	6	94	6831	500	71855	1.2839e-10
GO:0020037	heme binding	molecular_function	6	90	6831	494	71855	1.61056e-09
GO:0042349	guiding stereospecific synthesis activity	molecular_function	5	49	6831	207	71855	1.6734e-09
GO:0001653	peptide receptor activity	molecular_function	5	26	6831	74	71855	1.74863e-09
GO:0045551	cinnamyl-alcohol dehydrogenase activity	molecular_function	7	23	6831	66	71855	1.78288e-08
GO:0005385	zinc ion transmembrane transporter activity	molecular_function	10	30	6831	107	71855	4.1596e-08
GO:0003959	NADPH dehydrogenase activity	molecular_function	6	20	6831	54	71855	4.62207e-08
GO:0047634	agmatine N4-coumaroyltransferase activity	molecular_function	7	21	6831	63	71855	1.76045e-07
GO:1990055	phenylacetaldehyde synthase activity	molecular_function	7	16	6831	39	71855	1.93905e-07
GO:0030246	carbohydrate binding	molecular_function	4	92	6831	565	71855	2.61821e-07
GO:0030170	pyridoxal phosphate binding	molecular_function	6	59	6831	315	71855	3.6202e-07
GO:0008398	sterol 14-demethylase activity	molecular_function	7	16	6831	41	71855	4.40336e-07
GO:0004837	tyrosine decarboxylase activity	molecular_function	7	16	6831	41	71855	4.40336e-07
GO:0045548	phenylalanine ammonia-lyase activity	molecular_function	7	18	6831	51	71855	4.99562e-07
GO:0046429	4-hydroxy-3-methylbut-2-en-1-yl diphosphate synthase activity	molecular_function	7	6	6831	6	71855	7.36717e-07
GO:0003700	transcription factor activity, sequence-specific DNA binding	molecular_function	4	406	6831	3415	71855	1.39434e-06
GO:0005215	transporter activity	molecular_function	3	109	6831	728	71855	1.5356e-06
GO:0003962	cystathionine gamma-synthase activity	molecular_function	6	9	6831	15	71855	1.85088e-06
GO:0009899	ent-kaurene synthase activity	molecular_function	8	10	6831	20	71855	4.50561e-06
GO:0043565	sequence-specific DNA binding	molecular_function	7	143	6831	1038	71855	4.79019e-06
GO:0003714	transcription corepressor activity	molecular_function	5	20	6831	73	71855	1.04537e-05
GO:0005345	purine nucleobase transmembrane transporter activity	molecular_function	6	16	6831	51	71855	1.21625e-05
GO:0016629	12-oxophytodienoate reductase activity	molecular_function	7	12	6831	31	71855	1.34828e-05
GO:0016759	cellulose synthase activity	molecular_function	8	22	6831	89	71855	2.30707e-05
GO:0015334	high-affinity oligopeptide transporter activity	molecular_function	8	21	6831	84	71855	2.92184e-05
GO:0051119	sugar transmembrane transporter activity	molecular_function	6	19	6831	72	71855	3.06952e-05
GO:0004089	carbonate dehydratase activity	molecular_function	7	16	6831	55	71855	3.48894e-05
GO:0004864	protein phosphatase inhibitor activity	molecular_function	7	19	6831	73	71855	3.78173e-05
GO:0008752	FMN reductase activity	molecular_function	7	9	6831	20	71855	3.98831e-05
GO:0008661	1-deoxy-D-xylulose-5-phosphate synthase activity	molecular_function	6	6	6831	9	71855	4.79891e-05
GO:0016762	xyloglucan:xyloglucosyl transferase activity	molecular_function	8	28	6831	134	71855	5.47284e-05
GO:0003955	NAD(P)H dehydrogenase (quinone) activity	molecular_function	7	16	6831	57	71855	5.64975e-05
GO:0010427	abscisic acid binding	molecular_function	6	19	6831	75	71855	5.66061e-05
GO:0004190	aspartic-type endopeptidase activity	molecular_function	8	51	6831	307	71855	6.37566e-05
GO:0016624	oxidoreductase activity, acting on the aldehyde or oxo group of donors, disulfide as acceptor	molecular_function	6	4	6831	4	71855	8.16139e-05
GO:0050242	pyruvate, phosphate dikinase activity	molecular_function	7	4	6831	4	71855	8.16139e-05
GO:0042937	tripeptide transporter activity	molecular_function	8	24	6831	111	71855	0.000103072
GO:0052689	carboxylic ester hydrolase activity	molecular_function	6	88	6831	625	71855	0.000137192
GO:0008171	O-methyltransferase activity	molecular_function	7	26	6831	127	71855	0.00014089
GO:0015171	amino acid transmembrane transporter activity	molecular_function	7	37	6831	208	71855	0.000150043
GO:0016760	cellulose synthase (UDP-forming) activity	molecular_function	9	18	6831	74	71855	0.000154187
GO:0052747	sinapyl alcohol dehydrogenase activity	molecular_function	7	7	6831	15	71855	0.00022579
GO:0016722	oxidoreductase activity, oxidizing metal ions	molecular_function	5	28	6831	145	71855	0.000226792
GO:0050662	coenzyme binding	molecular_function	5	33	6831	184	71855	0.000283092
GO:0016798	hydrolase activity, acting on glycosyl bonds	molecular_function	5	31	6831	169	71855	0.000283111
GO:0047216	inositol 3-alpha-galactosyltransferase activity	molecular_function	8	6	6831	12	71855	0.000409972
GO:0004540	ribonuclease activity	molecular_function	7	12	6831	44	71855	0.000624342
GO:0031409	pigment binding	molecular_function	4	18	6831	83	71855	0.000692368
GO:0004640	phosphoribosylanthranilate isomerase activity	molecular_function	7	6	6831	13	71855	0.000700096
GO:0050285	sinapine esterase activity	molecular_function	7	6	6831	13	71855	0.000700096
GO:0015075	ion transmembrane transporter activity	molecular_function	5	3	6831	3	71855	0.000858834
GO:0051538	3 iron, 4 sulfur cluster binding	molecular_function	6	3	6831	3	71855	0.000858834
GO:0050515	4-(cytidine 5'-diphospho)-2-C-methyl-D-erythritol kinase activity	molecular_function	7	3	6831	3	71855	0.000858834
GO:0051745	4-hydroxy-3-methylbut-2-en-1-yl diphosphate reductase activity	molecular_function	7	3	6831	3	71855	0.000858834
GO:0004352	glutamate dehydrogenase (NAD+) activity	molecular_function	8	3	6831	3	71855	0.000858834
GO:0050203	oxalate-CoA ligase activity	molecular_function	7	3	6831	3	71855	0.000858834
GO:0005522	profilin binding	molecular_function	5	3	6831	3	71855	0.000858834
GO:0008756	o-succinylbenzoate-CoA ligase activity	molecular_function	7	3	6831	3	71855	0.000858834
GO:0042626	ATPase activity, coupled to transmembrane movement of substances	molecular_function	8	59	6831	410	71855	0.000922405
GO:0016208	AMP binding	molecular_function	5	11	6831	40	71855	0.000965717
GO:0016168	chlorophyll binding	molecular_function	6	25	6831	136	71855	0.00100907
GO:0008559	xenobiotic-transporting ATPase activity	molecular_function	9	17	6831	79	71855	0.00105509
GO:0005509	calcium ion binding	molecular_function	7	84	6831	633	71855	0.00120403
GO:0005274	allantoin uptake transmembrane transporter activity	molecular_function	11	5	6831	10	71855	0.00129655
GO:0030410	nicotianamine synthase activity	molecular_function	6	10	6831	36	71855	0.00149667
GO:0003863	3-methyl-2-oxobutanoate dehydrogenase (2-methylpropanoyl-transferring) activity	molecular_function	7	4	6831	7	71855	0.00225527
GO:0030151	molybdenum ion binding	molecular_function	8	7	6831	21	71855	0.00244564
GO:0004792	thiosulfate sulfurtransferase activity	molecular_function	7	6	6831	16	71855	0.00254278
GO:0016747	transferase activity, transferring acyl groups other than amino-acyl groups	molecular_function	6	50	6831	354	71855	0.0031436
GO:0042951	arbutin transmembrane transporter activity	molecular_function	8	3	6831	4	71855	0.00319049
GO:0016717	oxidoreductase activity, acting on paired donors, with oxidation of a pair of donors resulting in the reduction of molecular oxygen to two molecules of water	molecular_function	6	8	6831	28	71855	0.00361884
GO:0001072	transcription antitermination factor activity, RNA binding	molecular_function	4	4	6831	8	71855	0.00417125
GO:0004462	lactoylglutathione lyase activity	molecular_function	6	8	6831	29	71855	0.00458668
GO:0050105	L-gulonolactone oxidase activity	molecular_function	7	11	6831	48	71855	0.00464814
GO:0004337	geranyltranstransferase activity	molecular_function	7	6	6831	18	71855	0.00499218
GO:0016831	carboxy-lyase activity	molecular_function	6	6	6831	18	71855	0.00499218
GO:0005507	copper ion binding	molecular_function	8	52	6831	380	71855	0.00503998
GO:0008517	folic acid transporter activity	molecular_function	8	5	6831	13	71855	0.00519062
GO:0005460	UDP-glucose transmembrane transporter activity	molecular_function	8	5	6831	13	71855	0.00519062
GO:0008195	phosphatidate phosphatase activity	molecular_function	8	9	6831	36	71855	0.00551327
GO:0005544	calcium-dependent phospholipid binding	molecular_function	6	19	6831	107	71855	0.00564542
GO:0051753	mannan synthase activity	molecular_function	9	13	6831	63	71855	0.00571103
GO:0050464	nitrate reductase (NADPH) activity	molecular_function	7	4	6831	9	71855	0.00694553
GO:0009703	nitrate reductase (NADH) activity	molecular_function	7	4	6831	9	71855	0.00694553
GO:0046975	histone methyltransferase activity (H3-K36 specific	molecular_function	10	4	6831	9	71855	0.00694553
GO:0008940	nitrate reductase activity	molecular_function	6	4	6831	9	71855	0.00694553
GO:0008792	arginine decarboxylase activity	molecular_function	7	4	6831	9	71855	0.00694553
GO:0043546	molybdopterin cofactor binding	molecular_function	6	4	6831	9	71855	0.00694553
GO:0004740	pyruvate dehydrogenase (acetyl-transferring) kinase activity	molecular_function	8	3	6831	5	71855	0.00741066
GO:0090430	caffeoyl-CoA: alcohol caffeoyl transferase activity	molecular_function	7	3	6831	5	71855	0.00741066
GO:0009678	hydrogen-translocating pyrophosphatase activity	molecular_function	8	5	6831	14	71855	0.00744832
GO:0003885	D-arabinono-1,4-lactone oxidase activity	molecular_function	7	11	6831	51	71855	0.00752378
GO:0008308	voltage-gated anion channel activity	molecular_function	10	12	6831	58	71855	0.00758703
GO:0016621	cinnamoyl-CoA reductase activity	molecular_function	7	15	6831	81	71855	0.00887219
GO:0008685	2-C-methyl-D-erythritol 2,4-cyclodiphosphate synthase activity	molecular_function	6	2	6831	2	71855	0.00903643
GO:0008194	UDP-glycosyltransferase activity	molecular_function	6	19	6831	112	71855	0.00924127
GO:0015116	sulfate transmembrane transporter activity	molecular_function	8	9	6831	39	71855	0.0095774
GO:0008810	cellulase activity	molecular_function	7	13	6831	67	71855	0.00969677
GO:0043531	ADP binding	molecular_function	9	117	6831	994	71855	0.00976979
GO:0005355	glucose transmembrane transporter activity	molecular_function	9	28	6831	186	71855	0.0101007
GO:0004425	indole-3-glycerol-phosphate synthase activity	molecular_function	7	4	6831	10	71855	0.0107115
GO:0019199	transmembrane receptor protein kinase activity	molecular_function	8	7	6831	27	71855	0.0112592
GO:0030247	polysaccharide binding	molecular_function	5	38	6831	273	71855	0.0113205
GO:0008519	ammonium transmembrane transporter activity	molecular_function	7	6	6831	21	71855	0.0113898
GO:0004737	pyruvate decarboxylase activity	molecular_function	7	6	6831	21	71855	0.0113898
GO:0004022	alcohol dehydrogenase (NAD) activity	molecular_function	7	10	6831	47	71855	0.0116487
GO:0030145	manganese ion binding	molecular_function	8	8	6831	34	71855	0.012663
GO:0004590	orotidine-5'-phosphate decarboxylase activity	molecular_function	7	3	6831	6	71855	0.0137759
GO:0004612	phosphoenolpyruvate carboxykinase (ATP) activity	molecular_function	8	3	6831	6	71855	0.0137759
GO:0030604	1-deoxy-D-xylulose-5-phosphate reductoisomerase activity	molecular_function	7	3	6831	6	71855	0.0137759
GO:0004588	orotate phosphoribosyltransferase activity	molecular_function	7	3	6831	6	71855	0.0137759
GO:0004328	formamidase activity	molecular_function	7	3	6831	6	71855	0.0137759
GO:0050307	sucrose-phosphate phosphatase activity	molecular_function	10	3	6831	6	71855	0.0137759
GO:0032454	histone demethylase activity (H3-K9 specific	molecular_function	6	3	6831	6	71855	0.0137759
GO:0046964	3'-phosphoadenosine 5'-phosphosulfate transmembrane transporter activity	molecular_function	9	3	6831	6	71855	0.0137759
GO:0047760	butyrate-CoA ligase activity	molecular_function	7	3	6831	6	71855	0.0137759
GO:0036381	pyridoxal 5'-phosphate synthase (glutamine hydrolysing) activity	molecular_function	7	3	6831	6	71855	0.0137759
GO:0004066	asparagine synthase (glutamine-hydrolyzing) activity	molecular_function	7	7	6831	28	71855	0.013806
GO:0004351	glutamate decarboxylase activity	molecular_function	7	5	6831	16	71855	0.0138388
GO:0015210	uracil transmembrane transporter activity	molecular_function	7	5	6831	16	71855	0.0138388
GO:0016174	NAD(P)H oxidase activity	molecular_function	7	5	6831	16	71855	0.0138388
GO:0004806	triglyceride lipase activity	molecular_function	7	22	6831	141	71855	0.014128
GO:0000987	core promoter proximal region sequence-specific DNA binding	molecular_function	9	6	6831	22	71855	0.0144252
GO:0004161	dimethylallyltranstransferase activity	molecular_function	7	6	6831	22	71855	0.0144252
GO:1990137	plant seed peroxidase activity	molecular_function	6	8	6831	35	71855	0.015079
GO:0016710	trans-cinnamate 4-monooxygenase activity	molecular_function	7	4	6831	11	71855	0.0155803
GO:0016491	oxidoreductase activity	molecular_function	4	94	6831	795	71855	0.0167824
GO:0019825	oxygen binding	molecular_function	5	21	6831	136	71855	0.0180758
GO:0005516	calmodulin binding	molecular_function	5	63	6831	508	71855	0.0182168
GO:0043621	protein self-association	molecular_function	5	21	6831	138	71855	0.020993
GO:0047036	codeinone reductase (NADPH) activity	molecular_function	7	4	6831	12	71855	0.0216387
GO:0018858	benzoate-CoA ligase activity	molecular_function	7	4	6831	12	71855	0.0216387
GO:0010284	lariciresinol reductase activity	molecular_function	7	4	6831	12	71855	0.0216387
GO:0016166	phytoene dehydrogenase activity	molecular_function	6	3	6831	7	71855	0.0224163
GO:0000249	C-22 sterol desaturase activity	molecular_function	7	3	6831	7	71855	0.0224163
GO:0015927	trehalase activity	molecular_function	7	3	6831	7	71855	0.0224163
GO:0004104	cholinesterase activity	molecular_function	7	3	6831	7	71855	0.0224163
GO:0047372	acylglycerol lipase activity	molecular_function	7	10	6831	52	71855	0.0230879
GO:0010277	chlorophyllide a oxygenase [overall] activity	molecular_function	7	5	6831	18	71855	0.023139
GO:0004854	xanthine dehydrogenase activity	molecular_function	7	7	6831	31	71855	0.0238733
GO:0016903	oxidoreductase activity, acting on the aldehyde or oxo group of donors	molecular_function	5	7	6831	31	71855	0.0238733
GO:0008251	tRNA-specific adenosine deaminase activity	molecular_function	8	2	6831	3	71855	0.0253916
GO:0036033	mediator complex binding	molecular_function	5	2	6831	3	71855	0.0253916
GO:0030976	thiamine pyrophosphate binding	molecular_function	6	6	6831	25	71855	0.0267902
GO:0016420	malonyltransferase activity	molecular_function	7	5	6831	19	71855	0.0290042
GO:0010285	L,L-diaminopimelate aminotransferase activity	molecular_function	7	3	6831	8	71855	0.0333633
GO:0003977	UDP-N-acetylglucosamine diphosphorylase activity	molecular_function	8	3	6831	8	71855	0.0333633
GO:0008863	formate dehydrogenase (NAD+) activity	molecular_function	7	3	6831	8	71855	0.0333633
GO:0033729	anthocyanidin reductase activity	molecular_function	7	8	6831	41	71855	0.0369047
GO:0050660	flavin adenine dinucleotide binding	molecular_function	6	34	6831	261	71855	0.0375429
GO:0004805	trehalose-phosphatase activity	molecular_function	9	9	6831	49	71855	0.0394882
GO:0008422	beta-glucosidase activity	molecular_function	8	22	6831	156	71855	0.0397435
GO:0005344	oxygen transporter activity	molecular_function	4	3	6831	9	71855	0.0465722
GO:0008265	Mo-molybdopterin cofactor sulfurase activity	molecular_function	7	3	6831	9	71855	0.0465722
GO:0005364	maltose:proton symporter activity	molecular_function	8	3	6831	9	71855	0.0465722
GO:0004350	glutamate-5-semialdehyde dehydrogenase activity	molecular_function	7	3	6831	9	71855	0.0465722
GO:0042950	salicin transmembrane transporter activity	molecular_function	8	3	6831	9	71855	0.0465722
GO:0045485	omega-6 fatty acid desaturase activity	molecular_function	6	3	6831	9	71855	0.0465722
GO:0052684	L-serine hydro-lyase (adding indole, L-tryptophan-forming) activity	molecular_function	7	2	6831	4	71855	0.0475928
GO:0003868	4-hydroxyphenylpyruvate dioxygenase activity	molecular_function	7	2	6831	4	71855	0.0475928
GO:0031957	very long-chain fatty acid-CoA ligase activity	molecular_function	8	2	6831	4	71855	0.0475928
GO:0016614	oxidoreductase activity, acting on CH-OH group of donors	molecular_function	5	13	6831	83	71855	0.0494173
GO:0005618	cell wall	cellular_component	5	302	6831	1628	71855	0
GO:0009505	plant-type cell wall	cellular_component	6	169	6831	917	71855	1.11022e-16
GO:0043231	intracellular membrane-bounded organelle	cellular_component	5	199	6831	1056	71855	2.22045e-16
GO:0005886	plasma membrane	cellular_component	4	1319	6831	10439	71855	3.33067e-16
GO:0005576	extracellular region	cellular_component	3	569	6831	3838	71855	1.33227e-15
GO:0000325	plant-type vacuole	cellular_component	7	50	6831	194	71855	4.64188e-11
GO:0009506	plasmodesma	cellular_component	5	360	6831	2743	71855	1.99425e-10
GO:0048046	apoplast	cellular_component	4	126	6831	748	71855	2.15624e-10
GO:0016020	membrane	cellular_component	3	439	6831	3732	71855	1.58293e-06
GO:0005887	integral component of plasma membrane	cellular_component	6	113	6831	786	71855	6.83884e-06
GO:0009705	plant-type vacuole membrane	cellular_component	8	56	6831	330	71855	1.55595e-05
GO:0030173	integral component of Golgi membrane	cellular_component	7	22	6831	96	71855	7.94847e-05
GO:0046658	anchored component of plasma membrane	cellular_component	6	89	6831	699	71855	0.00297667
GO:0009986	cell surface	cellular_component	4	9	6831	34	71855	0.00365319
GO:0031090	organelle membrane	cellular_component	4	7	6831	24	71855	0.00564766
GO:0009707	chloroplast outer membrane	cellular_component	7	23	6831	145	71855	0.0101867
GO:0012506	vesicle membrane	cellular_component	5	4	6831	10	71855	0.0107115
GO:0005911	cell-cell junction	cellular_component	4	3	6831	6	71855	0.0137759
GO:0000792	heterochromatin	cellular_component	7	3	6831	6	71855	0.0137759
GO:0010287	plastoglobule	cellular_component	8	30	6831	209	71855	0.0151162
GO:0005740	mitochondrial envelope	cellular_component	6	9	6831	42	71855	0.01557
GO:0000326	protein storage vacuole	cellular_component	8	6	6831	23	71855	0.0179801
GO:0034081	polyketide synthase complex	cellular_component	4	2	6831	3	71855	0.0253916
GO:0009898	cytoplasmic side of plasma membrane	cellular_component	5	3	6831	8	71855	0.0333633
GO:0005773	vacuole	cellular_component	6	137	6831	1247	71855	0.0423218
GO:0048226	Casparian strip	cellular_component	6	6	6831	28	71855	0.0446777
GO:0009813	flavonoid biosynthetic process	biological_process	6	193	6831	932	71855	0
GO:0033609	oxalate metabolic process	biological_process	9	98	6831	217	71855	0
GO:0006952	defense response	biological_process	5	429	6831	2876	71855	0
GO:0010200	response to chitin	biological_process	7	78	6831	285	71855	0
GO:0006749	glutathione metabolic process	biological_process	8	154	6831	347	71855	0
GO:0009407	toxin catabolic process	biological_process	6	95	6831	189	71855	2.14142e-46
GO:0052696	flavonoid glucuronidation	biological_process	6	179	6831	826	71855	1.11022e-16
GO:0044550	secondary metabolite biosynthetic process	biological_process	5	165	6831	726	71855	2.22045e-16
GO:0009611	response to wounding	biological_process	5	160	6831	712	71855	3.33067e-16
GO:0006468	protein phosphorylation	biological_process	9	539	6831	3591	71855	5.55112e-16
GO:0009664	plant-type cell wall organization	biological_process	7	150	6831	530	71855	6.66134e-16
GO:0009627	systemic acquired resistance	biological_process	7	35	6831	82	71855	3.21965e-15
GO:0006869	lipid transport	biological_process	7	77	6831	311	71855	3.55271e-15
GO:0009699	phenylpropanoid biosynthetic process	biological_process	7	68	6831	262	71855	1.22125e-14
GO:0046916	cellular transition metal ion homeostasis	biological_process	11	76	6831	313	71855	1.62093e-14
GO:0050832	defense response to fungus	biological_process	8	115	6831	585	71855	5.40679e-14
GO:0006979	response to oxidative stress	biological_process	5	111	6831	566	71855	1.73528e-13
GO:0031347	regulation of defense response	biological_process	7	54	6831	193	71855	2.30038e-13
GO:0006559	L-phenylalanine catabolic process	biological_process	11	36	6831	98	71855	3.04867e-13
GO:0030001	metal ion transport	biological_process	8	76	6831	332	71855	4.19442e-13
GO:0071577	zinc II ion transmembrane transport	biological_process	11	27	6831	59	71855	5.53446e-13
GO:0045851	pH reduction	biological_process	11	25	6831	52	71855	9.87099e-13
GO:0007166	cell surface receptor signaling pathway	biological_process	5	103	6831	525	71855	1.2278e-12
GO:0009809	lignin biosynthetic process	biological_process	8	88	6831	435	71855	9.40126e-12
GO:0098542	defense response to other organism	biological_process	6	28	6831	72	71855	2.59129e-11
GO:0006032	chitin catabolic process	biological_process	8	32	6831	92	71855	3.31745e-11
GO:0019288	isopentenyl diphosphate biosynthetic process, methylerythritol 4-phosphate pathway	biological_process	10	15	6831	22	71855	4.10524e-11
GO:0055114	oxidation-reduction process	biological_process	4	330	6831	2506	71855	7.96446e-10
GO:0042744	hydrogen peroxide catabolic process	biological_process	8	54	6831	237	71855	1.12601e-09
GO:0009414	response to water deprivation	biological_process	5	119	6831	736	71855	7.77915e-09
GO:0042343	indole glucosinolate metabolic process	biological_process	9	15	6831	30	71855	1.77786e-08
GO:0009682	induced systemic resistance	biological_process	9	16	6831	35	71855	3.02581e-08
GO:0009409	response to cold	biological_process	5	119	6831	758	71855	4.15056e-08
GO:0016114	terpenoid biosynthetic process	biological_process	9	9	6831	12	71855	1.06248e-07
GO:1903507	negative regulation of nucleic acid-templated transcription	biological_process	10	20	6831	58	71855	1.82579e-07
GO:0006520	cellular amino acid metabolic process	biological_process	8	28	6831	103	71855	2.35391e-07
GO:0009751	response to salicylic acid	biological_process	6	80	6831	471	71855	2.6928e-07
GO:0015706	nitrate transport	biological_process	9	37	6831	160	71855	2.89489e-07
GO:0009800	cinnamic acid biosynthetic process	biological_process	8	18	6831	51	71855	4.99562e-07
GO:0006855	drug transmembrane transport	biological_process	7	44	6831	219	71855	1.53461e-06
GO:0016998	cell wall macromolecule catabolic process	biological_process	8	20	6831	66	71855	1.9009e-06
GO:0009408	response to heat	biological_process	5	73	6831	439	71855	1.93874e-06
GO:0042742	defense response to bacterium	biological_process	8	89	6831	569	71855	2.26739e-06
GO:0080027	response to herbivore	biological_process	7	10	6831	19	71855	2.4639e-06
GO:1901430	positive regulation of syringal lignin biosynthetic process	biological_process	9	27	6831	109	71855	2.76312e-06
GO:0009651	response to salt stress	biological_process	6	136	6831	970	71855	3.27163e-06
GO:0080143	regulation of amino acid export	biological_process	10	12	6831	28	71855	3.8153e-06
GO:1903086	negative regulation of sinapate ester biosynthetic process	biological_process	9	9	6831	16	71855	3.87113e-06
GO:0010268	brassinosteroid homeostasis	biological_process	8	27	6831	112	71855	4.80278e-06
GO:0009615	response to virus	biological_process	7	28	6831	120	71855	6.34265e-06
GO:0015833	peptide transport	biological_process	8	26	6831	109	71855	8.75913e-06
GO:0055085	transmembrane transport	biological_process	6	74	6831	466	71855	8.97618e-06
GO:0010431	seed maturation	biological_process	5	17	6831	56	71855	1.07323e-05
GO:0006863	purine nucleobase transport	biological_process	8	16	6831	51	71855	1.21625e-05
GO:0042542	response to hydrogen peroxide	biological_process	7	34	6831	166	71855	1.45795e-05
GO:0080163	regulation of protein serine/threonine phosphatase activity	biological_process	12	19	6831	69	71855	1.59316e-05
GO:0009626	plant-type hypersensitive response	biological_process	6	58	6831	347	71855	1.75838e-05
GO:0001944	vasculature development	biological_process	6	17	6831	59	71855	2.30303e-05
GO:0071294	cellular response to zinc ion	biological_process	8	8	6831	15	71855	2.31223e-05
GO:0009826	unidimensional cell growth	biological_process	7	69	6831	440	71855	2.65723e-05
GO:0016126	sterol biosynthetic process	biological_process	8	28	6831	129	71855	2.66121e-05
GO:2000022	regulation of jasmonic acid mediated signaling pathway	biological_process	8	21	6831	84	71855	2.92184e-05
GO:0019438	aromatic compound biosynthetic process	biological_process	6	26	6831	118	71855	3.86449e-05
GO:0080167	response to karrikin	biological_process	5	43	6831	240	71855	3.89055e-05
GO:0052865	1-deoxy-D-xylulose 5-phosphate biosynthetic process	biological_process	8	6	6831	9	71855	4.79891e-05
GO:0010120	camalexin biosynthetic process	biological_process	9	10	6831	25	71855	5.1002e-05
GO:0045333	cellular respiration	biological_process	7	9	6831	21	71855	6.38963e-05
GO:0010731	protein glutathionylation	biological_process	9	7	6831	13	71855	7.14948e-05
GO:0006865	amino acid transport	biological_process	10	12	6831	36	71855	7.60929e-05
GO:2000762	regulation of phenylpropanoid metabolic process	biological_process	7	11	6831	31	71855	7.90096e-05
GO:0006090	pyruvate metabolic process	biological_process	9	4	6831	4	71855	8.16139e-05
GO:0005992	trehalose biosynthetic process	biological_process	9	17	6831	65	71855	8.91221e-05
GO:0009817	defense response to fungus, incompatible interaction	biological_process	7	14	6831	48	71855	0.000102901
GO:0042939	tripeptide transport	biological_process	10	24	6831	111	71855	0.000103072
GO:0000271	polysaccharide biosynthetic process	biological_process	7	21	6831	92	71855	0.000121358
GO:0048527	lateral root development	biological_process	8	19	6831	82	71855	0.000203452
GO:0009863	salicylic acid mediated signaling pathway	biological_process	5	20	6831	89	71855	0.000217984
GO:0003333	amino acid transmembrane transport	biological_process	11	34	6831	190	71855	0.000241527
GO:0009686	gibberellin biosynthetic process	biological_process	11	15	6831	58	71855	0.000259853
GO:0009685	gibberellin metabolic process	biological_process	10	11	6831	35	71855	0.000272155
GO:0016132	brassinosteroid biosynthetic process	biological_process	9	22	6831	104	71855	0.00027271
GO:0010411	xyloglucan metabolic process	biological_process	9	29	6831	154	71855	0.000276861
GO:0016131	brassinosteroid metabolic process	biological_process	8	8	6831	20	71855	0.000292704
GO:0009831	plant-type cell wall modification involved in multidimensional cell growth	biological_process	9	31	6831	171	71855	0.000350326
GO:0010154	fruit development	biological_process	6	16	6831	66	71855	0.000365693
GO:1900039	positive regulation of cellular response to hypoxia	biological_process	7	7	6831	16	71855	0.000368448
GO:0032355	response to estradiol	biological_process	6	7	6831	16	71855	0.000368448
GO:0009413	response to flooding	biological_process	5	7	6831	16	71855	0.000368448
GO:0031000	response to caffeine	biological_process	6	7	6831	16	71855	0.000368448
GO:0016125	sterol metabolic process	biological_process	7	25	6831	128	71855	0.000399165
GO:0009828	plant-type cell wall loosening	biological_process	9	32	6831	180	71855	0.000407019
GO:0010089	xylem development	biological_process	7	31	6831	173	71855	0.000431316
GO:0009832	plant-type cell wall biogenesis	biological_process	6	34	6831	196	71855	0.00043699
GO:0001887	selenium compound metabolic process	biological_process	5	9	6831	27	71855	0.000601111
GO:0002237	response to molecule of bacterial origin	biological_process	6	12	6831	44	71855	0.000624342
GO:0046839	phospholipid dephosphorylation	biological_process	8	8	6831	22	71855	0.000624654
GO:0009873	ethylene-activated signaling pathway	biological_process	7	74	6831	533	71855	0.000659471
GO:0070417	cellular response to cold	biological_process	6	15	6831	63	71855	0.000676495
GO:0007043	cell-cell junction assembly	biological_process	7	5	6831	9	71855	0.000703403
GO:0010224	response to UV-B	biological_process	8	30	6831	172	71855	0.000835401
GO:0071370	cellular response to gibberellin stimulus	biological_process	7	3	6831	3	71855	0.000858834
GO:0032107	regulation of response to nutrient levels	biological_process	8	3	6831	3	71855	0.000858834
GO:0009687	abscisic acid metabolic process	biological_process	10	3	6831	3	71855	0.000858834
GO:0010055	atrichoblast differentiation	biological_process	8	3	6831	3	71855	0.000858834
GO:0046677	response to antibiotic	biological_process	5	3	6831	3	71855	0.000858834
GO:0043620	regulation of DNA-templated transcription in response to stress	biological_process	9	3	6831	3	71855	0.000858834
GO:0033611	oxalate catabolic process	biological_process	10	3	6831	3	71855	0.000858834
GO:0006809	nitric oxide biosynthetic process	biological_process	8	7	6831	18	71855	0.000863938
GO:0046244	salicylic acid catabolic process	biological_process	8	11	6831	40	71855	0.000965717
GO:0046274	lignin catabolic process	biological_process	8	11	6831	40	71855	0.000965717
GO:0010223	secondary shoot formation	biological_process	6	11	6831	40	71855	0.000965717
GO:0060567	negative regulation of DNA-templated transcription, termination	biological_process	10	4	6831	6	71855	0.00104546
GO:2000122	negative regulation of stomatal complex development	biological_process	9	4	6831	6	71855	0.00104546
GO:0009768	photosynthesis, light harvesting in photosystem I	biological_process	7	18	6831	86	71855	0.00107361
GO:0006561	proline biosynthetic process	biological_process	12	9	6831	29	71855	0.00107825
GO:0009740	gibberellic acid mediated signaling pathway	biological_process	7	22	6831	116	71855	0.0012905
GO:0015857	uracil transport	biological_process	9	5	6831	10	71855	0.00129655
GO:0043100	pyrimidine nucleobase salvage	biological_process	9	5	6831	10	71855	0.00129655
GO:0015720	allantoin transport	biological_process	7	5	6831	10	71855	0.00129655
GO:0030163	protein catabolic process	biological_process	7	51	6831	348	71855	0.00131437
GO:0030418	nicotianamine biosynthetic process	biological_process	7	10	6831	36	71855	0.00149667
GO:0009718	anthocyanin-containing compound biosynthetic process	biological_process	7	11	6831	42	71855	0.00149709
GO:0071555	cell wall organization	biological_process	6	80	6831	603	71855	0.00155515
GO:0000162	tryptophan biosynthetic process	biological_process	11	13	6831	55	71855	0.0016195
GO:0046686	response to cadmium ion	biological_process	7	94	6831	733	71855	0.00188283
GO:0010248	establishment or maintenance of transmembrane electrochemical gradient	biological_process	8	5	6831	11	71855	0.00219119
GO:0009852	auxin catabolic process	biological_process	6	4	6831	7	71855	0.00225527
GO:0050691	regulation of defense response to virus by host	biological_process	8	4	6831	7	71855	0.00225527
GO:0009086	methionine biosynthetic process	biological_process	11	10	6831	38	71855	0.00233448
GO:0010015	root morphogenesis	biological_process	6	7	6831	21	71855	0.00244564
GO:0015976	carbon utilization	biological_process	3	6	6831	16	71855	0.00254278
GO:0009617	response to bacterium	biological_process	7	30	6831	185	71855	0.0026885
GO:0048767	root hair elongation	biological_process	6	19	6831	101	71855	0.00292933
GO:0001666	response to hypoxia	biological_process	5	19	6831	101	71855	0.00292933
GO:0009738	abscisic acid-activated signaling pathway	biological_process	6	70	6831	529	71855	0.00309971
GO:0030244	cellulose biosynthetic process	biological_process	11	20	6831	109	71855	0.00312536
GO:0010233	phloem transport	biological_process	7	10	6831	40	71855	0.00351221
GO:0031408	oxylipin biosynthetic process	biological_process	11	19	6831	103	71855	0.003676
GO:0010266	response to vitamin B1	biological_process	7	4	6831	8	71855	0.00417125
GO:0031564	transcription antitermination	biological_process	10	4	6831	8	71855	0.00417125
GO:0009695	jasmonic acid biosynthetic process	biological_process	10	20	6831	112	71855	0.00430831
GO:0009644	response to high light intensity	biological_process	8	22	6831	128	71855	0.00459772
GO:0009631	cold acclimation	biological_process	6	31	6831	200	71855	0.00462998
GO:0045337	farnesyl diphosphate biosynthetic process	biological_process	9	6	6831	18	71855	0.00499218
GO:0010037	response to carbon dioxide	biological_process	6	6	6831	18	71855	0.00499218
GO:0070544	histone H3-K36 demethylation	biological_process	13	4	6831	9	71855	0.00694553
GO:0010150	leaf senescence	biological_process	6	23	6831	141	71855	0.00731397
GO:0090431	alkyl caffeate ester biosynthetic process	biological_process	9	3	6831	5	71855	0.00741066
GO:0051819	induction of tumor, nodule, or growth in other organism involved in symbiotic interaction	biological_process	7	3	6831	5	71855	0.00741066
GO:0006898	receptor-mediated endocytosis	biological_process	8	5	6831	14	71855	0.00744832
GO:0045792	negative regulation of cell size	biological_process	7	5	6831	14	71855	0.00744832
GO:0032940	secretion by cell	biological_process	4	5	6831	14	71855	0.00744832
GO:0007275	multicellular organism development	biological_process	4	84	6831	678	71855	0.00766077
GO:0061157	mRNA destabilization	biological_process	11	2	6831	2	71855	0.00903643
GO:0007263	nitric oxide mediated signal transduction	biological_process	7	2	6831	2	71855	0.00903643
GO:0090057	root radial pattern formation	biological_process	7	2	6831	2	71855	0.00903643
GO:0006878	cellular copper ion homeostasis	biological_process	12	2	6831	2	71855	0.00903643
GO:0030245	cellulose catabolic process	biological_process	11	13	6831	67	71855	0.00969677
GO:0046323	glucose import	biological_process	12	28	6831	186	71855	0.0101007
GO:0009867	jasmonic acid mediated signaling pathway	biological_process	6	26	6831	170	71855	0.0105385
GO:0042938	dipeptide transport	biological_process	10	26	6831	170	71855	0.0105385
GO:0007169	transmembrane receptor protein tyrosine kinase signaling pathway	biological_process	7	77	6831	624	71855	0.0112398
GO:0010152	pollen maturation	biological_process	5	9	6831	40	71855	0.0113383
GO:0072488	ammonium transmembrane transport	biological_process	9	6	6831	21	71855	0.0113898
GO:0019740	nitrogen utilization	biological_process	3	6	6831	21	71855	0.0113898
GO:0015695	organic cation transport	biological_process	8	6	6831	21	71855	0.0113898
GO:0006873	cellular ion homeostasis	biological_process	8	10	6831	47	71855	0.0116487
GO:0030644	cellular chloride ion homeostasis	biological_process	11	3	6831	6	71855	0.0137759
GO:0019605	butyrate metabolic process	biological_process	11	3	6831	6	71855	0.0137759
GO:1902884	positive regulation of response to oxidative stress	biological_process	7	3	6831	6	71855	0.0137759
GO:0006883	cellular sodium ion homeostasis	biological_process	11	3	6831	6	71855	0.0137759
GO:0090391	granum assembly	biological_process	6	3	6831	6	71855	0.0137759
GO:0051484	isopentenyl diphosphate biosynthetic process, methylerythritol 4-phosphate pathway involved in terpenoid biosynthetic process	biological_process	11	3	6831	6	71855	0.0137759
GO:0006982	response to lipid hydroperoxide	biological_process	6	3	6831	6	71855	0.0137759
GO:0010335	response to non-ionic osmotic stress	biological_process	6	3	6831	6	71855	0.0137759
GO:0006529	asparagine biosynthetic process	biological_process	12	7	6831	28	71855	0.013806
GO:0009635	response to herbicide	biological_process	5	7	6831	28	71855	0.013806
GO:0046685	response to arsenic-containing substance	biological_process	5	6	6831	22	71855	0.0144252
GO:0009624	response to nematode	biological_process	7	18	6831	109	71855	0.0144528
GO:0009753	response to jasmonic acid	biological_process	6	40	6831	296	71855	0.0152046
GO:0031640	killing of cells of other organism	biological_process	4	9	6831	42	71855	0.01557
GO:0009228	thiamine biosynthetic process	biological_process	8	7	6831	29	71855	0.0167395
GO:0006817	phosphate ion transport	biological_process	9	5	6831	17	71855	0.0180982
GO:0048281	inflorescence morphogenesis	biological_process	5	5	6831	17	71855	0.0180982
GO:0006857	oligopeptide transport	biological_process	9	38	6831	282	71855	0.0183242
GO:0009819	drought recovery	biological_process	6	11	6831	58	71855	0.0194969
GO:0009851	auxin biosynthetic process	biological_process	6	10	6831	51	71855	0.0203287
GO:1902135	(+)-secoisolariciresinol biosynthetic process	biological_process	9	4	6831	12	71855	0.0216387
GO:0048759	xylem vessel member cell differentiation	biological_process	7	4	6831	12	71855	0.0216387
GO:1902132	(+)-lariciresinol biosynthetic process	biological_process	9	4	6831	12	71855	0.0216387
GO:1902125	(+)-pinoresinol catabolic process	biological_process	8	4	6831	12	71855	0.0216387
GO:0010608	posttranscriptional regulation of gene expression	biological_process	8	4	6831	12	71855	0.0216387
GO:1902128	(-)-lariciresinol catabolic process	biological_process	8	4	6831	12	71855	0.0216387
GO:0009733	response to auxin	biological_process	6	73	6831	606	71855	0.0218417
GO:0010359	regulation of anion channel activity	biological_process	8	3	6831	7	71855	0.0224163
GO:1902265	abscisic acid homeostasis	biological_process	9	3	6831	7	71855	0.0224163
GO:0006580	ethanolamine metabolic process	biological_process	7	3	6831	7	71855	0.0224163
GO:0006536	glutamate metabolic process	biological_process	11	5	6831	18	71855	0.023139
GO:0052544	defense response by callose deposition in cell wall	biological_process	7	5	6831	18	71855	0.023139
GO:0007231	osmosensory signaling pathway	biological_process	5	5	6831	18	71855	0.023139
GO:0033500	carbohydrate homeostasis	biological_process	7	5	6831	18	71855	0.023139
GO:0019748	secondary metabolic process	biological_process	4	13	6831	75	71855	0.0238483
GO:0009115	xanthine catabolic process	biological_process	11	7	6831	31	71855	0.0238733
GO:0009723	response to ethylene	biological_process	6	51	6831	405	71855	0.0240517
GO:0006508	proteolysis	biological_process	7	104	6831	903	71855	0.0241867
GO:1901696	cannabinoid biosynthetic process	biological_process	6	2	6831	3	71855	0.0253916
GO:0071291	cellular response to selenium ion	biological_process	7	2	6831	3	71855	0.0253916
GO:0002100	tRNA wobble adenosine to inosine editing	biological_process	14	2	6831	3	71855	0.0253916
GO:1990110	callus formation	biological_process	4	2	6831	3	71855	0.0253916
GO:0042128	nitrate assimilation	biological_process	8	19	6831	125	71855	0.0273992
GO:0006730	one-carbon metabolic process	biological_process	5	11	6831	61	71855	0.0275818
GO:0016117	carotenoid biosynthetic process	biological_process	11	11	6831	61	71855	0.0275818
GO:0015979	photosynthesis	biological_process	5	29	6831	211	71855	0.0282187
GO:0010044	response to aluminum ion	biological_process	7	5	6831	19	71855	0.0290042
GO:0006644	phospholipid metabolic process	biological_process	7	9	6831	47	71855	0.0310403
GO:0016045	detection of bacterium	biological_process	8	6	6831	26	71855	0.0321061
GO:0072593	reactive oxygen species metabolic process	biological_process	5	6	6831	26	71855	0.0321061
GO:0009963	positive regulation of flavonoid biosynthetic process	biological_process	8	10	6831	55	71855	0.0329744
GO:0042549	photosystem II stabilization	biological_process	9	3	6831	8	71855	0.0333633
GO:0044205	'de novo' UMP biosynthetic process	biological_process	13	3	6831	8	71855	0.0333633
GO:0009308	amine metabolic process	biological_process	6	3	6831	8	71855	0.0333633
GO:0042183	formate catabolic process	biological_process	8	3	6831	8	71855	0.0333633
GO:0016121	carotene catabolic process	biological_process	10	5	6831	20	71855	0.0357275
GO:1900056	negative regulation of leaf senescence	biological_process	10	8	6831	41	71855	0.0369047
GO:0009964	negative regulation of flavonoid biosynthetic process	biological_process	8	8	6831	41	71855	0.0369047
GO:0019761	glucosinolate biosynthetic process	biological_process	9	8	6831	41	71855	0.0369047
GO:0009807	lignan biosynthetic process	biological_process	8	4	6831	14	71855	0.0375491
GO:0006073	cellular glucan metabolic process	biological_process	8	4	6831	14	71855	0.0375491
GO:0048830	adventitious root development	biological_process	7	4	6831	14	71855	0.0375491
GO:0009969	xyloglucan biosynthetic process	biological_process	10	16	6831	105	71855	0.0396468
GO:0009850	auxin metabolic process	biological_process	5	14	6831	89	71855	0.0412568
GO:0019752	carboxylic acid metabolic process	biological_process	7	5	6831	21	71855	0.043333
GO:0010214	seed coat development	biological_process	5	7	6831	35	71855	0.0438434
GO:0009061	anaerobic respiration	biological_process	8	7	6831	35	71855	0.0438434
GO:1901562	response to paraquat	biological_process	6	3	6831	9	71855	0.0465722
GO:0050992	dimethylallyl diphosphate biosynthetic process	biological_process	9	3	6831	9	71855	0.0465722
GO:0009220	pyrimidine ribonucleotide biosynthetic process	biological_process	11	3	6831	9	71855	0.0465722
GO:0050982	detection of mechanical stimulus	biological_process	6	3	6831	9	71855	0.0465722
GO:0015768	maltose transport	biological_process	10	3	6831	9	71855	0.0465722
GO:0033384	geranyl diphosphate biosynthetic process	biological_process	9	3	6831	9	71855	0.0465722
GO:0000303	response to superoxide	biological_process	8	3	6831	9	71855	0.0465722
GO:0031022	nuclear migration along microfilament	biological_process	8	3	6831	9	71855	0.0465722
GO:0033386	geranylgeranyl diphosphate biosynthetic process	biological_process	9	3	6831	9	71855	0.0465722
GO:0042546	cell wall biogenesis	biological_process	5	21	6831	151	71855	0.0495725

## Sheet: Nr3 vs Nn
Table S2 The total GO terms in Nr3/Nn group
GO_ID	GO_Term	GO_function	GO_class	S gene number	TS gene number	B gene number	TB gene number	pvalue
GO:0015197	peptide transporter activity	NA	NA	9	2493	84	71855	0.00254912
GO:0004872	receptor activity	NA	NA	9	2493	85	71855	0.00276479
GO:0042936	dipeptide transporter activity	NA	NA	13	2493	170	71855	0.00662317
GO:0089711	L-glutamate transmembrane transport	NA	NA	3	2493	18	71855	0.023048
GO:0035428	hexose transmembrane transport	NA	NA	12	2493	186	71855	0.0296629
GO:0015238	drug transmembrane transporter activity	NA	NA	13	2493	212	71855	0.0346735
GO:0022891	substrate-specific transmembrane transporter activity	NA	NA	6	2493	71	71855	0.0366761
GO:0000975	regulatory region DNA binding	NA	NA	3	2493	23	71855	0.0440352
GO:2000021	regulation of ion homeostasis	NA	NA	3	2493	24	71855	0.0490668
GO:0080043	quercetin 3-O-glucosyltransferase activity	molecular_function	8	88	2493	735	71855	0
GO:0004364	glutathione transferase activity	molecular_function	6	86	2493	351	71855	0
GO:0016709	oxidoreductase activity, acting on paired donors, with incorporation or reduction of molecular oxygen, NAD(P)H as one donor, and incorporation of one atom of oxygen	molecular_function	6	89	2493	717	71855	0
GO:0004568	chitinase activity	molecular_function	7	43	2493	152	71855	0
GO:0080044	quercetin 7-O-glucosyltransferase activity	molecular_function	8	88	2493	735	71855	0
GO:0004674	protein serine/threonine kinase activity	molecular_function	8	290	2493	4107	71855	0
GO:0008061	chitin binding	molecular_function	5	38	2493	141	71855	0
GO:0015112	nitrate transmembrane transporter activity	molecular_function	8	36	2493	170	71855	2.22045e-16
GO:0046564	oxalate decarboxylase activity	molecular_function	7	85	2493	217	71855	2.22045e-16
GO:0030410	nicotianamine synthase activity	molecular_function	6	16	2493	36	71855	1.58762e-14
GO:0042626	ATPase activity, coupled to transmembrane movement of substances	molecular_function	8	47	2493	410	71855	1.15674e-12
GO:0047634	agmatine N4-coumaroyltransferase activity	molecular_function	7	18	2493	63	71855	2.91545e-12
GO:0042349	guiding stereospecific synthesis activity	molecular_function	5	31	2493	207	71855	8.84537e-12
GO:0004497	monooxygenase activity	molecular_function	5	55	2493	565	71855	1.07135e-11
GO:0004601	peroxidase activity	molecular_function	4	61	2493	693	71855	5.41814e-11
GO:0020037	heme binding	molecular_function	6	47	2493	494	71855	6.96715e-10
GO:0008398	sterol 14-demethylase activity	molecular_function	7	13	2493	41	71855	7.26152e-10
GO:0004190	aspartic-type endopeptidase activity	molecular_function	8	35	2493	307	71855	9.59085e-10
GO:0046429	4-hydroxy-3-methylbut-2-en-1-yl diphosphate synthase activity	molecular_function	7	6	2493	6	71855	1.73407e-09
GO:0003962	cystathionine gamma-synthase activity	molecular_function	6	8	2493	15	71855	1.07433e-08
GO:0008661	1-deoxy-D-xylulose-5-phosphate synthase activity	molecular_function	6	6	2493	9	71855	1.33086e-07
GO:0050242	pyruvate, phosphate dikinase activity	molecular_function	7	4	2493	4	71855	1.44561e-06
GO:0009899	ent-kaurene synthase activity	molecular_function	8	7	2493	20	71855	3.12381e-06
GO:0004022	alcohol dehydrogenase (NAD) activity	molecular_function	7	10	2493	47	71855	3.97042e-06
GO:0019825	oxygen binding	molecular_function	5	17	2493	136	71855	5.34873e-06
GO:0050662	coenzyme binding	molecular_function	5	20	2493	184	71855	7.23214e-06
GO:0016629	12-oxophytodienoate reductase activity	molecular_function	7	8	2493	31	71855	8.01469e-06
GO:0016705	oxidoreductase activity, acting on paired donors, with incorporation or reduction of molecular oxygen	molecular_function	5	17	2493	143	71855	1.05375e-05
GO:0005215	transporter activity	molecular_function	3	49	2493	728	71855	1.0839e-05
GO:0051213	dioxygenase activity	molecular_function	5	31	2493	387	71855	1.75902e-05
GO:0051538	3 iron, 4 sulfur cluster binding	molecular_function	6	3	2493	3	71855	4.17149e-05
GO:0050515	4-(cytidine 5'-diphospho)-2-C-methyl-D-erythritol kinase activity	molecular_function	7	3	2493	3	71855	4.17149e-05
GO:0051745	4-hydroxy-3-methylbut-2-en-1-yl diphosphate reductase activity	molecular_function	7	3	2493	3	71855	4.17149e-05
GO:0015075	ion transmembrane transporter activity	molecular_function	5	3	2493	3	71855	4.17149e-05
GO:0045551	cinnamyl-alcohol dehydrogenase activity	molecular_function	7	10	2493	66	71855	8.8929e-05
GO:0003959	NADPH dehydrogenase activity	molecular_function	6	9	2493	54	71855	9.30938e-05
GO:0030246	carbohydrate binding	molecular_function	4	38	2493	565	71855	0.000100914
GO:0004089	carbonate dehydratase activity	molecular_function	7	9	2493	55	71855	0.000107899
GO:0005506	iron ion binding	molecular_function	8	23	2493	277	71855	0.000118408
GO:0004033	aldo-keto reductase (NADP) activity	molecular_function	7	8	2493	51	71855	0.000349442
GO:0042937	tripeptide transporter activity	molecular_function	8	12	2493	111	71855	0.000489571
GO:0016621	cinnamoyl-CoA reductase activity	molecular_function	7	10	2493	81	71855	0.000495025
GO:0004777	succinate-semialdehyde dehydrogenase (NAD+) activity	molecular_function	7	3	2493	6	71855	0.000771031
GO:0015087	cobalt ion transmembrane transporter activity	molecular_function	10	3	2493	6	71855	0.000771031
GO:0009013	succinate-semialdehyde dehydrogenase [NAD(P)+] activity	molecular_function	7	3	2493	6	71855	0.000771031
GO:0046964	3'-phosphoadenosine 5'-phosphosulfate transmembrane transporter activity	molecular_function	9	3	2493	6	71855	0.000771031
GO:0030604	1-deoxy-D-xylulose-5-phosphate reductoisomerase activity	molecular_function	7	3	2493	6	71855	0.000771031
GO:0050285	sinapine esterase activity	molecular_function	7	4	2493	13	71855	0.0008036
GO:0033855	nicotianamine aminotransferase activity	molecular_function	7	5	2493	22	71855	0.000804439
GO:0004864	protein phosphatase inhibitor activity	molecular_function	7	9	2493	73	71855	0.000943183
GO:0030145	manganese ion binding	molecular_function	8	6	2493	34	71855	0.00101114
GO:0010427	abscisic acid binding	molecular_function	6	9	2493	75	71855	0.00114719
GO:0008685	2-C-methyl-D-erythritol 2,4-cyclodiphosphate synthase activity	molecular_function	6	2	2493	2	71855	0.00120327
GO:0016166	phytoene dehydrogenase activity	molecular_function	6	3	2493	7	71855	0.00131442
GO:0008171	O-methyltransferase activity	molecular_function	7	12	2493	127	71855	0.00161056
GO:0016722	oxidoreductase activity, oxidizing metal ions	molecular_function	5	13	2493	145	71855	0.00169508
GO:0016491	oxidoreductase activity	molecular_function	4	44	2493	795	71855	0.0018803
GO:0070401	NADP+ binding	molecular_function	6	4	2493	16	71855	0.00188208
GO:0008106	alcohol dehydrogenase (NADP+) activity	molecular_function	8	4	2493	16	71855	0.00188208
GO:0016229	steroid dehydrogenase activity	molecular_function	5	4	2493	16	71855	0.00188208
GO:0008863	formate dehydrogenase (NAD+) activity	molecular_function	7	3	2493	8	71855	0.0020488
GO:0015334	high-affinity oligopeptide transporter activity	molecular_function	8	9	2493	84	71855	0.00254912
GO:0009672	auxin:proton symporter activity	molecular_function	11	4	2493	18	71855	0.00299402
GO:0043546	molybdopterin cofactor binding	molecular_function	6	3	2493	9	71855	0.00299404
GO:0050464	nitrate reductase (NADPH) activity	molecular_function	7	3	2493	9	71855	0.00299404
GO:0009703	nitrate reductase (NADH) activity	molecular_function	7	3	2493	9	71855	0.00299404
GO:0008940	nitrate reductase activity	molecular_function	6	3	2493	9	71855	0.00299404
GO:0005381	iron ion transmembrane transporter activity	molecular_function	10	8	2493	72	71855	0.00346295
GO:0050203	oxalate-CoA ligase activity	molecular_function	7	2	2493	3	71855	0.00352637
GO:0016760	cellulose synthase (UDP-forming) activity	molecular_function	9	8	2493	74	71855	0.00410421
GO:0004096	catalase activity	molecular_function	5	3	2493	10	71855	0.00416723
GO:0031957	very long-chain fatty acid-CoA ligase activity	molecular_function	8	2	2493	4	71855	0.00689023
GO:0018858	benzoate-CoA ligase activity	molecular_function	7	3	2493	12	71855	0.00725318
GO:0047036	codeinone reductase (NADPH) activity	molecular_function	7	3	2493	12	71855	0.00725318
GO:0050373	UDP-arabinose 4-epimerase activity	molecular_function	7	3	2493	12	71855	0.00725318
GO:0015099	nickel cation transmembrane transporter activity	molecular_function	10	3	2493	12	71855	0.00725318
GO:0004311	farnesyltranstransferase activity	molecular_function	7	3	2493	12	71855	0.00725318
GO:0045549	9-cis-epoxycarotenoid dioxygenase activity	molecular_function	8	4	2493	23	71855	0.00754941
GO:0016614	oxidoreductase activity, acting on CH-OH group of donors	molecular_function	5	8	2493	83	71855	0.00818484
GO:0047372	acylglycerol lipase activity	molecular_function	7	6	2493	52	71855	0.0090257
GO:0005460	UDP-glucose transmembrane transporter activity	molecular_function	8	3	2493	13	71855	0.00918806
GO:0008289	lipid binding	molecular_function	4	23	2493	390	71855	0.0102254
GO:0050660	flavin adenine dinucleotide binding	molecular_function	6	17	2493	261	71855	0.0102422
GO:0016413	O-acetyltransferase activity	molecular_function	8	12	2493	161	71855	0.0107452
GO:1990055	phenylacetaldehyde synthase activity	molecular_function	7	5	2493	39	71855	0.0108139
GO:0046554	malate dehydrogenase (NADP+) activity	molecular_function	7	2	2493	5	71855	0.0112199
GO:0016701	oxidoreductase activity, acting on single donors with incorporation of molecular oxygen	molecular_function	5	3	2493	14	71855	0.0113955
GO:0016759	cellulose synthase activity	molecular_function	8	8	2493	89	71855	0.0122365
GO:0033729	anthocyanidin reductase activity	molecular_function	7	5	2493	41	71855	0.0132999
GO:0004837	tyrosine decarboxylase activity	molecular_function	7	5	2493	41	71855	0.0132999
GO:0008080	N-acetyltransferase activity	molecular_function	8	5	2493	41	71855	0.0132999
GO:0052747	sinapyl alcohol dehydrogenase activity	molecular_function	7	3	2493	15	71855	0.0138815
GO:0004602	glutathione peroxidase activity	molecular_function	5	3	2493	15	71855	0.0138815
GO:0008308	voltage-gated anion channel activity	molecular_function	10	6	2493	58	71855	0.0150737
GO:0004612	phosphoenolpyruvate carboxykinase (ATP) activity	molecular_function	8	2	2493	6	71855	0.0164443
GO:0004540	ribonuclease activity	molecular_function	7	5	2493	44	71855	0.0177074
GO:0015079	potassium ion transmembrane transporter activity	molecular_function	9	8	2493	96	71855	0.0186299
GO:0000249	C-22 sterol desaturase activity	molecular_function	7	2	2493	7	71855	0.0224962
GO:0015180	L-alanine transmembrane transporter activity	molecular_function	9	3	2493	18	71855	0.023048
GO:0015185	gamma-aminobutyric acid transmembrane transporter activity	molecular_function	5	3	2493	18	71855	0.023048
GO:0070402	NADPH binding	molecular_function	6	3	2493	18	71855	0.023048
GO:0015181	arginine transmembrane transporter activity	molecular_function	7	3	2493	18	71855	0.023048
GO:0004337	geranyltranstransferase activity	molecular_function	7	3	2493	18	71855	0.023048
GO:0016420	malonyltransferase activity	molecular_function	7	3	2493	19	71855	0.0266777
GO:0004144	diacylglycerol O-acyltransferase activity	molecular_function	9	5	2493	50	71855	0.0291838
GO:0005355	glucose transmembrane transporter activity	molecular_function	9	12	2493	186	71855	0.0296629
GO:0030247	polysaccharide binding	molecular_function	5	16	2493	273	71855	0.0299627
GO:0004617	phosphoglycerate dehydrogenase activity	molecular_function	7	3	2493	20	71855	0.0305939
GO:0008752	FMN reductase activity	molecular_function	7	3	2493	20	71855	0.0305939
GO:0005384	manganese ion transmembrane transporter activity	molecular_function	10	5	2493	52	71855	0.0338494
GO:0015083	aluminum ion transmembrane transporter activity	molecular_function	6	1	2493	1	71855	0.0346949
GO:0030151	molybdenum ion binding	molecular_function	8	3	2493	21	71855	0.0347944
GO:0004161	dimethylallyltranstransferase activity	molecular_function	7	3	2493	22	71855	0.0392762
GO:0016298	lipase activity	molecular_function	6	11	2493	173	71855	0.0396312
GO:0008194	UDP-glycosyltransferase activity	molecular_function	6	8	2493	112	71855	0.0415235
GO:0005451	monovalent cation:proton antiporter activity	molecular_function	11	4	2493	38	71855	0.041872
GO:0033612	receptor serine/threonine kinase binding	molecular_function	6	5	2493	56	71855	0.0444984
GO:0004425	indole-3-glycerol-phosphate synthase activity	molecular_function	7	2	2493	10	71855	0.0449975
GO:0015116	sulfate transmembrane transporter activity	molecular_function	8	4	2493	39	71855	0.0454215
GO:0003955	NAD(P)H dehydrogenase (quinone) activity	molecular_function	7	5	2493	57	71855	0.0474394
GO:0004714	transmembrane receptor protein tyrosine kinase activity	molecular_function	9	3	2493	24	71855	0.0490668
GO:0043231	intracellular membrane-bounded organelle	cellular_component	5	102	2493	1056	71855	0
GO:0005886	plasma membrane	cellular_component	4	557	2493	10439	71855	0
GO:0005618	cell wall	cellular_component	5	170	2493	1628	71855	3.33067e-16
GO:0009505	plant-type cell wall	cellular_component	6	66	2493	917	71855	3.164e-08
GO:0016020	membrane	cellular_component	3	182	2493	3732	71855	2.81229e-06
GO:0005576	extracellular region	cellular_component	3	182	2493	3838	71855	1.43049e-05
GO:0000325	plant-type vacuole	cellular_component	7	19	2493	194	71855	5.19394e-05
GO:0030173	integral component of Golgi membrane	cellular_component	7	11	2493	96	71855	0.000505373
GO:0009506	plasmodesma	cellular_component	5	125	2493	2743	71855	0.00133615
GO:0034081	polyketide synthase complex	cellular_component	4	2	2493	3	71855	0.00352637
GO:0012506	vesicle membrane	cellular_component	5	3	2493	10	71855	0.00416723
GO:0009707	chloroplast outer membrane	cellular_component	7	12	2493	145	71855	0.00480797
GO:0009513	etioplast	cellular_component	7	3	2493	12	71855	0.00725318
GO:0048226	Casparian strip	cellular_component	6	4	2493	28	71855	0.0152246
GO:0005887	integral component of plasma membrane	cellular_component	6	38	2493	786	71855	0.0268593
GO:0000326	protein storage vacuole	cellular_component	8	3	2493	23	71855	0.0440352
GO:0009813	flavonoid biosynthetic process	biological_process	6	106	2493	932	71855	0
GO:0052696	flavonoid glucuronidation	biological_process	6	96	2493	826	71855	0
GO:0019288	isopentenyl diphosphate biosynthetic process, methylerythritol 4-phosphate pathway	biological_process	10	15	2493	22	71855	1.65282e-17
GO:0006749	glutathione metabolic process	biological_process	8	83	2493	347	71855	1.11022e-16
GO:0033609	oxalate metabolic process	biological_process	9	85	2493	217	71855	2.22045e-16
GO:0006468	protein phosphorylation	biological_process	9	240	2493	3591	71855	2.22045e-16
GO:0009407	toxin catabolic process	biological_process	6	55	2493	189	71855	5.55112e-16
GO:0030418	nicotianamine biosynthetic process	biological_process	7	16	2493	36	71855	1.58762e-14
GO:0009664	plant-type cell wall organization	biological_process	7	58	2493	530	71855	2.07612e-14
GO:0010233	phloem transport	biological_process	7	16	2493	40	71855	1.20126e-13
GO:0006032	chitin catabolic process	biological_process	8	22	2493	92	71855	6.26943e-13
GO:0015706	nitrate transport	biological_process	9	28	2493	160	71855	1.89126e-12
GO:0016114	terpenoid biosynthetic process	biological_process	9	9	2493	12	71855	1.4374e-11
GO:0009699	phenylpropanoid biosynthetic process	biological_process	7	34	2493	262	71855	5.15348e-11
GO:0007166	cell surface receptor signaling pathway	biological_process	5	50	2493	525	71855	1.95465e-10
GO:0098542	defense response to other organism	biological_process	6	17	2493	72	71855	3.20239e-10
GO:0055085	transmembrane transport	biological_process	6	44	2493	466	71855	3.02492e-09
GO:0042542	response to hydrogen peroxide	biological_process	7	24	2493	166	71855	3.87989e-09
GO:0016126	sterol biosynthetic process	biological_process	8	21	2493	129	71855	4.12459e-09
GO:0009686	gibberellin biosynthetic process	biological_process	11	14	2493	58	71855	8.53007e-09
GO:0055114	oxidation-reduction process	biological_process	4	142	2493	2506	71855	1.04439e-08
GO:0030163	protein catabolic process	biological_process	7	35	2493	348	71855	2.48599e-08
GO:0052865	1-deoxy-D-xylulose 5-phosphate biosynthetic process	biological_process	8	6	2493	9	71855	1.33086e-07
GO:0032355	response to estradiol	biological_process	6	7	2493	16	71855	5.20981e-07
GO:1900039	positive regulation of cellular response to hypoxia	biological_process	7	7	2493	16	71855	5.20981e-07
GO:0009413	response to flooding	biological_process	5	7	2493	16	71855	5.20981e-07
GO:0031000	response to caffeine	biological_process	6	7	2493	16	71855	5.20981e-07
GO:0042343	indole glucosinolate metabolic process	biological_process	9	9	2493	30	71855	5.30304e-07
GO:0006952	defense response	biological_process	5	150	2493	2876	71855	6.06301e-07
GO:0009627	systemic acquired resistance	biological_process	7	14	2493	82	71855	8.48526e-07
GO:0006090	pyruvate metabolic process	biological_process	9	4	2493	4	71855	1.44561e-06
GO:0009809	lignin biosynthetic process	biological_process	8	36	2493	435	71855	1.8549e-06
GO:0001887	selenium compound metabolic process	biological_process	5	8	2493	27	71855	2.55292e-06
GO:0045333	cellular respiration	biological_process	7	7	2493	21	71855	4.54478e-06
GO:0009615	response to virus	biological_process	7	15	2493	120	71855	1.87489e-05
GO:0009685	gibberellin metabolic process	biological_process	10	8	2493	35	71855	2.11307e-05
GO:0009751	response to salicylic acid	biological_process	6	35	2493	471	71855	2.58362e-05
GO:0009086	methionine biosynthetic process	biological_process	11	8	2493	38	71855	4.00237e-05
GO:0043620	regulation of DNA-templated transcription in response to stress	biological_process	9	3	2493	3	71855	4.17149e-05
GO:0032107	regulation of response to nutrient levels	biological_process	8	3	2493	3	71855	4.17149e-05
GO:0010055	atrichoblast differentiation	biological_process	8	3	2493	3	71855	4.17149e-05
GO:0046677	response to antibiotic	biological_process	5	3	2493	3	71855	4.17149e-05
GO:0010223	secondary shoot formation	biological_process	6	8	2493	40	71855	5.91774e-05
GO:0010200	response to chitin	biological_process	7	24	2493	285	71855	6.84932e-05
GO:0009408	response to heat	biological_process	5	31	2493	439	71855	0.000180626
GO:0009740	gibberellic acid mediated signaling pathway	biological_process	7	13	2493	116	71855	0.000202891
GO:0001666	response to hypoxia	biological_process	5	12	2493	101	71855	0.000203178
GO:0016117	carotenoid biosynthetic process	biological_process	11	9	2493	61	71855	0.000244242
GO:0006869	lipid transport	biological_process	7	24	2493	311	71855	0.000257628
GO:0009555	pollen development	biological_process	6	28	2493	390	71855	0.000276321
GO:0032260	response to jasmonic acid stimulus involved in jasmonic acid and ethylene-dependent systemic resistance	biological_process	7	7	2493	38	71855	0.000294241
GO:0009611	response to wounding	biological_process	5	43	2493	712	71855	0.000384957
GO:0080027	response to herbivore	biological_process	7	5	2493	19	71855	0.000387368
GO:0009228	thiamine biosynthetic process	biological_process	8	6	2493	29	71855	0.000414114
GO:0042939	tripeptide transport	biological_process	10	12	2493	111	71855	0.000489571
GO:0080163	regulation of protein serine/threonine phosphatase activity	biological_process	12	9	2493	69	71855	0.000623002
GO:0006474	N-terminal protein amino acid acetylation	biological_process	11	8	2493	57	71855	0.000754696
GO:0051484	isopentenyl diphosphate biosynthetic process, methylerythritol 4-phosphate pathway involved in terpenoid biosynthetic process	biological_process	11	3	2493	6	71855	0.000771031
GO:0055068	cobalt ion homeostasis	biological_process	11	3	2493	6	71855	0.000771031
GO:0048450	floral organ structural organization	biological_process	6	3	2493	6	71855	0.000771031
GO:0035444	nickel cation transmembrane transport	biological_process	11	3	2493	6	71855	0.000771031
GO:0006824	cobalt ion transport	biological_process	10	3	2493	6	71855	0.000771031
GO:0000041	transition metal ion transport	biological_process	9	3	2493	6	71855	0.000771031
GO:2000122	negative regulation of stomatal complex development	biological_process	9	3	2493	6	71855	0.000771031
GO:0010731	protein glutathionylation	biological_process	9	4	2493	13	71855	0.0008036
GO:0046685	response to arsenic-containing substance	biological_process	5	5	2493	22	71855	0.000804439
GO:0019438	aromatic compound biosynthetic process	biological_process	6	12	2493	118	71855	0.000848843
GO:0009831	plant-type cell wall modification involved in multidimensional cell growth	biological_process	9	15	2493	171	71855	0.000974598
GO:0042128	nitrate assimilation	biological_process	8	12	2493	125	71855	0.00140531
GO:1901430	positive regulation of syringal lignin biosynthetic process	biological_process	9	11	2493	109	71855	0.00146223
GO:0006508	proteolysis	biological_process	7	49	2493	903	71855	0.00162423
GO:0009828	plant-type cell wall loosening	biological_process	9	15	2493	180	71855	0.00162953
GO:0009860	pollen tube growth	biological_process	8	16	2493	199	71855	0.0016841
GO:0042183	formate catabolic process	biological_process	8	3	2493	8	71855	0.0020488
GO:0010241	ent-kaurene oxidation to kaurenoic acid	biological_process	10	3	2493	8	71855	0.0020488
GO:0010266	response to vitamin B1	biological_process	7	3	2493	8	71855	0.0020488
GO:0009635	response to herbicide	biological_process	5	5	2493	28	71855	0.00252627
GO:0050832	defense response to fungus	biological_process	8	34	2493	585	71855	0.00272347
GO:0050992	dimethylallyl diphosphate biosynthetic process	biological_process	9	3	2493	9	71855	0.00299404
GO:0033384	geranyl diphosphate biosynthetic process	biological_process	9	3	2493	9	71855	0.00299404
GO:0033386	geranylgeranyl diphosphate biosynthetic process	biological_process	9	3	2493	9	71855	0.00299404
GO:0071369	cellular response to ethylene stimulus	biological_process	7	3	2493	9	71855	0.00299404
GO:0031408	oxylipin biosynthetic process	biological_process	11	10	2493	103	71855	0.00313724
GO:1901696	cannabinoid biosynthetic process	biological_process	6	2	2493	3	71855	0.00352637
GO:0033611	oxalate catabolic process	biological_process	10	2	2493	3	71855	0.00352637
GO:0010044	response to aluminum ion	biological_process	7	4	2493	19	71855	0.00368912
GO:0009414	response to water deprivation	biological_process	5	40	2493	736	71855	0.00398286
GO:0010106	cellular response to iron ion starvation	biological_process	9	5	2493	31	71855	0.00400792
GO:0042744	hydrogen peroxide catabolic process	biological_process	8	17	2493	237	71855	0.00404817
GO:0016121	carotene catabolic process	biological_process	10	4	2493	20	71855	0.00448596
GO:0006873	cellular ion homeostasis	biological_process	8	6	2493	47	71855	0.0055084
GO:0009695	jasmonic acid biosynthetic process	biological_process	10	10	2493	112	71855	0.00569932
GO:0048317	seed morphogenesis	biological_process	5	4	2493	22	71855	0.00641015
GO:0042938	dipeptide transport	biological_process	10	13	2493	170	71855	0.00662317
GO:2000032	regulation of secondary shoot formation	biological_process	8	3	2493	12	71855	0.00725318
GO:0015675	nickel cation transport	biological_process	10	3	2493	12	71855	0.00725318
GO:0016118	carotenoid catabolic process	biological_process	11	3	2493	12	71855	0.00725318
GO:0016124	xanthophyll catabolic process	biological_process	12	3	2493	12	71855	0.00725318
GO:0048527	lateral root development	biological_process	8	8	2493	82	71855	0.00762216
GO:0016998	cell wall macromolecule catabolic process	biological_process	8	7	2493	66	71855	0.00784279
GO:0006855	drug transmembrane transport	biological_process	7	15	2493	219	71855	0.00996759
GO:0016132	brassinosteroid biosynthetic process	biological_process	9	9	2493	104	71855	0.0103251
GO:0051819	induction of tumor, nodule, or growth in other organism involved in symbiotic interaction	biological_process	7	2	2493	5	71855	0.0112199
GO:0006725	cellular aromatic compound metabolic process	biological_process	5	3	2493	14	71855	0.0113955
GO:0043693	monoterpene biosynthetic process	biological_process	10	3	2493	14	71855	0.0113955
GO:0030041	actin filament polymerization	biological_process	8	3	2493	14	71855	0.0113955
GO:0009963	positive regulation of flavonoid biosynthetic process	biological_process	8	6	2493	55	71855	0.0117781
GO:0010152	pollen maturation	biological_process	5	5	2493	40	71855	0.0120134
GO:0009964	negative regulation of flavonoid biosynthetic process	biological_process	8	5	2493	41	71855	0.0132999
GO:0015833	peptide transport	biological_process	8	9	2493	109	71855	0.0137654
GO:0030244	cellulose biosynthetic process	biological_process	11	9	2493	109	71855	0.0137654
GO:0006826	iron ion transport	biological_process	10	3	2493	15	71855	0.0138815
GO:0031640	killing of cells of other organism	biological_process	4	5	2493	42	71855	0.0146761
GO:0000271	polysaccharide biosynthetic process	biological_process	7	8	2493	92	71855	0.0147399
GO:0009934	regulation of meristem structural organization	biological_process	7	5	2493	43	71855	0.0161445
GO:0010268	brassinosteroid homeostasis	biological_process	8	9	2493	112	71855	0.0161991
GO:0009409	response to cold	biological_process	5	38	2493	758	71855	0.0164169
GO:0048544	recognition of pollen	biological_process	5	2	2493	6	71855	0.0164443
GO:0015976	carbon utilization	biological_process	3	3	2493	16	71855	0.0166506
GO:0002237	response to molecule of bacterial origin	biological_process	6	5	2493	44	71855	0.0177074
GO:0010089	xylem development	biological_process	7	12	2493	173	71855	0.0180702
GO:0009744	response to sucrose	biological_process	8	8	2493	96	71855	0.0186299
GO:0071554	cell wall organization or biogenesis	biological_process	4	11	2493	154	71855	0.0189291
GO:0006730	one-carbon metabolic process	biological_process	5	6	2493	61	71855	0.018959
GO:0071281	cellular response to iron ion	biological_process	8	7	2493	79	71855	0.0198759
GO:0009826	unidimensional cell growth	biological_process	7	24	2493	440	71855	0.0208774
GO:0010438	cellular response to sulfur starvation	biological_process	9	2	2493	7	71855	0.0224962
GO:0009715	chalcone biosynthetic process	biological_process	8	2	2493	7	71855	0.0224962
GO:0050691	regulation of defense response to virus by host	biological_process	8	2	2493	7	71855	0.0224962
GO:0031539	positive regulation of anthocyanin metabolic process	biological_process	7	2	2493	7	71855	0.0224962
GO:0010037	response to carbon dioxide	biological_process	6	3	2493	18	71855	0.023048
GO:0045337	farnesyl diphosphate biosynthetic process	biological_process	9	3	2493	18	71855	0.023048
GO:0006809	nitric oxide biosynthetic process	biological_process	8	3	2493	18	71855	0.023048
GO:0015812	gamma-aminobutyric acid transport	biological_process	7	3	2493	18	71855	0.023048
GO:0009817	defense response to fungus, incompatible interaction	biological_process	7	5	2493	48	71855	0.0249464
GO:0009636	response to toxic substance	biological_process	5	5	2493	48	71855	0.0249464
GO:0046686	response to cadmium ion	biological_process	7	36	2493	733	71855	0.0249589
GO:0035987	endodermal cell differentiation	biological_process	6	3	2493	19	71855	0.0266777
GO:0009617	response to bacterium	biological_process	7	12	2493	185	71855	0.0286177
GO:0009308	amine metabolic process	biological_process	6	2	2493	8	71855	0.029312
GO:0046323	glucose import	biological_process	12	12	2493	186	71855	0.0296629
GO:0009070	serine family amino acid biosynthetic process	biological_process	11	3	2493	20	71855	0.0305939
GO:0002215	defense response to nematode	biological_process	7	3	2493	20	71855	0.0305939
GO:0009682	induced systemic resistance	biological_process	9	4	2493	35	71855	0.0322004
GO:0015690	aluminum cation transport	biological_process	9	1	2493	1	71855	0.0346949
GO:0052324	plant-type cell wall cellulose biosynthetic process	biological_process	12	1	2493	1	71855	0.0346949
GO:0006792	regulation of sulfur utilization	biological_process	5	1	2493	1	71855	0.0346949
GO:0016125	sterol metabolic process	biological_process	7	9	2493	128	71855	0.0347019
GO:0045597	positive regulation of cell differentiation	biological_process	7	3	2493	21	71855	0.0347944
GO:0010015	root morphogenesis	biological_process	6	3	2493	21	71855	0.0347944
GO:0008285	negative regulation of cell proliferation	biological_process	7	5	2493	53	71855	0.0363456
GO:0051775	response to redox state	biological_process	4	2	2493	9	71855	0.0368315
GO:0051260	protein homooligomerization	biological_process	8	5	2493	54	71855	0.038952
GO:0034755	iron ion transmembrane transport	biological_process	11	3	2493	22	71855	0.0392762
GO:0015786	UDP-glucose transport	biological_process	9	3	2493	22	71855	0.0392762
GO:0010167	response to nitrate	biological_process	6	5	2493	55	71855	0.0416694
GO:0010431	seed maturation	biological_process	5	5	2493	56	71855	0.0444984
GO:0019748	secondary metabolic process	biological_process	4	6	2493	75	71855	0.0459947
GO:0044550	secondary metabolite biosynthetic process		5	92	2493	726	71855	0
