# Supplementary material for: Integrated physiological and weighted gene co-expression network analysis reveals the hub genes engaged in nitrate-regulated alleviation of ammonium toxicity at the seedling stage in wheat (Triticum aestivum L.)
Source: Front Plant Sci. 2022 Nov 17;13:1012966. doi: 10.3389/fpls.2022.1012966 (PMC9713819; doi:10.3389/fpls.2022.1012966)
Supplement: Supplementary file 3 [file DataSheet_3.xlsx]

## Sheet: Na vs Nr1
Table S3 The unique GO terms in Na/Nr1 group
GO_ID	GO_Term	GO_function	GO_class	S gene number	TS gene number	B gene number	TB gene number	pvalue
GO:0070361	mitochondrial light strand promoter anti-sense binding	NA	NA	1	624	4	71855	0.0342875
GO:0046537	2,3-bisphosphoglycerate-independent phosphoglycerate mutase activity	molecular_function	8	2	624	10	71855	0.00323533
GO:0072582	17-beta-hydroxysteroid dehydrogenase (NADP+) activity	molecular_function	7	2	624	12	71855	0.00469088
GO:0072555	17-beta-ketosteroid reductase activity	molecular_function	7	2	624	12	71855	0.00469088
GO:0070524	11-beta-hydroxysteroid dehydrogenase (NADP+) activity	molecular_function	7	2	624	12	71855	0.00469088
GO:0051087	chaperone binding	molecular_function	5	4	624	86	71855	0.00682412
GO:0016209	antioxidant activity	molecular_function	3	2	624	17	71855	0.00939269
GO:0033840	NDP-glucose-starch glucosyltransferase activity	molecular_function	8	1	624	3	71855	0.0258272
GO:0016859	cis-trans isomerase activity	molecular_function	5	1	624	3	71855	0.0258272
GO:0034046	poly(G) binding	molecular_function	9	1	624	4	71855	0.0342875
GO:0010181	FMN binding	molecular_function	7	3	624	84	71855	0.0370179
GO:0004458	D-lactate dehydrogenase (cytochrome) activity	molecular_function	7	1	624	5	71855	0.0426743
GO:0008720	D-lactate dehydrogenase activity	molecular_function	7	1	624	5	71855	0.0426743
GO:0019154	glycolate dehydrogenase activity	molecular_function	6	1	624	5	71855	0.0426743
GO:0005829	cytosol	cellular_component	6	68	624	5075	71855	0.000279055
GO:0005623	cell	cellular_component	3	6	624	223	71855	0.0137948
GO:0007623	circadian rhythm	biological_process	4	7	624	145	71855	0.000296067
GO:0010231	maintenance of seed dormancy	biological_process	6	2	624	11	71855	0.00393161
GO:0042752	regulation of circadian rhythm	biological_process	5	3	624	63	71855	0.0176097
GO:0010093	specification of floral organ identity	biological_process	5	2	624	28	71855	0.0245185
GO:0048236	plant-type spore development	biological_process	6	1	624	3	71855	0.0258272
GO:0048316	seed development	biological_process	5	4	624	129	71855	0.0265107
GO:0009269	response to desiccation	biological_process	6	2	624	33	71855	0.0332909
GO:0071456	cellular response to hypoxia	biological_process	6	1	624	4	71855	0.0342875
GO:0051596	methylglyoxal catabolic process	biological_process	7	1	624	5	71855	0.0426743
GO:0005976	polysaccharide metabolic process	biological_process	6	1	624	5	71855	0.0426743
GO:0040007	growth	biological_process	3	2	624	41	71855	0.0494201

## Sheet: Na vs Nr2
Table S3 The unique GO terms in Na/Nr2 group
GO_ID	GO_Term	GO_function	GO_class	S gene number	TS gene number	B gene number	TB gene number	pvalue
GO:0050826	response to freezing	biological_process	6	5	3058	18	71855	0.000748524
GO:0017110	nucleoside-diphosphatase activity	molecular_function	8	5	3058	21	71855	0.00159818
GO:0009877	nodulation	biological_process	6	5	3058	24	71855	0.00300218
GO:0008381	mechanically-gated ion channel activity	molecular_function	8	4	3058	18	71855	0.00620254
GO:0042538	hyperosmotic salinity response	biological_process	7	13	3058	144	71855	0.00874374
GO:0022618	ribonucleoprotein complex assembly	biological_process	8	2	3058	4	71855	0.0102574
GO:0016871	cycloartenol synthase activity	molecular_function	7	4	3058	23	71855	0.0151634
GO:0004252	serine-type endopeptidase activity	molecular_function	8	28	3058	433	71855	0.0197597
GO:0046524	sucrose-phosphate synthase activity	molecular_function	8	3	3058	15	71855	0.023865
GO:1903705	positive regulation of production of siRNA involved in RNA interference	biological_process	9	2	3058	6	71855	0.0242229
GO:0004814	arginine-tRNA ligase activity	molecular_function	7	2	3058	6	71855	0.0242229
GO:0006420	arginyl-tRNA aminoacylation	biological_process	13	2	3058	6	71855	0.0242229
GO:0009965	leaf morphogenesis	biological_process	6	10	3058	117	71855	0.0279129
GO:0009331	glycerol-3-phosphate dehydrogenase complex	cellular_component	6	3	3058	17	71855	0.0334907
GO:0006072	glycerol-3-phosphate metabolic process	biological_process	8	3	3058	17	71855	0.0334907
GO:0016757	transferase activity, transferring glycosyl groups	molecular_function	5	53	3058	962	71855	0.035332
GO:0015386	potassium:proton antiporter activity	molecular_function	12	3	3058	18	71855	0.0389483
GO:0016324	apical plasma membrane	cellular_component	5	4	3058	31	71855	0.0412647
GO:0000324	fungal-type vacuole	cellular_component	8	1	3058	1	71855	0.0425579
GO:0030445	yeast-form cell wall	cellular_component	7	1	3058	1	71855	0.0425579
GO:0044416	induction by symbiont of host defense response	biological_process	11	1	3058	1	71855	0.0425579
GO:0034099	luminal surveillance complex	cellular_component	4	1	3058	1	71855	0.0425579
GO:0070880	fungal-type cell wall beta-glucan biosynthetic process	biological_process	11	1	3058	1	71855	0.0425579
GO:0051083	'de novo' cotranslational protein folding	biological_process	6	1	3058	1	71855	0.0425579
GO:0000742	karyogamy involved in conjugation with cellular fusion	biological_process	8	1	3058	1	71855	0.0425579
GO:0045431	flavonol synthase activity	molecular_function	7	2	3058	8	71855	0.0427295

## Sheet: Na vs Nr3
Table S3 The unique GO terms in Na/Nr3 group
GO_ID	GO_Term	GO_function	GO_class	S gene number	TS gene number	B gene number	TB gene number	pvalue
GO:0004029	aldehyde dehydrogenase (NAD) activity	molecular_function	7	13	7784	56	71855	0.0059868
GO:0004604	phosphoadenylyl-sulfate reductase (thioredoxin) activity	molecular_function	7	2	7784	2	71855	0.0117339
GO:0031966	mitochondrial membrane	cellular_component	5	21	7784	124	71855	0.0256481
GO:0019877	diaminopimelate biosynthetic process	biological_process	10	6	7784	22	71855	0.0260728
GO:0005764	lysosome	cellular_component	8	26	7784	163	71855	0.028679
GO:0042646	plastid nucleoid	cellular_component	4	3	7784	7	71855	0.0317962
GO:0004802	transketolase activity	molecular_function	6	3	7784	7	71855	0.0317962
GO:0007142	male meiosis II	biological_process	8	3	7784	7	71855	0.0317962
GO:0019762	glucosinolate catabolic process	biological_process	9	2	7784	3	71855	0.03266
GO:0008419	RNA lariat debranching enzyme activity	molecular_function	10	2	7784	3	71855	0.03266
GO:0051059	NF-kappaB binding	molecular_function	8	2	7784	3	71855	0.03266
GO:0048306	calcium-dependent protein binding	molecular_function	5	2	7784	3	71855	0.03266
GO:0001822	kidney development	biological_process	6	2	7784	3	71855	0.03266
GO:0046739	transport of virus in multicellular host	biological_process	7	2	7784	3	71855	0.03266
GO:2000483	negative regulation of interleukin-8 secretion	biological_process	9	2	7784	3	71855	0.03266
GO:0003842	1-pyrroline-5-carboxylate dehydrogenase activity	molecular_function	7	2	7784	3	71855	0.03266
GO:0004070	aspartate carbamoyltransferase activity	molecular_function	7	2	7784	3	71855	0.03266
GO:0000248	C-5 sterol desaturase activity	molecular_function	7	2	7784	3	71855	0.03266
GO:1900057	positive regulation of leaf senescence	biological_process	10	4	7784	12	71855	0.0333586
GO:0030983	mismatched DNA binding	molecular_function	8	4	7784	13	71855	0.0441516
GO:0008453	alanine-glyoxylate transaminase activity	molecular_function	7	4	7784	13	71855	0.0441516
GO:0046577	long-chain-alcohol oxidase activity	molecular_function	7	3	7784	8	71855	0.0468419

## Sheet: Na vs Nn
Table S3 The unique GO terms in Na/Nn group
GO_ID	GO_Term	GO_function	GO_class	S gene number	TS gene number	B gene number	TB gene number	pvalue
GO:0004357	glutamate-cysteine ligase activity	molecular_function	7	3	10337	3	71855	0.00297649
GO:0008902	hydroxymethylpyrimidine kinase activity	molecular_function	7	3	10337	3	71855	0.00297649
GO:0008972	phosphomethylpyrimidine kinase activity	molecular_function	7	3	10337	3	71855	0.00297649
GO:0015114	phosphate ion transmembrane transporter activity	molecular_function	8	4	10337	6	71855	0.00503233
GO:0005545	1-phosphatidylinositol binding	molecular_function	7	11	10337	35	71855	0.00804135
GO:0005524	ATP binding	molecular_function	5	797	10337	5214	71855	0.0292786
GO:0003999	adenine phosphoribosyltransferase activity	molecular_function	8	4	10337	9	71855	0.029487
GO:0004324	ferredoxin-NADP+ reductase activity	molecular_function	7	4	10337	9	71855	0.029487
GO:0042802	identical protein binding	molecular_function	5	168	10337	1019	71855	0.0317826
GO:0004040	amidase activity	molecular_function	7	11	10337	42	71855	0.0319221
GO:0033897	ribonuclease T2 activity	molecular_function	10	6	10337	18	71855	0.0349189
GO:0080131	hydroxyjasmonate sulfotransferase activity	molecular_function	7	7	10337	23	71855	0.0379381
GO:0080132	fatty acid alpha-hydroxylase activity	molecular_function	5	3	10337	6	71855	0.0423936
GO:0004789	thiamine-phosphate diphosphorylase activity	molecular_function	6	3	10337	6	71855	0.0423936
GO:0008430	selenium binding	molecular_function	4	3	10337	6	71855	0.0423936
GO:0052793	pectin acetylesterase activity	molecular_function	7	4	10337	10	71855	0.0436519
GO:0006750	glutathione biosynthetic process	biological_process	9	3	10337	3	71855	0.00297649
GO:0009700	indole phytoalexin biosynthetic process	biological_process	8	3	10337	3	71855	0.00297649
GO:0009610	response to symbiotic fungus	biological_process	8	8	10337	19	71855	0.00312293
GO:0048268	clathrin coat assembly	biological_process	8	11	10337	35	71855	0.00804135
GO:0006664	glycolipid metabolic process	biological_process	8	7	10337	18	71855	0.00941141
GO:0000910	cytokinesis	biological_process	5	6	10337	15	71855	0.0137778
GO:0006108	malate metabolic process	biological_process	9	13	10337	49	71855	0.0186682
GO:0043069	negative regulation of programmed cell death	biological_process	8	10	10337	35	71855	0.022377
GO:0009734	auxin-activated signaling pathway	biological_process	6	54	10337	287	71855	0.0226231
GO:0006168	adenine salvage	biological_process	12	4	10337	9	71855	0.029487
GO:0080151	positive regulation of salicylic acid mediated signaling pathway	biological_process	9	4	10337	9	71855	0.029487
GO:0009739	response to gibberellin	biological_process	6	33	10337	166	71855	0.0321327
GO:0045176	apical protein localization	biological_process	6	3	10337	6	71855	0.0423936
GO:0009567	double fertilization forming a zygote and endosperm	biological_process	5	9	10337	34	71855	0.046764
GO:0019827	stem cell population maintenance	biological_process	4	7	10337	24	71855	0.0471161

## Sheet: Nr1 vs Nr2
Table S3 The unique GO terms in Nr1/Nr2 group
GO_ID	GO_Term	GO_function	GO_class	S gene number	TS gene number	B gene number	TB gene number	pvalue
GO:0046475	glycerophospholipid catabolic process	biological_process	9	3	1742	8	71855	0.000727028
GO:0030643	cellular phosphate ion homeostasis	biological_process	11	3	1742	10	71855	0.00150225
GO:0015688	iron chelate transport	NA	NA	2	1742	3	71855	0.00173377
GO:0009862	systemic acquired resistance, salicylic acid mediated signaling pathway	biological_process	6	4	1742	26	71855	0.0033612
GO:0055072	iron ion homeostasis	biological_process	11	5	1742	48	71855	0.00601113
GO:0006419	alanyl-tRNA aminoacylation	biological_process	13	3	1742	17	71855	0.00750032
GO:0004813	alanine-tRNA ligase activity	molecular_function	7	3	1742	17	71855	0.00750032
GO:0008198	ferrous iron binding	molecular_function	9	4	1742	33	71855	0.00804754
GO:0000293	ferric-chelate reductase activity	molecular_function	7	2	1742	6	71855	0.00825741
GO:0042807	central vacuole	cellular_component	8	4	1742	36	71855	0.0109417
GO:0005388	calcium-transporting ATPase activity	molecular_function	10	4	1742	38	71855	0.0132004
GO:0006435	threonyl-tRNA aminoacylation	biological_process	13	2	1742	9	71855	0.0188829
GO:0006422	aspartyl-tRNA aminoacylation	biological_process	13	2	1742	9	71855	0.0188829
GO:0004829	threonine-tRNA ligase activity	molecular_function	7	2	1742	9	71855	0.0188829
GO:0016765	transferase activity, transferring alkyl or aryl (other than methyl) groups	molecular_function	5	2	1742	11	71855	0.0279391
GO:0047750	cholestenol delta-isomerase activity	molecular_function	7	2	1742	12	71855	0.0329958
GO:0090353	polygalacturonase inhibitor activity	molecular_function	6	2	1742	12	71855	0.0329958
GO:0000247	C-8 sterol isomerase activity	molecular_function	7	2	1742	12	71855	0.0329958
GO:0004815	aspartate-tRNA ligase activity	molecular_function	7	2	1742	12	71855	0.0329958
GO:0006879	cellular iron ion homeostasis	biological_process	12	3	1742	30	71855	0.035508
GO:0009089	lysine biosynthetic process via diaminopimelate	biological_process	13	3	1742	31	71855	0.0386237
GO:0045927	positive regulation of growth	biological_process	6	2	1742	14	71855	0.0440685
GO:0010270	photosystem II oxygen evolving complex assembly	biological_process	9	2	1742	14	71855	0.0440685
GO:1901695	tyramine biosynthetic process	biological_process	8	1	1742	2	71855	0.0478991
GO:0004058	aromatic-L-amino-acid decarboxylase activity	molecular_function	7	1	1742	2	71855	0.0478991
GO:0016231	beta-N-acetylglucosaminidase activity	molecular_function	9	1	1742	2	71855	0.0478991
GO:0006040	amino sugar metabolic process	biological_process	6	1	1742	2	71855	0.0478991
GO:0008843	endochitinase activity	molecular_function	8	1	1742	2	71855	0.0478991
GO:0046470	phosphatidylcholine metabolic process	biological_process	9	3	1742	34	71855	0.0487698

## Sheet: Nr1 vs Nr3
Table S3 The unique GO terms in Nr1/Nr3 group
GO_ID	GO_Term	GO_function	GO_class	S gene number	TS gene number	B gene number	TB gene number	pvalue
GO:0051865	protein autoubiquitination	biological_process	12	14	6557	64	71855	0.00163163
GO:0030795	jasmonate O-methyltransferase activity	molecular_function	8	6	6557	22	71855	0.0119202
GO:0030095	chloroplast photosystem II	cellular_component	8	8	6557	36	71855	0.0141761
GO:1901401	regulation of tetrapyrrole metabolic process	biological_process	7	2	6557	3	71855	0.0234589
GO:0048529	magnesium-protoporphyrin IX monomethyl ester (oxidative) cyclase activity	molecular_function	7	2	6557	3	71855	0.0234589
GO:0051938	L-glutamate import	biological_process	11	4	6557	13	71855	0.0252924
GO:0043091	L-arginine import	NA	NA	4	6557	13	71855	0.0252924
GO:0008266	poly(U) RNA binding	molecular_function	9	8	6557	41	71855	0.0298637
GO:0009787	regulation of abscisic acid-activated signaling pathway	biological_process	8	5	6557	20	71855	0.0305927
GO:0000304	response to singlet oxygen	biological_process	7	3	6557	9	71855	0.0419346
GO:0045893	positive regulation of transcription, DNA-templated	biological_process	9	49	6557	422	71855	0.0487994
GO:0009654	photosystem II oxygen evolving complex	cellular_component	6	9	6557	53	71855	0.0490812

## Sheet: Nr1 vs Nn
Table S3 The unique GO terms in Nr1/Nn group
GO_ID	GO_Term	GO_function	GO_class	S gene number	TS gene number	B gene number	TB gene number	pvalue
GO:0016602	CCAAT-binding factor complex	cellular_component	7	10	8850	34	71855	0.0063398
GO:0052325	cell wall pectin biosynthetic process	biological_process	9	6	8850	15	71855	0.00646556
GO:0010345	suberin biosynthetic process	biological_process	8	13	8850	52	71855	0.00900066
GO:0015297	antiporter activity	molecular_function	7	20	8850	96	71855	0.0123614
GO:0047274	galactinol-sucrose galactosyltransferase activity	molecular_function	8	6	8850	17	71855	0.0128689
GO:0034707	chloride channel complex	cellular_component	7	8	8850	27	71855	0.0134468
GO:0010434	bract formation	biological_process	6	3	8850	5	71855	0.0153982
GO:0010254	nectary development	biological_process	5	3	8850	5	71855	0.0153982
GO:0005955	calcineurin complex	cellular_component	5	4	8850	10	71855	0.0261245
GO:0004723	calcium-dependent protein serine/threonine phosphatase activity	molecular_function	10	4	8850	10	71855	0.0261245
GO:0019538	protein metabolic process	biological_process	6	9	8850	36	71855	0.027414
GO:0046338	phosphatidylethanolamine catabolic process	biological_process	10	3	8850	6	71855	0.0279914
GO:0046184	aldehyde biosynthetic process	biological_process	6	3	8850	6	71855	0.0279914
GO:0048479	style development	biological_process	5	3	8850	6	71855	0.0279914
GO:0047499	calcium-independent phospholipase A2 activity	molecular_function	9	3	8850	6	71855	0.0279914
GO:0004622	lysophospholipase activity	molecular_function	8	3	8850	6	71855	0.0279914
GO:0048480	stigma development	biological_process	5	3	8850	6	71855	0.0279914
GO:0005775	vacuolar lumen	cellular_component	7	3	8850	6	71855	0.0279914
GO:0009938	negative regulation of gibberellic acid mediated signaling pathway	biological_process	9	6	8850	20	71855	0.0291839
GO:0009808	lignin metabolic process	biological_process	7	6	8850	20	71855	0.0291839
GO:0090440	abscisic acid transporter activity	molecular_function	5	4	8850	11	71855	0.0371259
GO:0080168	abscisic acid transport	biological_process	11	4	8850	11	71855	0.0371259
GO:0018131	oxazole or thiazole biosynthetic process	biological_process	7	2	8850	3	71855	0.0417685
GO:0048032	galacturonate binding	molecular_function	8	2	8850	3	71855	0.0417685
GO:0050113	inositol oxygenase activity	molecular_function	6	2	8850	3	71855	0.0417685
GO:0030472	mitotic spindle organization in nucleus	NA	NA	2	8850	3	71855	0.0417685
GO:0070330	aromatase activity	molecular_function	7	2	8850	3	71855	0.0417685
GO:0019310	inositol catabolic process	biological_process	8	2	8850	3	71855	0.0417685
GO:1990534	thermospermine oxidase activity	molecular_function	7	2	8850	3	71855	0.0417685
GO:0008160	protein tyrosine phosphatase activator activity	molecular_function	8	2	8850	3	71855	0.0417685
GO:0045892	negative regulation of transcription, DNA-templated	biological_process	9	57	8850	370	71855	0.0447087

## Sheet: Nr2 vs Nr3
Table S3 The unique GO terms in Nr2/Nr3 group
GO_ID	GO_Term	GO_function	GO_class	S gene number	TS gene number	B gene number	TB gene number	pvalue
GO:0004702	receptor signaling protein serine/threonine kinase activity	molecular_function	NA	21	4359	135	71855	6.64698e-05
GO:0047100	glyceraldehyde-3-phosphate dehydrogenase (NADP+) (phosphorylating) activity	molecular_function	8	4	4359	7	71855	0.000407951
GO:0005375	copper ion transmembrane transporter activity	molecular_function	10	5	4359	15	71855	0.00147176
GO:0009830	cell wall modification involved in abscission	biological_process	9	4	4359	10	71855	0.0021114
GO:0055070	copper ion homeostasis	biological_process	11	3	4359	6	71855	0.00388246
GO:0098656	anion transmembrane transport	biological_process	8	10	4359	63	71855	0.004445
GO:0010043	response to zinc ion	biological_process	7	13	4359	102	71855	0.0087955
GO:0009579	thylakoid	cellular_component	5	32	4359	339	71855	0.00926944
GO:0015680	intracellular copper ion transport	biological_process	8	2	4359	3	71855	0.0105917
GO:0015089	high-affinity copper ion transmembrane transporter activity	molecular_function	11	2	4359	3	71855	0.0105917
GO:1990135	flavonoid sulfotransferase activity	molecular_function	7	7	4359	42	71855	0.0124715
GO:0010007	magnesium chelatase complex	cellular_component	8	3	4359	9	71855	0.0142077
GO:0071423	malate transmembrane transport	biological_process	13	3	4359	9	71855	0.0142077
GO:0015131	oxaloacetate transmembrane transporter activity	molecular_function	9	3	4359	9	71855	0.0142077
GO:0047714	galactolipase activity	molecular_function	7	6	4359	34	71855	0.0153989
GO:0010115	regulation of abscisic acid biosynthetic process	biological_process	8	4	4359	17	71855	0.0170178
GO:0000015	phosphopyruvate hydratase complex	cellular_component	7	4	4359	17	71855	0.0170178
GO:0004634	phosphopyruvate hydratase activity	molecular_function	7	4	4359	17	71855	0.0170178
GO:1902459	positive regulation of stem cell population maintenance	biological_process	7	3	4359	10	71855	0.0193919
GO:0015198	oligopeptide transporter activity	NA	NA	9	4359	68	71855	0.0213279
GO:0070483	detection of hypoxia	biological_process	6	4	4359	19	71855	0.0251702
GO:0018171	peptidyl-cysteine oxidation	biological_process	10	4	4359	19	71855	0.0251702
GO:0055035	plastid thylakoid membrane	cellular_component	6	3	4359	11	71855	0.0254792
GO:0047012	sterol-4-alpha-carboxylate 3-dehydrogenase (decarboxylating) activity	molecular_function	7	3	4359	11	71855	0.0254792
GO:0052576	carbohydrate storage	biological_process	6	3	4359	11	71855	0.0254792
GO:0045815	positive regulation of gene expression, epigenetic	biological_process	9	3	4359	11	71855	0.0254792
GO:0009534	chloroplast thylakoid	cellular_component	7	32	4359	367	71855	0.0260022
GO:0019253	reductive pentose-phosphate cycle	biological_process	8	5	4359	29	71855	0.0287504
GO:0009812	flavonoid metabolic process	biological_process	5	6	4359	39	71855	0.0289228
GO:0047334	diphosphate-fructose-6-phosphate 1-phosphotransferase activity	molecular_function	8	3	4359	12	71855	0.0324681
GO:0015194	L-serine transmembrane transporter activity	molecular_function	9	3	4359	12	71855	0.0324681
GO:0016847	1-aminocyclopropane-1-carboxylate synthase activity	molecular_function	6	3	4359	12	71855	0.0324681
GO:0004353	glutamate dehydrogenase [NAD(P)+] activity	molecular_function	7	3	4359	12	71855	0.0324681
GO:0016851	magnesium chelatase activity	molecular_function	7	3	4359	12	71855	0.0324681
GO:0046688	response to copper ion	biological_process	7	3	4359	12	71855	0.0324681
GO:0033385	geranylgeranyl diphosphate metabolic process	biological_process	8	2	4359	5	71855	0.0325306
GO:0033521	phytyl diphosphate biosynthetic process	biological_process	9	2	4359	5	71855	0.0325306
GO:0046906	tetrapyrrole binding	molecular_function	5	2	4359	5	71855	0.0325306
GO:0015864	pyrimidine nucleoside transport	biological_process	9	2	4359	5	71855	0.0325306
GO:0019433	triglyceride catabolic process	biological_process	10	2	4359	5	71855	0.0325306
GO:0015858	nucleoside transport	biological_process	8	2	4359	5	71855	0.0325306
GO:0016630	protochlorophyllide reductase activity	molecular_function	7	2	4359	5	71855	0.0325306
GO:0000272	polysaccharide catabolic process	biological_process	7	3	4359	13	71855	0.0403463
GO:0016620	oxidoreductase activity, acting on the aldehyde or oxo group of donors, NAD or NADP as acceptor	molecular_function	6	3	4359	13	71855	0.0403463
GO:0004683	calmodulin-dependent protein kinase activity	molecular_function	9	12	4359	113	71855	0.0416545
GO:0009931	calcium-dependent protein serine/threonine kinase activity	molecular_function	9	12	4359	113	71855	0.0416545
GO:0051537	2 iron, 2 sulfur cluster binding	molecular_function	6	11	4359	102	71855	0.0452692
GO:0045550	geranylgeranyl reductase activity	molecular_function	5	2	4359	6	71855	0.0468547
GO:0035434	copper ion transmembrane transport	biological_process	11	2	4359	6	71855	0.0468547
GO:0010301	xanthoxin dehydrogenase activity	molecular_function	8	2	4359	6	71855	0.0468547
GO:0010329	auxin efflux transmembrane transporter activity	molecular_function	6	6	4359	44	71855	0.0485529
GO:0031977	thylakoid lumen	cellular_component	6	10	4359	91	71855	0.0490767

## Sheet: Nr2 vs Nn
Table S3 The unique GO terms in Nr2/Nn group
GO_ID	GO_Term	GO_function	GO_class	S gene number	TS gene number	B gene number	TB gene number	pvalue
GO:2000762	regulation of phenylpropanoid metabolic process	biological_process	7	11	6831	31	71855	7.90096e-05
GO:0008195	phosphatidate phosphatase activity	molecular_function	8	9	6831	36	71855	0.00551327
GO:1990137	plant seed peroxidase activity	molecular_function	6	8	6831	35	71855	0.015079
GO:0048759	xylem vessel member cell differentiation	biological_process	7	4	6831	12	71855	0.0216387
GO:0010608	posttranscriptional regulation of gene expression	biological_process	8	4	6831	12	71855	0.0216387
GO:0015927	trehalase activity	molecular_function	7	3	6831	7	71855	0.0224163
GO:0007231	osmosensory signaling pathway	biological_process	5	5	6831	18	71855	0.023139
GO:0033500	carbohydrate homeostasis	biological_process	7	5	6831	18	71855	0.023139
GO:0044205	'de novo' UMP biosynthetic process	biological_process	13	3	6831	8	71855	0.0333633
GO:1901562	response to paraquat	biological_process	6	3	6831	9	71855	0.0465722
GO:0008265	Mo-molybdopterin cofactor sulfurase activity	molecular_function	7	3	6831	9	71855	0.0465722
GO:0045485	omega-6 fatty acid desaturase activity	molecular_function	6	3	6831	9	71855	0.0465722

## Sheet: Nr3 vs Nn
Table S3 The unique GO terms in Nr3/Nn group
GO_ID	GO_Term	GO_function	GO_class	S gene number	TS gene number	B gene number	TB gene number	pvalue
GO:0006474	N-terminal protein amino acid acetylation	biological_process	11	8	2493	57	71855	0.000754696
GO:0010241	ent-kaurene oxidation to kaurenoic acid	biological_process	10	3	2493	8	71855	0.0020488
GO:0071369	cellular response to ethylene stimulus	biological_process	7	3	2493	9	71855	0.00299404
GO:0015675	nickel cation transport	biological_process	10	3	2493	12	71855	0.00725318
GO:0015099	nickel cation transmembrane transporter activity	molecular_function	10	3	2493	12	71855	0.00725318
GO:0009513	etioplast	cellular_component	7	3	2493	12	71855	0.00725318
GO:0004311	farnesyltranstransferase activity	molecular_function	7	3	2493	12	71855	0.00725318
GO:0016413	O-acetyltransferase activity	molecular_function	8	12	2493	161	71855	0.0107452
GO:0046554	malate dehydrogenase (NADP+) activity	molecular_function	7	2	2493	5	71855	0.0112199
GO:0006725	cellular aromatic compound metabolic process	biological_process	5	3	2493	14	71855	0.0113955
GO:0043693	monoterpene biosynthetic process	biological_process	10	3	2493	14	71855	0.0113955
GO:0016701	oxidoreductase activity, acting on single donors with incorporation of molecular oxygen	molecular_function	5	3	2493	14	71855	0.0113955
GO:0030041	actin filament polymerization	biological_process	8	3	2493	14	71855	0.0113955
GO:0008080	N-acetyltransferase activity	molecular_function	8	5	2493	41	71855	0.0132999
GO:0004602	glutathione peroxidase activity	molecular_function	5	3	2493	15	71855	0.0138815
GO:0009934	regulation of meristem structural organization	biological_process	7	5	2493	43	71855	0.0161445
GO:0010438	cellular response to sulfur starvation	biological_process	9	2	2493	7	71855	0.0224962
GO:0009715	chalcone biosynthetic process	biological_process	8	2	2493	7	71855	0.0224962
GO:0031539	positive regulation of anthocyanin metabolic process	biological_process	7	2	2493	7	71855	0.0224962
GO:0070402	NADPH binding	molecular_function	6	3	2493	18	71855	0.023048
GO:0009636	response to toxic substance	biological_process	5	5	2493	48	71855	0.0249464
GO:0035987	endodermal cell differentiation	biological_process	6	3	2493	19	71855	0.0266777
GO:0004144	diacylglycerol O-acyltransferase activity	molecular_function	9	5	2493	50	71855	0.0291838
GO:0015690	aluminum cation transport	biological_process	9	1	2493	1	71855	0.0346949
GO:0052324	plant-type cell wall cellulose biosynthetic process	biological_process	12	1	2493	1	71855	0.0346949
GO:0006792	regulation of sulfur utilization	biological_process	5	1	2493	1	71855	0.0346949
GO:0015083	aluminum ion transmembrane transporter activity	molecular_function	6	1	2493	1	71855	0.0346949
GO:0045597	positive regulation of cell differentiation	biological_process	7	3	2493	21	71855	0.0347944
GO:0022891	substrate-specific transmembrane transporter activity	NA	NA	6	2493	71	71855	0.0366761
GO:0051775	response to redox state	biological_process	4	2	2493	9	71855	0.0368315
GO:0034755	iron ion transmembrane transport	biological_process	11	3	2493	22	71855	0.0392762
GO:0016298	lipase activity	molecular_function	6	11	2493	173	71855	0.0396312
GO:0005451	monovalent cation:proton antiporter activity	molecular_function	11	4	2493	38	71855	0.041872
GO:0000975	regulatory region DNA binding	NA	NA	3	2493	23	71855	0.0440352
GO:0033612	receptor serine/threonine kinase binding	molecular_function	6	5	2493	56	71855	0.0444984
GO:0004714	transmembrane receptor protein tyrosine kinase activity	molecular_function	9	3	2493	24	71855	0.0490668
GO:2000021	regulation of ion homeostasis	NA	NA	3	2493	24	71855	0.0490668

[truncated: 1 more sheets: Shared GO terms]
