# Supplementary material for: Integrated physiological and weighted gene co-expression network analysis reveals the hub genes engaged in nitrate-regulated alleviation of ammonium toxicity at the seedling stage in wheat (Triticum aestivum L.)
Source: Front Plant Sci. 2022 Nov 17;13:1012966. doi: 10.3389/fpls.2022.1012966 (PMC9713819; doi:10.3389/fpls.2022.1012966)
Supplement: Supplementary file 4 [file DataSheet_4.xlsx]

## Sheet: Sheet1
Table S4 The identification FPKM information of all transcriptomic genes in each sample
gene_id	Na_1	Na_2	Na_3	Nr1_1	Nr1_2	Nr1_3	Nr2_1	Nr2_2	Nr2_3	Nr3_1	Nr3_2	Nr3_3	Nn_1	Nn_2	Nn_3
TraesCS1A02G000100	0.408756	0.313762	0.394356	0.237015	0.309652	0.546769	0.253704	0.544013	0.510801	0.332887	0.431851	0.148808	0.434381	0.358485	0.123604
TraesCS1A02G000200	0.37817	0.098233	0.372626	0.359403	0.137915	0.188449	0.359792	0.295535	0.399301	0.183134	0.719062	0.293794	0.42729	0.611398	0.275628
TraesCS1A02G000300	0.345462	0.958395	0.300828	0.431151	0.378833	0.370863	0.408999	0.284624	0.371371	0.198741	0.286853	0	0.278599	0.3539	0.265674
TraesCS1A02G000400	0.471816	0.445938	0.256842	0.291852	0.401768	0.397504	0.423806	0.423499	0.632407	0.378088	0.485989	0.240504	0.496862	0.385629	0.314823
TraesCS1A02G000500	0	0	0	0	0	0	0	0	0.225553	0	0	0	0	0	0
TraesCS1A02G000600	0.194426	0.103996	0.090857	0	0.072643	0.195473	0	0	0.18783	0	0.110699	0.112237	0.086728	0	0.124878
TraesCS1A02G000700	1.56747	2.16455	1.06352	1.06919	1.34825	0.882321	1.76163	2.15017	1.0265	1.71777	1.2866	1.23553	1.86647	1.54008	1.69366
TraesCS1A02G000800	0.137484	0.112293	0.017082	0.040148	0.087937	0.020664	0.013529	0.130831	0.048293	0.094064	0.15557	0.158865	0.331515	0.351144	0.181293
TraesCS1A02G000900	1.50824	1.12818	1.2585	1.30681	0.873282	1.28482	1.98961	2.13713	1.48582	1.85643	1.23095	0.916312	2.02585	1.45605	1.93638
TraesCS1A02G001000	0.456654	0.349516	0.436951	0.301596	0.309007	0.183093	0.397188	0.419811	0.305185	0.543831	0.56387	0.281326	0.579088	0.319548	0.569641
TraesCS1A02G001100	0.468757	0.192455	0.265289	0.281745	0.157594	0.220766	0.312474	0.213671	0.285136	0.39627	0.41148	0.242608	0.303931	0.271228	0.317569
TraesCS1A02G001200	0.101489	0.076585	0.170322	0.22857	0.659531	0	0.109395	0.318438	0.227543	0.122475	0.414346	0.360288	0	0.29887	0
TraesCS1A02G001300	0.396629	0.296424	0.580069	0	0	0	0	0.250858	0	0.357085	0.569035	0	0.244244	0	0
TraesCS1A02G001400	0.360644	0.366402	0.513604	0.364055	0.264694	0.190124	0.432959	0.335034	0.24544	0.310772	0.339302	0.328486	0.39796	0.255626	0.29057
TraesCS1A02G001500	0.341896	0	0.140139	0.34264	0.079709	0.009048	0.059864	0.160276	0	0.132364	0.183041	0	0.219779	0.123818	0.305569
TraesCS1A02G001600	0.391486	0.55267	0.23246	0.021144	0.11272	0.123681	0.035871	0.336298	0.045073	0.154425	0	0	0.554376	0.550491	0.296953
TraesCS1A02G001700	0.093881	0.407772	0.260204	0.252843	0.214647	0.130079	0.285849	0.421804	0.125386	0.064864	0.087892	0.145184	0.079077	0.132648	0.333134
TraesCS1A02G001800	1.75862	2.09326	2.91585	3.46015	3.16273	3.63835	3.64499	3.32461	3.83705	4.35385	4.69999	3.74106	4.36552	3.44057	5.20654
TraesCS1A02G001900	17.4014	16.4047	12.1013	18.9883	14.9432	16.4059	14.7116	17.1373	18.3927	16.6924	15.8139	16.2854	11.7138	14.9994	9.45192
TraesCS1A02G002000	4.0854	4.59032	4.59692	4.56021	4.19124	4.75304	4.92349	4.54476	4.77734	6.59751	6.85856	6.05853	5.47339	4.71512	5.77909
TraesCS1A02G002100	2.23418	1.85085	2.04448	1.8067	2.40767	1.94522	2.46337	1.75325	2.17834	2.92719	2.99051	2.4777	2.96472	2.36408	2.97764
TraesCS1A02G002200	51.47	49.993	49.745	44.6462	54.1597	54.6266	55.8769	54.7566	49.6564	45.0216	37.1995	44.9412	47.101	42.4661	44.0278
TraesCS1A02G002300	1.42479	1.29476	1.30804	1.64308	0.99916	1.33319	0.804919	1.36627	1.20885	0.999467	1.43646	1.23874	1.14179	0.445257	0.694415
TraesCS1A02G002400	0	0.15015	0	0.452057	0.075242	0	0	0.080436	0	0	0	0	0	0	0
TraesCS1A02G002500	16.8213	17.2367	17.5352	16.1961	13.719	15.8271	11.2121	13.8677	12.2648	13.2695	15.4487	14.5305	11.0224	14.0253	10.9629
TraesCS1A02G002700	9.60711	10.0421	10.7691	9.74823	8.113	9.29331	9.05638	7.92686	7.57859	11.47	11.6794	12.3711	10.5669	10.882	11.6726
TraesCS1A02G002900	0.0960065	0	0	0	0	0	0	0	0	0	0	0	0	0	0
TraesCS1A02G003000	0.060531	0.051051	0	0.134955	0.051544	0.244377	0.101217	0.115898	0.13799	0	0	0	0.101979	0	0.073878
TraesCS1A02G003100	0.277676	0.248627	0.326854	0.173457	0.187324	0.362403	0.390303	0.402616	0.202459	0.725952	0.465081	0.516709	0.839891	0.818281	0.763536
TraesCS1A02G003200	0	0	0	0	0	0	0.245422	0.152183	0.075502	0.245948	0.547065	0.520683	0.761001	0.836253	1.05859
TraesCS1A02G003300	0.163959	0.252345	0.092577	0.090653	0.191892	0.170517	1.08777	0.934787	0.37177	3.20335	2.96424	2.39559	2.77626	2.28898	2.41011
TraesCS1A02G003400	0.048186	0.244707	0.245445	0.113447	0.15858	0.146064	0.064735	0.126142	0.166007	0.24104	0.439809	0.201663	0.175797	0.290144	0.419585
TraesCS1A02G003500	0	0	0	0	0	0	0	0	0	0	0	0	0	0.176436	0.100684
TraesCS1A02G003700	0	0	0.099554	0	0	0	0.260872	0.097418	0	0.094197	0.323387	0	0	0	0.077754
TraesCS1A02G003800	0.94365	0.856344	0.842923	1.20733	2.51219	1.4198	2.25733	3.27251	3.09238	2.81947	3.42362	2.51735	3.92498	4.19115	5.38889
TraesCS1A02G004100	0.71314	0.704811	0.948613	0.73948	0.817253	0.808102	1.3198	0.681793	0.714106	1.14942	0.857796	0.69122	1.06404	1.2142	0.975287
TraesCS1A02G004126	0.002719	0.003033	0.006578	0.001991	0.002291	0.001438	0.002078	0.000584	0.002374	0.004518	0	0.002047	0	0	0.000596
TraesCS1A02G004200	11.0817	14.295	12.9011	13.5585	14.0319	14.8358	15.8483	15.7884	18.2317	18.2777	15.2156	13.8175	15.5493	14.9245	15.0349
TraesCS1A02G004400	0.129538	0.105958	0.112486	0.121559	0.109307	0.171636	0	0.107496	0	0	0	0.108162	0	0	0
TraesCS1A02G004500	0	0	0.082652	0	0	0	0.047388	0	0	0.103031	0	0	0	0	0
TraesCS1A02G004800	0	0.221934	0.299155	0.551935	0.178296	0.399708	0	0.571835	0.57532	1.22852	0	0.04287	1.83465	0	1.23322
TraesCS1A02G004900	0	0.045889	0	0.203689	0	0	0	0	0	0	0	0	0	0	0
TraesCS1A02G005000	0	0	0	0	0	0.017893	0.032211	0	0	0	0	0	0	0	0
TraesCS1A02G005100	1.27671	2.89211	4.15569	1.74852	2.53404	2.60326	3.27934	5.85808	3.46205	2.56419	2.06295	2.35275	1.41434	2.96477	1.90372
TraesCS1A02G005200	0	0	0.01956	0	0	0	0	0.019277	0	0	0.022755	0	0	0.015626	0.02648
TraesCS1A02G005387	0	0	0	0	0	0.034775	0	0	0	0	0	0	0	0	0
TraesCS1A02G005400	1.40309	0.929149	1.22087	0.708001	1.08014	0.497377	0.274932	0.722557	0.467642	0.299412	0.732368	0.314893	0.425616	0.415033	0.261295
TraesCS1A02G005500	1.44449	2.0555	1.80746	1.29793	2.10189	2.41514	1.97404	1.37345	1.70562	2.22692	1.47259	1.95444	1.55885	1.72004	1.71095
TraesCS1A02G005600	4.92538	4.45964	4.96051	4.66429	4.16523	5.076	4.89869	4.48408	4.68295	5.68211	5.55795	5.18566	5.67219	4.70576	4.79853
TraesCS1A02G005700	10.4746	6.82718	8.47521	8.2906	12.1544	11.8354	10.6645	10.7539	10.8703	10.781	9.06196	9.76381	13.8396	11.5703	12.1951
TraesCS1A02G005800	9.14444	9.74315	10.2959	11.5416	9.0177	9.74798	10.6596	12.008	11.4593	16.1929	16.7841	16.3402	15.4266	16.4319	14.8428
TraesCS1A02G005900	21.9595	19.8395	23.55	19.752	19.3254	22.1318	20.5886	23.2885	20.2061	22.4519	23.4043	21.1256	17.5393	24.0602	18.2103
TraesCS1A02G006000	0.904976	1.0456	1.09854	1.03296	0.633953	1.3493	1.09283	1.0455	0.76486	1.11026	1.2235	1.16568	0.664413	0.792334	0.440394
TraesCS1A02G006200	0	0	0	0.043686	0.019821	0	0	0	0	0	0	0	0	0	0
TraesCS1A02G006300	0.137984	0.160309	0.151261	0.079471	0.053973	0.11978	0.198177	0.199453	0.406559	0.035271	0.130959	0.018547	0.017629	0	0.030872
TraesCS1A02G006500	0	0.039157	0	0	0	0	0	0	0	0	0	0	0	0	0
TraesCS1A02G006700	0	0	0	0.023306	0	0	0	0	0	0	0	0	0	0	0
TraesCS1A02G006800	0.134744	0.052479	0.1151	0.155708	0	0.047112	0.074543	0.036155	0.125519	0.034461	0.042676	0.080134	0	0	0
TraesCS1A02G006900	0	0	0	0	0	0	0	0	0	0	0.082407	0.070156	0	0	0
TraesCS1A02G007000	0	0	0	0	0	0.094505	0	0	0.131625	0.06293	0	0	0.105748	0.134864	0.119083
TraesCS1A02G007300	0	0.048476	0	0	0.146832	0	0	0	0	0	0	0	0	0	0
TraesCS1A02G007344	0	0	0.051206	0.080923	0.029101	0.136388	0	0	0	0	0	0	0	0	0
TraesCS1A02G007500	25.4579	20.2306	22.0297	19.5183	23.927	22.7903	21.858	22.176	22.6219	19.35	17.5799	17.8387	18.8561	18.0104	19.3111
TraesCS1A02G007900	17.6398	14.0442	14.5569	14.4704	13.0301	15.2771	10.8063	11.7843	14.5553	4.96366	8.14714	4.60102	7.82182	6.07082	6.21083
TraesCS1A02G008000	0.355774	0.023055	0.040039	0.155433	0	0	0.211374	0.097419	0.17234	0.047438	0	0	0	0	0
TraesCS1A02G008100	0.156466	0.176318	0.15291	0.074581	0.148022	0.155121	0.146614	0.08065	0.311754	0.121654	0.139863	0.127552	0.182026	0.154323	0.066806
TraesCS1A02G008200	0	0	0	0	0	0	0	0	0	0	0.40982	0	0	0	0
TraesCS1A02G008300	0	0	0	0	0	0	0	0	0	0	0	0	0.009801	0	0
TraesCS1A02G008400	0	0	0	0	0	0	0	0	0	0.044182	0	0	0	0	0.038947
TraesCS1A02G008500	0.210803	0.035558	0.07497	0.039423	0.125654	0.063843	0.161092	0.110107	0.23909	0.314977	0.130123	0.147083	0.621011	0.296161	0.199595
TraesCS1A02G008900	0	0	0	0	0	0	0.15018	0	0	0	0	0	0.362741	0	0
TraesCS1A02G009000	6.93589	5.39034	6.04858	7.22197	7.55961	6.53195	5.7536	4.9946	6.73512	6.49308	5.69688	5.29788	4.96355	6.2486	5.99253
TraesCS1A02G009100	3.81024	3.16426	3.77755	3.04605	4.31911	3.6316	4.67157	3.77097	3.4578	3.99644	3.06358	3.34071	4.35774	3.25547	2.91136
TraesCS1A02G009200	6.64725	5.16237	6.26217	4.92134	6.85558	6.24751	7.32167	5.34677	5.47478	7.1102	5.04268	5.00053	6.50173	6.80699	4.93959
TraesCS1A02G009300	0.714023	0.6223	0.674409	0.589303	0.677566	0.787359	0.766976	0.602849	0.559168	0.863797	0.937913	0.815373	1.04293	1.00963	1.07077
TraesCS1A02G009320	0	0	0	0	0	0	0	0	0	0	0	0.044552	0	0	0.132197
TraesCS1A02G009700	0.051279	0.095281	0.097412	0.053007	0.120251	0.209898	0	0.049232	0	0	0	0.049353	0	0.039057	0.082148
TraesCS1A02G010200	2.35171	2.66902	1.83476	1.99705	1.34486	1.27826	2.22649	3.18309	2.67382	2.99029	3.2136	3.4207	4.68107	4.73212	3.2783
TraesCS1A02G010300	0.80109	0.686158	1.14944	1.10176	1.20399	0.967685	1.31851	1.08421	0.643602	1.33743	1.0479	1.14485	1.25598	1.03957	0.95069
TraesCS1A02G010400	0.367237	0.30812	0.393807	0.353824	0.200933	0.353112	0.223321	0.304994	0.126524	0.43469	0.395591	0.483936	0.394934	0.616464	0.586694
TraesCS1A02G010700	0.202803	0	0	0	0	0	0	0	0	0	0	0	0	0	0
TraesCS1A02G011100	1.63478	2.03233	1.89354	1.87049	1.84619	2.23274	2.38082	2.18573	2.01787	3.34411	1.56907	2.09589	2.58394	3.11242	3.25425
TraesCS1A02G011200	1.30996	1.36234	1.69218	1.56124	1.78492	1.43671	1.74168	1.38174	1.40402	1.82476	1.7497	1.84435	2.10224	1.87498	1.64482
TraesCS1A02G011400	0	0	0	0.06094	0	0	0.050146	0	0	0.134999	0	0.113646	0	0	0
TraesCS1A02G011500	1.1284	1.32044	1.05868	1.9409	1.2663	2.3807	3.47224	1.84032	4.14803	1.57579	1.36227	2.39497	1.87572	2.16496	2.91557
TraesCS1A02G011600	9.49951	12.1206	15.025	13.8482	14.8329	11.5964	12.1675	13.6135	14.2027	12.3561	10.2537	12.6273	11.0186	8.36356	10.0595
TraesCS1A02G011700	0.073261	0.130031	0	0	0	0	0.089409	0.119127	0.172764	0.10083	0.157489	0.238837	0.097175	0.215522	0.031804
TraesCS1A02G011800	1.81344	1.22004	1.96392	2.56284	3.37949	3.0662	3.02662	3.11115	2.69705	3.59214	3.48077	2.97297	3.6543	3.20382	3.82827
TraesCS1A02G011900	1.08761	0.849457	1.20993	1.19691	0.851722	0.748814	0.768251	0.77114	0.745396	0.514336	1.26058	0.697795	0.77884	0.522607	0.837408
TraesCS1A02G012000	0.672421	0.700933	0.609782	0.393149	0.393944	0.512975	0.376031	0.802766	0.41029	0.683497	0.614965	0.775483	0.579058	0.540904	0.511865
TraesCS1A02G012100	0	0.149359	0	0.082109	0.133946	0.134084	0	0.271996	0	0.14686	0.136321	0.147408	0.035101	0.125111	0.088591
TraesCS1A02G012200	0	0	0	0	0	0.112852	0	0	0	0	0	0	0	0	0.144987
TraesCS1A02G012400	0.421095	0.566818	0.37603	0.633857	0.779982	0.430556	0.204458	0.325682	0.334137	0.174405	0.118125	0.066602	0.193557	0.054045	0.180912
TraesCS1A02G012500	3.61804	3.71058	4.56698	4.37662	4.22528	4.5173	3.91098	4.31139	3.46098	4.28007	4.04653	4.46768	4.07632	4.52296	4.50895
TraesCS1A02G012600	33.1631	53.1767	35.8865	90.2545	49.0436	65.3922	71.6273	67.52	77.2028	51.011	64.1233	60.2258	90.1222	65.3451	75.8285
TraesCS1A02G012700	5.98695	4.08471	4.85382	6.09704	5.36827	3.23491	6.19069	8.21819	8.5926	6.52669	6.84565	7.37147	8.43568	7.15458	6.92966
TraesCS1A02G012800	5.75809	4.93464	5.18261	5.2497	4.18002	3.6314	3.96369	5.1685	5.5747	6.16414	6.22959	7.01432	10.2321	7.45587	7.97952
TraesCS1A02G012900	8.26585	8.53687	8.49816	6.60438	5.87444	6.6815	9.07226	10.9206	11.8756	11.0296	10.6539	9.85416	15.2141	11.0264	11.6633
TraesCS1A02G013000	2.49466	2.3171	2.73089	2.29906	1.44766	1.81145	2.53059	4.02409	3.18558	4.07032	6.1039	4.12915	8.10849	6.68849	6.52297
TraesCS1A02G013200	0	0	0	0	0.026793	0	0	0	0	0	0	0	0	0	0
TraesCS1A02G013500	0.555739	0.795994	0.501815	0.584447	0.201531	0.051508	0	0.653059	0.204922	0.078804	0.793534	0.235243	0.130757	1.36128	0.77894
TraesCS1A02G013600	0.828209	1.17975	1.12285	2.19687	1.65834	1.92806	2.20445	1.84725	3.74831	2.66099	2.16566	3.35999	2.39212	1.67397	1.88464
TraesCS1A02G013700	2.32634	2.55305	2.74823	2.5149	2.22317	2.66024	2.04972	1.86033	2.15958	3.36845	2.44081	2.10001	1.91754	2.16697	1.99537
TraesCS1A02G013800	15.4925	16.9565	15.4446	16.9918	15.0058	14.9543	14.6435	17.6187	16.5013	10.9737	11.6698	10.8287	9.67265	10.873	10.6932
TraesCS1A02G013900	26.2542	24.0651	36.7994	40.3042	36.9633	36.416	29.9265	39.7646	51.114	7.96711	6.40206	7.60918	0	0.158893	0.094878
TraesCS1A02G014100	0.551495	0.424828	0.430176	0	0	0	0	0	0	0	0	0	0	0	0
TraesCS1A02G014200	0	0	0	0	0	0.05917	0	0	0	0	0	0	0	0	0
TraesCS1A02G014400	0	0	0.052342	0	0	0.044494	0	0.051219	0.102598	0	0	0	0	0	0
TraesCS1A02G014800	0	0	0	0	0.098901	0	0	0.200661	0.777288	0.473882	0	0.202952	0.391348	0.656125	0.590873
TraesCS1A02G014900	0.461531	0.370787	0.656395	0.532779	0.366285	0.370296	0.659438	0.490723	0.660265	0.192803	0.375813	0.256557	0.104175	0.129229	0.089844
TraesCS1A02G015000	0.203097	0.206223	0.354669	0.130982	0.101837	0.059273	0.201156	0.133558	0.136674	0.113282	0.096418	0.325692	0.039567	0.099315	0
TraesCS1A02G015100	0.356037	0.658201	0.7001	0.259726	0.272074	0.263464	0.852591	0.333254	0.979134	1.31934	0.744439	1.02485	0.607346	0.466052	0.983027
TraesCS1A02G015200	9.00318	8.16512	8.74731	8.6671	9.65399	10.3255	9.87224	9.56387	9.52582	11.0358	11.4177	10.3428	12.4792	13.252	12.2256
TraesCS1A02G015300	31.7949	28.2052	31.1433	37.2927	32.5912	32.6059	31.4975	34.735	34.2069	26.5731	28.5875	28.6281	26.9676	27.3605	25.1697
TraesCS1A02G015400	16.1339	12.8585	12.0018	10.4218	18.468	16.3674	21.2902	15.8499	16.7874	22.023	15.1299	16.0246	18.0703	20.0283	20.3232
TraesCS1A02G015500	5.45828	3.58844	4.60438	9.68401	11.4318	11.0379	5.7661	6.90822	7.77468	3.73912	2.43702	2.72059	0.549533	0.335966	0.445099
TraesCS1A02G015600	66.8517	55.928	60.2667	83.288	91.142	88.5699	51.7535	63.3144	65.796	26.3907	23.4298	23.4666	6.15837	8.12872	7.61288
TraesCS1A02G015700	49.4375	48.1962	53.1645	66.0568	60.2249	62.0275	34.1608	47.4841	47.7041	22.6111	22.1602	23.3978	7.24361	6.61447	5.57643
TraesCS1A02G015800	7.64278	4.34422	9.89029	8.92817	6.38145	8.17672	3.80333	5.50049	5.3852	2.51267	2.75827	2.06332	1.29461	1.47971	1.2312
TraesCS1A02G015900	1.02805	1.2419	1.02465	1.3356	0.759411	0.63926	1.18275	1.02062	1.21109	1.7292	1.86732	1.49019	1.36216	1.26613	0.815295
TraesCS1A02G016000	0.374563	0.389061	0.969545	0.447701	0.436101	0.607979	0.226255	0.701467	0.35875	0.297689	0.551637	0.5835	0.047634	0.099873	0.009769
TraesCS1A02G016100	1.18729	1.77035	1.69244	1.14939	0.975788	1.32748	1.23828	1.21724	1.37786	1.29894	1.57247	1.78971	0.911027	0.765401	0.575633
TraesCS1A02G016200	0.522778	0.45667	0.519381	0.551544	0.395078	0.570025	0.607452	0.565209	0.42424	0.349132	0.670857	0.539953	0.630532	0.457688	0.89012
TraesCS1A02G016300	0.038318	0	0.102389	0.071916	0.032629	0.029012	0.087432	0.050096	0.100348	0	0	0.048943	0.128428	0.026783	0
TraesCS1A02G016400	0.030997	0.026205	0.09729	0.086361	0.097455	0.067103	0.349379	0.433229	0.199225	0.401847	0.60012	0.286048	1.11357	0.811189	1.3783
TraesCS1A02G016600	0.757634	0.624419	0.607773	0.259674	1.50617	0.847723	3.69691	3.59619	1.96388	4.12143	4.24514	4.26058	5.03791	5.47914	7.47112
TraesCS1A02G016800	47.7727	41.3113	59.6166	67.2878	57.7509	63.2532	28.9317	50.823	47.9072	7.51408	9.59706	12.6473	1.27607	1.21708	1.52071
TraesCS1A02G016900	12.3993	10.1463	11.9209	11.5661	10.4044	11.7717	9.72952	10.1808	9.43672	12.0972	12.9568	12.7042	12.6974	11.7683	11.7581
TraesCS1A02G017000	2.90619	2.31445	2.89445	2.9823	4.59065	3.46182	2.98083	2.98602	3.19786	3.37943	3.2476	3.5231	3.84663	3.74445	4.00961
TraesCS1A02G017200	0	0	0	0.014571	0	0	0	0	0	0	0	0	0	0	0
TraesCS1A02G017300	15.8376	14.1347	30.2969	19.5638	19.1103	22.5536	8.49985	16.7396	15.9355	2.25374	1.57024	2.7915	0.211189	0.115673	0
TraesCS1A02G017400	6.36063	7.1253	13.5671	7.82006	8.4596	5.14959	3.0943	3.28857	3.10517	0.75	0.291264	1.48528	0.075477	0	0
TraesCS1A02G017500	0	0.186175	0.06512	0.082859	0	0.033427	0.202428	0.230738	0.115617	0.329963	0.408781	0.269877	0.582118	0.938129	0.48154
TraesCS1A02G017600	0.087172	0	0	0.040901	0.037115	0	0	0.037988	0.038048	0	0	0	0.216911	0.119456	0.031693
TraesCS1A02G017700	0.433548	0.467795	0.248104	0.690707	0.588506	0.573178	0.991023	0.678931	2.15786	0.575617	0.824954	0.538071	1.94171	1.49817	0.597084
TraesCS1A02G017900	10.2624	9.97935	12.2118	11.4702	7.78323	8.59137	6.07185	10.484	11.9425	2.99883	4.63584	4.14565	0.657853	0.532355	0.163406
TraesCS1A02G018000	0.828021	1.76058	2.0974	1.60536	0.871595	1.36526	1.33918	1.76579	2.09822	0.527437	0.785863	0.671932	0	0.02916	0
TraesCS1A02G018100	0.042905	0.060485	0	0.095805	0.06178	0.033275	0.043796	0	0.102152	0	0	0	0.024798	0.031196	0
TraesCS1A02G018200	1.86425	3.26723	4.05874	3.95067	4.50992	2.391	9.42874	7.82571	7.66229	11.5124	16.1703	9.50344	10.3162	20.6468	13.9346
TraesCS1A02G018300	0.031638	0.081203	0.141913	0.072622	0.296159	0.061868	0.23221	0.193621	0.190545	0	0.189207	0.027842	0.126547	0.090371	0.110063
TraesCS1A02G018400	1.31442	1.05592	1.64089	1.13537	1.18039	1.04235	1.10088	1.61725	1.31857	1.69397	1.67334	1.70761	2.20979	1.60558	1.80088
TraesCS1A02G018500	0.358905	0.498907	0.433417	0.335794	0.369985	0.440354	0.516228	0.556016	0.517498	0.186962	0.077433	0.103872	0	0	0.032651
TraesCS1A02G018600	0	0.085546	0	0	0	0	0	0.069282	0.158468	0.050439	0.062611	0	0.03345	0.028663	0
TraesCS1A02G018800	0.436646	0.342632	0.366555	0.333704	0.148095	0.22756	0.166022	0.290504	0.276708	0.177211	0.23841	0.305815	0.106961	0.177977	0.103789
TraesCS1A02G018900	4.46781	4.2631	3.91572	4.55656	5.65301	5.03674	4.76537	5.358	5.81295	6.18473	5.18923	5.17462	5.94185	4.96391	5.14963
TraesCS1A02G019000	61.1102	58.502	59.3204	53.707	65.1296	66.9344	76.9644	64.2311	65.5759	57.4319	50.053	54.4339	51.193	54.0415	57.6191
TraesCS1A02G019200	4.80914	4.26147	4.40198	4.67393	6.19782	4.92508	5.21335	6.07755	5.38521	6.25733	5.93894	6.49414	6.94552	7.35064	7.48149
TraesCS1A02G019800	0	0	0	0	0	0	0	0	0	0	0.073074	0	0	0.059239	0.078295
TraesCS1A02G019900	0	0	0	0	0.11597	0	0	0.031785	0	0.045584	0	0	0	0	0.059848
TraesCS1A02G020000	153.262	102.982	102.62	64.2489	240.322	173.321	353.64	198.885	102.011	128.189	88.6463	108.509	73.1998	109.907	181.418
TraesCS1A02G020100	0.330839	0	0	0	0	0.223177	0.126411	0	0.836698	0.2971	0.333927	0	0	0	0.078767
TraesCS1A02G020200	0	0.048554	0.053955	0.113692	0	0	0	0.049802	0.050022	0	0	0	0	0	0
TraesCS1A02G020300	1.67092	1.80279	2.02048	1.39026	1.70161	1.84095	1.96683	1.93645	1.91253	1.75671	1.20758	2.02513	1.97888	1.48144	1.79753
TraesCS1A02G020400	2.76821	2.51525	2.65918	2.57511	2.40864	2.62223	3.63218	2.85531	2.27994	4.14469	4.03216	3.82739	4.01904	3.87065	3.58116
TraesCS1A02G020500	108.129	95.8232	95.8875	98.8945	113.633	115.102	131.338	109.066	109.863	133.479	115.734	132.68	125.358	136.129	123.898
TraesCS1A02G020600	3.33229	2.13743	3.39825	2.94321	3.76457	2.80504	2.7857	3.35855	2.83233	2.80815	2.69303	2.9975	3.19451	3.55051	3.13121
TraesCS1A02G020700	0.843993	0.85032	0.693799	0.687315	0.809814	1.0005	0.877811	1.09407	0.724121	1.21046	0.792926	0.564826	0.534671	1.07736	1.18824
TraesCS1A02G020800	8.9367	7.76598	15.9873	11.5147	5.48839	6.84534	3.85073	3.55117	5.59456	5.35568	4.69152	6.0728	3.54684	3.03598	4.03832
TraesCS1A02G020900	1.00516	0.713469	1.06927	0.850371	0.888169	1.26536	0.533348	1.49261	1.38526	0	0.477206	0.63084	0.526302	0.176579	0
TraesCS1A02G021000	0.246814	0	0	0	0	0	0	0	0	0	0	0	0	0	0
TraesCS1A02G021100	3.413	4.10746	3.57327	3.83931	2.84903	3.70634	3.28913	4.80075	5.30998	1.9278	2.07041	1.85361	2.2467	1.64817	1.79418
TraesCS1A02G021200	1.89494	1.86904	2.13995	2.7205	2.21532	2.44135	1.84936	2.24919	2.35903	1.15891	1.78701	1.46338	2.01934	1.56381	1.50647
TraesCS1A02G021300	0	0	0	0.135373	0.177844	0.252604	0.165473	0.077878	0	0	0	0.239813	0	0.053619	0
TraesCS1A02G021400	0.793111	1.83949	2.09623	4.84542	4.48921	4.91029	4.66163	13.2994	9.4438	4.66106	5.0444	10.0414	0.488025	0	0
TraesCS1A02G021700	0	0	0	0	0.014632	0	0.013131	0	0	0.03513	0.026517	0.014517	0.028641	0.041325	0
TraesCS1A02G021800	0.045653	0	0.023303	0.016368	0.044505	0.039525	0.066598	0	0.067652	0	0.071459	0.123861	0	0.063534	0.056804
TraesCS1A02G022000	0	0	2.44778	0	3.14054	2.47745	5.82194	3.51052	3.10864	2.77414	0	3.77798	4.03618	4.37409	6.27225
TraesCS1A02G022500	0	0.178151	0.360315	0.20073	0	0	0	0	0	0	0	0	0.243778	0	0
TraesCS1A02G022700	0	0	0	0	0	0	0	0	0	0.023623	0	0	0	0	0
TraesCS1A02G022800	0	0	0.047352	0	0	0	0	0	0	0	0	0	0.088774	0	0
TraesCS1A02G023000	0.788468	0.846679	0.737242	0.452162	0.588229	0.799692	0.563419	1.01904	1.04641	1.82635	1.63519	1.51141	0.954557	0.640172	0.617386
TraesCS1A02G023100	1.35563	1.34442	0.825966	1.07972	0.737167	1.07552	1.29136	1.60177	2.18511	1.39818	2.50686	2.73892	0.89038	0.989202	1.16836
TraesCS1A02G023200	0.712207	1.03707	0.619077	1.24846	1.18626	1.19742	1.12913	0.718906	0.882475	0.855317	1.05485	0.736854	1.15094	1.46084	1.29454
TraesCS1A02G023205	0.118337	0.039977	0.147416	0.071745	0	0.032538	0.177489	0.123944	0.056847	0.145658	0.069319	0	0.228741	0.117664	0.12768
TraesCS1A02G023300	1.82215	1.37121	1.73825	1.94916	3.53831	4.8599	4.77143	6.86817	5.50193	16.3418	6.40989	6.55813	9.14048	11.7126	6.47906
TraesCS1A02G023400	1.56211	1.45549	1.31559	1.30351	1.47462	1.65535	1.89481	1.91306	1.36878	2.6358	2.97394	2.06515	1.97602	2.13802	2.48998
TraesCS1A02G023500	0.104656	0.073073	0.138579	0.134219	0.185851	0.19584	0.109883	0.13146	0.067604	0.184688	0.338608	0.124966	0.173017	0.280911	0.123558
TraesCS1A02G023600	0.080503	0.050891	0.080177	0.083013	0.111268	0.057162	0.106975	0.074689	0.043936	0.066723	0.058916	0.1082	0.067091	0.047453	0.089818
TraesCS1A02G023700	1.26129	0.774927	0.399109	1.758	1.3704	0.74398	0.699391	0.732772	1.32036	0.738787	0.713594	0.739871	0.812402	0.532317	0.653086
TraesCS1A02G023800	4.89441	5.27744	4.88112	4.46269	5.23259	4.67808	4.61802	4.7877	4.64565	4.97389	4.86083	4.91305	4.80388	5.01187	5.66042
TraesCS1A02G024100	0	0	0	0	0	0	0	0.048971	0	0	0	0	0	0	0
TraesCS1A02G024200	0.45607	0.294138	0.188319	0.213403	0.288408	0.511201	0.437435	0.261509	0.481023	0.3895	0.387663	0.335194	0.351516	0.188161	0.27191
TraesCS1A02G024300	0.131364	0.287573	0.138427	0.729353	0.354029	0.927496	0.382313	0.172045	0.30867	0	0.169233	0.086029	0.164317	0	0
TraesCS1A02G024400	0.0415151	0.0324059	0.0255685	0.0384057	0.0658142	0.0588249	0.0380819	0.0613956	0.0980202	0.0172449	0.127827	0.0178146	0.0874288	0.0891829	0.0602682
TraesCS1A02G024500	1.14629	1.45673	0.940497	1.15579	1.50091	1.24704	1.51843	0.673459	0.062461	0.801175	0.872475	2.42568	2.61988	0.692852	0.880103
TraesCS1A02G024600	1.52971	1.15283	1.53606	1.43561	1.69216	1.37098	1.26399	1.9125	1.5035	1.30689	0.942443	1.99975	1.69709	1.06692	2.06955
TraesCS1A02G024700	3.19509	2.35514	3.25086	3.01335	3.69737	3.44756	3.70508	3.93084	3.3866	4.68658	4.43093	4.78724	4.71523	4.63293	5.68229
TraesCS1A02G024900	0.325299	0	0	0	0	0	0	0	0	0	0	0	0	0	0
TraesCS1A02G025100	9.04376	6.47059	8.57569	7.62749	10.0094	8.68687	8.9195	8.65996	8.04066	11.5121	8.18159	9.49045	12.0557	10.4722	10.6741
TraesCS1A02G025200	8.89961	8.86649	10.8082	10.2376	8.41137	10.0337	8.84003	9.54988	9.21564	8.95691	8.49897	8.75431	7.78407	9.01146	7.69276
TraesCS1A02G025500	1.49988	1.1226	1.60046	1.0275	0.752829	1.06531	1.77078	2.61366	2.04639	5.01859	5.42733	4.94109	2.35523	5.68016	3.02362
TraesCS1A02G025600	11.2956	9.35289	8.29723	7.89859	6.90941	7.43025	9.14215	11.3907	8.36266	17.293	23.6884	16.7365	15.4288	26.6658	17.4232
TraesCS1A02G025700	1.87163	1.56602	1.28344	1.20334	1.58372	1.81288	2.16746	1.37624	1.25929	1.79372	1.50957	1.60829	1.5344	1.4855	1.61269
TraesCS1A02G025800	2.85799	2.21743	3.07067	1.83019	2.4434	2.66438	2.10052	3.58246	2.78359	3.06085	3.1153	2.48087	1.04451	2.06442	2.12513
TraesCS1A02G025900	3.45274	3.83458	4.07697	4.00541	4.04602	4.63678	4.79208	4.45756	4.33742	5.51947	4.16787	5.33501	5.35773	4.97126	5.15994
TraesCS1A02G026000	1.22136	0.483703	1.07817	0.406373	1.22032	1.03	1.4628	1.16431	0.885629	0.805459	0.440174	1.54006	0.942267	0.400622	0.69067
TraesCS1A02G026100	0.138753	0.146558	0.203621	0.111915	0.327453	0.130569	0.426405	0.518573	0.477565	1.19414	0.864644	0.537163	0.91391	1.02926	0.830208
TraesCS1A02G026200	6.93166	6.1502	7.72176	6.54245	5.44214	6.45982	6.94344	8.10392	7.10776	17.2292	20.8868	17.9113	18.9594	30.3778	22.058
TraesCS1A02G026300	0.755249	0.860537	0.781433	0.975585	0.69181	0.903022	0.874031	0.757149	1.01947	0.601772	1.26016	0.765182	0.98758	1.00328	0.963846
TraesCS1A02G026400	5.66612	5.62678	5.97919	5.14434	5.29445	6.46311	7.03804	6.03196	4.14968	5.39598	5.73777	5.26227	4.83531	5.63886	6.88403
TraesCS1A02G026600	0	0.147967	0	0	0	0	0	0	0.052873	0	0.012892	0	0	0	0
TraesCS1A02G026700	0	0	0.396091	0	0	0.129012	0	0	0	0.151208	0	0	0	0	0.023466
TraesCS1A02G026800	0	0.126465	0	0.52912	0	0	0	0.149051	0	0	0	0	0	0	0
TraesCS1A02G026900	0.088948	0	0	0	0	0.096719	0	0	0	0	0.090535	0	0	0.250462	0
TraesCS1A02G027100	0	0	0.031023	0	0.03999	0.116351	0.174412	0.339662	0.14094	0.296891	0.254869	0.191905	0.075883	0.070451	0.238283
TraesCS1A02G027200	2.48004	1.56417	2.85884	2.47686	3.67999	2.42092	2.32248	2.1842	2.38021	2.04732	1.84205	1.91138	2.19085	3.6241	2.93148
TraesCS1A02G027300	8.73965	10.2866	11.7813	11.323	11.3002	11.8829	11.0987	11.4139	12.2293	13.1538	15.1297	11.8985	18.7638	18.8421	13.0768
TraesCS1A02G027500	2.58874	1.97092	2.66544	1.18069	2.25772	1.85669	1.17167	1.96482	1.5765	0.906752	0.905366	0.916345	0.912321	0.967925	0.630297
TraesCS1A02G027600	1.2002	0.688274	0.984457	0.73749	1.16326	1.12066	0.841306	0.655118	0.78278	0.199099	0.54824	0.364487	0.372288	0.412618	0.276849
TraesCS1A02G027700	0.157507	0.469788	0.323779	0.134401	0.116121	0.072749	0.144069	0.097882	0	0	0.126838	0.140777	0	0.087638	0.067159
TraesCS1A02G027800	0.092061	0.283452	0.152755	0.478489	0.491642	0.278158	0.153674	0.228042	0.081527	0.126639	0.079606	0.092777	0	0.052397	0.030691
TraesCS1A02G028000	0	0	0	0	0	0	0	0	0	0	0	0	0	0	0.058389
TraesCS1A02G028200	0.40933	1.17259	1.05633	0.253887	1.34761	0	0.206752	0.315147	0.45234	0	0	0	0	0	0.065731
TraesCS1A02G028400	0.162553	0.092211	0.144526	0.182254	0.068163	0.096905	0.122425	0.102161	0.061705	0.166159	0.141568	0.085922	0.166291	0.096857	0.216313
TraesCS1A02G028500	0.671981	0.42294	0.603242	0.377691	0.405975	0.852862	0.565683	0.359844	0.243612	0.640266	0.534327	0.624739	0.681066	0.551521	0.593422
TraesCS1A02G028600	0.839537	0.539457	0.591486	0.554193	0.909039	0.761676	0.830767	0.679244	0.863878	0.741017	0.769504	0.627475	0.676936	0.618185	0.564692
TraesCS1A02G028700	0.190136	0.314565	0.456022	0.218316	0.23003	0.25863	0.245903	0.150412	0.113365	0.016689	0.161457	0.173748	0.205053	0.118723	0.079773
TraesCS1A02G028900	1.55115	1.10288	1.706	1.09275	0.999068	0.904216	1.25454	1.18812	0.555767	1.31298	1.24194	0.945888	1.2898	1.18841	1.25693
TraesCS1A02G029000	0	0	0	0	0	0	0	0	0	0	0	0	0.305052	0	0
TraesCS1A02G029100	1.65221	1.90721	2.47515	2.13389	1.43196	1.89217	1.88343	1.61205	1.14638	1.83823	1.24413	1.72427	1.91548	1.81073	2.0639
TraesCS1A02G029200	2.65017	2.33527	2.71972	2.87949	3.87595	2.79955	3.76611	2.72311	2.32122	3.65068	2.43456	3.0165	3.83326	3.2557	2.80003
TraesCS1A02G029300	5.2412	4.72776	4.4735	5.09936	4.55765	3.83824	4.85657	4.12043	5.21627	8.81733	10.8003	7.08661	8.14599	14.051	8.98726
TraesCS1A02G029500	0.043538	0.03672	0	0.204135	0.036548	0.095736	0.033153	0.073336	0	0	0	0	0	0	0.123714
TraesCS1A02G029700	0.147359	0.035181	0.11146	0	0.144195	0.121969	0.248344	0.139494	0.110551	1.36005	1.20012	0.525988	0.794059	0.88184	1.27048
TraesCS1A02G029800	44.762	38.4538	43.5559	45.3247	41.7345	38.4467	43.3285	50.0291	48.7209	63.5853	72.4323	64.7273	72.0951	80.0656	62.6889
TraesCS1A02G029900	0.078691	0.032585	0.035677	0.187542	0	0	0.06122	0.033426	0	0	0	0.034997	0	0	0
TraesCS1A02G030000	0	0	0	0	0	0	0.06045	0	0	0.065039	0.228876	0.064702	0	0	0
TraesCS1A02G030100	0.63709	0.6983	0.621037	0.808398	0.638954	0.451956	0.510019	0.603516	0.408786	0.417533	0.476068	0.65299	0.541278	0.607774	0.389238
TraesCS1A02G030300	0	0.0102	0	0	0.031344	0	0	0	0	0	0	0	0	0.062968	0
TraesCS1A02G030500	4.96637	2.97891	4.06931	3.73041	5.69142	4.47146	5.76466	5.09216	4.23545	6.5898	5.1653	4.83032	6.31235	5.26259	5.07479
TraesCS1A02G030600	13.7314	11.0012	10.5047	12.0662	12.6789	14.6812	15.4031	16.3317	16.152	14.496	15.9744	12.6283	15.6355	16.7545	15.1531
TraesCS1A02G030700	0.836629	0.520064	0.634225	0.664837	0.637654	0.672743	0.639711	0.576365	0.782142	0.585604	0.308155	0.368728	0.51969	0.456574	0.459495
TraesCS1A02G030900	5.61184	5.2393	5.4565	5.65293	4.63598	5.09303	5.82435	4.09346	3.80951	3.94649	3.7069	3.74465	4.06095	3.93605	4.50629
TraesCS1A02G031000	0	0.0472	0.074769	0	0	0.103821	0.167248	0	0	0.092985	0	0.146689	0.047143	0.078933	0.26451
TraesCS1A02G031100	0	0.299061	0	0.053564	0	0	0	0.302252	0.341257	0.048101	0.059568	0	0.891085	0.368146	0.073007
TraesCS1A02G031200	4.05206	5.64993	5.60824	5.96065	4.49644	5.81295	4.91818	6.00274	6.31222	5.15852	6.12492	7.25384	6.84802	5.38483	5.29091
TraesCS1A02G031300	0.065455	0.07583	0.114935	0.067523	0.09133	0.069043	0.02115	0.11444	0.323458	0.017275	0.042684	0.036336	0.023976	0.014656	0.019982
TraesCS1A02G031400	0	0	0.064806	0	0	0	0.140363	0	0.158334	0	0	0.077687	0	0	0.155717
TraesCS1A02G031600	0.033431	0	0.103478	0.182	0	0.045507	0.126922	0.077906	0.051018	0	0	0.058418	0.06611	0.07077	0.067151
TraesCS1A02G031700	0.104576	0.078283	0.096561	0.163518	0.046053	0.143927	0.179029	0.153167	0.030357	0.072483	0.127576	0.060985	0.115093	0.172589	0.130666
TraesCS1A02G031800	0.019036	0.167985	0.032694	0.172996	0.175272	0.149115	0.250665	0.322877	0.283441	0.404931	0.80088	0.592615	0.700036	0.929168	0.787579
TraesCS1A02G031900	0	0	0	0	0	0	0	0.066194	0	0.037988	0	0.093338	0.078627	0	0
TraesCS1A02G032000	0	0	0.054332	0	0	0	0.046616	0	0	0	0	0	0	0	0
TraesCS1A02G032200	0	0	0	0	0	0	0	0	0	0.204131	0.505358	0.371194	0.644631	0.693133	0.399951
TraesCS1A02G032600	0	0	0	0	0	0	0	0	0	0.116715	0.048179	0.12246	0.039449	0.066169	0.198521
TraesCS1A02G032700	1.07166	0.567912	0.786031	0.724886	0.755992	1.06608	1.01488	1.00207	0.774834	0.95907	1.03375	0.750241	1.00469	0.982685	1.00893
TraesCS1A02G032900	0.040261	0.033835	0.142676	0	0.034283	0.090801	0.081608	0	0	0.031069	0.041273	0	0.127737	0.19788	0.249464
TraesCS1A02G033000	7.3676	6.84872	6.75528	6.9192	7.35651	7.6271	7.74726	7.76683	8.22979	7.21899	6.93035	6.46511	5.44894	7.09341	5.69232
TraesCS1A02G033100	10.0738	11.1007	10.3349	12.1579	11.2891	11.0082	11.8305	11.58	13.0296	12.4262	12.9296	13.1167	11.6656	11.1556	11.9291
TraesCS1A02G033200	11.0376	11.1542	12.2804	10.3655	10.2953	9.35168	7.98876	10.3525	8.97641	14.0579	15.7992	11.1984	10.5187	15.3118	11.7137
TraesCS1A02G033300	7.16944	5.52861	6.14213	7.18707	9.82267	6.93038	7.71796	7.59385	7.87444	6.58052	6.51667	8.24252	6.6879	8.48133	5.50077
TraesCS1A02G033500	0	0	0	0.177187	0.476879	0.465373	0.362281	0.600762	0.163052	0.744107	0.145168	0.242727	0.353791	0.276639	0.305352
TraesCS1A02G033501	0	0	0	0.029723	0	0	0	0	0	0	0	0	0	0	0
TraesCS1A02G033600	4.39928	3.67155	5.69239	5.14503	4.15369	5.26707	4.97215	3.98398	4.9305	17.3858	17.5174	17.7596	16.7866	14.1957	13.5258
TraesCS1A02G033700	1.04889	1.01091	0.979094	1.01207	0.796006	0.709426	1.11892	1.19228	1.09873	1.22454	1.44181	1.53235	1.65482	1.16192	1.51653
TraesCS1A02G033800	0.681658	0.855171	1.096	0.658172	1.2081	1.2863	0.769647	0.808496	0.382643	1.00145	0.656962	0.743607	0.869302	0.980659	1.06208
TraesCS1A02G034000	0.174732	0.193616	0.339962	0.302662	0.462991	0.16537	0.324563	0.164525	0.570332	0.964641	0.676978	0.693488	0.285247	0.297444	0.222212
TraesCS1A02G034100	0.697618	0.396326	0.706106	0.281841	0.92593	1.00872	1.02681	0.548836	0.670151	0.98044	0.739054	0.883791	1.39685	1.19713	1.00528
TraesCS1A02G034300	11.657	11.9941	12.1055	11.7865	11.4162	13.9884	14.1438	12.8867	13.6815	12.9904	12.8247	12.2828	13.1513	10.9405	13.8724
TraesCS1A02G034700	0.058448	0	0	0.118238	0.115044	0.30322	0.20429	0	0	0	0	0	0.212278	0.067258	0
TraesCS1A02G034900	0	0	0.039389	0	0	0	0	0	0	0	0	0.038638	0	0.062485	0
TraesCS1A02G035000	4.98603	4.22811	3.39635	3.67523	5.45161	5.45898	4.82654	4.40021	5.80227	4.47954	4.23606	4.24359	4.71707	3.7213	4.17629
TraesCS1A02G035100	11.0548	10.7413	12.5112	11.1371	10.5729	11.1629	8.7523	10.4681	9.60024	10.1578	10.2992	10.0223	4.59948	6.85545	4.49588
TraesCS1A02G035200	0.870391	1.20808	0.536571	1.45932	1.13362	0.832356	0.891549	0.934487	1.28351	0.636206	0.552204	0.667422	1.02894	0.844619	0.683166
TraesCS1A02G035300	0.954109	0.611473	1.43023	1.19305	1.14946	0.90269	0.842467	1.2296	1.25163	1.11911	1.04114	1.16979	1.02045	1.2019	1.63591
TraesCS1A02G035400	0	0	0	0.08569	0	0	0	0	0	0	0	0	0	0	0
TraesCS1A02G035500	0	0.278526	0.272326	0.130759	0.0342878	0.122496	0.0784251	0.121251	0.125146	0.074604	0.180951	0.233121	0.08792	0.120733	0.212417
TraesCS1A02G035600	25.1031	43.341	35.6352	34.2515	23.1641	26.3844	34.3938	46.9701	37.2519	30.6026	38.4738	37.0248	25.243	18.5379	17.5957
TraesCS1A02G035700	0.358727	0.538256	0.443263	0.515424	0.265333	0.323836	0.400304	0.398999	0.232304	1.02446	1.6282	1.17382	0.793528	0.850952	0.903848
TraesCS1A02G035800	164.079	144.538	146.709	132.482	183.235	174.964	201.167	164.279	179.107	151.379	132.981	128.978	146.458	157.72	162.333
TraesCS1A02G035900	2.63711	2.22268	2.69584	2.84267	3.07383	3.09982	2.69354	1.79641	1.80018	1.16661	1.27406	0.907461	0.865756	1.16633	0.99521
TraesCS1A02G036100	3.65816	4.30031	4.37491	5.08116	5.67213	4.56732	4.59531	4.52631	5.14686	4.48855	4.83708	4.7921	4.72208	3.4236	3.85256
TraesCS1A02G036200	0	0	0	0	0	0	0	0	0	0	0.076171	0	0	0	0.104759
TraesCS1A02G036300	2.1154	1.78356	2.14014	2.50136	2.64224	1.76786	2.72189	2.72318	2.00235	3.62307	3.40905	2.43861	2.85288	3.37835	2.99774
TraesCS1A02G036500	0.039197	0.038355	0	0.232748	0.038725	0.068498	0.104012	0	0.078551	0	0	0	0	0	0
TraesCS1A02G036600	0.288122	0	0	0	0	0	0	0	0	0	0	0	0	0	0
TraesCS1A02G036700	1.43902	0.980379	0.984107	0.572402	1.2922	1.67601	1.06351	1.36644	0.542862	1.00836	1.27389	1.0984	1.26182	0.604922	0.905946
TraesCS1A02G036800	0.145708	0.123034	0.151435	0.091263	0.331112	0.126771	0.166956	0.084763	0.169791	0.161444	0.096505	0.318491	0.189119	0.28981	0.176291
TraesCS1A02G037200	0.444661	0.19334	0.100642	0.053399	0	0	0	0	0.0997	0	0	0	0	0	0.124427
TraesCS1A02G037300	0.826471	0.978464	1.3251	0.805179	1.22589	1.19415	0.78627	0.743663	0.267717	1.09544	1.50325	1.1188	0.99067	0.511909	0.951457
TraesCS1A02G037400	0.221806	0.65291	0.644283	0.531487	0.259125	0.305019	0.381471	0.417048	0.629533	0.11321	0.17788	0.43025	0.273224	0.252966	0.192756
TraesCS1A02G037700	25.2074	23.6089	23.8717	22.085	17.9711	17.3432	16.8501	17.1144	14.5608	22.198	34.4579	25.6494	17.18	37.1453	18.587
TraesCS1A02G037800	47.3378	41.315	45.5489	42.532	37.9705	35.648	33.8698	31.0695	32.18	29.7391	44.8965	29.1157	21.3508	40.6353	24.3555
TraesCS1A02G037900	13.2599	15.1036	15.9736	17.6184	15.97	16.1858	18.5742	18.8007	22.897	18.1328	17.893	17.3816	16.1185	16.0513	16.8437
TraesCS1A02G038100	23.9671	13.5933	15.9709	14.4638	32.4911	23.8726	33.297	23.2482	27.0536	35.1723	25.8503	29.0883	38.3345	27.7549	29.219
TraesCS1A02G038200	120.16	65.2341	73.4081	66.9096	146.783	113.599	157.725	117.145	149.981	174.406	148.255	151.766	172.861	139.638	152.335
TraesCS1A02G038300	1.61635	0.892284	1.10858	0.711074	1.06972	0.747914	1.47588	0.84973	1.10289	0.674437	1.81364	0.722846	1.25512	1.41613	0.581241
TraesCS1A02G038400	4.04658	3.60927	4.26506	3.6066	4.01543	4.47058	4.32827	4.04347	3.56865	5.30606	4.7012	4.78354	4.85691	4.4595	4.82317
TraesCS1A02G038600	0.081986	0.117332	0.098384	0.028379	0.057851	0.034346	0.066443	0.112022	0.039599	0.28977	0.247468	0.266547	0.386217	0.351292	0.414697
TraesCS1A02G039100	3.10921	2.49937	2.68498	3.00298	3.49599	3.72856	3.40761	3.61151	3.39236	4.7996	4.16912	3.38362	3.64348	3.74416	4.01021
TraesCS1A02G039200	3.67089	3.96893	4.25887	4.01838	3.31915	4.58578	3.57434	3.99152	3.99948	4.18067	4.88093	4.22152	4.2606	4.37008	4.14813
TraesCS1A02G039300	0.767738	0.828428	0.821811	0.753794	0.68189	0.831239	1.17699	1.50577	0.851263	1.25073	0.951668	1.22677	1.38778	1.19974	1.55068
TraesCS1A02G039400	8.64396	6.84827	8.9576	8.32899	9.02266	7.95881	8.72482	7.12533	7.66617	7.50733	7.88935	7.03536	10.5211	7.97159	8.40557
TraesCS1A02G039800	0.682943	1.22415	1.25216	1.28849	0.452728	0.585903	1.99233	2.36503	2.46631	2.13121	2.92976	2.70924	2.38986	3.31877	3.32015
TraesCS1A02G039900	0	0.024348	0.039125	0	0	0.01376	0	0	0	0	0	0	0	0	0.021294
TraesCS1A02G040000	0.108305	0	0.096123	0.101634	0	0	0	0.159334	0.064369	0.17995	0	0.377837	0	0	0.075402
TraesCS1A02G040200	5.26074	8.03255	5.50482	5.27254	5.89562	4.39062	4.00075	3.37606	4.99831	4.40495	3.91132	4.69371	5.8147	2.87307	2.64177
TraesCS1A02G040300	14.6391	16.5109	16.3393	15.4879	9.54803	9.868	11.924	13.0607	17.478	8.08028	9.39577	8.97644	12.9049	8.25171	7.8755
TraesCS1A02G040400	7.54372	6.79336	7.93062	7.01026	6.64609	6.82193	7.04673	7.18945	6.59055	8.36352	7.37857	8.1744	9.08876	8.15088	8.93755
TraesCS1A02G040500	17.9837	10.2142	11.6263	10.4232	21.4613	16.117	16.6084	16.4456	14.8573	15.1682	12.8003	15.1894	17.7114	17.2445	15.2939
TraesCS1A02G040600	35.4514	35.9454	35.0578	31.3976	29.1074	30.9153	25.3649	27.1597	29.5359	27.399	31.1156	26.0948	30.6489	30.1392	29.5248
TraesCS1A02G040700	0	0	0	0.015333	0	0	0	0	0	0	0	0	0	0	0
TraesCS1A02G041000	1.58438	0.540668	1.53135	1.34885	0.206001	1.01918	1.42846	1.51203	0.852396	1.57763	0.70668	1.46551	2.43678	1.07901	1.23444
TraesCS1A02G041100	1.7544	1.55384	2.16118	1.64877	1.66957	1.68133	1.66812	1.66514	1.50771	0.870494	1.07707	1.04426	0.861221	1.09065	1.44291
TraesCS1A02G041200	0	0.265646	0.290888	0	0	0	0	0	0	0	0	0	0	0	0
TraesCS1A02G041300	94.1909	55.3941	61.1756	36.048	143.679	115.597	153.023	85.9048	62.2397	52.7313	34.3571	35.6196	52.4606	84.003	147.96
TraesCS1A02G041400	7.80199	2.95656	2.86756	4.47951	22.4677	15.2468	11.4629	11.0271	12.5047	3.43524	7.3644	2.88605	6.47788	10.5922	26.2799
TraesCS1A02G041500	0.156011	0	0	0.101754	0.186267	0.226191	0.198702	0.230482	0.476169	0.249562	0.578264	0	0	0.392402	0.625943
TraesCS1A02G041700	1.69094	1.50831	1.64696	1.35426	1.46373	1.90019	1.7792	3.83042	3.53444	5.14301	4.70772	7.11238	7.57804	5.03217	5.15545
TraesCS1A02G042100	0.393887	0.417915	0.352614	0.313193	0.405732	0.827598	0.259031	0.541594	0.334386	0.258282	0.174464	0	0.355104	0.290022	0.196272
TraesCS1A02G042500	0.6404	0.426879	0.305368	0.360916	0.592284	0.731345	0.548917	0.509171	0.275471	0.476307	0.538889	0.378165	0.652225	0.601656	0.664829
TraesCS1A02G042600	0.028249	0	0	0.005006	0.024226	0	0	0	0	0	0.010976	0	0.008955	0.003127	0
TraesCS1A02G042700	57.9494	78.6318	73.6233	105.239	60.9032	78.014	78.3481	70.8989	83.549	54.3577	57.8937	54.8791	59.8438	41.7954	49.2531
TraesCS1A02G042800	2.89483	3.02085	2.56921	3.03548	2.16345	3.83343	2.07179	2.66221	1.98745	1.40292	1.64412	1.04368	0.959366	0.998163	0.45232
TraesCS1A02G042900	0.380964	0.374611	0.37476	0.611466	0.670153	0.765917	0.723482	0.887562	0.569243	0.735368	0.689575	0.225604	0.577394	0.577248	0.643862
TraesCS1A02G043100	3.89835	2.51734	3.64101	3.74612	4.23765	5.15332	4.0979	4.47873	4.08484	4.3201	4.50929	4.5629	4.01056	3.25042	5.03855
TraesCS1A02G043200	13.9197	13.5779	15.2412	16.8698	14.5436	14.4969	12.871	15.5046	15.8244	13.2936	15.5307	14.354	11.9465	12.9871	11.2409
TraesCS1A02G043300	2.06577	1.38915	1.71098	1.79501	1.53476	2.47522	3.48254	2.71653	2.77939	2.16783	2.42645	2.23724	2.58464	2.07726	2.36532
TraesCS1A02G043400	1.58201	1.10905	1.11445	1.60591	1.74517	1.43826	1.45978	1.22044	1.21211	1.94213	1.71776	1.25359	1.83508	1.39349	1.58299
TraesCS1A02G043500	0	0	0	0	0	0	0	0	0	0.033464	0.082882	0	0	0.028458	0
TraesCS1A02G043600	12.972	11.5843	12.6593	11.8958	10.9768	13.2236	10.9933	11.4468	12.8448	11.3983	12.1594	11.7099	10.9742	12.3421	11.3066
TraesCS1A02G043700	0	0	0	0	0	0	0.091412	0	0	0	0	0	0	0	0
TraesCS1A02G043800	0	0.14681	0.148728	0	0	0.124043	0.059589	0.187412	0	0.161623	0	0	0.266726	0	0
TraesCS1A02G043900	9.1565	9.23372	8.56006	11.3335	9.14298	10.1925	5.47403	9.38687	10.5421	5.47838	3.99565	7.15814	1.00735	0.658755	0.353455
TraesCS1A02G044200	6.68448	4.49831	4.6984	7.16896	6.98144	6.32465	6.61791	4.63135	5.17121	4.6035	3.30364	2.851	3.81745	4.99949	4.90073
TraesCS1A02G044300	0.164437	0	0	0.157662	0	0	0.064196	0	0.146142	0	0	0	0	0	0.169389
TraesCS1A02G044500	11.2647	13.9087	12.7606	12.7033	13.7297	13.1411	14.3828	13.4675	11.2013	12.4522	11.8266	11.5405	12.4747	11.9105	11.9284
TraesCS1A02G044600	11.6708	14.2099	11.7986	11.8395	10.3893	12.5232	10.2221	14.8575	15.3098	11.5663	12.4005	12.4407	11.665	9.87982	8.30615
TraesCS1A02G044800	4.07764	4.72868	4.56612	4.52223	5.57427	4.76321	4.9524	5.28795	4.81022	4.56584	5.04964	5.23828	5.06403	4.68781	5.22096
TraesCS1A02G044900	0	0	0	0	0	0	0	0	0	0	0	0	0	0.070451	0
TraesCS1A02G045000	0.050823	0.457269	0.180408	0.200351	0	0.237774	0.150073	0.122291	0.240555	0	0	0.117122	0	0	0
TraesCS1A02G045300	6.58523	5.71508	6.14701	6.93878	6.2462	6.19328	6.35134	6.56725	6.56736	6.40127	6.15734	5.97266	5.514	4.83711	5.55028
TraesCS1A02G045400	12.6673	13.8792	11.5332	12.2007	12.7395	12.2477	12.7386	13.0124	14.748	14.1202	15.2959	13.8999	12.9109	12.9188	14.6608
TraesCS1A02G045700	74.1561	66.6904	65.3709	60.9878	63.4781	57.2353	59.9457	66.2893	83.5616	36.1903	40.9648	39.9169	47.5918	53.8991	51.9913
TraesCS1A02G045800	8.87349	12.2661	10.4809	8.56278	10.085	8.45403	7.11969	8.01998	8.94618	3.62093	3.47605	4.40187	4.13343	3.76974	3.94568
TraesCS1A02G046000	0	0	0	0.06757	0	0	0	0	0	0	0	0	0	0	0
TraesCS1A02G046100	0.363633	0.379928	0.259228	0.404531	0.492861	0.511063	0.534177	0.603014	0.564833	1.07446	0.485862	1.06155	1.13197	0.565086	1.1472
TraesCS1A02G046300	2.13725	1.95012	1.38749	2.01373	1.53053	2.19519	1.99268	2.13591	1.22959	1.56511	1.4982	1.16759	1.61149	1.94191	1.56472
TraesCS1A02G046400	0	0.07967	0.10063	0	0.096259	0	0.057832	0.032979	0	0.155637	0.095007	0.213954	0	0.200164	0.224939
TraesCS1A02G046500	10.1968	10.0502	9.73469	9.9144	9.81171	9.64926	9.81636	9.88546	8.95389	10.4981	11.4382	10.868	10.7209	10.5022	9.94077
TraesCS1A02G046600	10.461	10.9013	11.4599	10.7619	13.5453	14.1019	12.7147	10.418	13.2574	11.3822	9.5009	10.4388	8.96552	9.95268	10.8564
TraesCS1A02G046700	0	0.056749	0	0.094746	0.132774	0	0	0	0	0.056703	0.06504	0	0.109867	0	0.051688
TraesCS1A02G046800	3.70949	3.69819	4.52056	5.54224	3.79457	4.78043	4.34408	5.2374	4.36301	3.11978	2.78754	4.51561	4.03069	4.07235	3.73562
TraesCS1A02G046900	1.31337	0.765636	0.412599	0.881219	1.38688	1.2528	1.84198	1.03456	1.34077	1.26235	1.27729	0.961748	0.79112	0.77642	1.13672
TraesCS1A02G047000	17.9972	17.9432	17.8363	17.6932	18.8831	20.3407	21.4935	18.3858	15.1796	17.9341	17.6225	16.7823	15.6817	19.776	17.7518
TraesCS1A02G047200	0.455341	0.619453	0.593918	0.509439	0.704108	0.889604	0.80939	0.536705	0.637526	0.768163	0.81848	0.791074	1.00481	0.786061	0.995597
TraesCS1A02G047300	1.13117	1.44675	1.71908	1.06402	1.51859	1.13721	0.854002	0.928045	1.28648	0.204099	0.229745	0.213598	0	0.188019	0.113829
TraesCS1A02G047400	3.25409	3.97985	1.36395	1.25161	1.12546	0.699548	0.078575	0	0.357749	0.075211	0	0	0	0	0
TraesCS1A02G047500	3.40753	4.28573	3.64043	4.01935	4.02457	4.3955	3.94047	3.12286	4.86741	4.34812	3.89437	3.84691	2.99577	3.21678	3.74616
TraesCS1A02G047700	0.110165	0	0	0	0	0	0.042981	0	0	0	0	0	0	0	0
TraesCS1A02G048000	1.82634	1.88107	1.40124	1.71537	1.88256	1.71838	1.99406	1.68202	1.47154	0.651501	0.831303	0.485176	0.534164	0.688472	0.495247
TraesCS1A02G048100	5.08827	5.91812	6.92548	6.51935	3.79367	5.04852	3.74729	4.17912	4.63091	2.45974	4.44729	3.39562	1.52386	1.62109	1.41199
TraesCS1A02G048200	0.166439	0.080751	0.128224	0.135254	0.101547	0.072622	0.127715	0.03163	0.104548	0.060012	0	0	0.050372	0	0.052278
TraesCS1A02G048600	0.612168	0.424477	0.474457	0.359129	0.783233	0.832537	0.20563	0.447274	0.496325	0.526893	0.632949	0.844723	0.171493	0.25127	0.232804
TraesCS1A02G048700	51.182	47.2475	60.5782	46.3329	43.7675	41.901	23.9371	33.8884	37.9326	31.1445	36.78	28.2063	25.6678	31.2244	23.4046
TraesCS1A02G048900	1.35375	1.54144	1.2134	1.31177	0.775635	1.23243	0.71085	1.13517	0.952079	0.470271	0.090484	0.701958	0.230937	0.200839	0.270443
TraesCS1A02G049000	0.118634	0.297046	0.245733	0.426907	0.320899	0.284366	0.203606	0	0.314246	0.353654	0.235523	0.08035	0	0.094229	0.188628
TraesCS1A02G049100	41.7445	54.5483	50.4436	45.8561	54.6037	56.4895	111.077	75.0268	53.2071	59.8142	58.9692	70.0511	88.6046	99.585	88.0245
TraesCS1A02G049300	3.36846	2.50229	2.5913	2.82753	3.37599	3.20029	2.86833	2.69562	2.45001	3.90386	3.4145	3.14009	3.61433	3.33016	4.09799
TraesCS1A02G049600	2.76256	2.8594	3.48123	3.34263	2.8275	3.28673	1.36965	2.01799	2.43518	2.02652	2.52509	1.94949	1.78342	1.21384	1.30971
TraesCS1A02G049700	19.1196	20.1781	19.9901	19.3078	18.9814	20.6726	20.972	19.186	22.5115	21.7802	21.2655	20.2836	18.3722	15.8434	18.3463
TraesCS1A02G049800	0	0.089221	0.213294	0.116526	0.211801	0.151992	0.180258	0.23775	0.464147	0.364405	0.310565	0.301657	0.489277	0.359089	0.366438
TraesCS1A02G050100	11.7904	16.6201	16.1871	13.7272	10.5111	11.0282	15.958	19.074	17.7823	14.2232	15.436	16.0783	18.5181	18.6521	18.0229
TraesCS1A02G050200	1.68909	3.3949	2.45359	2.0338	0.891233	2.40502	0.515933	0.906762	0.958375	0.203889	0.082471	0.497886	0	0	0
TraesCS1A02G050300	0.713281	0.551362	0.578298	0.347948	0.43403	0.713704	0.825051	0.493744	0.597698	0.848392	0.756707	0.798055	0.436988	0.380639	0.419426
TraesCS1A02G050400	1.18822	1.36695	1.44758	2.01337	1.20894	0.907639	1.38569	1.50643	1.28258	1.57912	0.951866	1.0433	2.86233	2.62907	3.29358
TraesCS1A02G050600	18.9681	28.2696	33.2837	14.8281	11.8543	16.5511	7.74082	3.25104	3.6405	0.531565	0.299179	0	0	0	0
TraesCS1A02G050700	0.111059	0	0	0	0	0	0	0	0	0	0	0	0	0	0
TraesCS1A02G050800	1.12903	0.623808	1.42611	0.213563	0.907805	0.48027	0	0	0	0	0	0	0	0	0
TraesCS1A02G050900	0.593359	0.538912	0.2486	0	0.7994	0.604799	0.713935	0.30649	0.866483	0.232344	0.327376	0.104724	0.959086	0.392164	0.443819
TraesCS1A02G051000	0.117415	0	0	0	0	0	0.055939	0	0	0	0.080606	0	0	0	0
TraesCS1A02G051100	0.171037	0.143097	0.057009	0.139529	0.143313	0.048346	0.081559	0.092225	0	0.192989	0.109956	0.18716	0.198251	0.105902	0.106901
TraesCS1A02G051200	0.267085	0.227384	0.317843	0.339993	0.195356	0.354505	0.541284	0.29538	0.213044	0.538203	0.284015	0	0	0.742436	0.713727
TraesCS1A02G051300	12.0401	12.5799	13.1212	13.7239	15.7976	15.4246	16.3162	14.1765	13.9209	18.8369	20.5597	17.0634	19.2659	20.5977	20.4867
TraesCS1A02G051400	0.270435	0.254937	0.183581	0.13528	0.213014	0.174322	0.211436	0.263898	0.087739	0.334788	0.236053	0.337238	0.227501	0.51394	0.342036
TraesCS1A02G051500	15.1198	20.5269	18.6899	19.8291	12.4089	16.8122	13.0452	16.4672	19.8431	10.5396	12.4859	10.5332	12.0342	11.4299	10.4538
TraesCS1A02G051600	0	0.089697	0	0.099801	0	0	0	0	0	0	0	0	0.232158	0	0
TraesCS1A02G051700	123.259	131.251	134.826	143.588	126.573	130.114	118.809	147.739	157.657	190.258	210.064	178.673	175.308	212.181	155.336
TraesCS1A02G051800	113.895	116.948	108.527	96.0954	91.172	114.119	70.4663	71.1801	64.3562	22.8369	20.7278	24.9498	6.98784	5.14991	6.57573
TraesCS1A02G051900	22.7412	17.1884	21.8572	18.9629	21.2102	18.4491	21.8061	24.6286	20.2213	16.56	18.7176	17.458	21.4175	18.026	17.2737
TraesCS1A02G052100	0.962981	1.18032	1.10551	1.31562	1.97568	1.63088	1.00003	1.12464	0.907765	1.38723	1.17491	1.35024	1.47831	1.42168	1.74894
TraesCS1A02G052200	11.1904	10.3045	10.7328	9.4931	9.33878	10.9282	10.608	10.1047	7.11001	10.4845	9.18712	10.1095	10.2658	10.6134	11.4032
TraesCS1A02G052300	3.27478	2.58678	2.1838	1.91984	3.07634	2.66341	4.69994	2.63056	2.88439	3.60885	2.66206	2.97997	3.36257	3.6378	2.90075
TraesCS1A02G052400	0	0	0.064064	0	0	0	0	0	0	0	0	0	0	0	0
TraesCS1A02G052900	0.103715	0.177164	0.06876	0	0.087191	0.160752	0	0	0	0.175757	0	0.180248	0	0	0
TraesCS1A02G053000	0.256511	0.382807	0.625689	0.095624	0.224082	0.191611	0	0	0	0	0	0	0	0	0
TraesCS1A02G053100	0	0	0.290505	0	0	0	0	0	0	0	0	0	0	0	0
TraesCS1A02G053200	0.186554	0	0.160205	0	0	0.194404	0	0	0	0	0	0	0	0	0.256998
TraesCS1A02G053400	0.062853	0	0	0	0	0	0	0	0	0	0	0	0	0	0
TraesCS1A02G053600	0.094402	0.275027	0.285745	0.485018	0.297045	0.319295	0.124375	0.186247	0.288279	0.176716	0.271893	0.1685	0.320602	0.28059	0.123489
TraesCS1A02G053700	0.267131	0.261744	0.119105	0.163384	0.012555	0.246178	0.272506	0.901901	0	0	0	0.286176	0	0	0.477431
TraesCS1A02G054000	2.7879	2.44691	2.76544	3.41707	3.43911	3.07159	2.68711	2.41308	3.62657	2.68129	2.49134	3.28659	2.22371	3.54854	2.03489
TraesCS1A02G054300	2.44111	2.58957	2.67145	2.98607	2.74583	2.4596	2.56559	2.76762	2.55706	3.71829	4.10231	3.71916	3.79484	4.16309	4.15277
TraesCS1A02G054400	4.61041	4.79381	4.48564	4.71933	5.49799	6.09443	6.86427	5.5243	4.93569	6.56574	6.40843	6.46094	6.35652	7.81033	7.15297
TraesCS1A02G054500	0	0	0	0	0	0	0	0	0.021659	0	0.025894	0	0	0	0
TraesCS1A02G054700	0.117838	0	0.049139	0.132438	0.054874	0.071584	0.122195	0.013867	0.125526	0.177437	0.058113	0.025601	0.213569	0.102292	0.093134
TraesCS1A02G054800	0	0.034097	0	0	0	0	0	0	0	0	0	0.035449	0	0.011427	0.029502
TraesCS1A02G054900	1.73316	1.57984	2.2731	2.7111	2.58393	2.19725	2.83939	1.78057	1.91053	2.25949	2.45944	2.00438	2.15963	1.84474	2.54456
TraesCS1A02G055000	1.94144	1.60283	1.27749	2.01399	1.4609	1.87372	1.385	1.63311	1.6481	1.58161	1.91306	1.95563	1.66546	1.55279	2.46915
TraesCS1A02G055100	0.143738	0	0	0	0	0	0	0	0	0	0	0	0	0	0
TraesCS1A02G055200	9.07146	10.3766	10.6301	11.6546	10.3389	10.0967	11.4778	11.4596	10.7113	12.5942	12.0418	12.0238	12.3874	12.8364	11.5254
TraesCS1A02G055400	1.71767	1.48871	1.86831	1.7324	1.56427	1.21313	1.49989	1.47043	1.79635	2.31599	1.93094	2.07366	2.48453	2.22871	2.37842
TraesCS1A02G055500	0.054998	0	0.27303	0.263253	0.300964	0.206915	0.171047	0.123367	0	0.324434	0.12369	0	0.33867	0.261138	0.576311
TraesCS1A02G055600	0.186456	0.139703	0.071609	0.307937	0.192276	0.11419	0.099784	0.073551	0.035091	0.292507	0.312666	0.210485	0.233197	0.403029	0.191346
TraesCS1A02G055800	0.247947	0.145057	0.081404	0.167976	0.096506	0.170832	0.115891	0.089	0.116023	0.085905	0.086257	0.147601	0.179883	0.079936	0.150533
TraesCS1A02G055900	0.04263	0.093755	0.27142	0.080965	0.053496	0.058994	0.293973	0.089065	0.112974	0.095569	0.205646	0.075027	0.144845	0.260242	0.123399
TraesCS1A02G056000	0.239511	0	0.122923	0.141556	0.172864	0.132033	0.052528	0.064455	0.116504	0.093766	0.193988	0.034935	0.063536	0.183945	0.054844
TraesCS1A02G056100	0.406334	0.390843	0.35346	0.114473	0.133985	0.178312	0.384198	0.241573	0.502529	0.533851	0.333508	0.177205	0.060284	0.392166	0.293739
TraesCS1A02G056105	0.43482	0.334977	0.351539	0.312809	0.358542	0.311359	0.342581	0.325418	0.091335	0.20293	0.565735	0.364023	0.426065	0.476541	0.388704
TraesCS1A02G056200	0	0.221052	0	0	0.339993	0	0	0	0	0	0	0	0.377371	0.108683	0
TraesCS1A02G056400	0.628102	0.112595	0.489235	0	0.581832	0.314056	0.211194	0.968638	0.242537	0.802955	0	0	0	0.190718	0.794871
TraesCS1A02G056500	4.31925	4.11969	4.47238	4.28782	3.9045	5.08659	5.23792	4.79015	3.68119	5.60038	5.11935	5.00891	7.22151	4.72786	4.98262
TraesCS1A02G056600	21.6758	24.7614	25.0308	21.2138	24.2625	23.506	33.9296	29.0011	24.5509	21.5235	20.7715	22.4059	14.2073	18.5011	15.909
TraesCS1A02G056700	1.27229	1.75227	1.1336	1.63877	1.41512	0.949158	2.77747	2.33755	2.13307	4.91204	3.14214	5.02304	3.32388	6.93618	3.83862
TraesCS1A02G056800	3.37778	4.52837	3.32403	6.6883	5.26444	4.67495	7.72786	9.2262	8.96994	14.4927	20.1213	18.2296	20.7443	20.6671	22.0239
TraesCS1A02G056900	63.5796	87.7987	74.7652	129.264	75.9813	81.6129	82.2952	89.5363	109.999	124.967	131.697	139.254	161.931	134.756	135.622
TraesCS1A02G057100	1.00461	1.64727	1.14016	1.01318	1.06675	1.12733	0.785574	1.08908	1.25822	0.849117	0.461456	0.879957	0.61071	0.436329	0.765074
TraesCS1A02G057200	0.33488	0.198774	0.238114	0.400386	0.240568	0.193246	0.282305	0.0881237	0.196919	0.289257	0.712097	0.327412	0.573755	0.418133	0.338492
TraesCS1A02G057300	0.145813	0.342469	0.393811	0.345686	0.298479	0.329422	0.228486	0.418682	0.172343	0.161674	0.310793	0.137658	0.228604	0.262446	0.234455
TraesCS1A02G057400	0.036374	0.052502	0	0.034134	0	0	0.095086	0	0.031865	0.044586	0.037422	0.036886	0.021684	0.034882	0.079631
TraesCS1A02G057700	0.88987	1.95517	0.410483	0.935196	1.68067	1.07711	0.642098	1.95607	2.16154	1.31073	0.147578	1.19975	1.51603	1.1952	2.1126
TraesCS1A02G057800	0	0	0	0	0	0	0	0	0	0	0	0	0.033019	0	0
TraesCS1A02G057900	0.604861	0.467592	0.598164	1.45257	0.363382	0.53707	0.96213	1.24856	1.52228	0.996093	0.661558	1.35298	1.45805	1.30455	1.27552
TraesCS1A02G058200	0.113112	0.048619	0.143104	0.071999	0.081813	0.218231	0.134582	0.150253	0.032964	0.073858	0.117911	0.04989	0.064632	0.0543	0.069862
TraesCS1A02G058300	6.67557	5.01936	4.87492	5.03896	7.9254	6.8428	6.39537	7.57556	6.50407	5.92456	5.60838	6.16574	7.91024	7.44238	6.76873
TraesCS1A02G058400	11.3966	11.4858	10.7959	12.2546	14.5551	12.7082	15.8643	18.2981	19.0869	15.1709	17.417	17.3118	27.4778	20.271	22.7328
TraesCS1A02G058500	0	0.733857	0.297194	0	0.546225	0.38751	0.550975	0.784374	0.255738	0.897464	0.359909	0.702911	0.587007	0.624126	0.383486
TraesCS1A02G058600	2.54086	1.67118	1.7485	1.7231	2.41086	2.5798	3.81689	2.494	2.20871	3.61911	3.07615	2.83506	4.19797	3.5204	4.08104
TraesCS1A02G058700	1.24406	1.65818	1.65613	1.8207	1.5583	1.5402	1.66635	1.68365	1.53099	2.26883	3.17572	2.0071	1.8994	2.39399	2.08036
TraesCS1A02G058900	0.657458	0.166852	0.257641	0.329106	0.241987	0.587798	0.748679	0.490197	0.18706	0.254341	0.194442	0.236355	0.215732	0.27322	0.156803
TraesCS1A02G059100	19.5294	18.64	18.5677	16.9806	16.7861	16.7614	12.6152	15.1994	16.8512	9.63958	11.9039	9.92206	10.2691	10.4241	10.139
TraesCS1A02G059200	2.86788	2.47265	2.50291	3.37524	2.88906	3.46867	3.04541	4.18024	3.11331	3.74422	4.24788	3.91976	2.29328	3.41867	3.16724
TraesCS1A02G059500	0	0.031026	0	0	0.016705	0	0.014939	0	0	0.016298	0	0	0.032737	0.012975	0
TraesCS1A02G059600	0	0	0	0	0	0	0	0	0	0	0.039098	0	0	0	0
TraesCS1A02G060100	5.47171	4.67937	4.04514	4.25174	4.60607	4.5368	5.99904	3.92625	3.49266	3.68635	3.38677	3.33226	3.81023	3.36465	4.09065
TraesCS1A02G060200	4.27716	5.86079	5.09979	5.06104	4.49017	4.8907	3.96204	5.24361	5.20503	1.84581	2.23904	2.38876	0.359859	0.179176	0.283012
TraesCS1A02G060300	0	0	0	0	0	0	0	0	0	0	0	0	0	0.143538	0
TraesCS1A02G060500	0.178203	0.131567	0.204286	0.139069	0.134034	0.097522	0.180535	0.155316	0.187823	0.146992	0.020242	0.10388	0.443593	0.208996	0.269632
TraesCS1A02G060600	2.7225	1.58434	2.1574	2.60723	2.80642	3.83953	3.27412	2.62211	2.5235	2.59548	1.86077	2.26063	2.4254	2.36569	2.40957
TraesCS1A02G060700	12.321	7.80404	7.62749	11.1619	13.7866	13.0438	15.4512	13.7097	13.9619	21.3216	15.0307	15.5247	19.6382	16.0224	20.2952
TraesCS1A02G061500	0.045626	0.063407	0.04035	0.042715	0	0	0.056298	0.046394	0	0.050181	0.144926	0.105927	0.025623	0.094872	0.054584
TraesCS1A02G061600	0	0	0.046101	0	0	0	0	0	0	0	0	0	0	0	0
TraesCS1A02G061700	2.0593	2.41813	1.8201	2.75239	1.13738	1.50472	0.4759	0.92408	0.884376	0	0	0	0.110364	0.0571169	0.0239225
TraesCS1A02G062000	0	0	0.22878	0	0	0	0	0	0	0	0	0	0	0	0
TraesCS1A02G062100	24.0883	24.6627	20.5374	27.34	22.8705	26.2996	22.6259	26.4194	28.624	25.5185	24.7216	23.9746	27.1702	22.3361	22.6337
TraesCS1A02G062200	0.303143	1.47161	0.37055	0.656999	0.322579	0.977623	0.177172	0.161432	0.186308	0	0	0	0.29781	0.08139	0
TraesCS1A02G062400	0.882486	0.911022	1.56715	1.46213	1.28879	1.43535	1.33138	1.26351	1.36946	1.11175	1.27299	0.913474	1.33161	1.37691	1.41721
TraesCS1A02G062800	0	0.067629	0	0	0.061909	0.312357	0	0	0	0.111917	0	0	0	0	0
TraesCS1A02G063300	1.01701	1.74381	1.87535	1.27747	1.41335	1.8624	1.48849	1.22671	1.73036	0.932321	1.58382	1.61164	1.75548	1.06304	1.55231
TraesCS1A02G063500	1.00825	0.67398	1.51425	0.908898	0.765123	0.780738	1.9391	0.975174	0.480583	1.00118	1.1186	1.61458	1.22796	0.983657	1.60322
TraesCS1A02G063600	0.703502	1.07285	0.592029	0.744129	1.2442	0.66457	1.06221	0.581306	0.983758	0.745627	0.959439	0.992911	0.561208	0.518367	0.920597
TraesCS1A02G064000	13.3081	12.9182	11.5636	13.7417	16.3424	15.7331	17.5659	15.8032	19.2022	12.902	15.6769	13.026	18.2185	17.5386	15.8716
TraesCS1A02G064100	19.7031	22.531	22.3063	27.2766	26.7184	25.0464	27.7603	30.0759	30.8147	37.8939	37.8042	35.3357	40.4144	40.1244	42.9
TraesCS1A02G064800	0.404138	0.176984	0.220454	0.212362	0.41501	0.227237	0.312372	0.415485	0.18736	0.541736	0.429052	0.530768	0.542301	0.385421	0.341858
TraesCS1A02G064900	2.32031	1.73519	2.38675	3.13617	2.47129	3.02679	3.07548	4.18486	4.08046	6.39512	7.05184	6.40124	9.7844	7.76983	8.44957
TraesCS1A02G065000	0.104716	0	0.167429	0.101275	0.066698	0.11498	0.106888	0.158438	0.055303	0.074218	0.401248	0.110213	0.126008	0.075343	0.056161
TraesCS1A02G065200	1.98693	0.867016	2.15763	1.1315	1.05812	0.852016	1.18005	0.868011	0.542136	1.80844	1.23341	0.884585	0.707495	1.18814	0.650791
TraesCS1A02G065300	9.26209	7.9022	9.92833	8.41105	7.10503	8.21964	4.52897	5.23289	4.62818	3.94578	4.30725	4.36744	2.37622	2.64381	2.07762
TraesCS1A02G065400	6.79718	7.21322	7.86722	7.6587	3.95987	6.0661	3.42879	3.61693	5.21162	3.5995	5.11399	4.99146	2.87909	2.55792	3.15589
TraesCS1A02G065500	0	2.8629	2.26085	0.650235	0	0	0.166034	0	0	0	0	0	0.924146	0	0.32457
TraesCS1A02G065600	0.893043	0.666907	0.813494	0.655953	1.12982	0.917264	1.00348	1.12997	0.66549	1.38407	1.08038	1.37071	1.05881	1.24099	1.27866
TraesCS1A02G065700	6.05115	6.40203	6.66575	6.85903	5.7997	6.82323	7.50847	6.43196	5.48475	10.0512	9.94475	11.1342	10.5617	10.2994	9.62811
TraesCS1A02G065800	1.47654	1.78322	1.56551	0.950365	1.3241	1.56998	1.75714	1.2722	1.67016	2.14766	2.02085	2.98821	1.56353	1.78295	1.79787
TraesCS1A02G065900	0.707099	0.770213	0.562273	0.720112	0.857773	0.541351	0.403256	0	0.264395	1.09066	0.864264	0.51549	0.947962	0.372315	0.496835
TraesCS1A02G066000	0.326494	0.304643	0.274724	0.440861	0.680316	0.500609	0.559829	0.610129	0.643962	0.562682	0.406115	0.39321	0.680012	0.499812	0.495263
TraesCS1A02G066100	0	0	0	0	0	0.029069	0.02934	0.100387	0	0	0	0	0	0	0
TraesCS1A02G066200	2.75389	3.25701	2.8737	2.76647	2.25318	2.52957	2.78253	2.52379	2.78709	2.94559	3.50873	2.85276	3.3686	3.1972	2.55104
TraesCS1A02G066300	0.533111	1.25321	0.576492	0.847697	0.55181	0.860724	0.598209	0.598727	0.802863	0.52413	0.662732	0.663911	0.720802	0.403954	0.565491
TraesCS1A02G066400	1.40656	1.60512	1.39005	1.5972	1.30862	1.17929	0.756145	1.38259	1.29607	1.08051	1.1817	1.15418	1.30406	1.01347	0.775967
TraesCS1A02G066600	0	0	0	0	0	0.037584	0	0	0	0	0	0	0	0	0
TraesCS1A02G066700	0.991994	1.15018	1.06217	1.16223	0.887156	1.05547	1.24105	1.574	1.39057	1.51198	1.38986	1.58314	1.12437	0.656581	0.918006
TraesCS1A02G066800	20.4469	24.0822	24.1508	19.971	17.9885	15.5912	18.6457	27.1913	20.8655	21.8484	20.4181	24.012	17.7623	13.8571	14.9907
TraesCS1A02G066900	6.06244	6.32786	6.12452	6.14927	5.32869	5.0788	4.31689	5.07311	5.33546	4.69392	5.29024	4.71249	3.90298	3.79422	3.10212
TraesCS1A02G067000	0.042331	0.124702	0.056354	0.198405	0.090115	0.153329	0.080585	0.128081	0.202645	0.146155	0.126093	0.046231	0.071191	0.064701	0.107623
TraesCS1A02G067200	1.02308	0.98596	0.775157	1.1494	0.943316	1.04898	0.762314	1.11891	0.911727	0.741567	0.502354	0.894179	0.848069	0.871125	0.764766
TraesCS1A02G067300	5.85101	3.96765	4.16284	4.26985	4.44298	5.10299	4.99275	4.46622	3.04723	7.40874	6.00974	5.89538	6.99953	5.79993	5.88292
TraesCS1A02G067400	0.061882	0.095233	0	0.107143	0.05338	0.023162	0.083335	0.140523	0	0.069289	0.182721	0.110841	0.132901	0.114605	0.221131
TraesCS1A02G067462	0	0	0.051648	0	0	0	0	0	0	0	0	0	0.097693	0	0
TraesCS1A02G067472	0	0	0	0	0	0.022968	0	0	0	0.025201	0	0.053009	0.025554	0	0
TraesCS1A02G067600	0.159033	0.058463	0.170465	0.026221	0.245868	0.206711	0.07364	0.083789	0.046545	0.127672	0.096434	0.07324	0.106142	0.03948	0.114715
TraesCS1A02G067700	0	0.0654	0.103601	0.154308	0.065329	0.112634	0	0	0.230675	0.12884	0	0	0.210557	0.132293	0.140963
TraesCS1A02G067800	0.093934	0.058947	0.124505	0	0.113334	0	0.090723	0.074958	0.028991	0.096979	0.071905	0.022521	0.095579	0.047101	0.050822
TraesCS1A02G067900	4.86859	7.52322	5.71127	8.33626	5.01975	6.9455	4.11881	4.81063	6.83663	4.62088	4.83721	3.91265	4.24007	3.15936	3.03926
TraesCS1A02G068000	15.7723	9.32946	9.40754	10.3929	15.4394	13.4708	14.2308	11.5155	14.4568	11.2238	11.1798	11.3397	12.5181	10.6034	11.9164
TraesCS1A02G068100	0.01858	0	0	0	0	0	0	0	0	0	0	0	0	0	0
TraesCS1A02G068200	0.110228	0	0.109893	0.413753	0.108881	0.055639	0.193959	0.191916	0.064147	0.163445	0.137032	0	0.284959	0	0.080152
TraesCS1A02G068300	5.37031	5.20852	5.56759	6.05807	4.88185	5.85343	5.10996	5.52427	3.30471	6.19471	6.50011	6.76203	6.58569	6.25235	6.58689
TraesCS1A02G068400	8.08249	9.73438	9.20061	9.94917	7.52473	8.45064	5.04008	5.94803	6.80874	4.73759	5.16313	5.117	4.24519	2.78238	3.47172
TraesCS1A02G068500	1.82012	1.67573	1.12042	1.42209	1.59166	1.33094	1.37332	2.43709	1.94553	1.51176	1.93501	1.33543	2.65931	1.93224	1.53103
TraesCS1A02G069100	0.098285	0.139149	0	0.122311	0	0.083814	0.073667	0.053	0	0	0	0	0.120451	0	0
TraesCS1A02G069300	37.3908	39.5935	35.0014	41.0536	30.2052	34.4729	22.5072	29.1312	30.4516	24.6863	27.6238	28.2462	29.1046	26.2537	22.1729
TraesCS1A02G069400	12.7379	14.9616	14.7519	13.5783	12.4744	14.6665	15.7653	13.0796	14.2933	12.4594	10.9888	13.6474	9.68938	12.1094	12.3202
TraesCS1A02G069500	1.45449	0.993093	0.998749	0.872646	0.831721	1.13706	0.716258	1.36399	1.50211	0.842394	0.866413	1.15921	0.805458	0.490213	0.406467
TraesCS1A02G069600	48.0769	50.3338	51.1912	61.6361	49.5464	51.2739	47.5232	54.9036	57.9109	68.6215	77.3546	70.0056	72.4551	83.0125	65.3591
TraesCS1A02G069700	4.22855	2.66657	3.58169	2.86051	4.89175	3.91418	3.48027	3.54121	3.74976	4.18094	3.62082	2.65209	4.82425	3.63481	3.06656
TraesCS1A02G069800	0	0	0	0	0	0	0	0.049781	0	0	0	0	0	0	0
TraesCS1A02G069900	0	0	0	0	0	0	0.057009	0	0	0.061975	0.114851	0	0	0	0.078098
TraesCS1A02G070100	0.213743	0.186813	0.120397	0.134646	0.343281	0.348256	0.215946	0.311937	0.289348	0.306629	0.245153	0.218534	0.159406	0.275015	0.368405
TraesCS1A02G070200	0.748989	0.691662	1.06004	0.859297	1.1776	0.713801	0.874895	0.35713	0.376099	0.437015	0.194488	0.336525	0.097446	0.346845	0.134034
TraesCS1A02G070300	4.44855	3.59029	3.65093	4.13082	3.9483	4.04607	4.12	3.99573	4.34058	4.72935	4.59181	3.74841	3.97021	4.07042	3.70258
TraesCS1A02G070400	45.6082	42.6777	32.5029	33.7317	28.0026	26.9081	27.3195	35.4741	41.7675	46.9225	61.3726	50.4568	44.853	61.1281	41.5087
TraesCS1A02G070500	16.7642	15.682	15.2588	13.8343	14.7177	13.5262	8.47229	8.52703	11.4061	5.55412	5.43308	4.49671	3.05908	3.42919	2.66247
TraesCS1A02G070600	12.4924	12.1007	12.1174	13.8897	10.7573	11.2651	10.2905	14.0325	11.7198	21.1455	26.7623	23.52	17.8704	27.4107	18.3033
TraesCS1A02G070700	0.026123	0.109065	0.114685	0	0.043858	0.039557	0	0.022768	0.091213	0	0.026875	0.057626	0.045571	0.052093	0.094975
TraesCS1A02G070900	1.88395	2.35959	3.27986	4.20473	2.91777	3.32099	2.7339	2.51871	3.40329	4.24566	5.24021	4.08333	5.93213	4.76825	3.96922
TraesCS1A02G071100	0.763248	0.80577	0.647352	0.993981	1.07068	1.05181	1.07524	0.998947	1.0814	1.45189	1.00239	1.07284	1.3946	1.0134	1.06878
TraesCS1A02G071200	0.121421	0.052506	0	0.139838	0	0	0.082244	0.121317	0.090575	0.308666	0	0.127112	0.052443	0.170001	0.16414
TraesCS1A02G071300	1.35437	1.16338	1.4316	1.52595	1.75065	1.53308	1.41379	1.51783	1.18694	1.9239	1.33201	1.7049	2.07259	1.55207	1.58894
TraesCS1A02G071400	2.40553	3.48527	2.9053	2.90117	1.57829	1.72775	2.2699	3.09686	3.4358	1.99821	2.79607	2.44502	2.34419	1.77849	1.9926
TraesCS1A02G071500	5.6034	3.8305	5.03291	4.20836	3.5784	2.75686	2.02555	3.84801	2.64049	0.977337	1.97884	0.94927	2.50872	0.886247	1.49549
TraesCS1A02G071600	1.0292	1.42019	1.42049	1.25482	0.869417	1.65784	1.19229	1.14044	0	1.29955	0.805726	1.6635	1.33098	0.159856	1.15288
TraesCS1A02G071657	0.359355	0.492478	0.331148	0.497691	0.405963	0.148651	0.166512	0.381964	0.261636	0.310528	0.404416	0.289184	0.29108	0.238545	0.292861
TraesCS1A02G071700	2.14802	2.90853	2.2699	2.50578	2.46509	2.41016	1.99417	2.59776	2.39234	3.32423	3.84165	2.91276	3.68302	4.03026	4.38287
TraesCS1A02G071800	15.4393	15.3161	16.442	12.7901	14.8479	16.3743	16.2638	16.49	18.0146	17.3103	16.0568	15.6871	13.3941	13.4098	15.0041
TraesCS1A02G072000	92.757	90.249	101.201	85.4954	89.8006	90.9587	76.6961	64.0957	67.1156	56.891	67.9552	61.0835	43.3877	49.3493	43.4317
TraesCS1A02G072100	0.571342	0.363847	0.277337	0.289159	0.595508	0.669849	0.314671	0.362636	0.604931	0.757643	0.896763	1.26314	0.343244	0.789785	0.362769
TraesCS1A02G072200	42.3804	43.7024	44.4936	40.2663	41.5282	37.6931	37.0539	40.596	38.5767	25.4986	34.5078	29.1185	26.2199	28.8349	26.5397
TraesCS1A02G072400	0.055035	0.05113	0	0	0	0.079268	0.046328	0.052651	0	0	0	0	0	0	0
TraesCS1A02G072500	0.07682	0	0	0	0	0	0	0	0	0	0	0	0	0	0
TraesCS1A02G072600	56.8512	62.272	63.3883	60.6774	59.5178	62.2573	69.4313	75.1526	71.1756	68.8428	76.6431	71.5717	62.3046	74.1873	64.3215
TraesCS1A02G072700	0	0	0	0	0	0.044528	0	0	0	0	0	0	0	0	0
TraesCS1A02G072800	14.6888	11.9585	13.5724	14.2468	13.1354	15.1275	10.1943	11.4443	13.5984	8.26722	9.94297	7.81654	8.09112	8.67409	7.66022
TraesCS1A02G072982	0	0.045105	0	0.01413	0.196754	0	0.097213	0.105444	0	0	0	0.048541	0	0	0.053235
TraesCS1A02G072986	0	0	0	0	0	0	0.085754	0	0	0	0	0	0	0	0
TraesCS1A02G073000	2.3944	1.95571	2.14999	1.21743	1.30132	1.17953	2.12835	1.03097	1.36096	0.540548	0.963545	1.51321	1.1977	1.88366	1.35274
TraesCS1A02G073100	0.238391	0.292581	0.474106	0.288219	0.285541	0.105289	0.371726	0.431637	0.485502	0.337975	0.306568	0.269034	0.604953	0.52182	0.33921
TraesCS1A02G073200	0.70263	0.667007	0.968952	0.439436	0.406191	0.570307	0.343638	0.356421	0.502488	0.419935	0.281937	0.458717	0.046573	0.061892	0.06393
TraesCS1A02G073300	4.4847	3.80288	4.0278	3.67423	2.5589	3.16381	1.77865	2.70831	3.22869	2.07828	2.93194	2.28599	1.54621	1.45259	0.984213
TraesCS1A02G073400	5.13391	4.30903	4.25716	4.22975	4.17365	4.52358	4.89543	4.28753	4.63097	4.2363	3.58482	4.21151	4.29657	3.98848	4.02502
TraesCS1A02G073500	0.224979	0.177196	0.480763	0.536547	0.383978	0.513495	0.203282	0.29244	0.346651	0.337629	0.362359	0.279755	0.295957	0.244793	0.247246
TraesCS1A02G073600	0	0.105832	0	0.029491	0.026761	0.142766	0.239817	0.054781	0	0.104431	0.129325	0.172536	0.017836	0.155256	0.159961
TraesCS1A02G073700	0	0	0	0	0	0	0	0.052036	0	0	0	0	0	0	0
TraesCS1A02G073800	0	0	0	0	0	0	0.119935	0	0	0	0	0	0	0	0.114121
TraesCS1A02G073900	9.62856	14.8836	14.0784	16.6792	18.8236	15.3774	16.1561	21.3492	22.6423	13.9474	19.3169	20.3568	22.744	25.8889	21.6096
TraesCS1A02G074000	0.170778	0.179487	0	0	0.005873	0.070868	0.034885	0	0.026088	0	0.141907	0.161836	0.00581	0.098143	0.2603
TraesCS1A02G074100	0.176884	0.198087	0.052578	0.073271	0.250265	0.424599	0.412395	0.359419	0.205937	0.128514	0.04221	0.308907	0.147416	0.333481	0.085848
TraesCS1A02G074200	0.134513	0.255388	0.072852	0.142078	0.17669	0	0	0.153173	0.197467	0.187925	0.20032	0.191232	0.342614	0.348829	0.186707
TraesCS1A02G074300	0	0	0	0	0	0.012753	0	0	0	0	0	0	0	0	0
TraesCS1A02G074400	5.97437	6.7516	7.22347	6.57158	6.06307	7.71228	6.31541	6.75882	7.07822	7.13595	7.10418	6.63003	6.77977	6.54706	6.60957
TraesCS1A02G074800	7.51676	6.59559	7.91732	7.92951	7.13	9.16584	8.52595	6.25038	7.89545	10.711	9.47439	9.6392	8.64331	7.07084	8.24182
TraesCS1A02G074900	0.109696	0.190562	0.162061	0.212302	0.191657	0.178463	0.243579	0.313613	0.143444	0.160839	0.253584	0.203903	0.543938	0.345183	0.214188
TraesCS1A02G075000	6.78802	5.65199	6.39016	7.71477	5.66807	6.14268	4.08945	6.31383	6.68907	2.7869	3.51942	3.48733	1.00482	1.59827	1.53909
TraesCS1A02G075100	3.98413	4.08589	4.49759	4.09053	5.29187	4.54181	5.1549	4.5671	4.94893	4.2292	4.00739	4.65021	4.42141	3.69075	4.62216
TraesCS1A02G075200	1.25042	2.17946	2.30712	2.3118	1.56894	2.13041	1.85477	1.52098	1.32896	1.35402	2.07014	1.97109	1.64985	0.900209	1.17885
TraesCS1A02G075300	0.758391	1.19953	2.16712	0.963164	1.32774	0.574603	1.5683	0.938422	2.39742	1.04213	0.539381	0.729469	0.961146	0.668581	0.836905
TraesCS1A02G075400	2.98412	2.12338	2.2636	3.82282	2.07514	3.54048	3.44647	4.18567	3.07881	2.61773	3.54076	2.32288	4.66063	2.29529	3.06865
TraesCS1A02G075500	0.213355	0.208359	0.224264	0.156858	0.236627	0.191363	0.26318	0.206572	0.224949	0.318843	0.181687	0.356956	0.22082	0.134631	0.11724
TraesCS1A02G075600	0.070876	0	0.068562	0.06426	0.101631	0.051801	0.026072	0.05597	0.058557	0.106665	0	0.118015	0.131928	0.130725	0.178204
TraesCS1A02G075700	1.79219	1.20312	0.984738	1.188	1.65422	1.61022	1.75229	0.978617	1.18496	1.80719	1.44184	1.44273	2.07887	1.41473	1.75818
TraesCS1A02G075800	0	0.0633603	0.065164	0	0	0.050561	0.187972	0.095635	0.114	0.031541	0.03906	0.0478755	0.031982	0.052408	0.054236
TraesCS1A02G075900	0.920734	0.219935	0.145911	0.481893	0.587599	0.139728	0.843619	0	0.977089	0.391617	0.556513	0	0.285008	0.398689	0.306309
TraesCS1A02G076000	5.26933	4.43796	4.5723	4.52582	5.33619	5.73311	6.31482	5.03259	5.53612	5.10546	5.163	6.02727	5.0994	5.4142	5.7081
TraesCS1A02G076100	23.1868	24.6351	25.4521	23.6586	21.3872	21.1768	19.7366	24.4001	27.105	16.4602	17.5975	15.6096	16.5582	13.9979	15.2492
TraesCS1A02G076200	2.5007	2.09025	2.75406	2.0422	1.29214	1.38972	1.17342	1.19453	1.93327	5.49404	9.42303	5.73266	4.04685	12.2975	6.30104
TraesCS1A02G076300	0	0	0.448275	0	0.156877	0.1591	0.182924	0.606041	0.170821	0.221075	0	0.310372	0	0.609805	0.42526
TraesCS1A02G076400	2.70698	2.76052	2.35418	2.87695	2.42611	2.5331	2.47174	2.61858	3.20126	2.08567	2.81385	2.253	3.25648	2.43353	2.29243
TraesCS1A02G076500	0.797529	0.707745	1.2395	0.749401	0.703496	0.712407	2.2397	1.85981	1.18505	2.94088	3.89632	3.23225	2.81042	4.53702	3.60529
TraesCS1A02G076700	0.080964	0.384483	0.072499	0.379478	0.173013	0.270008	0.108744	0.139748	0.096691	0.301297	0.459681	0.408798	0.497073	0.282376	0.265398
TraesCS1A02G076800	0	0	0	0	0.166579	0	0	0	0	0	0	0	0	0.26452	0
TraesCS1A02G076900	0.873479	1.04977	1.38047	0.513256	0.826036	0.766309	1.0383	0.456609	1.44814	0.680596	1.12569	1.01146	0.909743	0.817781	1.01572
TraesCS1A02G077000	0.375396	0.676464	0.223038	0	0.159926	0.163208	0.808706	0.828313	1.12494	1.57351	1.42902	2.0362	1.7	1.57461	1.75241
TraesCS1A02G077100	0	0.162538	0	0	0	0	0	0	0	0	0	0	0	0	0
TraesCS1A02G077200	25.8068	29.4102	28.5927	32.648	27.1487	22.3163	29.8908	22.9819	22.4819	38.5856	41.7424	39.4176	40.3382	39.4288	41.3165
TraesCS1A02G077300	0	0	0.01658	0	0	0	0	0	0	0	0.038302	0	0	0.026302	0
TraesCS1A02G077500	11.1128	10.8364	12.8056	12.3308	11.2802	10.9043	11.5122	12.2609	10.6353	9.54092	9.4852	8.76796	8.70238	6.73369	7.47774
TraesCS1A02G077600	2.06376	2.01732	2.64243	2.4372	1.90775	2.40005	2.55863	3.02647	3.11959	3.41529	2.69628	3.08689	2.73807	3.3424	3.22831
TraesCS1A02G077700	30.4356	25.7401	35.36	31.2297	37.8478	36.1865	26.228	33.2143	45.6695	38.2172	44.3242	36.3363	44.7329	44.5473	40.2921
TraesCS1A02G077800	5.10687	3.8517	4.25393	4.66514	6.38988	6.13754	6.454	4.0319	8.16837	6.08804	3.84149	5.2499	6.32075	4.9553	6.43852
TraesCS1A02G077900	0	0	0	0.120369	0.163839	0	0	0.093362	0.055985	0	0	0	0	0	0
TraesCS1A02G078000	0.063823	0.053828	0.056846	0.119782	0.054347	0.048322	0.180821	0	0	0.053021	0.19698	0	0	0.135266	0.046408
TraesCS1A02G078100	9.18689	9.33158	7.53702	6.41129	9.85127	11.7171	21.5828	14.1698	9.46846	22.4457	13.7174	20.3116	13.3327	21.1777	17.4487
TraesCS1A02G078200	18.9147	20.4537	20.305	17.7122	16.3874	17.2454	10.4579	14.7856	13.8321	11.7055	13.9763	15.9922	9.05747	12.5936	7.41817
TraesCS1A02G078300	0.798652	0.630792	1.15722	0.25252	0.244375	0.581566	0.61543	0.476519	0.544749	0.308192	1.20737	0.368384	0.732099	0.576157	0.059917
TraesCS1A02G078400	8.37462	9.57843	11.7933	11.5289	9.46465	10.6056	6.70131	11.3188	13.3782	6.97492	7.19063	9.11926	3.48685	6.85492	3.4378
TraesCS1A02G078500	0.027637	0.090747	0.07411	0.013013	0	0.033659	0.042315	0.145039	0.048336	0	0.056157	0.024233	0.023364	0	0.040335
TraesCS1A02G078600	12.0727	11.957	12.7269	10.7617	10.099	9.55576	5.63748	7.76216	9.46262	4.40967	6.18182	6.89895	3.77079	6.6875	2.92741
TraesCS1A02G078700	1.73623	1.14719	1.72731	1.41769	1.05676	1.25207	1.17327	1.08518	1.18973	1.21108	1.78502	1.08243	1.46713	1.6522	1.75839
TraesCS1A02G078800	178.054	204.883	230.927	153.55	156.21	160.844	88.8615	97.9397	108.612	51.378	72.6723	59.2638	41.5893	43.9699	35.5629
TraesCS1A02G078900	0.556808	0.76648	0.410389	0.614843	1.91749	1.79156	0.408774	1.19022	1.82733	0.684821	2.03647	1.27607	0.601355	1.24596	1.07762
TraesCS1A02G079000	0.510159	0.832576	0.238913	0.44699	0.780089	0.54537	0.327709	0.717142	0.70424	0.958911	1.01032	1.00521	0.759325	0.8688	0.71558
TraesCS1A02G079100	0	0.433998	0	0	0.135606	0.84144	0	0.208936	0	0.439264	0.357403	0.139633	0	0	0.116209
TraesCS1A02G079200	0.242059	0.041347	0.463945	0.023961	0.39468	0.143337	0	0	0.127494	0	0	0.216843	0	0.046901	0
TraesCS1A02G079300	0.312704	0.261849	0.467185	0.251586	0.23648	0.269737	0.583471	0.999003	0.297828	0.292597	0	0.091721	0	0.185411	0.481018
TraesCS1A02G079400	12.1756	12.3394	14.9451	14.933	9.75345	10.8054	7.94609	6.94444	8.88195	8.71622	13.7284	8.55052	14.5165	14.7534	10.2791
TraesCS1A02G079500	1.79839	3.26064	3.03262	2.25295	2.79813	3.19808	1.25995	2.53551	3.46368	1.79548	1.12928	2.78267	0.613536	1.62245	0.786117
TraesCS1A02G079600	0.407194	0.194866	0.332808	0.216133	0.197057	0.34794	0.167925	0.312316	0.306868	0.484636	0.581215	0.367891	0.619863	0.490203	0.466094
TraesCS1A02G079700	27.9119	27.8364	27.1051	26.2547	23.3192	23.6808	24.2882	27.1348	24.673	42.0441	49.9606	41.0081	39.2919	56.9823	44.1545
TraesCS1A02G079800	1.58614	1.34911	1.54123	1.9172	1.86766	1.60397	2.45291	1.9319	2.26134	2.8551	2.27929	1.6542	2.41333	2.95148	3.14585
TraesCS1A02G079900	1.97146	2.86943	3.133	3.02871	4.61355	3.09088	6.60058	3.74965	5.0107	2.69353	1.57311	3.18885	3.82957	3.38028	4.91923
TraesCS1A02G080000	1.03834	1.64475	1.4039	2.55247	1.99266	2.15619	1.3112	1.74559	2.42414	2.976	3.1879	2.61346	4.45259	4.2527	3.92229
TraesCS1A02G080100	1.91716	1.96274	1.89407	1.75859	1.87721	1.5637	1.17199	2.00917	2.17744	1.14265	1.38094	1.2342	1.5453	1.25236	1.0982
TraesCS1A02G080200	1.38046	1.68158	1.63082	1.42889	1.5409	1.74466	1.97486	1.6478	1.32289	1.79008	1.69071	1.67512	1.94292	1.3657	2.04702
TraesCS1A02G080300	1.878	2.11706	1.88473	2.42909	1.81314	1.71697	1.88187	2.21116	2.64398	1.82823	1.74414	1.54531	2.18226	2.27452	1.75149
TraesCS1A02G080500	5.26625	5.26659	5.14114	4.55831	4.02125	4.23372	3.7494	4.58438	4.36103	4.47168	4.78886	4.92651	2.89764	3.64577	3.67613
TraesCS1A02G080600	5.89247	7.74116	6.99189	6.71664	5.17255	4.64935	5.99438	6.46097	7.44405	4.56506	3.91803	4.81657	4.46722	3.85674	3.91954
TraesCS1A02G080700	14.0034	15.1785	15.0263	17.1473	13.1281	13.6462	15.0983	15.4366	16.3973	15.1014	15.8165	15.247	10.8918	11.7455	11.5202
TraesCS1A02G081200	18.2261	15.8806	17.6565	17.4273	18.6052	16.0402	14.5589	21.2297	25.1113	16.6738	20.7568	22.095	25.8033	20.3306	17.9684
TraesCS1A02G081300	25.0178	30.4704	29.682	33.5206	25.6502	28.9365	30.3603	29.1431	29.039	30.0264	33.1299	30.2719	29.6755	29.0519	30.7594
TraesCS1A02G081400	6.74477	7.07275	5.7164	6.81994	6.19949	6.70451	6.4977	6.1908	7.48501	7.9184	9.25665	7.30489	5.70106	5.8339	5.75319
TraesCS1A02G081500	0	0.125124	0	0	0	0	0	0	0	0	0	0	0	0.097142	0.080716
TraesCS1A02G081600	0	0	0	0	0	0	0	0	0	0.044406	0	0	0	0	0
TraesCS1A02G081700	0	0	0.049147	0.05178	0	0.083555	0.084333	0	0.096334	0.137519	0.141918	0.192156	0	0	0
TraesCS1A02G081900	0	0	0	0	0	0	0	0.015836	0	0	0	0	0	0	0
TraesCS1A02G082000	26.9486	27.8829	30.7319	27.5194	22.0104	23.1323	19.5307	26.1269	26.2306	15.3987	18.7345	19.1993	15.9103	15.508	15.3207
TraesCS1A02G082100	0.378826	0.643984	0.273869	1.25379	0.442642	0.312077	0.437382	0.408461	0.394117	0.465059	0.158734	0.42817	0.206845	0.569577	1.07785
TraesCS1A02G082200	17.9947	19.274	20.1227	19.0267	15.9117	15.5978	14.1725	16.4343	15.3947	9.07658	9.28312	11.8431	6.18203	3.89412	3.57902
TraesCS1A02G082300	2.04666	1.52826	1.95225	2.09386	1.85109	2.6152	3.06726	1.43351	2.29624	3.3658	3.52587	3.35623	4.90982	5.38964	4.56034
TraesCS1A02G082400	3.12953	3.39409	2.43923	3.2586	4.24599	4.28649	6.4451	5.99658	3.64039	5.47084	4.77566	5.46613	4.61933	5.49584	7.13542
TraesCS1A02G082500	133.775	130.799	128.799	127.514	103.253	96.4038	93.9305	116.129	124.03	156.461	177.9	139.638	120.915	163.055	131.108
TraesCS1A02G082600	7.09248	7.1005	6.11954	6.2025	6.21104	6.65647	6.61418	6.99619	6.17973	5.00936	4.59196	4.81771	5.18459	4.794	5.61961
TraesCS1A02G082700	2.53555	2.26262	2.79034	3.30114	3.27211	3.05312	3.21305	1.80224	2.4466	1.30876	2.07131	2.22698	1.82323	1.59149	0.979742
TraesCS1A02G083000	1.91545	1.65452	2.09118	2.78418	2.70536	1.98254	2.27287	2.1277	2.2824	2.25678	2.3448	2.20153	2.59642	2.39889	2.76853
TraesCS1A02G083100	1.24683	1.54145	1.7702	1.66825	1.52851	2.10918	3.05269	3.22914	2.69143	2.88354	3.18767	2.62102	3.36412	2.56233	4.22211
TraesCS1A02G083300	5.36896	4.95435	4.37686	4.75667	4.44785	3.43075	1.81593	3.45115	2.29714	2.94146	3.09034	2.8336	1.32112	3.03995	1.95673
TraesCS1A02G083400	36.2026	31.4263	33.0078	34.7486	41.9722	37.1138	38.6049	37.2102	38.0604	44.1754	35.2129	39.3674	39.2668	35.1515	36.7421
TraesCS1A02G083500	6.73955	7.79893	6.39906	7.06632	5.7633	4.878	6.544	6.97548	5.89692	6.03236	3.73518	4.62897	5.43826	4.27609	5.34045
TraesCS1A02G083800	0.895056	1.12751	0.832213	1.15124	0.85284	0.891342	0.51696	0.305812	0.712221	0.549556	0.298406	0.345582	0.50223	0.332491	0.415219
TraesCS1A02G084000	0.377421	0.096911	0.282233	0.0732	0.247527	0.41597	0.227799	0.401374	0.351881	0.091107	0.085497	0	0.14637	0	0.057324
TraesCS1A02G084100	8.50343	7.5239	7.0042	7.02166	8.38337	8.8131	8.47753	7.84617	6.5917	8.72089	8.26163	7.71698	10.3761	6.99533	7.86023
TraesCS1A02G084200	6.59939	7.1375	5.79462	6.24125	5.88862	6.1663	5.5423	6.21671	5.65748	5.63847	5.67238	5.29091	5.38438	5.65467	5.00261
TraesCS1A02G084300	0	0.050087	0.105791	0.167189	0.099707	0.111934	0.045383	0.051761	0.175194	0.14731	0.121329	0.051704	0.273197	0.125718	0.377012
TraesCS1A02G084400	0.294765	0.372448	0.171344	0	0.307838	0.106722	0.231693	0.113386	0	0.239406	0.438673	0	0.536055	0.318971	0.180784
TraesCS1A02G084500	5.14368	5.05357	4.67472	4.80143	4.42536	5.0278	4.22441	5.24687	4.0762	6.44265	6.47374	5.75591	5.28834	6.63422	4.84657
TraesCS1A02G084600	7.76209	10.1453	10.6486	12.3901	7.15898	6.69494	1.14555	2.81596	4.7619	0.185769	0.243306	0.193766	0	0	0.180666
TraesCS1A02G084800	3.64593	5.27212	4.58418	4.56726	3.04508	2.50895	1.82978	2.42938	3.89837	3.98676	2.92346	1.20601	1.80383	1.51995	1.10407
TraesCS1A02G084900	23.0213	23.106	22.3911	32.0166	19.1683	20.3431	20.1859	16.4867	30.1571	14.0061	15.2164	16.1978	14.2566	11.5606	11.1188
TraesCS1A02G085000	1.09159	1.02592	0.95425	1.28191	1.47486	1.2541	1.21907	1.10901	1.13434	1.14194	0.999405	1.41552	1.229	1.13335	1.47363
TraesCS1A02G085200	0	0	0.126873	0	0	0.10785	0	0	0	0	0	0	0	0	0
TraesCS1A02G085300	1.07712	1.16977	1.85835	0.8208	1.48232	1.47705	1.74839	1.64245	3.32295	0.558865	1.58998	0.823449	0.964047	0.855728	1.29842
TraesCS1A02G085400	15.3446	24.1007	22.5566	27.6263	18.6554	20.1843	21.9491	21.638	27.4042	12.0823	14.9156	14.0479	12.8002	10.137	12.1794
TraesCS1A02G085500	1.80258	3.31719	2.4539	2.59427	2.96484	2.57341	2.38538	2.49498	2.02876	2.99886	2.77252	2.27843	2.87573	2.2605	2.94642
TraesCS1A02G085600	85.7243	93.5055	91.6588	77.5667	79.9267	80.2743	88.879	87.0137	83.6587	96.0722	99.4304	104.726	81.3919	76.7044	68.0859
TraesCS1A02G085700	0.194471	0.36942	0.204063	0.223857	0.103775	0.193835	0	0.136349	0.082688	0.060602	0.093366	0.03957	0.082127	0.068558	0.070892
TraesCS1A02G085800	1.76921	1.51302	1.09483	1.26108	1.03838	0.797723	0.428481	0.785936	1.85939	0.602405	0.906938	0.662839	0.97267	0.516586	0.646096
TraesCS1A02G085900	1.43654	2.31204	2.01846	3.11367	2.35756	2.69225	1.89456	1.56375	1.75338	1.81345	1.38476	1.26304	1.43429	1.65783	1.7002
TraesCS1A02G086100	5.70568	4.76989	5.71516	6.07024	4.52503	6.10604	3.99769	6.66128	8.35415	3.92967	6.13824	5.5664	3.75531	3.63253	3.36826
TraesCS1A02G086200	5.45989	6.17598	5.58768	5.54544	4.13884	5.12336	4.71313	4.42906	5.0457	3.83948	4.89347	4.99565	4.07213	3.78101	3.65043
TraesCS1A02G086500	14.4483	15.3783	14.7949	15.7664	15.2983	16.2475	18.3439	14.5963	15.2471	17.6144	16.8051	17.0197	15.0036	15.8008	17.3986
TraesCS1A02G086600	15.577	12.6807	13.6536	14.5015	19.336	19.0367	19.6796	18.7723	17.0744	25.0414	20.4063	20.4576	20.9152	18.1622	22.2739
TraesCS1A02G086700	2.04474	1.01873	1.86409	2.17381	2.00564	1.0882	2.35283	2.52862	2.93411	0.868885	1.11958	2.66948	2.74223	3.03786	2.01379
TraesCS1A02G086800	6.28216	8.28251	6.6722	7.46174	6.62109	6.64345	5.31497	5.14922	5.88457	5.27612	6.17225	5.40993	4.66154	4.90872	4.96815
TraesCS1A02G086900	7.23035	6.45896	5.79234	5.8611	6.14536	6.88865	5.91403	5.71968	5.59041	5.62041	5.12774	5.75972	5.71152	5.42239	6.00519
TraesCS1A02G087000	0	0	0	0.193495	0	0	0	0	0	0	0	0	0	0	0
TraesCS1A02G087100	1.72798	1.95476	1.32211	2.07484	1.75616	1.55541	1.70955	1.89075	2.44215	2.74797	2.55447	2.80757	3.49474	3.56689	2.94741
TraesCS1A02G087200	0.028152	0	0.042869	0	0	0	0	0	0	0	0	0	0.014864	0	0
TraesCS1A02G087300	0	0.019086	0	0.066121	0.020277	0.108177	0.054592	0	0.020101	0.019291	0.024498	0	0.020059	0.016346	0.075885
TraesCS1A02G087400	0.038049	0.048941	0.051686	0	0	0	0	0.050576	0.03684	0	0	0.041711	0.081704	0.039106	0
TraesCS1A02G087500	1.67401	1.92607	2.24207	2.26175	1.20076	2.12157	1.52249	1.9287	2.02792	2.79509	2.52723	2.11562	1.84598	1.44789	1.3201
TraesCS1A02G087700	0.048899	0.082482	0	0.089639	0	0.074046	0	0	0	0	0	0	0	0	0
TraesCS1A02G087900	5.40723	4.42611	5.90987	5.50052	5.26737	5.35572	4.65416	4.60789	5.32819	6.6613	6.28414	6.43381	6.22098	5.77269	6.61786
TraesCS1A02G088000	6.49277	8.30124	5.79793	7.98945	6.69886	7.50201	8.84383	8.12774	7.09227	9.88784	9.76208	8.5098	9.14722	10.9952	8.90418
TraesCS1A02G088100	11.3922	14.2251	14.7449	13.6514	13.2679	15.4352	11.559	13.7224	14.2222	10.8059	11.4545	11.3275	10.4576	10.7591	10.8256
TraesCS1A02G088200	2.728	3.34121	3.01315	3.05717	3.36171	3.85042	2.88311	2.87917	2.84358	2.93885	2.26885	3.00817	2.95857	2.30614	2.71252
TraesCS1A02G088300	6.39881	8.84868	9.62782	3.3572	2.65611	3.63918	3.11645	4.81923	5.75775	0.59721	1.59817	1.20513	0.977116	1.24958	1.29056
TraesCS1A02G088400	2.51927	2.43474	2.52932	2.13396	0.791936	0.674903	1.54142	2.3968	3.73698	1.39075	2.78785	1.80556	3.82353	3.06456	3.24767
TraesCS1A02G088600	5.78271	7.2169	8.7406	8.92437	6.62297	8.41103	6.75877	9.90325	8.98294	3.96269	4.5681	4.01899	2.61333	2.41768	2.58182
TraesCS1A02G088800	0.338041	0.227499	0.126695	0.811321	0.266942	0.292888	0.168699	0.338534	0.338576	0.237639	0.321495	0.539081	0.347467	0.483687	0.434566
TraesCS1A02G088900	11.5707	13.4424	12.7155	14.0741	10.367	12.1552	9.5964	10.9116	11.8201	9.25743	9.31253	10.2853	9.06227	8.32249	7.00329
TraesCS1A02G089100	2.17767	2.30891	1.84959	2.09466	2.11732	2.2159	1.81974	2.21516	2.25287	1.98268	2.04195	1.93714	1.99402	1.95007	2.1443
TraesCS1A02G089200	0.065754	0	0	0	0	0	0	0	0	0	0	0	0	0	0
TraesCS1A02G089300	0	0.157583	0	0.087771	0.045566	0.094422	0.142445	0	0	0.128769	0	0.10896	0.052526	0	0.249053
TraesCS1A02G089400	0.303781	0	0.207181	0.249232	0.099147	0.135867	0.089368	0.052764	0.207976	0	0.094205	0.132139	0.051545	0.041236	0.203651
TraesCS1A02G089500	9.36129	8.87519	9.3539	8.10594	6.5488	5.67263	6.7096	8.51499	9.97357	8.96296	11.531	10.4834	4.91806	11.3698	6.45993
TraesCS1A02G089600	30.8027	26.4977	29.7528	24.5174	17.5276	19.7206	17.9081	31.3034	29.0926	31.5599	44.9399	38.1755	21.9235	40.3955	23.0358
TraesCS1A02G089700	0.173379	0.052799	0.110728	0.205614	0	0.047399	0.04784	0.054563	0	0	0.128126	0.054697	0.052735	0.088454	0
TraesCS1A02G089800	0.315056	0.219513	0.23637	0.661023	0.530709	0.328671	0.638704	0.658268	0.522167	0.765524	0.464019	0.791371	0.662088	0.588627	0.467195
TraesCS1A02G089900	32.5611	29.4932	29.9853	26.2721	29.5498	32.2529	29.2975	27.79	26.2729	30.7315	24.7902	30.6514	28.4657	28.4591	28.1062
TraesCS1A02G090000	16.6692	17.5177	18.1554	20.4557	16.4114	18.1163	18.8534	15.1936	15.2223	17.2308	18.596	16.2899	19.2429	19.2482	19.1315
TraesCS1A02G090100	10.2142	11.4713	11.022	12.5312	12.4156	12.333	11.3491	11.0562	11.9348	11.6477	12.4515	11.124	11.6801	11.4311	11.1828
TraesCS1A02G090300	3.20287	3.21318	3.1588	3.80942	4.01465	3.58234	3.60177	3.52392	3.91132	2.90033	2.9773	2.9415	3.25822	2.82172	3.17383
TraesCS1A02G090600	14.3357	13.1471	12.4722	14.0605	13.503	13.6375	12.2565	12.368	11.7794	10.4919	7.82668	10.8105	10.9129	9.91195	9.9884
TraesCS1A02G090700	0.039236	0	0.052297	0.036819	0.066822	0	0	0.068394	0	0.037219	0	0	0	0	0
TraesCS1A02G090800	0.492907	0	0.145475	0	0.350186	0.371873	0.886183	0.272506	0.140539	0.271374	0.169233	0.232911	0.400472	0.116212	0.237953
TraesCS1A02G091000	2.68175	2.18616	3.73486	4.02054	3.77086	3.92515	3.46098	3.78667	2.30259	4.07459	5.57365	5.61248	3.62394	3.6315	3.51918
TraesCS1A02G091100	18.3848	15.8998	16.3454	17.1175	17.2523	18.0672	17.4882	17.5468	14.6927	20.1511	17.3516	17.6773	18.0584	18.3085	18.7744
TraesCS1A02G091200	3.756	4.04141	3.73378	3.86079	4.09418	4.60378	4.02031	3.61686	3.71478	4.04971	4.57112	4.13461	4.20511	3.87317	4.52176
TraesCS1A02G091300	10.3025	9.8737	9.23796	9.66183	11.295	12.6355	13.4053	14.7112	11.4786	13.6874	13.268	13.0573	14.3324	13.6309	15.1096
TraesCS1A02G091400	1.31012	1.12095	1.20566	0.757231	1.15562	1.05189	1.21723	1.58464	0.961715	1.2494	1.37533	1.28168	1.46337	1.42371	1.40251
TraesCS1A02G091500	0.014283	0.038852	0.012586	0.026807	0.060555	0.054034	0.010915	0.024765	0.012239	0.02369	0.058674	0.09644	0.148884	0.130928	0.082933
TraesCS1A02G091600	0.363249	0.541691	0.441094	0.221391	0.374119	0.707755	0.35861	0.826815	0.402288	0.230485	0.111317	0.437882	0.209337	0.471247	0.428388
TraesCS1A02G091700	0	0	0	0.16018	0.066424	0	0	0.190312	0	0.129377	0	0	0	0	0.058414
TraesCS1A02G091900	0.024404	0.103787	0.352403	0	0.015254	0.042851	0	0.337601	0.095636	0.226461	0.926804	0.163317	0.46932	0.57866	0.779842
TraesCS1A02G092000	0.024404	0.105976	0.12533	0.095988	0.015254	0	0	0.178304	0.063909	0	0.252667	0.191897	0.185016	0.232748	0.186324
TraesCS1A02G092100	1.51037	0.936614	0.984916	0.741721	0.107072	0.514074	0.088025	0.164517	0.109632	0	0	0	0	0	0
TraesCS1A02G092200	1.27337	2.20045	1.80194	2.27053	1.78992	2.69201	1.93432	1.10122	3.73072	1.33699	1.37733	1.25573	1.32055	0.870097	0.727929
TraesCS1A02G092300	0.279939	0.993488	0.470672	0.440535	0.293431	0.483453	0.355523	0.651502	0.514915	0.683007	0.717671	0.812176	0.483606	0.68889	0.766483
TraesCS1A02G092500	0.513302	0.362169	0.491455	0.279096	0.409043	0.40022	0.366275	0.604162	0.199031	0.272687	0.980432	0.631958	0.501668	0.616049	0.372132
TraesCS1A02G092700	44.0228	50.1756	44.1832	53.1727	44.9002	42.8247	46.2853	49.6034	57.9481	39.9132	44.4226	40.8316	41.3185	37.2295	37.9243
TraesCS1A02G092800	0	0	0.056143	0.059361	0.107541	0.143685	0.047484	0.165401	0.106327	0.105103	0.129465	0.055269	0.159861	0.089379	0
TraesCS1A02G092900	334.472	228.91	247.695	254.864	395.134	335.698	354.201	323.372	333.549	406.954	304.801	350.407	423.655	342.376	392.815
TraesCS1A02G093000	5.95153	4.34748	3.45145	2.89884	1.74944	1.87487	0.334191	1.50596	1.39946	0.712949	0.513085	0.611339	0.442062	0.493881	0.748068
TraesCS1A02G093200	0	0	0	0.080552	0	0	0	0	0	0	0	0.073058	0	0	0
TraesCS1A02G093300	4.19803	5.81007	6.9363	6.03408	5.42058	5.22788	6.5933	9.4775	9.00643	27.6426	29.9982	33.2124	23.1526	23.2085	20.879
TraesCS1A02G093400	0.353888	0.223171	0.458035	0.213817	0.290666	0	0.416364	0.578827	0.324253	0.440217	0	0.852854	0.27161	0.568992	0.36295
TraesCS1A02G093500	0.714872	0.652177	1.01209	0.569104	0.312033	0.664682	0.642897	0.616426	0.535857	0.547522	0.604989	0.636298	0.611795	0.396933	0.770848
TraesCS1A02G093700	0	0.072954	0.077045	0	0	0	0	0	0	0	0	0	0	0	0
TraesCS1A02G093800	115.549	126.034	127.382	147.472	112.612	109.259	100.446	129.643	125.881	144.727	152.293	141.617	132.534	135.07	116.901
TraesCS1A02G093900	10.7624	9.68883	10.1394	10.4286	9.72745	10.4012	8.64631	9.24077	7.95813	11.8802	11.7512	12.4106	11.6318	11.7681	11.3908
TraesCS1A02G094000	7.70979	6.55849	7.21722	7.46999	8.38854	8.8913	9.14865	9.07652	8.84006	7.06607	7.0853	7.09277	6.95371	8.08943	6.96795
TraesCS1A02G094100	0.130074	0	0.111335	0	0	0	0	0.141711	0	0.05403	0	0.056823	0	0.045946	0
TraesCS1A02G094200	3.57095	3.64979	3.64731	3.75971	4.33775	4.60446	3.92532	4.04605	3.93166	3.59898	4.08045	3.46453	3.5392	3.9106	3.7284
TraesCS1A02G094500	0	0	0	0	0.086246	0	0.033655	0	0.019296	0.034204	0	0.029234	0	0	0
TraesCS1A02G094700	14.8341	14.24	15.4055	14.4477	17.0422	12.9367	13.3789	17.976	21.5181	5.81364	12.3293	9.79387	9.98542	9.33747	9.28116
TraesCS1A02G094800	0.65776	0.665963	0.422787	0.308695	0.485733	0.415267	0.401526	0.344378	0.296262	0.539194	0.584601	0.516745	0.729421	0.417172	0.553339
TraesCS1A02G094900	27.3789	24.5313	22.8868	26.2814	21.2485	20.3973	19.6721	24.6189	19.9211	40.0542	54.8342	44.158	39.1216	63.27	47.5248
TraesCS1A02G095000	19.0326	19.0256	16.9624	19.6378	21.7075	21.8867	22.274	20.5857	19.2986	23.896	24.3654	23.3128	24.1879	25.4261	25.9891
TraesCS1A02G095100	30.0098	30.0571	30.854	29.2348	30.9671	32.5479	27.6295	28.0127	32.2104	29.0718	30.8622	28.4552	29.2935	25.7442	27.8598
TraesCS1A02G095200	2.63447	2.54308	2.993	2.39211	2.74268	2.93258	2.31644	2.05006	2.87453	2.30871	3.15093	3.01435	2.64718	2.77501	2.95827
TraesCS1A02G095300	0	0	0.084787	0.089329	0	0.107349	0.14549	0	0.054809	0	0	0	0.053459	0	0.069219
TraesCS1A02G095400	0.10637	0.436598	0.409768	0.458069	0.355172	0.146752	0.149546	0.223276	0.165235	0.283727	0.235682	0.16853	0.171339	0.090077	0.389162
TraesCS1A02G095500	13.4792	12.7524	13.5383	12.9816	13.0233	12.8784	14.5518	14.3953	16.0598	16.8204	17.9733	16.1746	15.3957	17.3804	15.1006
TraesCS1A02G095600	4.08623	8.33617	5.13069	7.34412	3.61131	4.52477	5.00949	4.04853	5.20024	1.3637	2.12947	1.79542	3.04607	2.42054	1.85953
TraesCS1A02G095800	21.3983	24.2814	24.0168	23.5146	15.8527	18.4976	10.3267	15.4232	16.8294	7.04042	7.15732	7.19051	3.39963	2.66763	2.66931
TraesCS1A02G096000	9.4783	7.27882	9.66752	9.92273	12.4274	9.85139	9.59699	10.3934	10.5918	9.96384	10.0367	8.64166	11.0079	7.9707	9.78088
TraesCS1A02G096100	8.93031	6.44073	5.93911	7.54915	6.61954	8.40949	7.80659	9.0199	7.98757	6.43668	8.05837	8.61952	9.38431	8.30247	7.80537
TraesCS1A02G096200	1.85843	2.191	1.82637	2.10278	1.30436	2.24664	2.30088	2.2579	1.58896	1.83127	1.69772	2.15157	1.86429	2.35812	1.84498
TraesCS1A02G096300	0	0	0	0	0	0	0	0.080748	0	0	0	0	0	0	0
TraesCS1A02G096400	0	0.063313	0	0	0	0	0.191678	0	0	0	0	0	0	0	0
TraesCS1A02G096500	332.055	187.564	196.619	217.748	331.218	282.269	297.052	269.33	278.457	345.012	237.607	279.003	306.352	252.825	286.116
TraesCS1A02G096600	5.1197	4.53027	6.19316	5.42242	4.89855	5.71123	5.06783	4.8024	4.76646	4.09974	3.93623	4.28511	3.6966	4.35503	4.03597
TraesCS1A02G097000	0.545651	0.367767	0.194539	0.307442	0.302395	0.513704	0.249773	0.095182	0.190661	0.257697	0.606778	0.190493	0.133424	0.401079	0.158819
TraesCS1A02G097100	1.83839	1.49337	1.81971	1.79155	2.04096	2.08729	1.59969	1.74021	1.82083	1.70111	1.5519	1.43502	1.78235	1.9266	1.34393
TraesCS1A02G097200	18.6511	16.5186	18.479	15.0484	20.0911	18.1663	17.0984	15.5762	14.2358	13.9756	14.6334	13.2761	12.2156	15.3555	14.9703
TraesCS1A02G097300	3.72761	3.8897	3.80038	4.6292	4.86323	3.69439	4.17054	5.15379	5.43066	4.80525	4.99333	4.36974	5.08069	3.79754	4.43956
TraesCS1A02G097400	50.6708	48.1215	50.4283	48.8927	54.1803	53.5808	51.8677	49.1121	49.69	47.6387	47.7417	48.7098	51.0852	47.2347	48.6439
TraesCS1A02G097500	4.61944	3.91029	4.07431	3.93669	4.68203	4.1754	4.54029	4.50316	4.29146	4.97918	4.90942	4.09857	4.29226	4.48934	3.43606
TraesCS1A02G097600	5.12066	3.17257	4.30846	5.32558	5.81503	4.42418	5.76404	5.51591	5.38969	5.99093	6.09405	5.24636	6.14947	5.28017	6.24798
TraesCS1A02G097700	119.874	112.867	103.435	98.7566	134.195	127.72	134.966	113.651	106.823	118.026	96.0456	110.308	103.614	113.998	119.836
TraesCS1A02G097800	0.004528	0	0	0	0	0	0	0	0.006449	0.010295	0	0	0.006223	0	0
TraesCS1A02G098700	0	0	0	0	0	0.006992	0	0	0.024546	0.015492	0.025123	0.03918	0.069317	0	0
TraesCS1A02G098800	1.94922	3.91473	3.03686	2.31824	2.45463	2.21901	3.68945	3.78632	2.54026	4.2854	5.49664	5.24491	3.18128	7.88851	4.18246
TraesCS1A02G098900	4.68219	6.99864	4.64914	4.79318	4.61723	6.31331	5.236	7.46869	6.6792	5.82076	6.88345	6.88155	1.21717	1.72665	1.79815
TraesCS1A02G099000	21.8985	20.8066	22.5214	22.1309	18.4126	17.3166	14.2496	14.778	13.3529	14.3616	14.225	14.8221	13.0158	13.1296	11.383
TraesCS1A02G099100	7.69591	4.74351	4.19988	3.29573	9.78627	7.79666	13.0137	7.33116	4.77097	12.9098	10.7535	11.8219	12.959	16.2522	15.1995
TraesCS1A02G099200	0.516817	0.142918	0	0.082666	0.05596	0.54306	0.261622	0.115372	0.723224	0.135967	0.045395	0.224748	0.565711	0.102692	0.28933
TraesCS1A02G099300	54.4302	49.9796	48.0447	44.4632	53.5026	50.7778	60.0854	55.6073	51.4443	39.3835	38.5479	42.2496	39.8704	43.8046	40.6492
TraesCS1A02G099400	5.43429	5.90917	5.39694	6.9594	6.31705	6.58269	5.89616	4.1761	4.9892	6.22963	4.74978	4.39765	6.3749	5.83162	6.5752
TraesCS1A02G099500	14.9505	9.1645	9.20923	8.67506	17.5068	13.0443	16.7231	12.0083	10.6578	16.796	13.4396	15.2534	15.5894	15.7554	17.2566
TraesCS1A02G099600	0.361201	0.318548	0.466716	0.369788	0.200399	0.468964	0.342966	0.347621	0.189676	0.317508	0.458869	0.281147	0.406038	0.404603	0.470608
TraesCS1A02G099700	1.09876	1.08024	0.886339	0.832748	1.29514	1.16603	0.852111	0.430553	0.808433	0.624469	0.635797	0.34284	0.480482	0.698524	0.470115
TraesCS1A02G099900	2.6609	2.85434	2.36573	3.72621	2.65632	2.99948	2.51514	3.55111	3.89442	1.76606	1.84961	2.68704	2.23134	1.99995	2.25197
TraesCS1A02G100000	0.704819	0.394544	0.882807	0.222247	0.716306	0.500396	0.730513	0.384825	0.581184	0.919726	0.765043	1.07462	1.39821	0.56432	1.08397
TraesCS1A02G100100	5.68862	6.63354	5.63713	6.40562	8.80867	6.09736	11.0042	11.4669	10.3799	6.55131	7.18092	5.12626	7.43553	13.1767	9.76234
TraesCS1A02G100200	4.99547	5.51182	5.65277	4.55627	4.78936	6.48425	5.49902	5.05563	5.16939	4.98147	5.36553	5.52099	5.01867	5.10885	6.01736
TraesCS1A02G100300	0.131837	0.088402	0.277339	0.175716	0.390497	0.189039	0.123876	0.246415	0.149584	0.222725	0.52398	0.087404	0.122138	0.25711	0.208584
TraesCS1A02G100400	1.78125	2.17315	2.17487	2.63377	1.79369	2.15116	1.68185	1.88771	1.96149	2.01367	2.53554	1.69083	1.63891	2.06157	1.71914
TraesCS1A02G100500	0.317416	0.222055	0.317622	0.178521	0.300081	0.162397	0.354553	0.100767	0.218362	0.250286	0.345169	0.397037	0.17442	0.284548	0.255045
TraesCS1A02G100600	1.48133	1.19769	1.16046	1.46723	1.49073	1.60058	1.29628	1.06651	1.2108	1.7106	2.36429	1.85686	1.86075	2.18553	1.53557
TraesCS1A02G100800	1.10188	1.00213	0.506083	1.70262	1.26178	1.29004	1.42783	1.06945	0.968488	1.07269	1.05071	1.58353	0.266241	0.718467	1.10237
TraesCS1A02G101000	0.572904	0.655157	0.812252	0.704334	0.780563	0.591729	0.662946	0.654731	1.10284	0.681432	0.910287	0.68886	0.623296	0.807041	0.740922
TraesCS1A02G101100	0.137257	0.25159	0.226722	0.325891	0.149816	0.208267	0.23365	0.264725	0.29544	0.195516	0.391563	0.286709	0.228842	0.197327	0.311001
TraesCS1A02G101200	0.179378	0.539618	0.76523	0.530655	0.502409	0.428736	0.287058	0.36645	0.110828	0.558869	0.11974	0.588797	0.538635	0.352708	0.461806
TraesCS1A02G101300	0.084471	0.037348	0.020716	0.040548	0.090029	0	0	0.056578	0	0	0	0	0.020832	0	0.018479
TraesCS1A02G101500	0.331404	0.670341	0.331212	0.804131	0.73972	0.794009	0.634765	0.972526	1.05116	1.08436	0.952559	1.02967	1.12601	1.03336	1.326
TraesCS1A02G101600	0.13207	0.22218	0.321397	0.257462	0.292962	0.463768	0.349291	0.287976	0.115288	0.49451	0.440256	0.485175	0.543892	0.452831	0.513576
TraesCS1A02G101700	0.250133	0.281203	0.331173	0.114317	0.045735	0.08133	0.146029	0.046811	0.12139	0.584819	0.306318	0.383615	0.351569	0.331668	0.507504
TraesCS1A02G101800	0	0	0.148675	0	0	0	0	0	0	0.113721	0	0	0	0	0
TraesCS1A02G101900	11.1482	8.1578	7.19936	8.98421	16.6449	11.1641	11.5705	12.1401	12.2554	14.1408	9.48451	11.6626	15.5197	13.1022	10.7092
TraesCS1A02G102000	0	0.276557	0	0.367489	0.732746	0.435664	1.02229	0.663522	0.396545	1.03933	0	0.616791	0.538373	0.684644	0.261977
TraesCS1A02G102100	0.116732	0.259191	0.130087	0.360291	0.325526	0.183256	0.071025	0.333065	0.238085	0.221526	0.359992	0.34077	0.492592	0.078559	0.056319
TraesCS1A02G102200	0	0.041918	0	0	0	0	0	0	0	0	0	0	0	0.043387	0.037815
TraesCS1A02G102300	13.411	12.8186	13.7199	14.6654	12.4209	14.6119	13.9796	12.7244	14.7129	15.9161	17.2032	13.5704	14.3959	15.4463	15.7866
TraesCS1A02G102400	0.20654	0.833988	0.686531	0.253627	0.517614	0.510527	1.06276	0.416483	0.463874	0.156442	0.147098	0.283657	0.064037	0	0.028137
TraesCS1A02G102500	10.3719	5.98178	6.53525	6.20041	10.6258	8.79582	9.22474	8.01234	7.79736	7.92569	6.39934	7.42434	9.7749	7.3893	7.59466
TraesCS1A02G102600	22.3111	18.0405	18.1608	17.6749	21.3074	20.1805	17.7886	18.0879	17.0977	15.305	15.8641	16.1024	17.9328	15.9435	15.6464
TraesCS1A02G102700	63.2268	77.7127	74.3019	71.9059	66.2706	65.9328	37.7035	41.5084	51.0508	14.2358	16.3567	18.9396	8.03149	8.14003	8.51444
TraesCS1A02G102800	29.7191	30.5457	31.1479	32.905	35.3915	36.4081	26.6344	29.9138	28.6726	18.4152	19.0449	19.1286	11.0807	11.8555	10.5607
TraesCS1A02G102900	2.94251	3.11026	2.91472	2.08232	2.472	1.93848	1.27136	1.7796	2.06304	0.329842	0.126396	0.470987	0.17151	0.287267	0
TraesCS1A02G103000	18.1609	19.4646	21.1329	18.5701	16.7767	17.6897	17.9637	28.6214	26.977	7.44919	8.72948	7.58803	5.20072	5.23741	4.42806
TraesCS1A02G103013	0.053367	0	0	0.023633	0	0.094433	0	0	0	0.058781	0	0.074394	0	0	0
TraesCS1A02G103014	0	0.133911	0	0.204961	0.185988	0	0	0	0	0	0	0	0.0535	0.254436	0
TraesCS1A02G103019	0	0.016665	0	0.096832	0	0	0.16554	0	0	0	0	0	0	0	0
TraesCS1A02G103100	0.251376	0.220937	0.225334	0.412179	0.276392	0.195081	0.183459	0.622089	0.68195	0.204807	0.208219	0.296444	0.171398	0.311319	0.257153
TraesCS1A02G103200	0.140535	0.059263	0	0.065939	0.029918	0.169229	0.044367	0.306433	0.162482	0.099362	0.114332	0.121698	0.086059	0.098931	0.060516
TraesCS1A02G103600	0	0.07549	0	0.046027	0.091657	0.258651	0.041128	0.046741	0.111453	0	0	0.156542	0.078904	0.189972	0.074799
TraesCS1A02G103900	7.6145	9.73631	7.4341	10.7601	6.30582	7.54629	5.45129	6.19685	6.91191	6.11356	7.02137	7.1038	5.93994	5.68822	5.92626
TraesCS1A02G104000	0.708605	0.505318	0.625303	0.694937	0.819491	0.432337	0.464456	0.366842	0.751537	0.50064	0.527438	0.438446	0.701839	0.539292	0.506746
TraesCS1A02G104100	16.9764	18.2938	19.314	26.2778	14.9163	19.9558	12.305	14.2486	18.1567	7.0984	9.61038	9.38768	6.82415	5.16021	4.92432
TraesCS1A02G104200	61.6612	82.8242	72.6649	108.018	56.4785	66.893	39.9055	49.3111	59.7984	28.2756	26.8303	32.9947	21.6438	13.7104	14.7579
TraesCS1A02G104300	1.45878	2.03984	1.61368	1.13464	1.23398	1.79669	1.62441	0.973126	1.12455	0.347533	0.99052	0.898662	0.242702	0.739112	0.334716
TraesCS1A02G104500	0	0.022046	0.023283	0	0.07104	0.128505	0.079762	0.066193	0	0.269987	0.067232	0.133955	0.197436	0.046168	0.037948
TraesCS1A02G104600	1.09724	0.596967	0.901317	1.39054	0.587747	0.738961	0.658923	0.628433	0.672413	0.828823	0.616269	0.743638	0.76712	0.990356	0.611493
TraesCS1A02G104700	3.14418	2.97125	3.30738	2.9306	3.22958	3.35232	2.35504	2.77602	2.68135	2.77231	2.19738	2.16935	2.76456	2.61192	2.97501
TraesCS1A02G104900	0.085532	0	0	0.081712	0	0	0.101074	0.151516	0	0	0.179165	0	0	0.10449	0
TraesCS1A02G105000	0	0.042025	0	0	0	0	0	0	0	0.23428	0	0	0	0.070404	0.104329
TraesCS1A02G105100	0	0	0	0.136684	0	0.065119	0	0	0	0	0	0.059389	0.150743	0.134262	0.251165
TraesCS1A02G105300	0.055713	0.031325	0.165408	0.101596	0.110136	0.112486	0.24986	0.171158	0.032422	0.163689	0.334695	0.210475	0.404963	0.157065	0.161279
TraesCS1A02G105400	162.723	100.703	102.855	113.973	211.768	158.247	161.838	164.757	167.856	181.131	133.747	157.437	205.377	153.188	166.105
TraesCS1A02G105500	13.5664	13.8503	15.0522	14.3882	13.5137	14.9332	13.9729	15.8083	17.3009	12.8962	12.717	15.6288	13.7732	13.8848	14.7879
TraesCS1A02G105600	56.0382	58.7823	54.0972	46.2883	54.1831	51.2426	51.4666	48.9065	46.1396	41.8062	38.1946	44.481	51.097	46.4948	45.9769
TraesCS1A02G105700	0.0641	0.131171	0.132122	0.095057	0.194488	0.105155	0.070924	0.280241	0.120942	0.123892	0.092863	0.063531	0.051513	0.059181	0.153744
TraesCS1A02G105800	21.284	25.0034	24.8761	22.5897	23.5692	26.1014	30.0988	23.0348	24.5879	22.5933	23.0504	21.1001	21.9611	27.9385	24.3894
TraesCS1A02G105900	25.5073	25.1833	27.245	25.2419	24.3327	25.9871	26.917	25.804	26.3692	26.1248	24.4722	28.0814	28.479	29.0169	25.4158
TraesCS1A02G106000	22.1651	20.8581	19.5591	18.7619	26.5766	25.1048	26.963	23.5614	23.3522	24.6323	20.8569	25.1669	23.5517	25.433	28.0164
TraesCS1A02G106100	13.1086	14.1338	14.2466	15.3716	12.8419	14.2782	13.5804	12.2966	11.3482	11.8165	13.2049	12.0626	12.2619	11.5248	12.2153
TraesCS1A02G106200	2.78518	1.88883	1.96501	3.73441	2.63272	2.9737	1.03363	1.05163	1.14428	0.639619	0.732032	0.238801	0.301181	0.10945	0.114977
TraesCS1A02G106300	0.880055	0.707463	1.10843	1.27604	0.823228	0.867844	1.30713	1.09038	1.05734	0.935783	0.889537	0.9474	1.3869	1.21442	1.3749
TraesCS1A02G106400	2.72404	2.00204	2.2479	2.80963	2.42291	2.60642	3.31253	2.3344	2.97343	4.22068	2.51409	3.20232	3.19022	1.31437	2.66204
TraesCS1A02G106500	1.08477	1.71246	1.37652	1.32273	0.970316	0.887655	1.23824	1.06885	1.3146	0.917038	0.646367	0.74603	0.639572	0.744746	0.730189
TraesCS1A02G106600	75.744	84.5	83.4983	87.26	75.6922	77.7214	84.9034	88.0051	93.8314	63.3222	63.9423	64.6195	54.3067	59.436	56.4887
TraesCS1A02G106700	21.2488	31.1903	26.2532	38.1829	25.8252	32.2597	30.8213	26.7473	38.188	19.873	25.2095	22.6379	24.6471	16.2292	20.4363
TraesCS1A02G106900	0.31585	0.0342709	0.0763307	0.0801351	0.0729757	0	0.0978875	0.0373472	0.221644	0.157917	0	0	0.144255	0.0302721	0.72016
TraesCS1A02G107200	0	0	0	0	0	0.084146	0	0	0.030743	0	0	0	0	0	0
TraesCS1A02G107300	2.70632	3.30234	2.81872	3.39478	2.89141	3.09389	2.75943	2.35002	3.04239	3.06402	3.04886	2.75445	3.18975	3.17832	3.26216
TraesCS1A02G107400	0.164833	0.07497	0	0.463891	0.170612	0.374286	0.288124	0.60094	0.857222	0.073846	0.16032	0.077802	0	0.051019	0.064751
TraesCS1A02G107500	0.395879	0.472872	0.402488	0.742042	0.429057	0.726228	0.637843	0.609828	1.05448	0.466288	0.755275	0.716057	0.862974	0.360661	0.472882
TraesCS1A02G107600	6.57068	7.65718	7.03866	8.32271	6.77025	7.09523	6.56208	7.83508	7.40121	7.88988	8.07744	8.87813	7.1993	6.3838	7.2454
TraesCS1A02G107700	4.11126	2.8574	3.13017	2.29213	2.62878	1.97497	2.33397	1.74196	1.01581	3.35569	5.36427	2.19939	1.421	7.1523	2.51639
TraesCS1A02G107800	18.9864	16.5595	17.4969	16.1629	18.9979	19.4018	18.4416	16.5013	18.2417	17.3334	16.7668	15.6311	18.9966	17.6962	16.9394
TraesCS1A02G107900	3.55896	3.17298	4.30185	3.96267	4.59015	3.84941	4.73529	3.36461	4.77784	3.41978	4.19152	3.19779	4.11593	3.10058	3.57773
TraesCS1A02G108000	0	0	0	0	0.056598	0	0	0	0	0	0	0	0	0	0.119283
TraesCS1A02G108100	1.05504	2.38093	2.07261	1.35123	1.25511	1.35986	1.42908	1.72778	1.76014	2.0408	2.39165	2.13472	2.26913	2.31647	1.82629
TraesCS1A02G108200	0	0	0.084277	0	0	0.071641	0	0.082468	0.082597	0.078606	0.194689	0.033713	0.039853	0	0.068802
TraesCS1A02G108300	6.14739	5.64902	6.84018	6.74985	5.51489	5.97895	6.26238	7.69377	5.99051	7.14856	7.08936	7.46166	6.7285	6.84048	6.94207
TraesCS1A02G108400	2.36594	3.7132	2.27689	3.86737	2.59258	2.97641	7.73012	10.3726	12.5487	10.8414	13.274	12.8943	13.4779	10.5875	12.4895
TraesCS1A02G108600	0.877228	1.72759	1.52677	0.904338	1.20516	0.757377	1.73859	0.792907	1.10499	1.14214	1.38103	1.27189	1.07498	1.1528	1.04077
TraesCS1A02G108800	1.19854	1.04299	1.19995	1.17643	1.40997	1.79382	1.26728	1.1456	1.12051	1.35	1.21154	1.46217	1.44882	0.825953	1.30364
TraesCS1A02G108900	2.54956	2.33148	2.79253	2.01553	2.19908	2.24993	2.92707	2.34629	2.19618	2.8791	3.55095	2.47549	1.86406	3.86387	3.11674
TraesCS1A02G109000	0	0.082367	0	0.058632	0	0.043126	0	0	0	0.052091	0.053474	0.109568	0	0.036854	0
TraesCS1A02G109100	0.569254	0.580966	0.683627	0.581196	0.526137	0.351023	0	0.085819	0.029978	0	0.046093	0.170322	0.081505	0.071262	0
TraesCS1A02G109200	8.59815	7.59665	8.59324	8.63208	7.74336	9.21054	8.48541	8.88751	8.86153	8.46411	7.87416	8.59597	8.45049	7.12988	7.81506
TraesCS1A02G109300	11.5536	8.72758	9.2701	8.80183	14.8789	11.3935	13.4059	11.6344	10.9954	9.90729	9.61572	10.9557	13.1739	10.7054	12.9672
TraesCS1A02G109400	0.71433	0.456447	0.711047	0.697784	0.837934	1.07797	1.13643	0.868037	0.568998	1.48752	1.26441	1.16025	1.27445	1.06613	1.5831
TraesCS1A02G109500	2.49487	1.87383	2.16289	2.0896	2.72097	2.15518	2.15458	1.75123	1.74206	2.97166	2.12434	2.59272	3.09631	2.35624	2.52678
TraesCS1A02G109600	0.077806	0.065855	0	0	0.264546	0	0	0.136109	0	0.064868	0	0.162329	0	0.055163	0
TraesCS1A02G109700	0.21059	0.201168	0.268756	0.312636	0.215757	0.259478	0.332289	0.369381	0.217177	0.249006	0.295944	0.199987	0.431618	0.293251	0.256867
TraesCS1A02G109800	0.237197	0.186899	0.142714	0.303002	0.137415	0.274585	0.445175	0.321448	0.375523	0.167459	0.102438	0.210116	0.186674	0.211436	0.252784
TraesCS1A02G110000	14.0611	10.5726	11.3373	11.3127	9.31776	7.95541	8.90362	13.6333	10.9587	22.8673	35.8685	25.0282	27.6395	37.9399	26.6574
TraesCS1A02G110100	2.74454	4.80525	3.09217	2.60691	4.10442	1.86378	4.53257	3.67267	5.22408	2.6116	3.27985	4.01366	4.85473	4.42053	1.92511
TraesCS1A02G110200	17.1973	17.1063	16.0551	15.8764	18.0888	18.1162	16.515	16.1946	17.58	20.1194	16.4153	19.2675	18.7317	16.7433	19.2076
TraesCS1A02G110300	50.9541	55.6145	56.0244	52.2886	43.0247	49.0057	41.4153	48.9519	46.7186	33.8046	39.2391	34.5809	37.5265	34.12	37.4252
TraesCS1A02G110400	2.78211	2.76376	2.12874	1.219	2.7521	1.71748	3.26939	2.12989	1.58969	1.01975	0.465766	0.343851	0.146187	0.379089	0.623818
TraesCS1A02G110500	0	0	0	0	0	0	0	0.126683	0	0	0	0	0	0	0
TraesCS1A02G110700	0.597601	0.85974	0.82026	1.16142	0.58869	0.8142	0.752797	0.530035	1.08012	0.542708	0.920752	0.644299	0.388019	0.116788	0.472506
TraesCS1A02G110800	1.24839	1.73074	1.91804	1.15578	1.08016	0.879942	0.960902	1.1156	1.08912	0.440897	0.721257	0.455806	0.515996	0.530876	0.592997
TraesCS1A02G110900	2.84358	2.71549	2.6542	2.20779	1.59058	1.97848	1.85071	2.03748	2.21378	1.88138	1.79028	1.1887	1.34638	1.03508	1.2638
TraesCS1A02G111000	8.03237	7.25388	7.94334	9.26783	6.66337	8.87589	7.22882	7.85142	8.47214	7.85831	7.29854	6.91931	7.00771	6.92875	5.81794
TraesCS1A02G111100	1.44891	1.2102	0.829524	1.66901	1.64316	1.60435	1.21286	1.55042	1.52743	1.36723	1.26575	1.1046	1.72977	1.39776	1.45894
TraesCS1A02G111300	0.81843	0.640455	0.599563	0.699379	1.16298	0.73032	0.708347	0.803798	1.22467	0.802427	0.691933	0.662489	0.663795	0.709287	0.628607
TraesCS1A02G111400	0	0	0	0	0	0	0	0	0	0	0	0	0.022714	0	0
TraesCS1A02G111500	4.30671	3.38882	4.83251	5.25338	4.58526	5.63284	5.97665	5.83274	7.73182	4.69301	4.98972	5.21698	6.24382	5.07443	5.42818
TraesCS1A02G111600	1.11284	2.04351	1.28557	1.56138	1.14592	1.47782	1.71838	1.30721	1.70505	1.33244	1.65208	2.33737	1.51096	1.33806	2.18804
TraesCS1A02G111700	1.57011	0.759789	0.971276	0.861764	1.49452	1.17433	1.3114	1.05245	1.35416	1.70623	0.899861	1.55608	2.11689	1.72254	1.96975
TraesCS1A02G111800	2.1768	3.69527	2.0713	2.55463	3.07248	3.03599	5.20954	4.48129	5.08449	5.36498	4.42398	5.73006	6.59722	6.02785	6.02784
TraesCS1A02G111900	2.20832	2.19888	1.83791	1.83166	2.10947	2.12014	1.95629	2.35025	2.15291	1.09405	1.29534	0.948198	1.50703	1.72018	1.93484
TraesCS1A02G112000	10.1263	9.47371	8.00539	7.81715	9.62505	9.18087	12.1587	9.34837	9.48283	9.41983	9.13133	10.3505	10.3876	8.97841	9.32836
TraesCS1A02G112100	14.6216	15.2884	13.0606	15.1518	16.3492	18.4773	17.7948	15.0873	15.1518	14.1789	12.9062	13.3129	13.5809	16.1286	14.4656
TraesCS1A02G112200	4.9169	4.87056	4.66517	5.73508	4.48135	4.35836	3.65734	3.76678	4.36858	4.90015	4.3174	3.8495	3.63595	4.24172	3.376
TraesCS1A02G112400	34.127	34.2848	33.6333	37.3129	28.9245	32.1847	32.5253	28.2497	34.2826	32.7597	35.2796	34.5863	28.0296	27.5512	31.6335
TraesCS1A02G112500	386.563	344.5	352.777	347.108	437.604	373.222	368.331	353.764	325.727	349.229	283.586	331.037	336.599	279.38	325.244
TraesCS1A02G112600	5.4241	4.93003	6.09923	5.68336	5.40096	6.17127	6.39503	5.76304	5.52365	6.43419	5.97063	6.62476	6.51814	4.27128	6.59755
TraesCS1A02G112700	2.68655	2.61804	2.5749	2.61782	2.33734	2.86124	1.94	2.25964	3.37129	1.92208	1.71775	2.23593	2.31833	1.76475	1.85018
TraesCS1A02G112800	5.76587	4.26102	4.46496	4.39823	4.55989	4.17278	5.14157	4.06836	5.22163	4.74543	4.7787	4.90974	5.29364	4.78561	4.14205
TraesCS1A02G113100	3.75131	4.16117	3.26104	4.2429	3.52684	2.93136	6.48329	5.56158	7.11646	12.1337	12.6336	11.2023	11.7369	12.6937	12.8187
TraesCS1A02G113200	0.133637	0	0	0.344579	0	0	0.277055	0	0.256213	0.583184	0.296342	0.244012	0.125373	0.644174	0.714039
TraesCS1A02G113300	4.24415	4.69429	3.42096	3.34345	5.09263	5.15495	8.8791	7.97857	5.8444	6.79666	4.85978	6.23144	4.76256	5.77399	6.25814
TraesCS1A02G113400	0	0.040656	0	0.09175	0	0	0.036958	0.04276	0	0	0	0	0	0	0
TraesCS1A02G113500	0	0	0.05042	0	0.08406	0.070105	0	0.172908	0	0	0	0	0	0	0
TraesCS1A02G113600	0.079794	0.057158	0.147064	0.10201	0.270961	0.159964	0.12091	0	0.122962	0	0.198042	0.081927	0.055078	0.170314	0
TraesCS1A02G113700	3.92242	3.13646	2.34794	3.16051	3.6852	3.64162	4.61252	3.89034	4.14083	2.69806	3.39571	3.04643	3.08724	2.3127	3.45251
TraesCS1A02G113800	3.3181	3.09509	2.99124	2.55789	4.82433	4.22519	5.95493	3.92141	3.48377	4.39493	3.63363	3.44242	4.5309	4.18656	5.34776
TraesCS1A02G113900	0.581297	0.362943	0.562701	0.534386	0.662666	1.23269	0.81999	0.786677	0.739097	0.805179	0.634922	0.600592	0.487832	0.353824	0.758547
TraesCS1A02G114000	2.32767	1.81367	2.03003	2.21219	2.6869	2.38477	3.1471	1.96343	2.18544	2.16562	2.14423	2.48289	2.48592	2.83839	3.31232
TraesCS1A02G114100	0.239857	0.433412	0.154376	0.190108	0.331851	0.22272	0.142169	0	0.150115	0.087105	0.14079	0.266043	0.228259	0.11202	0.177109
TraesCS1A02G114300	6.47617	6.44363	7.13565	6.19827	6.40053	7.26838	7.32357	7.23238	6.73756	7.01397	6.47697	6.67907	5.76105	6.58406	6.26334
TraesCS1A02G114400	1.77562	1.9624	1.94819	1.51204	1.46442	1.74207	1.65081	1.5479	1.77829	1.62672	1.49863	1.36939	1.26216	1.29103	1.75081
TraesCS1A02G114600	0	0.312752	0.19988	0.367272	0	0	0	0	0	0	0	0.116503	0.150631	0	0.127887
TraesCS1A02G114700	0.39523	0.862201	1.10603	0.712268	1.05588	0.960219	1.20744	1.10951	0.915409	1.57407	1.61406	1.12388	1.17051	1.31151	1.19558
TraesCS1A02G114800	0	0	0	0	0.386835	0	0.353678	0.07274	0	0.208789	0	0	0	0.353095	0
TraesCS1A02G115000	3.88894	3.72095	4.3473	3.28603	2.77294	3.43244	3.09532	3.48371	3.01573	2.01882	2.23657	3.0604	2.6033	2.54281	3.16532
TraesCS1A02G115100	4.69534	6.66424	6.38628	6.74826	7.04489	6.27359	6.38971	5.81695	5.44378	7.16746	6.2628	7.36399	6.83695	6.0713	5.3167
TraesCS1A02G115200	0.807691	0.681122	0.834945	0.752638	0.701888	0.864718	0.575835	0.920147	0.865362	0.715075	0.375452	0.555052	1.03592	0.713068	0.968695
TraesCS1A02G115300	0.027283	0.081767	0	0.025512	0	0	0.052049	0.023779	0.023816	0.022665	0	0	0.022983	0.019275	0.025138
TraesCS1A02G115400	3.36987	3.98758	3.07044	3.37821	3.15413	2.15652	3.74327	3.51974	3.2106	4.47972	4.30876	5.80744	3.06508	4.55719	5.62913
TraesCS1A02G115500	3.17652	3.20526	3.81468	3.92752	3.54392	3.71644	4.17371	3.34021	4.41187	3.59702	3.09202	3.21078	4.43098	3.97852	3.99982
TraesCS1A02G115600	0.324379	0.325191	0	0.295762	0	0.38634	0.071729	0	0	0.208928	0	0	0	0.153913	0.258788
TraesCS1A02G115700	82.4495	112.267	86.6503	85.1477	56.1085	56.9701	38.0792	49.6608	60.7208	18.3195	20.6696	27.3091	25.5735	14.7393	18.8813
TraesCS1A02G115800	0.648539	3.27734	2.64397	2.72872	0.370673	1.04502	1.09722	0	1.31172	0	0.464173	0.187079	0	0.159165	0.373197
TraesCS1A02G115900	1400.84	1631.07	1397.22	1342.71	959.502	1089.55	1054.07	1329.03	1619.22	604.661	756.564	754.516	768.356	680.528	531.998
TraesCS1A02G116000	9.32576	10.7903	11.202	11.9184	11.7958	10.7752	11.7523	10.7434	10.6701	11.1328	11.1976	10.1893	11.1353	10.3628	11.0846
TraesCS1A02G116200	25.6904	22.2587	25.9852	24.3947	27.5964	27.7014	30.5907	26.8766	24.492	34.5946	35.2425	32.38	30.176	38.6811	34.9576
TraesCS1A02G116300	0.163585	0	0	0.324497	0	0.262401	0.349346	0.578774	0.287937	0.370106	0	0.519155	0.598602	0.233907	0.426918
TraesCS1A02G116400	0	0	0	0.19835	0	0	0	0	0.16161	0.218561	0	0	0.883951	0.593067	0.369524
TraesCS1A02G116500	7.28635	4.46163	2.82835	3.71745	6.69988	5.7345	5.30357	5.20246	5.90001	5.16509	5.73837	6.60448	7.57742	5.79516	6.82437
TraesCS1A02G116600	38.5287	40.8175	40.128	34.6254	44.7826	47.5356	64.7708	41.8372	42.7146	63.7718	52.2265	54.2277	57.8477	57.5717	52.9188
TraesCS1A02G116700	68.6125	61.1612	51.3288	77.461	73.9353	52.2257	64.4685	76.4225	70.1961	109.902	108.234	104.452	101.918	128.474	113.486
TraesCS1A02G116800	1.08691	0.578371	0.545987	0.53361	0	0.504685	0.631748	0.706758	1.07699	0.670795	1.05844	1.33542	0.830179	0.880901	1.28952
TraesCS1A02G116900	50.4331	43.563	48.0045	58.5869	44.1284	33.4211	49.3277	60.0677	52.5583	96.5544	106.996	92.7707	102.621	104.454	93.4558
TraesCS1A02G117000	14.8948	14.4649	13.2225	17.0572	15.224	14.3856	23.2769	26.7124	22.7107	22.9882	23.9061	21.3416	25.0115	27.4755	21.8856
TraesCS1A02G117100	0	0	0	0	0.173161	0.203511	0.137203	0	0	0	0	0	0	0	0
TraesCS1A02G117300	0.082845	0.023318	0.008558	0.077833	0	0.083732	0.018655	0.048023	0	0.204922	0.200718	0.103904	0.162202	0.057349	0.220926
TraesCS1A02G117400	11.3299	11.581	13.3087	11.9947	10.3521	11.4722	15.4438	16.6498	21.1947	10.4257	11.7025	14.1965	11.4148	9.64697	9.60383
TraesCS1A02G117500	0.191126	0.069343	0.207513	0.288153	0.172662	0.318065	0.417034	0.217401	0	0.133582	0.165799	0.315972	0.347691	0.30077	0.336467
TraesCS1A02G117600	1.03527	0.562588	1.14489	0.685475	0.977447	0.697771	0.896201	0.704648	0.390374	0.808781	1.03378	0.854461	0.937313	0.589646	0.724863
TraesCS1A02G117700	0.917283	1.34438	0.94388	1.50676	1.44873	1.36161	0.710347	0.863156	0.691988	0.88831	0.755764	0.885419	1.20735	0.747849	0.797834
TraesCS1A02G117900	0.069215	0	0	0.025095	0.047218	0	0	0	0.027292	0	0	0	0.045551	0	0.040321
TraesCS1A02G118100	0.351415	0.403063	0.326877	0.473839	0.829349	0.60974	0.886501	0.471234	0.609523	0.833575	0.95826	0.414841	0.50148	0.508733	1.0667
TraesCS1A02G118200	7.32895	9.2554	8.65904	12.9264	9.10153	12.8138	15.1865	8.73541	14.1524	13.3858	15.6154	14.6124	24.5256	20.6629	17.0173
TraesCS1A02G118300	3.25436	2.81913	2.08278	2.82785	3.44773	2.89112	3.17442	3.51776	2.76282	3.61452	3.23092	3.3062	2.95221	2.96623	3.70616
TraesCS1A02G118400	35.7151	42.014	39.433	39.8819	35.8559	36.0938	26.9835	28.2613	29.6121	17.9552	17.23	17.6208	15.8518	14.4792	17.9286
TraesCS1A02G118700	7.76185	5.2658	6.77171	6.75633	5.53133	5.61494	5.56701	6.61667	7.05574	5.96046	5.84692	6.51987	5.2322	4.31524	5.08044
TraesCS1A02G118800	7.19618	7.65186	7.50966	7.15868	7.3551	6.1829	5.15755	6.00098	5.39181	5.70331	5.36229	4.73708	5.27273	5.16696	5.11437
TraesCS1A02G118900	0.280243	0.200047	0.099344	0.222359	0.197832	0.134691	0.334648	0	0	0	0.119279	0.155428	0.287538	0.164004	0
TraesCS1A02G119000	4.93244	4.63032	2.75781	5.06369	4.29677	3.89164	2.5214	2.43018	7.64813	0.77841	1.10628	0.681742	1.44842	0.943685	1.63062
TraesCS1A02G119100	19.1183	17.3316	17.1705	22.9832	20.5546	18.7066	15.4695	18.7967	20.3924	14.3139	16.9986	15.2576	17.5262	16.476	13.0769
TraesCS1A02G119300	0.434533	0.890064	0.731751	1.16201	0.492725	0.677924	0.584142	0.318914	0.70609	0.168758	0.083357	0.173641	0.188364	0.129251	0.261559
TraesCS1A02G119400	0	0	0	0	0	0	0	0	0	0	0	0	0	0.056915	0
TraesCS1A02G119500	9.67903	11.5149	12.6749	9.52903	8.32601	8.8717	8.93897	12.1993	11.7083	9.66678	10.9135	10.8629	10.2062	6.84174	10.0004
TraesCS1A02G119600	4.31191	5.06184	6.30378	4.86001	4.97048	5.45108	5.91207	5.44151	5.51472	4.37026	4.71298	3.8987	4.07195	3.48398	3.56375
TraesCS1A02G119700	2.73901	2.42302	2.75745	2.48468	3.23863	3.04849	3.16054	2.80247	2.67943	2.31721	2.58359	2.46866	2.3383	2.5362	2.61534
TraesCS1A02G119800	0.762845	0.63765	0.97134	1.14037	1.05215	1.18784	0.628165	1.21821	0.829603	1.39888	0.952139	1.73903	1.22378	1.38065	0.963506
TraesCS1A02G120000	3.89575	4.22056	4.27483	5.77009	4.1362	4.29004	4.96721	5.40959	4.17547	3.3185	3.79904	3.39035	4.35009	3.35757	4.16494
TraesCS1A02G120100	20.7703	20.4105	20.7984	17.4969	17.7272	18.6278	16.6488	14.2841	15.9656	13.6108	12.4922	11.9219	11.6241	11.6202	11.1556
TraesCS1A02G120200	58.6188	53.5843	52.8365	50.3731	58.1437	57.8293	56.2692	50.067	47.0181	53.8302	49.371	51.261	50.998	52.321	51.7883
TraesCS1A02G120300	0.049094	0.23105	0.103643	0.08652	0.174871	0.080406	0.097545	0.008558	0.12796	0.178993	0.171583	0.133732	0.130931	0.082847	0.057118
TraesCS1A02G120400	2.87745	3.11189	2.1547	2.4764	3.65516	3.91027	5.20339	4.58194	4.02766	4.14788	3.54943	4.40712	3.84354	4.59	4.81146
TraesCS1A02G120500	20.648	15.3776	16.1452	15.8094	21.9378	19.304	18.5851	20.1737	20.0962	19.4701	15.1999	14.763	19.5278	17.5492	16.2649
TraesCS1A02G120600	0	0	0	0.122406	0	0	0	0	0	0	0	0	0	0	0
TraesCS1A02G120800	0.911559	0.577537	0.516518	0.502539	0.698643	0.868642	0.51158	0.694793	0.683077	0.803883	0.557515	0.686565	0.434844	0.594514	0.622021
TraesCS1A02G120900	5.07404	2.62118	2.08753	3.09061	3.42812	3.1567	2.5463	2.36312	2.62819	3.45302	1.8112	2.5163	2.02581	2.21847	2.42007
TraesCS1A02G121000	18.6959	17.4672	15.8623	18.4094	18.8023	17.278	16.3997	17.6213	16.9885	17.6344	17.843	16.2873	17.3055	16.8394	17.6946
TraesCS1A02G121200	1.08788	1.11884	1.10343	0.918135	1.10254	0.836485	1.21822	0.947779	0.862049	1.01745	1.07311	0.984516	1.3853	1.05151	1.26165
TraesCS1A02G121300	37.6174	35.4236	35.793	36.9787	30.5228	31.3874	31.5226	31.7457	31.7869	27.4734	30.1668	27.5673	31.4225	17.5679	30.867
TraesCS1A02G121400	6.50443	6.11026	6.76186	7.03117	6.15222	6.28519	6.81045	7.30522	6.54428	6.82525	8.14363	8.08333	7.18742	6.07638	6.67476
TraesCS1A02G121500	11.6634	9.71503	11.4565	16.8328	11.1765	16.5894	12.3022	16.4219	19.9758	7.36948	9.78602	8.09702	5.10941	6.80946	3.77519
TraesCS1A02G121700	2.9081	3.35171	3.41763	3.4123	2.41086	3.46908	1.96868	2.13928	2.5896	2.06908	2.31144	1.97214	2.34746	1.96637	2.15067
TraesCS1A02G121800	56.2932	53.847	49.6688	69.0777	52.3189	44.584	44.419	60.7754	53.5658	121.423	139.114	113.804	121.972	144.821	125.369
TraesCS1A02G122000	2.96199	0.477531	1.37702	2.22558	1.6246	1.07406	2.19646	2.94627	2.24198	3.36709	7.74665	0.849243	3.53568	2.96324	3.49691
TraesCS1A02G122100	1.39064	1.61769	1.77509	1.65452	1.25886	1.3763	1.49602	1.43534	1.39312	1.88554	2.03171	1.61138	2.02416	2.03471	1.85496
TraesCS1A02G122200	1.68551	1.6215	2.10234	1.57172	1.52935	1.99926	1.39385	1.25586	1.89771	1.31136	1.59935	1.17548	1.36949	1.02189	1.1039
TraesCS1A02G122300	0.514517	0.491867	0.369357	1.57423	1.02563	0.067053	0.744943	1.19402	1.85181	0	0.498399	0.990267	0.605376	0.699506	2.40016
TraesCS1A02G122400	0.242055	0.239369	0.265552	0.290923	0.164406	0	0.296688	0	0	0.134335	0.245413	0	0	0	0.189939
TraesCS1A02G122500	167.968	158.919	174.767	142.718	163.836	135.936	184.261	183.582	146.202	135.389	163.583	123.87	103.066	168.195	131.616
TraesCS1A02G122600	0	0.448718	0.245923	0.210199	0.059411	0	0.12743	0.227708	0.372546	0.362049	0.137986	0	0.264056	0.046318	0.221932
TraesCS1A02G122700	57.598	55.3279	51.9195	54.7809	63.5464	59.2194	64.24	63.331	62.8506	53.5373	51.8764	50.8751	53.6522	50.8645	52.6423
TraesCS1A02G122800	4.93648	4.8769	5.14741	5.68574	4.87391	5.668	6.70716	8.0423	7.88732	9.62136	10.0831	9.93442	10.9434	11.6987	13.4941
TraesCS1A02G122900	1.11321	1.17782	0.957686	0.85572	1.67008	1.76094	2.49319	1.60132	1.22683	2.177	1.81019	2.45617	2.43783	1.63004	2.12033
TraesCS1A02G123000	24.6544	24.2023	24.476	24.9891	27.5116	26.4654	25.7212	23.9513	28.1168	19.4026	19.2398	19.3238	18.3757	20.8937	19.5981
TraesCS1A02G123100	54.7075	54.7272	51.1235	54.1372	41.1611	44.9417	50.1598	56.3366	58.6073	40.6616	40.5958	44.6658	43.6952	41.2151	42.0434
TraesCS1A02G123200	0.931548	1.06002	0.714045	0.586229	0.877628	0.704507	1.01463	0.557426	0.488275	0.437185	0.358678	0.23453	0.22326	0.38722	0.217251
TraesCS1A02G123300	0	0.294118	0.232197	0.33474	0.348747	0.289072	0.484829	0.771444	0.183629	0.170988	0.095952	0.206113	0.4639	0.367692	0.18195
TraesCS1A02G123600	3.70208	3.63941	3.20386	3.16077	5.63068	4.44476	4.17392	3.69065	3.63135	3.7476	3.15031	3.28712	3.68307	4.13848	3.54073
TraesCS1A02G123700	0.381254	1.2278	0.169788	0.295472	0	0.257067	0	0	0	0	0	0	0	0.586258	0.296535
TraesCS1A02G123800	0	0.697234	0.66923	0.382839	0.349899	0.468889	0.559232	0.214134	0.039285	0.460837	0.27679	0.361575	0.299985	0.890915	0.395535
TraesCS1A02G123900	7.15714	6.18207	6.96813	6.47027	6.19291	5.66115	5.57152	5.9399	4.74235	5.41689	5.84725	5.66714	5.80841	6.39567	5.92787
TraesCS1A02G124100	6.32314	5.24247	4.84845	6.10993	5.62619	5.96078	5.26029	6.76375	6.27953	3.24797	4.29502	5.33244	4.85645	3.67272	3.52202
TraesCS1A02G124200	30.1283	30.92	30.185	24.9353	44.7932	42.2535	50.5509	30.9791	27.4502	34.3051	27.4811	31.9884	22.9461	26.2656	34.8427
TraesCS1A02G124300	0.401887	0.328734	0.36655	0.350538	0.237431	0.373248	0.296626	0.209573	0.261689	0.37242	0.238492	0.398651	0.335496	0.258595	0.450371
TraesCS1A02G124400	2.73479	2.71768	2.86494	4.16768	2.68141	2.3541	3.11827	2.68596	3.10193	2.44602	3.28121	3.05571	3.16965	2.77547	2.7174
TraesCS1A02G124500	0.72707	1.66796	1.3336	1.50515	2.57267	2.37953	1.15409	2.28594	1.96326	0.645392	1.59848	1.32634	1.32272	1.00736	0.699208
TraesCS1A02G124600	91.4982	83.1256	84.1557	73.9186	108.085	102.276	137.824	110.994	96.8338	132.15	106.533	127.878	131.699	150.135	150.574
TraesCS1A02G124700	1.30869	0.985805	1.88967	1.39027	1.68439	1.90491	1.78947	1.82337	1.4864	1.54914	1.67007	1.74414	2.01419	1.31625	2.4738
TraesCS1A02G124800	0.651136	0.440809	0.348031	0.508475	0.586369	0.612149	0.623947	0.860895	1.08072	0.63697	0.420411	1.15213	0.587264	1.05994	0.862879
TraesCS1A02G125000	18.1723	16.923	17.3136	17.9937	19.8776	19.1011	23.7821	20.3465	20.4907	20.7144	18.3452	20.3758	21.0627	18.979	21.2924
TraesCS1A02G125100	128.475	80.3303	84.4665	83.2122	146.341	114.227	121.069	106.475	114.678	134.297	101.582	111.009	129.95	106.445	119.528
TraesCS1A02G125200	0	0	0	0	0	0.047818	0	0	0	0	0	0	0	0	0
TraesCS1A02G125300	3.49235	3.87484	3.54058	4.25271	3.63126	3.68865	3.50023	4.29653	3.72236	5.19736	5.28247	4.32083	4.84135	5.38455	5.4935
TraesCS1A02G125400	3.02686	3.74262	4.75698	2.87095	2.02967	4.13751	1.20403	2.11458	1.52589	0.836965	1.18816	1.24756	0.768347	1.01142	0.632339
TraesCS1A02G125500	19.5066	23.9256	26.0251	25.6682	18.9553	20.5825	23.5513	23.9182	31.1593	11.4521	17.8287	18.2786	17.8156	12.2523	13.2203
TraesCS1A02G125600	5.17921	5.29368	4.25391	4.74854	6.00891	5.95721	6.44617	4.34471	5.13273	5.34883	4.42114	4.80645	4.91957	5.19595	6.56925
TraesCS1A02G125700	33.4118	30.4275	31.627	32.77	32.4894	34.7855	35.21	37.4957	32.4606	35.0247	34.4078	35.4283	34.0209	34.556	36.456
TraesCS1A02G125800	0.0663933	0	0.0486512	0.158676	0.0473515	0	0	0	0	0	0	0	0	0.145808	0
TraesCS1A02G125900	1.41483	0.624436	0.975583	1.19702	0.755897	0.49631	0.646465	0.96168	0.775808	0.574286	0.40701	0.595706	1.13185	0.384055	0.788803
TraesCS1A02G126000	7.03413	7.02487	7.00227	6.71047	8.98677	7.41137	7.10844	7.5569	8.74172	9.6162	8.55459	7.31585	9.38539	7.55134	8.90345
TraesCS1A02G126100	5.64321	5.91947	5.7581	7.22417	8.05823	7.42637	7.94419	8.4826	7.0351	11.6139	8.07164	8.64916	8.073	7.86019	8.6176
TraesCS1A02G126200	0	0.09249	0.089017	0.101815	0	0	0.082912	0.078633	0.075361	0	0.10442	0	0	0	0
TraesCS1A02G126300	4.66044	4.62513	4.42905	4.71197	4.64111	4.44692	5.44401	3.98058	4.12852	3.92199	4.28508	4.49315	4.12657	4.60733	4.8851
TraesCS1A02G126400	0.072359	0.08618	0.113765	0.143492	0.072761	0.038683	0	0	0.044599	0.169627	0.312031	0.111597	0.043038	0.206582	0.274439
TraesCS1A02G126600	0	0	0.070603	0	0	0	0	0	0	0	0	0	0	0	0
TraesCS1A02G126800	23.2475	22.6391	25.8026	29.7277	18.6286	20.0403	16.992	22.1046	29.5371	17.8705	14.6413	16.9802	19.1771	12.8855	17.8829
TraesCS1A02G126900	1.58056	2.06573	1.62526	1.60105	2.61845	1.75712	2.23238	2.28523	2.17438	1.56806	1.30846	1.28439	1.28823	1.76693	1.37902
TraesCS1A02G127000	30.0864	33.2518	33.4133	31.5961	32.7578	31.307	31.4743	31.1652	31.106	21.8465	23.7818	22.8124	25.308	23.8214	23.1887
TraesCS1A02G127400	1.78911	1.6733	1.79453	1.86017	1.56271	2.3938	1.36758	2.0454	1.57747	1.77077	1.51334	0.995903	1.85618	1.4249	1.24465
TraesCS1A02G127500	1.09949	1.29532	0.996353	0.620628	0.743109	0.526045	0.47272	0.594495	0.571211	0.308351	0.390748	0.305769	0.303847	0.268586	0.147398
TraesCS1A02G127600	0.042792	0.100593	0.106233	0.027981	0.050692	0.180529	0.145445	0.154132	0.195216	0.160837	0.264034	0.17459	0.250911	0.14759	0.138072
TraesCS1A02G127700	0	0	0	0	0	0	0.133135	0	0.104749	0	0	0.046508	0	0	0
TraesCS1A02G127800	0.92306	0.412777	0	0.957003	0.964903	0.51862	0.35385	1.38265	0.606269	0.298273	0.522627	0.734736	2.04205	0.858539	0.616112
TraesCS1A02G127900	21.5708	22.809	22.3486	19.369	19.9847	20.3211	21.3762	20.2979	19.1148	34.1867	37.3561	30.3884	27.1176	40.0871	31.075
TraesCS1A02G128100	3.44132	5.32677	4.67047	3.89912	3.85078	3.83232	3.74039	2.33658	4.66782	3.49747	5.13022	4.27374	3.67882	3.62046	3.15269
TraesCS1A02G128300	7.5722	8.13207	7.07098	9.37785	7.67463	7.62778	8.9368	8.06405	8.70737	6.59526	6.61765	6.97052	6.04649	7.00623	6.75354
TraesCS1A02G128500	0.178703	0	0	0	0.109427	0	0.158722	0.285319	0	0	0.146557	0	0.12785	0	0
TraesCS1A02G128600	16.2627	13.8252	15.3457	16.9522	17.5686	16.6803	17.2439	17.4154	18.1949	19.6669	16.3158	18.0368	18.89	15.6189	16.9602
TraesCS1A02G128800	0	0	0	0	0	0	0	0	0	0	0	0.10651	0	0	0
TraesCS1A02G128900	7.84705	10.3403	9.04386	12.5625	10.4139	9.8216	8.2714	9.27586	10.7024	9.75845	11.1864	10.2218	11.0544	11.7277	11.9148
TraesCS1A02G129100	74.8573	45.2096	54.6735	57.6636	81.0441	71.0412	72.2874	62.8094	64.4493	61.5303	42.1495	57.5292	68.5964	53.7892	60.5429
TraesCS1A02G129200	13.943	11.3486	11.5261	11.8914	16.1047	14.0922	15.9992	12.1261	13.3411	11.1131	10.2749	11.7812	11.3025	11.4854	12.2055
TraesCS1A02G129300	1.70798	1.1812	1.41581	1.29161	1.69707	1.807	3.09389	1.99758	1.57272	2.23481	1.4006	2.27491	2.11186	2.2366	2.63653
TraesCS1A02G129400	16.5262	11.1964	13.0622	12.3791	17.0489	15.5184	16.7801	13.1006	13.462	13.7967	12.4171	12.7431	17.3501	14.14	14.7379
TraesCS1A02G129500	5.0609	7.08543	7.53354	6.70644	5.98604	6.51007	4.64382	4.33102	5.71531	4.58502	4.7925	5.26019	4.53907	5.54697	5.58674
TraesCS1A02G129600	0	0	0.268105	0.202962	0.221952	0.312234	0	0	0.072347	0.215768	0.297315	0.487913	0.073189	0.21309	0.222154
TraesCS1A02G129700	0.261509	0.203417	0.294904	0.266782	0.188229	0.201455	0.135594	0.419622	0.153652	0.256096	0.228383	0.266535	0.170688	0.262614	0.352948
TraesCS1A02G129800	1.58906	1.58909	1.29512	2.17463	1.6523	1.8328	1.52468	1.86928	2.24114	1.83816	1.04084	1.8756	1.94321	1.17383	1.87142
TraesCS1A02G130100	0	0	0	0	0	0.012608	0	0	0	0	0	0	0	0	0
TraesCS1A02G130600	0.759373	1.1381	0.529807	0.440331	0.474862	0.387752	0.097732	0.796049	0.568803	0.696582	0.851262	0.718552	0.63396	0.62786	0.75254
TraesCS1A02G130700	0.42895	0.345435	0.35163	0.545966	0.376404	0.29009	0.365777	0.274508	0.186637	0.364435	0.382948	0.369136	0.618941	0.322571	0.605425
TraesCS1A02G130800	9.64798	8.73943	7.54735	9.19163	8.36688	9.94166	9.16668	9.49783	8.51293	11.4199	8.93814	8.91879	10.4653	9.95557	10.7334
TraesCS1A02G130900	1.07674	0.869778	0.84545	1.31732	1.48396	1.03783	1.15072	1.25435	1.03082	1.13602	0.926227	1.14085	1.7289	1.04433	1.25706
TraesCS1A02G131000	5.34978	5.34809	5.89709	5.92549	5.28092	5.37556	5.44868	5.94957	4.67514	5.79076	6.98043	6.20833	6.40467	6.5161	6.82533
TraesCS1A02G131200	9.9919	11.7506	11.4748	12.2618	11.5089	12.4091	10.4309	11.1699	10.0399	10.7474	9.8324	9.23635	10.0306	10.1543	10.3913
TraesCS1A02G131300	12.6106	10.9067	11.8378	11.5997	11.5298	12.7498	11.9834	12.9788	12.7272	11.1966	12.5492	11.165	11.0682	11.7369	10.5855
TraesCS1A02G131500	21.5877	15.4644	16.6721	18.554	19.7846	20.2008	21.3057	15.4395	19.7835	21.5101	16.7775	16.9138	18.4232	20.6494	18.3744
TraesCS1A02G131600	3.51757	2.95341	3.11112	2.82374	3.23894	2.95755	2.74227	2.40303	2.19286	2.79936	3.34387	2.94396	3.16221	3.08423	3.12223
TraesCS1A02G131900	1.34942	1.65253	1.25723	1.94356	2.18454	1.65241	2.42598	1.67014	2.57464	2.82508	2.161	2.4156	2.66811	2.11302	2.84985
TraesCS1A02G132300	0.953973	1.24272	1.22045	1.76057	1.0858	1.11623	1.03794	0.974024	1.35699	1.0917	0.503519	0.824749	0.668956	0.704686	0.750228
TraesCS1A02G132400	34.2183	21.5299	22.4692	24.1775	43.954	33.7047	43.3931	35.0972	40.5238	42.4497	36.7239	41.8386	55.0153	42.3848	43.3809
TraesCS1A02G132600	9.98199	9.75272	9.35098	9.37946	9.01134	9.90502	8.20691	8.81608	7.60709	8.82463	9.61178	10.0113	9.61463	9.73371	10.8877
TraesCS1A02G133000	0.502529	0.362172	0.25574	0.134482	0.161845	0.324106	0.400651	0	0.180995	0.415005	0.291173	0.1668	0.120721	0.132898	0.3213
TraesCS1A02G133100	19.2354	19.0017	18.4642	18.1834	18.1989	17.7499	14.0656	16.769	16.8914	14.7366	14.7967	14.1273	13.6492	13.2882	13.1705
TraesCS1A02G133200	0	0	0	0	0	0	0	0	0	0	0	0.061896	0.050031	0.064072	0.026605
TraesCS1A02G133300	1.41807	0.884949	0.606659	0.666395	0.833903	1.17842	1.23056	0.763674	0.982929	1.34224	0.397686	0.470296	0.891071	1.05923	0.919738
TraesCS1A02G133400	15.9117	18.1257	16.2873	17.3627	16.809	17.5636	12.4543	15.7665	9.25016	15.6733	15.8909	15.9842	16.404	16.7882	16.8259
TraesCS1A02G133500	0.903313	1.0637	0.790628	0.818247	0.736118	0.480529	0.641538	0.537448	0.502288	0.94158	0.892896	0.70658	0.62181	0.695603	0.657681
TraesCS1A02G133700	19.7791	18.5873	18.0889	16.4928	20.3673	21.8422	21.7458	18.2377	15.6185	21.059	17.4042	20.5499	19.8944	20.965	23.0772
TraesCS1A02G133800	3.25525	3.12345	2.91629	2.673	3.3658	3.59131	4.13366	3.76164	3.06434	4.54755	3.93483	4.65578	4.18197	3.96827	4.47129
TraesCS1A02G133900	1.59579	1.5042	1.89039	2.18478	2.22388	1.64333	1.90738	1.4038	2.26249	1.44344	1.53189	1.81037	1.52785	1.79862	1.98646
TraesCS1A02G134000	22.3675	21.0226	23.2302	24.5773	17.4168	17.347	19.3152	18.9239	18.6515	21.3228	23.4283	17.9768	19.8996	23.7009	17.6899
TraesCS1A02G134100	0	0.07566	0	0.042091	0.163658	0	0.030929	0	0.038877	0	0.027274	0	0	0.063376	0.055206
TraesCS1A02G134300	11.3229	14.2119	11.2035	15.3935	12.6344	14.5406	17.8404	16.7769	15.7583	11.4362	10.9958	12.796	13.8604	12.2836	14.8528
TraesCS1A02G134500	4.60353	4.71138	4.02406	5.34805	3.575	4.72458	4.09541	3.46066	4.61816	3.70263	3.71288	3.57792	2.64875	2.7318	2.88247
TraesCS1A02G134600	5.80402	4.46874	5.66702	4.66677	6.18234	5.60869	5.6321	4.78166	4.53855	4.36504	4.071	4.43048	4.61314	5.06517	5.13676
TraesCS1A02G134800	2.51673	2.48526	2.52445	2.31813	2.25532	2.64934	2.74906	2.94988	2.28864	3.44914	3.43544	3.41163	3.3768	2.12781	3.71714
TraesCS1A02G135100	1.92215	1.43884	2.07283	1.70823	2.46356	2.72799	2.36344	2.24963	2.18408	2.1667	1.89141	1.90909	2.55654	2.04833	2.67339
TraesCS1A02G135300	7.76215	7.227	7.80941	7.92794	6.12967	7.89816	6.9953	6.41684	5.11411	7.15351	7.63639	6.83239	6.54733	7.77398	7.0931
TraesCS1A02G135600	1.75773	2.3127	2.62464	2.84728	2.03203	2.06329	1.77879	2.56162	1.39189	2.54772	2.89411	3.52372	3.34906	2.99651	3.3984
TraesCS1A02G135700	12.161	13.161	12.715	17.7779	10.947	13.1674	13.2854	13.9344	16.7643	10.2468	11.9509	10.0043	11.1933	9.57711	10.2957
TraesCS1A02G135800	6.36978	5.49432	7.48943	3.87366	7.54595	6.65566	6.34861	8.98563	8.04282	5.08981	6.40973	6.16036	3.54387	7.13289	5.56934
TraesCS1A02G135900	0.816199	0.443666	0.794868	0.779426	0.820275	0.879772	0.430274	0.735942	0.473764	0.824225	1.03812	0.517694	0.846745	0.485634	0.346851
TraesCS1A02G136000	2.75984	2.53525	2.44636	2.38495	2.69652	3.13739	2.78208	2.65312	2.26471	2.69212	2.0764	2.4189	3.77417	2.3679	2.24348
TraesCS1A02G136100	13.8798	12.7316	12.8123	12.7262	13.7237	10.4582	12.6971	13.9742	15.1508	11.4195	12.3529	12.5012	12.828	13.3975	12.626
TraesCS1A02G136200	5.98738	6.45511	6.46679	6.88685	5.33437	6.09076	5.9143	6.85347	4.6961	8.07897	9.04937	7.72379	8.30864	8.48284	8.82735
TraesCS1A02G136400	8.04175	9.25802	9.52558	10.6507	8.29935	10.04	7.51158	7.52246	9.02857	7.2352	8.67732	8.00411	7.63875	7.13805	6.65149
TraesCS1A02G136500	3.32061	3.55867	3.07762	2.86086	3.02676	2.58452	2.65254	2.58877	2.65075	2.22053	2.67711	2.56117	2.24886	2.69809	2.54447
TraesCS1A02G136600	0.856776	0.273702	0.760975	0.72086	0.835098	1.00231	0.678293	1.12637	0.997227	1.2458	0.897777	0.9729	1.03086	0.669085	1.18455
TraesCS1A02G136700	0.065414	0	0	0	0	0	0.064369	0.053834	0	0.091487	0	0	0	0	0
TraesCS1A02G136800	2.0814	2.04405	1.45045	2.21618	2.25761	1.64269	2.64537	2.28739	1.75386	2.9205	2.59575	2.02416	2.84439	2.93702	1.98657
TraesCS1A02G136900	2.36633	2.38741	2.83576	3.01985	3.26926	2.58812	3.625	2.8102	3.40263	3.53423	4.48329	3.57354	3.90823	3.4603	4.60486
TraesCS1A02G137000	5.52003	5.55088	6.27703	5.93362	5.82996	5.63769	5.88279	5.46334	5.39148	5.62048	4.27793	4.86418	5.17858	4.55224	4.56715
TraesCS1A02G137100	0.232357	0	0	0.125375	0.203512	0.116865	0.043123	0	0	0	0.156234	0.218963	0	0	0
TraesCS1A02G137200	1.51581	1.22892	1.71686	2.00354	1.33473	1.65719	1.69486	1.89949	1.38107	1.52266	1.1006	1.23762	1.5352	1.49231	1.75285
TraesCS1A02G137300	0.695316	1.34392	1.38647	1.68758	0.659033	0.769329	1.61639	1.55185	1.79537	1.19388	1.57109	1.179	1.90168	1.42038	1.26111
TraesCS1A02G137400	5.45306	5.5042	5.05692	5.12272	4.64771	5.3084	5.7081	5.79685	5.01882	6.00344	6.28956	6.95146	6.48489	6.27332	6.9598
TraesCS1A02G137500	6.69741	5.71776	6.03452	7.31299	7.98042	8.84746	7.40082	6.67575	8.00432	8.07953	5.56552	7.50882	8.06287	6.76171	7.06917
TraesCS1A02G137600	0.40066	0.661807	1.05352	0.659556	1.27221	0.881117	0.41499	0.838929	0.349555	1.25845	0.391437	1.40391	0.681653	0.586375	0.506173
TraesCS1A02G137700	26.8666	25.3386	26.0409	27.4778	29.5273	24.3138	25.7288	26.9514	28.3298	28.1409	25.5897	24.7629	25.3591	28.145	22.5297
TraesCS1A02G137800	8.29859	7.24981	8.0138	7.82818	9.44553	8.97436	8.55255	7.36928	6.93818	9.42875	9.29333	9.66429	8.69519	8.59626	10.3007
TraesCS1A02G137900	9.34192	8.41058	8.20935	9.01049	9.11711	9.99651	9.88215	9.5243	6.2873	9.46247	8.2938	7.99636	10.3892	9.09783	10.2536
TraesCS1A02G138000	4.55746	3.86951	3.90954	4.30805	4.40722	5.07202	4.80993	4.38813	3.27187	3.08229	3.37036	2.86132	3.2918	3.12687	3.24337
TraesCS1A02G138100	2.64302	2.45792	2.01818	3.5773	3.12723	2.80657	1.60812	2.58209	3.81689	1.83871	2.66392	1.76756	3.67857	2.20943	2.16967
TraesCS1A02G138200	3.66456	4.11141	3.4993	3.83646	2.31985	3.83389	2.88225	3.36866	2.86985	4.82085	4.08063	4.01378	3.75476	3.32494	3.48867
TraesCS1A02G138300	0.248201	0.0888577	0.144729	0.173323	0.21532	0.167173	0.198972	0.478331	0.395415	0	0.222806	0.270913	0.105947	0.289217	0.362427
TraesCS1A02G138400	6.94085	6.79176	7.51067	7.15961	5.76855	6.91756	6.56802	6.05646	6.0379	7.35445	8.06346	7.65852	7.93592	8.5562	8.16603
TraesCS1A02G138500	3.22484	3.32534	3.27029	3.26216	3.48605	2.97731	2.86124	3.41441	2.62526	3.01015	2.65773	2.38384	2.84759	2.47755	2.82677
TraesCS1A02G138600	16.0066	16.494	15.9196	16.2513	14.4823	16.3192	15.3491	17.3298	16.1488	16.692	15.266	16.7553	15.9307	15.4748	17.4034
TraesCS1A02G138800	78.8542	70.798	72.4473	66.1226	79.7347	76.8217	81.2358	71.0422	67.3171	66.7092	58.8786	63.6209	62.5526	64.7938	72.4594
TraesCS1A02G139100	16.7986	18.5741	15.7637	19.1278	17.0033	16.9262	16.8151	16.9039	16.9405	20.8137	20.5415	19.1233	18.548	18.2329	17.7966
TraesCS1A02G139200	0.210665	0.034166	0.078176	0.113699	0.308624	0.155956	0.261707	0.052961	0.27368	0.233666	0.228627	0.175588	0.312748	0.218599	0.24829
TraesCS1A02G139300	23.2503	21.7486	22.2519	22.7942	20.9732	23.421	23.4797	21.1782	25.0495	17.3865	18.8445	16.7659	17.6289	17.4665	17.1215
TraesCS1A02G139400	11.3171	11.0136	12.2652	11.4827	10.0192	12.4627	11.2701	10.6605	11.0414	9.85837	10.9556	9.99774	10.8433	10.1749	10.9665
TraesCS1A02G139500	4.53668	4.19402	5.14052	4.55022	4.35972	2.76674	4.60908	4.57763	2.35151	2.6725	4.74718	4.34138	2.44877	3.98304	3.89117
TraesCS1A02G139600	8.49967	8.05429	8.81475	8.36868	8.44245	8.78049	7.88207	6.60756	8.5207	8.10551	6.67452	6.93664	6.97111	5.49679	6.88021
TraesCS1A02G139700	1.33744	1.01044	1.50734	1.79963	1.39494	1.96709	1.78126	1.76156	1.72919	1.99494	1.84985	1.15818	1.28429	1.64769	1.55346
TraesCS1A02G139900	53.9553	52.0826	51.9536	50.5821	39.1326	41.4305	27.0253	30.8762	35.8983	20.0941	20.5008	17.7917	11.6717	13.6493	11.777
TraesCS1A02G140100	0	0	0	0.023332	0	0	0	0	0	0	0	0	0	0	0
TraesCS1A02G140200	0.051082	0	0.004073	0	0	0	0	0	0	0	0	0	0.018952	0.039709	0
TraesCS1A02G140300	0.072245	0	0	0	0	0	0	0.140569	0	0	0	0	0	0	0
TraesCS1A02G140400	0	0	0	0	0	0	0	0	0	0	0	0	0.043807	0.059512	0
TraesCS1A02G140500	0.042176	0	0	0	0	0	0	0.142271	0	0	0.036962	0	0.003948	0.001655	0
TraesCS1A02G140600	0.653941	0.367341	0.433441	0.589104	0.512269	0.641623	0.599014	0.40141	0.402098	0.412796	0.4315	0.731446	0.577446	0.403513	0.515237
TraesCS1A02G140700	0.398446	0.34805	0.367305	0.962606	0.42875	0.345848	0.999714	0.666218	0.469768	0.747046	0.771777	0.684487	0.346667	1.43017	0.826295
TraesCS1A02G140800	0.418242	0.117581	0.47732	0.231962	0.214698	0	0.106538	0.245604	0	0.273119	0	0.365421	0.234878	0.098491	0
TraesCS1A02G140900	0.621439	0.565833	0.258976	0.345253	0.459378	0.705327	0.518232	0.460099	0.647413	0.68662	0.457659	1.05359	1.00574	0.898741	0.902277
TraesCS1A02G141000	0.314833	0.199146	0.383583	0.253009	0.167557	0.058959	0.360886	0.12601	0.54478	0.500258	0.121461	0.103152	0.364661	0.476979	0.560549
TraesCS1A02G141100	3.92377	5.20392	5.29574	6.30812	7.37709	6.85549	3.92107	5.29544	6.79588	4.23663	5.15239	4.76248	5.71932	5.36678	5.18727
TraesCS1A02G141200	0.750108	0.720173	0.680786	0.784941	0.869974	0.763527	0.573591	0.60637	0.456235	0.546042	0.564589	0.2904	0.467188	0.452819	0.426598
TraesCS1A02G141300	7.65984	8.37738	9.25245	7.75924	7.43569	8.42966	8.45657	7.60338	7.64307	6.27525	5.85415	6.24378	3.90359	5.30874	4.82644
TraesCS1A02G141400	4.58556	4.73564	4.72237	4.11495	3.31491	3.67653	3.03213	3.71447	3.38741	2.31329	2.93975	3.58522	2.59976	2.70584	2.45179
TraesCS1A02G141500	2.10362	3.32918	2.28496	2.80176	3.79659	3.46574	3.40353	7.90557	5.67631	2.80982	4.22717	3.84441	0.85723	2.04569	0.738651
TraesCS1A02G141600	0	0	0.117291	0	0.049351	0	0.046093	0	0	0	0.058078	0	0.101979	0.062206	0.039496
TraesCS1A02G141700	5.29865	5.36301	5.20331	5.12114	5.6052	6.4571	8.05827	6.5986	6.15027	8.78551	8.12921	8.92915	8.22063	8.39519	8.96913
TraesCS1A02G141800	0	0	0	0.003634	0	0	0	0	0	0	0	0	0	0	0
TraesCS1A02G141900	13.596	14.2528	12.2535	14.1874	10.989	10.6265	14.648	16.4737	19.1885	18.4954	16.4667	20.6177	23.5158	10.6544	19.0979
TraesCS1A02G142000	0.653736	0.692255	0.596447	0.620766	0.324256	0.946882	0.810799	0.693622	0.797373	0.851781	1.41222	0.707714	1.01703	0.836369	1.05765
TraesCS1A02G142100	0.030316	0	0.049083	0.071999	0.095077	0.065855	0	0.050539	0	0	0.13852	0.050843	0.086728	0	0.126642
TraesCS1A02G142200	1.38194	1.88147	2.15289	2.01857	1.80317	1.49893	1.76154	1.56298	1.3797	1.66931	1.68768	1.81423	1.40738	1.66964	1.87962
TraesCS1A02G142300	2.30769	1.94182	2.15951	1.71894	2.39267	1.63773	1.6308	2.08056	1.79282	2.07776	2.18692	1.0924	2.28415	1.90758	2.37512
TraesCS1A02G142400	2.57413	2.36391	2.23996	2.81297	3.03914	3.75482	3.82213	2.71614	2.88662	2.39547	2.2944	1.98671	2.24908	3.7238	2.97442
TraesCS1A02G142500	3.89082	4.76316	3.56584	4.63591	4.19405	3.94026	3.85628	4.42119	4.39832	4.73668	3.86464	4.10117	4.49326	4.61653	6.33216
TraesCS1A02G142600	11.2465	12.8288	10.8927	13.2531	10.5626	12.2118	9.96356	12.2249	14.0774	7.90232	10.2656	9.54103	9.51938	10.6299	9.99565
TraesCS1A02G142700	2.09634	1.89473	2.12795	2.06204	2.22559	2.16593	2.247	1.93546	2.04115	1.5955	1.03014	1.48043	0.869498	1.2616	1.43086
TraesCS1A02G142800	0.823411	0.688615	0.809904	0.651401	0.631476	0.775994	0.691105	0.554421	0.510082	0.573814	0.668101	0.617743	0.498556	0.478846	0.622983
TraesCS1A02G142900	9.23862	7.974	7.76973	7.83174	10.0671	10.2026	11.5508	9.36817	8.13007	12.7761	9.40543	10.7601	9.9715	13.5673	12.9842
TraesCS1A02G143000	15.4173	16.9961	17.4453	14.7822	15.1824	15.6811	20.875	22.3031	16.5515	17.5182	16.8561	18.2672	15.2927	14.381	15.3593
TraesCS1A02G143100	10.7039	9.54077	10.7937	10.7937	8.39614	9.83449	9.68897	12.5447	11.943	10.3896	12.6812	11.2555	10.8243	10.391	10.7372
TraesCS1A02G143200	0.11897	0.303797	0.262241	0.319238	0.036367	0.098181	0.157359	0.125382	0	0.048817	0.046359	0.246817	0.0881	0.031532	0.203953
TraesCS1A02G143300	11.2029	14.0229	15.0821	16.1152	8.75859	13.4707	13.4236	14.3921	15.0796	19.0252	11.5015	11.3219	20.9765	17.5323	19.3472
TraesCS1A02G143400	1.86309	1.49501	1.62701	1.58795	1.30021	1.48999	1.47615	1.40531	0.898373	2.31839	2.04563	2.13634	2.25793	1.9624	2.27605
TraesCS1A02G143500	7.29556	8.34087	7.718	7.88976	9.99806	9.35764	9.76248	8.20593	9.14651	8.34721	6.29306	7.25137	7.58071	7.05602	7.03201
TraesCS1A02G143600	0.392014	0.258024	0.252102	0.567695	0.927457	0.798936	0.838108	0.55135	0.240126	0.439016	0.588647	0.592122	0.77644	0.761976	0.503009
TraesCS1A02G143700	2.66836	2.1662	2.46853	1.85439	2.89416	3.5254	4.03061	2.17511	2.78543	3.45035	2.88861	3.08383	4.06013	3.48089	4.05998
TraesCS1A02G143800	3.45699	5.08085	4.05767	5.78526	3.89287	5.19628	4.19257	3.76083	4.32802	3.57808	2.68147	3.14382	3.4624	3.06585	2.84315
TraesCS1A02G143900	8.58891	9.96682	8.70149	8.87111	9.69596	9.88785	12.2018	12.0215	11.3266	9.71399	10.1779	9.23217	9.5934	12.0034	12.1174
TraesCS1A02G144000	1.96773	2.39267	2.48194	2.21529	1.75335	1.896	1.76161	1.88019	1.79174	2.28999	2.60275	2.11301	2.65215	3.0424	2.52996
TraesCS1A02G144200	0.28234	0.394826	0.49906	0.430461	0.164342	0.27318	0.107946	0.197643	0.366853	0.14859	0.272931	0.240995	0.389948	0.37454	0.328009
TraesCS1A02G144400	0	0	0	0.052041	0.104942	0.176787	0.09485	0.177774	0.104505	0.051556	0.126787	0	0.227834	0.109141	0.132818
TraesCS1A02G144500	0.776966	1.07347	1.50789	1.17549	1.44881	1.46008	1.12344	1.39104	1.36412	1.82614	1.02385	0.793325	1.05741	1.2812	0.947031
TraesCS1A02G144600	0.366567	0.144949	0.145223	0.114617	0.434737	0.092587	0.64917	0.440683	0.337399	0.57339	0.691337	0.739556	1.66984	1.90716	2.05165
TraesCS1A02G144700	0.476758	0.280631	0.285305	0.56881	0.133567	0.370327	0.252097	0.582553	0.228134	0.13538	0.351613	0.167396	0.436371	0.318697	0.435839
TraesCS1A02G144800	0.207054	0.212344	0.121667	0.346282	0.423606	0.372206	0.237502	0.170589	0.385772	0.411126	0.287118	0.29618	0.822618	0.427645	0.379684
TraesCS1A02G145000	45.7969	26.4762	30.4271	26.156	47.9657	35.5562	41.6906	35.0361	32.2708	33.1931	28.5168	32.9629	44.1264	39.6706	39.1732
TraesCS1A02G145100	1.9122	3.54776	4.87749	2.77893	1.99537	4.80857	0.724799	1.93757	0.756531	1.55068	0.933611	1.0487	0.211623	0.757731	0.47008
TraesCS1A02G145500	1.87242	1.53955	1.85116	1.6521	1.59668	1.85644	1.77432	1.47675	1.16227	1.21478	0.896933	1.27151	1.37709	1.47318	1.55488
TraesCS1A02G145600	0	0.315281	0	0.082054	0.118288	0.291224	0.063209	0.678543	0.219747	0.493656	0.642628	0.248935	0.7504	0.594904	0.452635
TraesCS1A02G145700	0	0	0	0	0	0	0	0	0	0	0.104323	0	0.079946	0	0
TraesCS1A02G145800	22.5422	24.0051	23.8008	20.285	17.4818	17.0581	14.7975	20.1876	18.284	8.47133	9.58756	9.07293	6.60113	5.01992	7.6885
TraesCS1A02G145900	1.24766	1.81231	3.89276	4.11527	2.88463	2.68252	2.00576	2.13921	2.76564	2.14589	1.17572	2.82398	1.74687	1.50758	1.2154
TraesCS1A02G146000	3.41856	4.04745	3.21632	4.97058	3.57523	4.01596	4.40599	7.24375	7.41725	8.5101	7.88033	12.4444	5.99169	5.37742	6.70906
TraesCS1A02G146200	4.65898	4.59873	3.73927	4.80391	4.04958	4.14714	3.98036	3.38706	4.11006	4.08785	4.67673	4.12822	4.56953	4.43591	4.66337
TraesCS1A02G146400	0.519862	0.324031	0.352833	0.600811	0.164244	0.440609	0.596624	0.523665	0.262506	0.401668	0.326028	0.786191	0.197026	0.09708	0.497435
TraesCS1A02G146600	6.26827	7.2625	7.12479	4.86942	6.65976	6.89292	6.8642	6.87465	6.98555	6.9945	6.08237	5.84263	6.49194	6.07538	7.25854
TraesCS1A02G146800	0.620744	1.00268	0.973899	0.855964	0.697881	1.30886	1.31341	0.636943	1.16282	1.31395	0.928696	1.31325	0.890531	1.67201	1.01718
TraesCS1A02G146900	2.47278	2.33687	2.83455	3.45505	1.83528	2.05763	1.9632	2.71594	2.77491	2.63458	2.90066	2.22451	2.46722	1.72568	2.56497
TraesCS1A02G147000	142.649	100.028	116.968	113.24	174.866	141.086	155.161	141.323	135.141	185.572	148.218	154.378	187.802	151.736	166.589
TraesCS1A02G147100	0.055726	0	0	0	0	0	0	0	0	0	0	0	0	0	0
TraesCS1A02G147300	0.15985	0.062453	0.329306	0.227332	0.355026	0.370939	0.209293	0.12908	0.388301	0.143297	0.4329	0.128629	0.410995	0.481858	0.547614
TraesCS1A02G147400	1.50041	1.29573	1.53962	1.78251	1.77501	1.98482	1.0291	0.755192	1.21533	0.547359	1.25345	0.916153	0.98988	0.670818	0.9035
TraesCS1A02G147500	3.20039	3.7861	2.86146	3.24968	2.82267	3.13371	3.06517	2.86348	2.63848	2.54218	2.9722	3.36167	3.14083	2.44981	3.15874
TraesCS1A02G147600	0.913378	0.376204	0.375684	0.81403	0.918729	1.06228	1.11864	0.514068	1.1126	0.45771	0.407949	0.574306	0.873681	0.513654	0.808579
TraesCS1A02G147700	6.16035	5.64866	5.26981	5.19316	8.14665	6.91008	7.63699	7.36737	6.06852	8.23029	5.16951	5.41675	7.12934	6.67329	8.36922
TraesCS1A02G148000	21.6253	18.3472	18.8599	17.8086	23.2513	20.5966	22.1867	21.737	17.6846	24.2231	19.1462	21.2041	24.1794	21.2593	24.841
TraesCS1A02G148100	0	0	0	0	0	0	0	0	0.015826	0.031592	0	0	0	0	0
TraesCS1A02G148300	0	0.209076	0	0.08964	0.052762	0.145894	0.138014	0.141863	0.157634	0.054985	0	0.057828	0.083631	0	0.129021
TraesCS1A02G148400	114.61	75.7328	78.9916	89.2587	135.355	103.83	107.975	97.9893	110.811	97.9218	67.6781	88.7964	112.379	87.5995	84.6288
TraesCS1A02G149000	0	0	0	0	0	0	0	0	0	0	0	0	0.272949	0	0
TraesCS1A02G149100	4.2844	4.52183	5.42876	3.80965	4.05444	4.27022	5.36992	4.53444	3.51406	3.98381	4.15466	4.05387	4.45426	4.14713	4.67437
TraesCS1A02G149200	30.6255	26.2899	24.9644	28.6974	30.6075	28.9306	32.2313	28.8843	28.1408	30.4257	23.9888	27.6517	29.1366	26.0234	28.5016
TraesCS1A02G149300	16.8542	18.3035	18.5198	23.5197	27.1655	20.544	20.6936	18.4033	21.8508	18.0834	25.7209	20.1352	23.0879	24.8731	19.6877
TraesCS1A02G149400	0	0	0.048005	0	0	0	0.013583	0.021483	0	0	0.025358	0.020846	0.020763	0.032351	0.017923
TraesCS1A02G149500	0.054153	0	0.135052	0.050817	0.073715	0.077233	0.132307	0.075383	0.226567	0.187053	0.200404	0.302001	0.653648	0.549544	0.388069
TraesCS1A02G149600	5.19649	5.47105	4.48303	5.70149	2.96789	3.17343	3.48866	3.04339	3.89128	1.24117	3.25288	2.18354	2.16806	2.38273	1.97
TraesCS1A02G149700	3.86488	3.47872	3.37578	2.75368	3.08492	3.00507	4.08269	4.21289	2.75727	8.56757	10.3821	7.12312	6.04917	11.8951	7.91762
TraesCS1A02G149800	1.45483	1.49988	1.15939	1.35861	0.83796	1.38085	0.65172	0.908552	1.1887	0.852846	1.43312	0.668305	0.730264	0.963882	0.710122
TraesCS1A02G150000	0.559686	0.132081	0	0.238104	0.46493	0.098489	0.653079	0.066531	0.219463	0.523335	0.07642	0.205773	0.697805	0.421399	0.346744
TraesCS1A02G150100	37.4776	30.1317	28.4951	30.2482	24.4085	24.0993	19.3758	23.9969	21.3964	27.5592	37.0186	30.9073	19.793	30.0801	20.6826
TraesCS1A02G150200	3.53716	5.10485	4.72384	4.70486	3.58841	4.55054	2.82254	4.29095	5.60456	2.53521	3.21773	3.11258	1.63395	1.48183	1.14323
TraesCS1A02G150400	2.62875	3.4494	3.08945	4.11163	4.07826	3.7064	3.55766	4.96737	5.62806	4.81697	5.82893	5.18373	5.2117	2.73854	3.33292
TraesCS1A02G150500	0.125807	1.07685	0.313128	0.234441	0.76016	0.523555	0.903443	0.623293	0.373468	0.78942	1.10957	0.722803	0.489674	0.167578	0.60143
TraesCS1A02G150600	14.5833	14.5752	14.9457	12.9397	16.1419	14.0852	14.6935	14.4216	13.6903	19.2133	16.841	18.1375	20.0876	16.7043	19.2537
TraesCS1A02G150700	0.023719	0	0	0	0	0	0	0	0	0	0	0	0	0	0
TraesCS1A02G150800	0	0	0	0.032392	0	0	0.064175	0	0	0	0	0	0	0	0
TraesCS1A02G150900	0.156563	0.029343	0	0	0.028156	0.024754	0.274504	0	0	0.057807	0.035794	0.121268	0.057369	0.09823	0.176059
TraesCS1A02G151000	9.35765	9.67243	10.1067	9.02165	8.71517	9.59893	10.1226	10.5242	10.1291	7.18657	6.52608	6.63848	5.84151	7.75435	9.39222
TraesCS1A02G151100	2.17746	2.80738	2.40395	2.32305	1.88989	2.1276	2.35247	2.254	1.96507	2.22461	1.91033	2.79403	2.75327	2.49166	2.6083
TraesCS1A02G151200	4.64594	4.62814	5.69204	5.63283	4.37878	5.00147	5.07555	4.63627	3.75506	4.35658	4.5472	4.55236	4.42758	3.9172	4.96408
TraesCS1A02G151400	1.16324	1.80517	0.824987	1.68659	1.68061	1.67602	1.28595	1.5774	1.77313	1.37745	1.09965	1.85875	1.56802	1.34193	0.813895
TraesCS1A02G151500	1.7978	1.22837	1.11054	1.84381	2.16496	1.35501	1.68287	1.15161	1.08698	1.23058	1.44136	1.43588	1.78639	0.980306	1.63226
TraesCS1A02G151600	2.26681	1.93765	2.43506	2.79843	2.66225	2.64395	1.99927	2.5797	3.23979	1.80632	2.39	3.40896	2.60333	2.49862	2.59532
TraesCS1A02G151700	1.05224	1.8565	0.664371	0.869505	0.967492	1.41136	0.66387	1.25931	2.37809	0.854065	0.930816	0.930954	0.89797	0.743711	1.26579
TraesCS1A02G152000	1.56863	1.15782	1.5591	2.04331	1.50884	1.60029	1.65462	1.63448	1.56413	2.07851	1.40971	1.11333	1.77841	2.25832	1.47773
TraesCS1A02G152100	0.227874	0.160498	0.339115	0.167037	0.436077	0.115431	1.03305	0.724579	0.332473	0.532328	0.539087	0.371857	0.294082	0.678984	0.34578
TraesCS1A02G152200	9.38719	9.06716	9.38894	9.76025	8.54943	8.65598	9.20797	8.44045	7.29289	9.64004	10.2189	9.22085	8.88751	10.0506	10.1711
TraesCS1A02G152300	0.244562	0.232772	0.182234	0.256219	0.175962	0.100686	0.111416	0.158602	0.134107	0.273115	0.08154	0.266006	0.253584	0.266223	0.418764
TraesCS1A02G152400	0.366839	0.583998	0.294663	0.079085	0.064638	0.282047	0.223353	0.073453	0.477402	0.070013	0.260107	0.072327	0.06495	0	0
TraesCS1A02G152500	18.0514	16.4044	17.2103	15.5627	15.0665	17.7835	16.8718	15.8915	13.1357	17.5591	18.9129	18.5181	17.5769	18.201	19.2065
TraesCS1A02G152800	1.44339	1.8478	2.09951	1.64471	0.571234	0.561359	0.883872	0.831986	3.25847	0	0.073323	0	0	0	0
TraesCS1A02G152900	2.49494	1.94959	2.33454	2.19567	3.00629	2.35483	2.6503	1.73904	1.78306	2.03311	2.07283	1.61721	2.11035	1.63634	1.93983
TraesCS1A02G153000	0.091681	0.078172	0	0.086978	0	0	0	0.262262	0.053844	0.051333	0.121956	0.067293	0.274452	0.215249	0.231013
TraesCS1A02G153100	4.38002	3.32785	3.93828	3.71321	3.63951	3.94724	4.07065	3.8683	4.40288	5.5755	5.13607	4.51776	5.81817	6.64772	5.98791
TraesCS1A02G153300	12.0567	12.2519	11.3217	10.7231	11.9078	14.0543	14.2413	12.032	12.4842	10.4121	9.02369	11.1359	10.8899	9.25914	10.7159
TraesCS1A02G153400	0	0	0	0	0	0	0	0	0	0	0.093855	0	0	0	0.016935
TraesCS1A02G153500	0	0.138834	0.087627	0.031984	0.029023	0.025806	0.078137	0	0.109829	0.083739	0.070128	0.085112	0.028304	0.023908	0
TraesCS1A02G153600	10.9808	12.0549	12.38	15.4351	11.7523	12.5095	13.1732	15.125	15.8845	11.3959	14.0562	13.5337	11.6319	11.4942	10.2225
TraesCS1A02G153700	0.355987	0.327049	0.406666	0.955147	0.544287	0.620544	0.696484	0.530834	0.417368	0.277471	0	0.547656	0.565275	0.679392	0.569439
TraesCS1A02G153800	0.046971	0	0	0.043765	0.079286	0.035564	0	0.040939	0	0	0	0	0	0.097321	0
TraesCS1A02G153900	11.4195	11.3726	11.121	10.1624	12.5485	12.0986	13.3113	9.96021	9.35361	10.7202	9.88654	10.681	10.8159	10.839	10.8721
TraesCS1A02G154000	0	0	0	0.320687	0	0	0	0	0	0	0	0	0	0	0
TraesCS1A02G154100	0.459601	0.864611	0.775423	0.545255	0.524591	0.876228	0.761392	0.775904	0.351979	0.870378	0.381677	0.565503	0.713834	0.741311	0.517569
TraesCS1A02G154200	1.09113	1.74488	1.76531	1.6308	1.75494	1.57139	1.66223	1.45118	1.63126	1.47405	1.8443	1.60875	1.44815	1.51207	1.18066
TraesCS1A02G154300	3.81657	4.19723	4.46108	4.21954	4.2832	4.24274	3.60763	3.7049	2.91471	4.33969	4.14558	3.9558	4.07511	4.20411	5.02445
TraesCS1A02G154400	7.59275	7.1806	7.45225	8.7143	7.24854	8.05039	6.58409	6.18592	6.76501	6.86975	6.24761	5.59835	7.04962	7.16097	8.13606
TraesCS1A02G154500	0.958015	1.04791	1.13357	1.35268	0.926859	1.10605	1.10957	0.787939	0.927096	1.1437	1.36749	1.38928	0.785691	1.59072	1.40847
TraesCS1A02G154600	0.98677	0.591871	1.10112	0.93225	1.04937	0.780353	0.893073	0.922712	0.531641	0.937136	1.04587	1.36731	1.23266	0.845268	0.852613
TraesCS1A02G154700	5.11847	5.78097	5.36491	5.72482	5.28315	5.64543	6.34226	5.17346	4.60206	5.66538	6.0047	5.41448	5.92871	6.47778	7.63867
TraesCS1A02G154900	1.14569	1.47576	0.860868	1.33909	1.71642	2.07355	1.03496	0.550559	1.19561	0.415964	0.30398	0.695513	0.295176	0.437628	0.3919
TraesCS1A02G155000	0.105768	0.0234084	0.24063	0.26729	0.0964336	0.105659	0.0411563	0.0466061	0.0785133	0	0.0887466	0	0.230204	0.0911295	0.0574244
TraesCS1A02G155200	193.064	192.927	180.814	173.342	211.816	207.225	221.823	189.696	203.989	183.864	167.566	188.849	205.499	210.388	223.872
TraesCS1A02G155300	0	0	0	0	0	0	0	0	0	0	0.102138	0	0.167262	0	0
TraesCS1A02G155500	2.10574	2.52793	2.41321	2.14384	2.29714	2.50911	1.48806	1.67509	2.76255	1.67405	1.77751	2.05725	1.73092	1.36851	1.65284
TraesCS1A02G155600	4.55223	5.18883	5.37535	4.98478	6.47368	4.76165	7.70879	5.41643	5.2927	3.49336	4.06533	3.79461	4.37995	2.73026	3.72976
TraesCS1A02G155700	0.134672	0	0	0.744909	0.185746	0.340363	0	0.45132	0.07037	0.222183	0	0	0.295595	0.091791	0.34205
TraesCS1A02G155800	0.164842	0	0	0	0	0	0	0	0	0	0	0	0	0.228781	0
TraesCS1A02G155900	0	0.109976	0	0.166587	0	0	0	0	0	0	0	0.170894	0.098679	0	0.211826
TraesCS1A02G156000	0.167643	0.218651	0.340249	0.22004	0.194789	0.316075	0.267874	0.132915	0.226025	0.390951	0.278065	0.437561	0.447668	0.28768	0.493578
TraesCS1A02G156100	2.88569	2.02602	2.49155	2.13811	1.01188	1.38139	0.673355	0.87961	1.47166	1.25065	2.48235	1.79581	0.504511	1.85284	1.00434
TraesCS1A02G156200	0.596208	0.487742	0.665915	0.78191	1.09927	0.48317	0.73093	0.447214	0.581927	1.23115	1.27919	0.405716	1.25215	0.811276	0.934069
TraesCS1A02G156300	3.09333	2.82009	2.74779	4.33727	3.60757	3.46565	3.54834	2.29924	3.1392	2.49741	2.96011	3.16861	2.80072	3.25512	3.36957
TraesCS1A02G156400	14.1555	14.0901	14.5891	14.0705	13.0684	13.604	10.7288	13.3144	13.8381	11.5857	11.5076	10.3414	13.3024	11.8592	11.7068
TraesCS1A02G156500	3.78467	3.55914	3.82865	3.48058	4.21764	3.23568	4.088	3.03658	2.97196	4.93349	4.68204	5.4331	5.39553	5.6872	4.91512
TraesCS1A02G156600	5.16047	4.35373	4.83014	4.72038	5.74768	4.87639	5.4803	5.2129	4.18567	4.31947	4.28638	4.12113	4.54678	4.76266	5.22323
TraesCS1A02G156700	0	0.087719	0	0.195201	0	0	0	0	0	0	0	0	0	0	0
TraesCS1A02G156900	0	0	0	0.026447	0	0	0.06461	0	0	0	0	0	0	0	0
TraesCS1A02G157000	0	0.100434	0.21213	0.557829	0.114181	0	0.34181	0.382501	0.391717	0.483905	0.178537	0.072323	0.259997	0.295269	0.679521
TraesCS1A02G157100	0	0	0	0	0	0	0	0	0	0	0.0447	0	0	0	0.050241
TraesCS1A02G157500	4.95972	4.77577	5.12132	5.71558	5.14221	5.48249	5.19914	4.41922	4.66316	4.81507	5.30051	4.79594	4.70297	4.78232	4.81975
TraesCS1A02G157600	4.30163	4.06782	3.86423	4.00899	4.34843	4.46109	3.17075	3.16681	2.58659	3.07122	3.30837	3.20829	2.89936	3.66012	2.82763
TraesCS1A02G157700	4.06421	5.56562	6.42704	5.72233	5.73749	5.40291	5.75361	4.85346	5.39474	7.01208	8.84931	5.14477	4.49014	7.01179	6.59973
TraesCS1A02G157800	0	0	0	0	0	0	0	0	0.077112	0	0.216644	0	0.142545	0.064892	0.08203
TraesCS1A02G157900	10.617	13.3188	10.1847	11.9763	10.3963	9.53568	11.631	15.1448	14.4364	12.4704	13.2873	14.0122	14.9834	16.1088	15.7057
TraesCS1A02G158100	0	0	0	0	0.399487	0	0	0	0	0	0	0	0	0	0
TraesCS1A02G158200	2.42447	4.20859	2.58315	3.2004	2.79291	3.60942	4.09705	2.50176	3.33387	2.02603	1.18239	2.09341	1.53025	1.59907	1.56643
TraesCS1A02G158300	39.1054	36.7288	37.6457	30.0184	38.3756	33.2609	37.6902	39.0384	36.206	35.3493	29.0837	30.9799	30.575	32.3338	33.3893
TraesCS1A02G158400	2.85586	4.3928	3.22526	3.98802	3.7113	3.44124	4.59354	4.61028	4.67554	5.2948	4.63778	4.55514	5.53802	4.80901	6.01434
TraesCS1A02G158500	8.20318	6.44398	6.22027	6.37395	8.54868	8.0537	7.20418	5.05286	5.52331	4.80293	4.15045	5.63842	6.6161	5.35163	5.81499
TraesCS1A02G158600	13.9294	14.3477	14.7942	17.5694	13.6465	13.3364	11.0534	13.2971	14.2911	13.4274	16.8748	16.5278	14.9169	14.4691	15.2384
TraesCS1A02G158700	36.5394	29.1479	30.0978	25.6422	35.3579	35.1694	36.3138	30.2913	22.5991	29.9404	26.1518	28.7578	28.2976	32.5746	33.7024
TraesCS1A02G158800	2.42855	2.29836	2.26573	1.88446	2.14503	2.2947	2.33205	2.20941	1.65276	2.50432	2.10749	2.21925	2.18203	1.69902	2.15519
TraesCS1A02G158900	4.5367	3.65078	4.37762	4.28494	3.61928	4.12836	3.80522	4.26507	4.02528	4.52524	4.18799	4.5406	4.45043	4.37675	4.32533
TraesCS1A02G159100	252.897	179.157	185.918	197.107	322.008	243.029	265.792	241.476	256.94	303.437	228.928	258.03	330.185	252.615	278.807
TraesCS1A02G159200	3.92389	4.69102	3.73574	3.63083	2.07933	3.07485	1.38829	2.88393	2.54941	3.15553	4.81444	3.72616	2.78228	5.28102	3.15189
TraesCS1A02G159300	33.7597	25.9478	25.5496	31.9466	38.5338	33.0399	34.0555	32.7481	36.2766	36.7166	37.4059	37.151	33.3037	33.2319	35.6471
TraesCS1A02G159400	2.2569	2.10624	2.0384	1.96664	1.45405	1.4269	1.36698	1.3675	1.93539	1.45216	1.12817	1.37983	1.12054	0.875542	0.913051
TraesCS1A02G159500	1.31016	0.720109	1.06078	1.24455	1.21924	0.87839	0.734915	0.402875	1.27327	0.347284	0.41983	0.419198	0.408035	0.561007	0.625594
TraesCS1A02G159600	0.49385	0.875801	0.661867	1.02439	0.95186	0.590534	1.41321	2.12467	1.89831	3.13467	3.88596	3.40677	5.97227	4.90906	5.30145
TraesCS1A02G159700	20.5702	18.6003	20.388	20.7216	25.3835	26.3937	26.8678	25.7425	26.0592	21.517	24.4292	19.0188	19.4285	18.4261	20.3942
TraesCS1A02G159800	0	0.234833	0.636862	0.273735	0.503049	0.757707	0.240916	0.466361	0.606881	0.580219	0	0.79613	0	0.541898	0
TraesCS1A02G160000	0.32687	0.326107	0.473509	0.643454	0.485263	0.333973	0.548066	0.413851	0.328895	0.48688	0.49724	0.457145	0.467895	0.307435	0.567506
TraesCS1A02G160100	0.528747	0.645072	0.380595	0.712925	0.663228	0.615311	0.339444	0.581662	0.410312	0.202949	0.293555	0.449298	0.673384	0.373333	0.512967
TraesCS1A02G160200	0.137568	0.828578	0.585033	1.40759	0.740076	0.69085	0.76383	1.15769	0.988054	2.19128	1.56128	2.04164	1.50851	1.54736	1.45016
TraesCS1A02G160300	0	0.044388	0.117026	0.065939	0	0.079697	0.060044	0.045058	0.045616	0	0.054145	0	0	0.111544	0
TraesCS1A02G160400	5.19223	3.94963	5.11179	4.85254	6.45319	5.3455	6.16384	5.31273	5.80777	4.59069	4.53478	5.20362	6.68775	4.30059	5.22988
TraesCS1A02G160500	2.20983	1.97471	2.02841	2.61241	2.566	2.38147	2.24478	2.39105	2.01323	3.43577	2.49212	2.17229	2.96977	2.35818	2.93571
TraesCS1A02G160600	3.19641	2.68629	3.28858	2.94021	2.88856	2.80877	2.93169	2.81177	2.20286	2.82519	2.76815	3.13714	3.12363	3.40187	3.3071
TraesCS1A02G160700	4.75263	4.9864	5.44662	5.44514	4.55393	5.13073	4.36656	5.10263	4.1052	4.11897	4.45968	3.89179	4.31967	4.55355	4.52918
TraesCS1A02G160800	1.90224	1.88885	1.82436	1.56305	1.67359	1.66826	2.23719	1.99657	1.68319	1.45154	1.40479	1.62014	1.21494	1.55161	1.7926
TraesCS1A02G160900	0.095208	0.053694	0.024901	0.027331	0.09482	0.089898	0.136036	0.070387	0.040911	0.113555	0.073975	0.070236	0.091083	0.056345	0.010663
TraesCS1A02G161000	0.903029	0.830369	0.833427	1.12111	0.816677	1.1631	0.744503	1.1013	1.44187	1.1737	1.52115	1.90505	0.968361	1.20032	1.06085
TraesCS1A02G161100	0.028376	0	0	0	0	0	0.021684	0.049375	0	0.047147	0.058282	0.049497	0.023818	0.119071	0.020633
TraesCS1A02G161200	0	0	0	0	0	0	0	0	0	0.093071	0	0.028398	0	0.06071	0.180335
TraesCS1A02G161300	8.61148	11.9968	10.3393	12.3802	10.4242	10.0014	9.50938	12.4949	10.9632	11.979	10.9956	12.335	12.8064	11.5005	12.8184
TraesCS1A02G161400	6.84766	6.19769	8.73403	7.52934	7.34926	7.31729	3.46251	4.7505	5.49221	4.31861	5.08493	4.45905	2.76069	3.10712	2.56037
TraesCS1A02G161600	0	0.051567	0.054459	0	0.052065	0.081338	0.046724	0	0	0	0	0	0	0	0
TraesCS1A02G161900	31.9998	38.1589	38.5916	30.6829	22.9761	26.6221	25.0485	23.9106	31.7437	15.1969	20.6102	16.9433	15.4504	14.1596	14.6291
TraesCS1A02G162100	0	0.056038	0	0	0	0	0.145408	0.083068	0.129626	0.158075	0	0.083272	0	0	0
TraesCS1A02G162200	1.72675	1.84716	1.54037	1.97328	2.12218	1.78398	1.67443	1.72306	1.90847	1.69785	1.95159	1.68314	2.16953	1.88862	2.5517
TraesCS1A02G162300	2.24547	4.2017	3.44806	4.3981	3.11064	3.99245	3.69575	3.73467	3.60059	4.18261	4.52869	4.76337	5.33962	4.0316	4.6145
TraesCS1A02G162400	5.77815	5.07577	5.41448	5.32214	5.95913	6.04045	6.05372	5.80893	6.94778	5.36004	3.95297	4.23752	5.53854	4.2712	5.1252
TraesCS1A02G162500	0.191867	0.917946	0.130013	0.392479	0.524433	0.282701	0.46867	0.665293	0.673559	0.281561	0.09976	0	0	0.13506	0.127073
TraesCS1A02G162600	0.3255	0.570592	0.443094	0.847704	0.683825	0.586555	0.478323	0.511213	0.401225	0.508214	0.65048	0.549037	0.873162	0.578855	0.598421
TraesCS1A02G162700	0	0	0.227835	0	0	0	0.052798	0	0.101236	0	0	0	0	0	0
TraesCS1A02G162800	4.99141	5.40962	5.02167	5.79591	3.42534	5.25014	4.92535	4.65808	4.54761	6.38794	5.31711	6.6932	6.0811	6.50921	4.73114
TraesCS1A02G163000	0.818981	1.92558	1.26378	1.9287	1.4197	2.05331	3.80309	6.09755	4.85898	3.25847	3.54688	5.63872	3.7067	2.44459	3.70936
TraesCS1A02G163100	0.0732783	0.0911981	0.0314558	0.434265	0.422251	0.0279416	0.363564	0	0.412536	0.314436	0.0383739	0.141396	0.500901	0	0.356443
TraesCS1A02G163200	12.8227	11.3926	12.5634	10.9667	13.9711	13.4951	13.444	13.9573	14.5644	13.6813	11.449	12.3577	13.3442	10.4553	12.8112
TraesCS1A02G163400	4.17325	2.90912	3.4351	3.88668	3.76474	3.8905	4.31565	4.0057	3.26331	5.70986	4.54968	4.71974	5.22701	4.58484	5.50777
TraesCS1A02G163500	0.728774	0.535524	0.477662	0.564061	0.660665	0.277535	0.557583	0.501027	0.534866	0.466739	0.265944	0.422113	0.281415	0.70607	0.521964
TraesCS1A02G163600	0	0	0	0	0	0	0.084506	0	0	0	0.233464	0	0	0	0
TraesCS1A02G163700	1.72638	2.25937	1.57393	2.42455	1.05945	1.77721	1.24992	1.43204	1.68876	1.37637	1.29744	0.891096	1.28613	0.833974	0.85927
TraesCS1A02G163800	3.41196	2.5311	2.49089	2.09202	0.64352	2.20866	0.761197	0.484919	0.376566	0.300863	0.171454	0	0	0	0
TraesCS1A02G163900	5.64637	3.51454	4.58592	4.83027	6.20195	4.87457	4.86882	4.87303	4.72951	6.02639	4.77095	5.23203	5.90982	4.92326	5.2589
TraesCS1A02G164000	11.1083	12.5336	13.3415	11.9295	11.2555	10.9848	9.96174	11.3953	12.0378	10.6862	11.3696	11.0905	10.5812	11.2555	11.6675
TraesCS1A02G164200	8.92063	8.96313	8.88948	9.63131	9.00272	9.71667	10.1393	9.95333	7.70189	9.91991	9.65531	10.5616	12.11	10.0714	11.1796
TraesCS1A02G164300	0.258932	0.459799	0.216453	0.270915	0.270934	0.438188	0.333485	0.357123	0.28937	0.212132	0.162493	0.44055	0.490959	0.129388	0.19548
TraesCS1A02G164400	4.81097	4.74649	4.91646	4.41606	5.84634	5.09492	4.81263	5.31238	5.5525	4.96847	3.77869	4.21565	5.53085	3.67482	4.74669
TraesCS1A02G164600	13.4893	16.464	15.2215	13.8027	13.5074	12.2434	16.6448	27.2104	24.2961	21.6819	22.2917	27.6567	15.1154	13.8489	12.4357
TraesCS1A02G164700	0.903959	0.947008	1.02879	1.25699	0.844525	1.00205	1.12152	0.791339	1.3158	1.2075	1.39457	1.07664	0.900367	1.15858	1.38483
TraesCS1A02G164800	27.8489	24.8942	23.897	30.7984	35.1241	37.0782	39.7773	38.8121	46.7385	40.3404	44.1816	44.2232	57.1563	62.8385	58.9833
TraesCS1A02G164900	21.0086	18.8658	23.5999	18.6883	13.1992	13.7064	10.8725	19.3054	20.584	15.4135	17.9883	18.3763	17.9486	17.2477	15.6611
TraesCS1A02G165300	5.84513	6.50158	6.61383	6.64098	6.94027	6.37725	6.55155	7.79572	6.69421	10.0699	11.5872	11.3312	9.0097	10.4498	9.26676
TraesCS1A02G165400	0.142866	0.144214	0.076512	0	0	0.043053	0.109409	0.271515	0.049991	0.047576	0	0	0.048242	0	0
TraesCS1A02G165500	0	1.57651	0.859424	1.505	0.039167	0	0	0	0	0	0	0	0.462149	0	0
TraesCS1A02G165600	0.942926	1.04772	1.53531	1.48262	1.2151	1.04652	0.940776	0.962926	1.70942	1.01304	1.32477	1.01406	1.1351	1.1173	1.07418
TraesCS1A02G165700	0.151323	0.170368	0.213895	0.391554	0.080821	0.226568	0.441343	0	0.325446	0.16774	0.124912	0.194954	0.101826	0.301168	0.244194
TraesCS1A02G165800	6.42027	5.71491	6.59065	6.44681	6.60719	6.17132	6.45231	5.519	5.34956	7.12983	6.85619	6.45625	8.29123	7.23074	8.22836
TraesCS1A02G165900	0.515002	1.51105	1.64925	1.93838	0.378792	0.344124	0.332393	0.869879	0.923115	0.188457	0.116483	0.463994	0.895898	0.260888	0.222393
TraesCS1A02G166000	5.64023	4.95031	4.196	3.65173	3.91753	3.24036	3.32069	3.26208	3.12473	2.87908	2.655	1.7303	2.38557	2.13325	2.1366
TraesCS1A02G166100	133.368	140.231	163.059	91.9793	80.3237	87.8837	73.5481	115.546	135.486	38.4945	53.4342	42.6262	15.6776	15.3478	9.61929
TraesCS1A02G166200	16.311	22.9563	24.1967	12.9086	13.2716	13.32	12.701	23.1775	23.6193	8.45543	13.2324	10.8926	2.09433	1.29624	0.995094
TraesCS1A02G166300	0	0	0	0	0	0.07693	0	0	0	0	0	0	0	0	0
TraesCS1A02G166600	41.0806	45.9907	47.8217	33.03	21.1278	24.6176	32.5368	48.0879	66.4194	20.4493	21.8499	24.9127	7.66918	3.83482	4.28666
TraesCS1A02G166900	4.47339	4.24119	4.53372	4.00164	4.24801	4.4799	4.76033	4.27173	3.24781	4.82898	4.40887	4.97805	4.81394	5.63257	5.73414
TraesCS1A02G167000	0	0.083534	0	0	0.11272	0.074991	0.165009	0	0	0.109969	0.106243	0	0	0	0.144381
TraesCS1A02G167100	43.0946	36.0446	37.378	39.9477	37.237	36.0177	40.1085	36.0507	37.5914	55.1305	60.9053	48.9853	48.6855	66.3369	43.4383
TraesCS1A02G167200	23.9093	21.9654	20.9853	19.7575	25.8365	21.6679	27.0747	24.3285	26.8003	24.5892	21.2465	22.0647	27.8115	23.4624	21.7975
TraesCS1A02G167300	2.7511	2.08858	2.71388	2.774	1.63278	2.27394	2.01574	2.67725	2.23519	2.80925	2.12618	2.5575	3.64888	2.12924	2.58804
TraesCS1A02G167400	2.99142	1.79652	2.5647	2.15821	2.83591	3.01632	3.4416	2.62007	2.51656	2.49938	1.92728	2.87516	4.19623	2.17221	3.35791
TraesCS1A02G167600	8.67212	9.6518	8.16301	8.48343	10.3145	8.69947	7.32456	10.3364	10.7161	7.66745	8.26612	7.60593	7.52036	7.0856	7.34527
TraesCS1A02G167700	2.82609	2.25244	3.04716	6.69144	6.88975	3.69633	3.55037	4.74719	5.1117	4.24542	4.82737	7.50666	10.4148	9.01394	8.29603
TraesCS1A02G167800	0	0	0	0	0	0	0	0.117699	0	0	0	0	0	0	0
TraesCS1A02G167900	0	0	0	0.097017	0	0	0.095765	0.256671	0	0.099769	0	0	0	0	0
TraesCS1A02G168100	2.44668	3.33263	3.0927	3.27058	3.64578	3.93026	3.38906	2.84047	3.4916	5.52387	4.43496	5.364	3.30707	3.78238	4.5979
TraesCS1A02G168200	0	0	0.199811	0	0	0	0	0	0	0	0	0	0	0	0
TraesCS1A02G168300	0	0	0	0.125254	0	0	0	0	0	0	0	0	0.213671	0	0.082895
TraesCS1A02G168400	0	0	0.054881	0.171385	0.053224	0.047324	0.044186	0.053317	0	0.123184	0	0.081721	0.228102	0.043687	0.022329
TraesCS1A02G168500	0	0	0	0	0	0.044395	0	0	0	0	0	0	0.094582	0	0
TraesCS1A02G168600	28.0342	25.0053	27.1585	23.2286	24.0091	21.6176	21.6884	18.5016	15.3438	10.9136	13.9784	11.7701	12.2081	11.0762	11.5585
TraesCS1A02G168700	0.740106	0.77011	0.681576	1.02131	0.830144	0.732323	0.936718	0.784015	0.838316	0.71493	0.411354	0.772622	0.704175	0.997733	0.799543
TraesCS1A02G168800	1.10024	1.0522	1.16089	1.43705	1.45066	1.72337	1.68941	0.943284	1.42127	1.37674	1.1567	1.62097	1.52566	1.23295	1.52626
TraesCS1A02G168900	14.9764	13.8412	15.6917	13.5716	13.1401	13.7895	13.2587	11.7182	14.4229	11.0476	11.6609	12.0401	9.52037	11.4476	11.1413
TraesCS1A02G169000	11.4326	10.8621	12.5277	11.8299	9.44352	10.7084	9.81865	10.5953	9.1458	11.3006	13.578	13.0754	11.1461	12.6289	11.9673
TraesCS1A02G169100	15.2951	12.2783	12.6863	14.7548	16.432	17.5816	14.7879	16.6918	15.7	15.883	13.0778	15.0433	15.1087	13.2734	14.3613
TraesCS1A02G169200	1.21014	1.94868	1.41389	1.48245	1.59879	2.80769	2.13292	2.18787	1.68229	1.85075	1.3965	1.65841	0.935434	1.71498	1.97026
TraesCS1A02G169300	1.91362	3.18407	2.63004	3.27808	2.40359	2.46619	2.67038	3.23936	3.84872	2.95197	3.13446	2.78147	2.43879	2.33106	2.66889
TraesCS1A02G169400	0	0.156356	0.063172	0.083374	0.128991	0.053633	0	0.090456	0	0.209097	0	0.155252	0.063616	0	0.044992
TraesCS1A02G169500	0.401864	0.412695	0.830694	0.548953	0.476824	0.417335	1.30692	1.08868	1.32454	2.58189	1.13812	2.20543	2.0465	1.68666	1.72191
TraesCS1A02G169600	2.96726	2.74696	2.94189	2.76349	2.39003	2.76333	3.14089	3.67193	3.04798	2.87059	1.90962	2.85369	2.16267	2.423	1.8213
TraesCS1A02G169700	0.071511	0	0	0.050232	0	0	0.028758	0	0	0	0.075778	0.016572	0	0	0
TraesCS1A02G169900	0.043875	0	0	0	0	0.115793	0	0	0	0.093759	0	0	0.10832	0	0
TraesCS1A02G170000	15.3578	13.932	13.0113	14.4969	11.2941	11.1841	12.6373	15.9815	12.48	21.4841	22.4655	19.901	20.8229	26.8279	21.9828
TraesCS1A02G170100	6.21257	3.27578	4.19213	4.64597	7.62341	6.2755	5.85437	4.3219	6.3433	5.80915	5.59257	5.80473	7.32602	6.11243	7.84135
TraesCS1A02G170200	0.806346	1.49907	1.44916	1.85003	1.32409	1.05443	1.10965	0.697936	1.3754	1.46148	0.833309	0.729337	1.01967	1.19336	1.11918
TraesCS1A02G170300	3.96002	3.49397	2.88225	2.92146	3.12165	3.62341	4.16333	3.11978	3.24467	3.72012	2.49266	3.10777	3.4979	3.81876	2.9951
TraesCS1A02G170400	9.63589	10.1532	9.39399	10.7089	7.45704	8.80716	7.70442	8.50338	7.52184	8.87983	10.7463	9.99143	9.47413	9.58812	9.46118
TraesCS1A02G170500	5.52615	5.74623	5.95475	6.21129	6.25458	6.36385	4.53452	6.31994	5.08959	6.60069	6.4322	6.54154	6.49433	5.64542	6.03786
TraesCS1A02G170600	5.25378	5.38254	6.50168	7.73266	5.84277	5.41313	4.85445	5.05169	6.1082	2.83831	4.34738	4.78673	4.1739	4.10484	3.19479
TraesCS1A02G170700	0.514113	0.140035	0	0.459583	0.524066	0.223424	0.341925	0.477822	0.661525	0.32811	0.395725	0.225738	0.759151	0.418364	1.07045
TraesCS1A02G170800	1.08935	1.13856	1.37477	1.21042	0.777351	1.14143	1.15451	0.997124	0.621837	1.06832	0.799065	0.828508	0.724852	0.714724	1.28169
TraesCS1A02G170900	3.53557	5.78547	5.25682	4.78702	5.49487	4.4164	4.83141	5.43771	6.43226	4.58238	3.93468	4.6334	6.28818	5.40835	4.96603
TraesCS1A02G171000	0.363331	0.774003	0.792428	0.748807	0.184125	0.279119	0.835983	0.282551	0.33445	0.659898	2.04346	0.512637	1.04027	0.166585	0.561368
TraesCS1A02G171100	3.71176	3.5098	3.32916	3.89537	3.50237	3.8448	3.5135	3.51331	3.89741	5.05114	4.69993	4.99057	4.18212	4.19183	4.94366
TraesCS1A02G171200	1.70306	1.80659	1.74522	1.02017	1.41329	1.46393	1.96941	2.05384	1.24528	2.83472	1.5899	2.03571	1.8412	2.18849	2.20193
TraesCS1A02G171300	5.00534	7.03969	5.92485	8.47997	5.07479	5.91649	4.67945	4.71574	6.98502	3.81942	3.15231	4.08256	3.25783	2.49598	2.36627
TraesCS1A02G171400	5.09184	5.42991	6.9733	9.13001	8.497	9.03233	6.41789	7.16159	8.60175	7.29411	6.2067	6.91724	9.13497	7.69737	7.71075
TraesCS1A02G171500	1.40294	1.58853	1.16605	1.43903	1.48123	1.56648	1.52701	1.94069	1.67878	1.44416	1.25085	1.88855	1.96858	1.97238	2.06883
TraesCS1A02G171600	1.18672	4.17364	2.66721	3.39404	2.39555	2.07163	3.23512	2.96314	2.51609	1.79754	2.53972	2.64014	3.16274	1.75803	1.88819
TraesCS1A02G171700	3.04138	3.0122	3.27297	2.52802	3.09931	3.51353	2.84425	4.02513	2.38276	4.22072	3.87502	3.54439	4.34375	4.25037	4.27496
TraesCS1A02G171800	0	0	0	0	0	0	0	0	0	0	0	0.02853	0	0	0
TraesCS1A02G172100	3.71424	2.71122	2.5575	3.67146	3.95251	3.60208	3.33659	3.07061	2.62868	3.3537	2.64508	2.5657	3.76444	3.04787	3.02115
TraesCS1A02G172300	3.3762	3.56331	4.07814	3.70807	3.52402	3.96574	3.99759	3.44894	3.67148	3.37441	3.14146	3.70789	3.59949	3.87433	3.69606
TraesCS1A02G172600	0	0	0.141442	0.30643	0.093966	0	0	0.096864	0.161476	0	0	0	0	0	0
TraesCS1A02G172700	0.247606	0.509021	0.34827	0.52023	0.307415	0.536176	0.727465	0.247253	0.303698	0.965505	1.02344	0.677318	0.828445	0.474122	0.413561
TraesCS1A02G172800	0.326051	0.553165	0.175913	0.296341	0.333663	1.37142	0.941087	0.49156	0.879547	0.371146	0.780159	0.658865	0.770472	0.745401	0.551412
TraesCS1A02G172900	0	0	0	0	0.08584	0	0	0	0.042126	0	0	0	0	0	0
TraesCS1A02G173000	16.1688	14.4018	17.1973	11.5323	12.6634	9.69051	15.3481	14.4981	14.6054	11.4903	14.3311	11.5338	8.84021	12.8942	9.78891
TraesCS1A02G173100	11.6837	12.0299	13.0717	14.3983	12.1035	12.2476	13.6156	12.0035	12.7861	11.465	11.0455	10.7688	11.6793	10.7556	10.4423
TraesCS1A02G173200	15.6093	17.7567	16.7449	17.0067	12.4332	14.1993	14.2538	16.4792	15.1392	10.8707	13.2025	12.0284	8.37343	7.81241	8.47019
TraesCS1A02G173400	101.957	114.977	107.854	122.852	99.2623	103.694	93.4933	103.442	120.772	87.5821	91.7119	86.6053	85.0118	80.0579	80.9557
TraesCS1A02G173500	2.57078	3.2645	2.81831	2.74702	3.02722	2.56064	3.06724	3.37216	3.09694	3.98422	4.0968	3.40549	3.01891	4.116	2.69447
TraesCS1A02G173600	0	0	0	0.212553	0.307465	0.090747	0.154059	0	0	0	0	0.079364	0	0.293349	0.131905
TraesCS1A02G173700	0.328073	0.579301	0.370738	0.416732	0.44832	0.262697	0.332908	0.596733	0.362356	0.334564	0.520164	0.422724	0.502097	0.455836	0.368631
TraesCS1A02G173800	2.38822	3.4054	2.63422	3.60345	2.37129	2.84487	3.10687	3.38709	5.01135	3.57809	4.34202	4.42729	5.0583	4.59945	3.74493
TraesCS1A02G174000	16.5391	16.2332	15.4797	14.7257	15.5873	15.7959	13.5468	13.092	10.8254	9.39212	9.45254	8.21074	6.60881	9.31993	7.45951
TraesCS1A02G174100	0.488883	0.664926	0.893073	0.747779	0.818172	0.552775	0.684086	0.944709	0.520508	0.912321	0.430971	0.898664	0.236348	0.441847	0.606418
TraesCS1A02G174200	0	0	0	0.014781	0.016095	0	0	0.022393	0	0	0	0	0	0	0
TraesCS1A02G174400	0.241025	0	0.112305	0.344111	0	0	0	0	0	0	0	0.048073	0.094043	0	0
TraesCS1A02G174500	4.22634	4.90236	4.33041	5.83878	4.28252	5.86064	3.78297	5.68371	6.72882	3.55419	3.63432	3.05636	3.83547	4.19201	4.82374
TraesCS1A02G174600	11.1831	9.59123	8.87784	10.3469	12.3048	11.6258	10.1494	10.3401	8.68552	10.6185	8.93905	11.3832	11.1761	10.7175	10.4277
TraesCS1A02G174700	17.5683	16.8598	18.239	21.3882	12.9626	13.9126	9.79403	11.3393	13.0389	14.226	17.6034	17.1489	19.23	16.0637	14.9731
TraesCS1A02G174800	1.8917	3.06288	2.13833	1.81503	0.733848	2.01222	1.69644	0.887021	1.25795	0.547532	0.698691	1.40648	0.410235	0.54952	0.42226
TraesCS1A02G174900	0.353461	0.310889	0.580426	0.777448	0.187179	1.37782	0.461191	0.621512	1.32965	0.475406	0.996365	0.841026	0.844009	0.787453	1.12352
TraesCS1A02G175000	6.47044	6.33135	6.1708	7.21486	8.06004	7.7391	8.15606	7.0049	6.65573	9.17647	10.082	9.17377	8.53287	12.148	9.69907
TraesCS1A02G175100	0	0	0	0.183799	0	0	0	0	0	0.132872	0	0.171875	0	0	0
TraesCS1A02G175200	4.28793	3.13845	4.26744	1.34331	3.25086	2.19402	0.700464	1.76338	3.80288	0.423514	0.840049	0.714686	0.343918	0.072236	0.294498
TraesCS1A02G175500	9.00438	10.0819	7.68727	4.97253	4.37646	4.93271	2.16956	2.66858	3.49788	1.90029	1.63341	1.0578	1.40297	1.51409	1.24297
TraesCS1A02G175600	0.544052	0.825491	0.478932	0.578665	0.72422	0.804694	0.480804	0.50075	0.393057	0.607374	0.576955	0.455298	0.473038	0.516157	0.443558
TraesCS1A02G175700	3.24038	3.56336	3.55211	3.64236	3.01026	3.20113	3.4292	3.89825	3.22853	3.52739	3.71381	3.22791	3.70671	3.8243	4.33315
TraesCS1A02G175800	3.07634	4.27338	4.48991	5.68578	5.29726	4.81618	3.84676	4.84949	4.19455	4.64907	4.22178	4.38254	4.13762	3.49662	4.14825
TraesCS1A02G175900	6.24817	5.34335	5.85062	7.03151	6.2821	6.26355	6.07416	5.61435	4.79716	4.93002	4.6237	4.92705	5.5205	6.00679	6.3732
TraesCS1A02G176000	3.86267	3.13836	2.50639	2.83011	5.53356	4.38116	5.7048	3.16117	3.23225	6.16538	4.01755	5.20281	5.22806	6.21719	5.89891
TraesCS1A02G176200	2.35171	3.51169	3.47076	3.97984	3.66252	2.91815	2.97014	3.11712	3.55767	2.72779	3.4703	2.96102	3.3186	3.61255	3.96651
TraesCS1A02G176500	10.1745	11.2475	10.37	12.8443	9.79896	10.8109	11.3073	10.7626	11.0841	13.9676	12.4862	12.8077	12.4014	11.0711	13.0376
TraesCS1A02G176700	5.89278	6.14916	5.60201	5.9786	6.28114	6.68496	6.77585	6.22236	5.92272	7.17645	7.25218	7.59467	7.55044	7.5905	6.82633
TraesCS1A02G176800	9.75027	8.92533	7.5671	7.77424	11.0935	8.32606	13.3055	9.83624	9.41338	18.5208	15.7007	14.1396	10.9012	17.9563	12.8169
TraesCS1A02G176900	0.917752	1.59569	1.73268	2.06426	1.11147	1.34129	1.84409	1.83226	1.1736	1.13342	1.1929	0.90159	1.50581	1.17277	1.47414
TraesCS1A02G177000	9.45949	8.27183	8.38765	6.62113	6.71935	6.25657	6.16903	7.23652	5.29264	6.41805	8.50567	6.75656	5.24036	8.51395	5.79627
TraesCS1A02G177100	2.84552	2.03854	2.81656	2.70019	2.72321	2.5216	2.34278	2.63615	3.67426	2.25812	2.68479	1.70771	1.70852	2.5198	1.79426
TraesCS1A02G177300	19.0454	20.276	20.1213	22.9137	19.5521	19.8417	13.495	18.9004	17.3039	17.8498	21.4992	17.8409	11.0088	15.383	11.268
TraesCS1A02G177400	6.25946	5.87651	5.11853	5.65975	5.79906	6.00343	5.31505	4.63068	4.95017	4.65231	4.48809	3.76094	4.20259	3.19995	3.80271
TraesCS1A02G177500	14.9267	16.4545	16.5533	15.6752	15.8675	15.9283	18.1678	14.8518	16.427	7.45906	5.13655	5.19706	3.52842	4.58971	4.97428
TraesCS1A02G177600	8.36505	8.07163	7.7597	8.00679	8.49406	9.97357	8.92855	8.33455	7.89675	9.7477	9.40468	8.59805	8.23627	10.1145	11.4112
TraesCS1A02G177700	11.7415	10.953	11.1312	10.0712	14.1247	12.8973	15.9036	14.129	12.7456	15.7628	14.6266	14.5554	14.6509	16.6494	15.7203
TraesCS1A02G177800	5.6044	5.45778	7.41055	8.80358	7.97514	8.91265	6.35911	6.78878	9.84739	8.02051	8.70516	8.39311	7.40375	6.72272	7.50259
TraesCS1A02G178100	1.52916	1.48257	1.57078	1.77015	1.04355	1.4674	1.05531	1.37461	0.96826	0.950123	1.23999	0.871234	1.19089	1.17191	1.42552
TraesCS1A02G178200	7.36181	7.82403	6.16093	6.36798	5.52316	6.13408	3.92629	5.48425	5.15735	4.88558	6.33063	4.79872	5.20634	5.28742	5.3496
TraesCS1A02G178300	4.10657	3.84325	4.22954	3.68883	3.46008	4.07286	3.79314	3.47563	4.20392	4.17135	4.34846	4.60866	5.07535	4.42482	5.39542
TraesCS1A02G178400	1.60251	1.33019	2.17993	1.17446	1.60356	1.79089	2.69829	2.25948	1.09873	2.97364	1.55059	1.84611	1.28733	2.38542	1.79793
TraesCS1A02G178500	0.093274	0.20212	0.349025	0.561149	0.17001	0.471236	0.141629	0.24273	0.447125	0.150461	0.20486	0.284361	0.392021	0.215179	0
TraesCS1A02G178600	0.902257	0.907364	0.7849	1.18917	0.490891	0.807719	1.02498	0.905403	1.04646	0.902753	1.04347	0.80404	0.870402	0.740137	0.898761
TraesCS1A02G178700	41.844	40.8028	43.4497	50.1547	49.4055	45.1899	34.5422	35.7061	46.8326	23.5441	26.5925	23.0355	27.439	31.2603	23.732
TraesCS1A02G178800	0	0.070324	0.185405	0.078246	0.071003	0.15783	0.06372	0.072674	0.072787	0.26529	0.171261	0.436077	0.421436	0.235627	0.090946
TraesCS1A02G178900	0	0.412412	0.076876	0.217709	0	0	0	0	0	0	0	0	0	0	0
TraesCS1A02G179000	53.5326	55.4891	51.4447	58.8904	56.5627	57.9395	67.1133	55.1468	58.0321	74.6608	60.2296	60.0427	63.4885	68.9314	65.0024
TraesCS1A02G179100	0.289155	0	0	0	0	0	0	0	0	0.120966	0	0	0	0	0.04055
TraesCS1A02G179200	0	0	0	0	0	0	0.187189	0	0	0	0.126002	0	0	0	0
TraesCS1A02G179300	0	0.178153	0	0	0	0.14856	0.20088	0	0	0	0	0	0	0	0
TraesCS1A02G179400	13.4792	11.4517	16.0167	16.0773	14.8225	13.6649	10.4617	14.7419	14.3914	10.8549	12.9751	11.9537	13.5325	11.3397	8.85604
TraesCS1A02G179500	0.653765	0.529447	0.572898	0.552789	0.496078	0.581677	1.17848	0.813709	0.680634	1.00729	1.26373	0.92974	0.944593	1.3262	1.03072
TraesCS1A02G179600	24.2955	28.7875	28.0909	32.6897	28.0251	27.947	35.3999	41.2721	36.2309	38.0063	41.7549	36.0914	35.5608	40.2266	42.9803
TraesCS1A02G179700	0.725546	0.651012	0.857165	0.530703	0.485375	0.404815	0.682513	0.341223	0.526305	0.814233	0.866587	0.880364	1.07234	0.804659	0.806148
TraesCS1A02G179800	0	0	0	0.050877	0.123332	0	0	0	0	0	0	0	0	0	0
TraesCS1A02G179900	0	0	0	0	0	0	0	0	0	0	0	0.064746	0	0	0
TraesCS1A02G180000	2.14589	1.42136	1.54591	1.4969	2.01136	1.79461	0.901197	1.85523	1.69849	1.62182	1.78873	2.54227	3.09857	1.1767	1.19291
TraesCS1A02G180100	13.8709	12.1864	12.7685	13.5129	15.4463	14.1916	14.0169	16.0201	14.7851	16.8262	13.673	15.3264	14.1239	14.2152	15.5891
TraesCS1A02G180200	2.74813	3.06847	2.85522	2.40625	2.86475	2.73945	2.82385	3.00305	2.45483	3.04473	2.8329	2.87269	3.01917	3.058	3.23243
TraesCS1A02G180300	7.36303	8.73782	9.18062	9.38723	8.74137	9.94793	7.94428	8.8826	9.35129	8.41518	7.8084	7.037	9.42556	5.96544	7.92989
TraesCS1A02G180400	1.01428	1.35764	1.2334	0.874639	1.50827	1.61394	1.14588	1.38687	1.2243	0.830557	0.875982	1.06646	0.728715	0.84403	0.819674
TraesCS1A02G180500	7.41279	8.963	8.87846	9.30968	6.91436	8.69693	7.33148	7.23173	7.42067	6.53017	8.1338	6.47064	6.41212	6.28557	5.92396
TraesCS1A02G180600	0	0	0	0	0	0	0.141306	0	0	0	0	0.189254	0	0	0
TraesCS1A02G180700	0	0.300018	0	0	0.295458	0	0.474225	0.30459	1.16782	0.535042	0	0.564642	0.066476	0.264069	0.622326
TraesCS1A02G180800	0.146879	0.0588871	0	0	0	0	0.0374139	0	0	0.0406739	0.0971664	0.0843203	0.1853	0.103766	0.207445
TraesCS1A02G180900	0	0	0	0	0	0	0	0	0	0	0	0.13736	0	0	0
TraesCS1A02G181000	1.54748	1.27762	1.137	0.641239	0.819723	0.824129	0.294972	0.466736	0.468662	0.208272	0.327597	0.079086	0.34867	0.287081	0.287079
TraesCS1A02G181100	30.0389	26.0349	33.2653	34.1087	33.5491	31.9796	19.2158	27.3885	34.4486	20.8166	23.4574	20.2851	20.8434	19.8227	15.6165
TraesCS1A02G181400	5.87242	5.72421	5.95466	6.79582	6.24027	6.10551	6.81283	6.94304	5.84562	6.99528	7.71584	7.49798	7.19745	7.1657	7.20241
TraesCS1A02G181500	35.2722	42.3123	36.966	37.0537	34.1779	34.1085	29.8543	31.7252	34.5743	30.9302	31.5122	30.2769	33.026	29.1811	29.6991
TraesCS1A02G181600	1.89451	2.20684	1.62117	1.50521	1.31448	2.10728	1.16005	1.1256	1.79596	1.26377	0.770854	1.41286	0.178913	0.854322	0.510376
TraesCS1A02G181700	0.54782	0.569288	0.573704	0.482523	0.538554	0.580339	0.86087	0.556012	1.2094	0.619663	0.713255	0.81318	1.00213	0.588525	0.782299
TraesCS1A02G181900	4.41337	5.34484	4.02915	5.002	4.431	5.43808	5.37582	5.39028	4.49351	7.25934	6.96511	6.97466	7.96096	8.21689	8.17505
TraesCS1A02G182000	0.879145	1.22037	1.21945	1.98874	1.39999	1.94434	1.50967	1.36437	1.25949	1.48852	1.08668	1.51015	1.1524	0.952147	1.53337
TraesCS1A02G182100	11.2376	12.0682	12.7794	10.6792	9.61683	10.7232	9.24217	11.8865	12.4519	7.83919	10.6146	10.1842	8.59573	7.26139	7.34114
TraesCS1A02G182200	0.280219	0.330534	0.249586	0.262585	0.334062	0.196515	0.085808	0.146365	0.244611	0	0	0.048966	0	0.039593	0.077457
TraesCS1A02G182300	17.1258	15.8248	15.1703	18.3158	13.4907	13.3656	11.6613	15.6665	14.0652	19.6242	23.8619	18.8822	17.7775	23.9998	17.5346
TraesCS1A02G182400	13.7459	11.1823	10.169	11.4178	15.5798	13.4521	16.1927	11.283	10.2736	11.1018	10.8078	12.2355	10.2736	14.7057	12.5299
TraesCS1A02G182500	8.27022	6.75014	7.47431	5.62317	10.8227	6.70866	8.91473	7.86907	8.46686	6.78972	4.98285	7.13378	7.5521	5.96771	6.09287
TraesCS1A02G182600	6.37811	6.55624	6.5957	5.84537	6.02636	6.1952	6.32328	8.19148	6.94989	9.61881	8.60024	9.33958	9.00203	10.6913	9.0201
TraesCS1A02G182700	6.81925	7.3389	7.13464	7.10398	6.73794	8.13715	6.75456	7.07521	7.82894	5.14765	5.54512	5.81103	5.39678	5.5202	5.92851
TraesCS1A02G182800	2.07511	1.25847	1.44974	1.6936	1.38994	1.58976	2.03247	1.57488	1.39938	1.80225	1.86929	1.32512	1.61941	1.45456	1.4348
TraesCS1A02G182900	4.41987	2.49076	3.57617	3.59968	4.39055	3.14668	4.36618	4.5306	3.39036	5.55987	4.73109	4.50721	6.01471	4.2441	4.76257
TraesCS1A02G183000	4.62873	5.99797	6.56691	6.40081	4.26791	6.0227	6.29068	6.65035	4.9402	7.30457	7.73373	7.71184	8.35387	7.58675	7.26445
TraesCS1A02G183100	0.499738	0.338196	0.933064	1.07334	0.73574	0.784777	0.652773	0.640785	1.03741	0.731459	0.459099	0.808821	0.932582	0.827953	0.701043
TraesCS1A02G183200	0	0.19199	0.087489	0.226381	0	0	0.119557	0	0	0	0	0	0	0	0
TraesCS1A02G183400	2.15595	1.89266	2.23333	2.1834	1.59448	1.92593	1.92284	1.62128	2.56859	1.78666	1.59003	2.45245	2.33185	2.03164	2.18829
TraesCS1A02G183700	0	0	0.044631	0.04904	0	0.039683	0.109752	0.034443	0	0	0	0	0	0	0
TraesCS1A02G183800	13.0012	13.2318	13.283	11.4213	10.4554	10.6155	11.3379	10.552	9.07946	10.0926	11.467	10.7691	9.80013	11.2919	10.9675
TraesCS1A02G183900	2.85525	2.16884	2.55784	2.47068	1.99472	2.39434	1.92428	2.13559	2.22495	1.99653	2.32875	2.37798	2.42905	2.70656	2.51864
TraesCS1A02G184000	0.262798	0.057766	0.183016	0.32114	0.280657	0.310966	0.260591	0.059485	0.239156	0.454195	0.347825	0.418897	0.806934	0.427425	0.249019
TraesCS1A02G184100	3.42843	3.80267	3.63188	4.24757	4.02161	4.16697	5.23766	5.12023	4.37899	4.68812	4.90405	5.62631	5.61862	5.47242	6.91085
TraesCS1A02G184300	9.77323	12.8985	12.2959	15.1407	15.6735	10.1235	15.2339	13.1329	15.3302	14.4264	14.2784	14.7713	12.881	13.1073	16.0719
TraesCS1A02G184400	0	0	0.031699	0	0	0.029019	0	0.033643	0.033696	0	0	0	0.032516	0.08181	0.027969
TraesCS1A02G184500	6.48073	6.70757	7.36713	7.03904	6.92633	7.40951	7.63768	8.62371	8.70903	6.80874	6.78473	7.15417	6.85738	6.58528	6.60489
TraesCS1A02G184600	8.26077	7.91274	8.63388	7.78423	8.77789	7.78343	10.3022	9.28297	7.61821	7.76166	9.5148	8.9672	8.73178	9.17689	8.73708
TraesCS1A02G184700	0	0	0	0	0	0	0	0	0	0	0	0.163553	0	0	0
TraesCS1A02G184800	2.32794	0.784505	0.827268	1.29513	2.19499	2.40036	2.23251	2.48118	1.79036	1.77097	1.32812	2.04705	2.53944	2.07192	1.96399
TraesCS1A02G184900	4.27496	4.49804	3.92242	3.79396	3.80386	3.1194	3.9518	5.40624	4.1239	3.34449	3.89846	2.6652	3.31485	3.10294	3.37927
TraesCS1A02G185100	0.739737	1.03313	1.03381	1.40109	0.944518	0.955907	0.939633	1.02412	1.07838	0.771109	0.846495	0.691618	0.525271	0.570309	0.627411
TraesCS1A02G185300	2.2393	2.04113	2.35851	2.43509	2.9691	2.82034	2.93139	3.23596	2.78694	3.54869	2.84615	3.04707	2.91272	3.21176	3.72618
TraesCS1A02G185400	0.990794	0.704841	0.637992	1.1895	0.909177	1.11243	0.54855	0.580137	1.33213	1.06342	0.954612	0.96578	2.04426	1.11534	1.63235
TraesCS1A02G185500	0.398716	0.298069	0.70365	0.831498	0.420825	0.37314	0.369335	0.600058	0.583437	0.451596	0.754501	0.524303	0.394425	0.516735	0.555568
TraesCS1A02G185700	1.3224	2.24512	1.42879	1.67714	0.930515	1.14059	1.03686	1.21113	1.34251	3.7991	1.63481	2.46762	3.80536	2.12496	2.68812
TraesCS1A02G185800	0.746419	0.384523	0.999524	1.02821	0.864215	1.1092	0.505706	0.816835	0.84108	0.880451	0.51903	0.563892	0.530923	0.493915	0.265316
TraesCS1A02G185900	2.92141	2.45444	2.8571	2.5739	2.6951	2.79187	2.79959	2.95718	2.19303	3.42435	2.75264	2.98969	3.30948	3.4311	3.80364
TraesCS1A02G186000	0.677796	0.288346	0.628964	0.682925	0.6568	0.434656	0.582558	0.476696	0.75539	1.04187	0.838513	0.748966	0.599646	0.913595	0.691579
TraesCS1A02G186100	102.338	99.0082	112.629	81.9964	74.207	77.6709	44.8935	50.8433	49.6018	26.9022	30.1709	32.2975	6.89715	9.38219	4.67197
TraesCS1A02G186200	3.56679	4.83854	3.70226	4.35253	6.07108	5.93968	6.30907	5.98376	3.64051	6.31945	6.59262	4.95483	3.76916	4.87776	5.30222
TraesCS1A02G186300	6.68895	7.0079	8.19569	7.79911	5.74199	5.85467	4.81241	4.32613	4.22109	2.78705	2.70886	3.19141	0.568708	1.18935	1.08933
TraesCS1A02G186400	26.3484	23.4182	29.1442	20.8984	27.3567	20.4266	25.3254	15.5539	12.8993	4.84887	6.71851	7.22194	0.905561	1.9069	1.15367
TraesCS1A02G186500	61.6072	76.4659	77.4471	71.9695	74.9257	64.8998	56.2612	55.8149	45.0138	28.548	27.3876	29.8794	10.5458	10.6578	7.81328
TraesCS1A02G186600	124.176	74.0227	130.903	111.511	119.331	108.853	45.2061	61.8571	39.7308	20.5343	35.4988	37.7894	3.61815	8.32156	4.40006
TraesCS1A02G186700	146.7	140.721	155.892	162.445	132.012	132.992	128.31	178.889	181.434	114.926	130.246	139.127	104.414	96.8868	86.6024
TraesCS1A02G186800	4.33453	7.74527	5.04823	4.88104	3.59878	4.73933	4.0444	5.03868	6.39824	2.36901	3.75783	2.21326	2.49973	2.21828	1.71656
TraesCS1A02G186900	0	0.137178	0	0	0	0	0	0	0	0	0	0	0	0	0
TraesCS1A02G187000	7.78005	21.8386	14.9621	14.813	4.94829	6.50141	4.86299	3.6903	3.33328	1.81091	1.57662	2.63625	0.629538	0.463814	0.421701
TraesCS1A02G187300	3.3759	4.37147	3.76795	3.85299	4.04047	5.01933	2.16701	2.52861	3.80691	1.69705	1.25752	1.28936	1.63064	0.506047	1.41103
TraesCS1A02G187400	6.85931	6.28425	6.93168	6.74738	6.31517	6.6605	6.41755	6.77257	4.95656	6.1388	6.50471	7.19457	6.13708	7.22988	6.85262
TraesCS1A02G187500	0.028645	0.060054	0	0.076065	0.024392	0.065026	0	0.099863	0	0	0.058938	0.050054	0	0.019516	0.029766
TraesCS1A02G187600	8.32601	9.76648	8.03877	7.94069	7.57993	6.91188	5.95513	5.67809	7.36444	3.97466	4.92071	3.72731	4.32455	3.53953	2.83039
TraesCS1A02G187700	25.6128	34.1011	34.8353	36.0911	22.5996	20.4199	14.0823	17.3387	21.6981	12.4292	13.4798	17.7419	14.9519	10.9097	9.8659
TraesCS1A02G187800	2.11244	1.62772	1.54129	1.31353	2.22848	2.23926	2.44778	2.36646	2.65551	4.1931	3.61557	2.76709	3.47154	4.69773	4.34975
TraesCS1A02G187900	0.275511	0.344787	0.103955	0.376819	0.198948	0.215977	0.125153	0.050772	0.204128	0.432447	1.34193	0.561671	0.490712	0.874047	0.673212
TraesCS1A02G188000	6.72165	8.37545	8.76051	11.6579	9.63748	9.247	9.54903	11.3258	14.8387	14.8423	17.4648	18.0409	15.7024	13.0641	13.932
TraesCS1A02G188100	0.099155	0.13829	0.088106	0.121203	0.197011	0.14997	0.10103	0.04321	0.115406	0.219369	0.136012	0.05755	0.207431	0.116749	0.047981
TraesCS1A02G188200	12.6801	15.2552	14.8246	15.1226	11.4277	12.3983	8.27161	10.0777	12.9727	5.27757	6.11402	6.03566	3.12891	3.36813	3.72953
TraesCS1A02G188400	6.92064	6.13743	7.60156	8.42784	10.2125	9.62052	6.70597	6.12825	7.34385	6.73204	5.79272	6.18658	7.69223	6.66983	8.48591
TraesCS1A02G188500	4.27876	4.40456	3.80721	4.76391	4.99999	4.54651	5.10101	5.20734	5.13008	6.28151	6.68237	5.50063	6.8777	6.89641	6.47508
TraesCS1A02G188600	0.529118	0.42063	0.314075	1.05984	0.389451	0.417668	0.481239	0.810297	0.34077	0.372132	0.5716	0.809769	0.485313	0.567689	0.903773
TraesCS1A02G188700	9.32641	10.06	9.61869	9.31804	7.57892	9.48631	10.7866	10.9304	12.2197	18.1713	18.5798	14.7412	18.841	20.0024	18.5798
TraesCS1A02G188800	4.31858	4.84041	5.16522	4.68849	5.75884	5.30502	4.85022	4.9818	4.18086	4.22309	4.87122	4.28435	5.55318	3.74685	5.25878
TraesCS1A02G188900	9.67546	9.48733	10.6997	9.85129	9.04236	7.86476	10.66	11.0255	8.59744	21.529	17.7141	16.7793	16.9863	18.8359	18.2276
TraesCS1A02G189000	4.3133	3.00451	3.90515	3.30392	4.20056	4.23154	4.11751	4.56529	4.21826	6.17868	5.926	5.20002	4.68954	4.22289	5.53766
TraesCS1A02G189100	5.49968	6.88027	7.55069	7.5807	6.45486	7.30343	7.20193	5.73616	6.45663	5.25834	5.48406	5.9105	6.56967	5.02619	6.35658
TraesCS1A02G189200	5.68134	6.09006	7.57634	8.4105	6.55267	8.50853	4.98623	5.33728	6.84253	3.50474	3.70445	3.04807	3.81459	3.03579	2.77379
TraesCS1A02G189300	14.6011	13.5005	13.6783	16.7128	11.9077	10.6095	10.0444	11.5677	9.21907	10.2146	14.3125	11.5828	12.1498	16.2083	10.6387
TraesCS1A02G189400	0.540957	0.464817	0.274694	0.291061	0.552146	0.395618	0.546601	0.431307	0.304936	0.413795	0.242503	0.686368	0.28122	0.42047	0.408727
TraesCS1A02G189500	0	0.372604	0.052855	0.160444	0	0.075864	0	0	0	0	0	0.094163	0.172108	0	0.133772
TraesCS1A02G189600	6.52011	3.77735	4.92761	4.89124	7.1528	6.25058	6.71228	5.21375	5.20482	7.10936	6.00289	6.33566	6.57879	6.06501	6.30281
TraesCS1A02G189700	0.541108	1.50314	1.1048	1.13006	1.83062	1.24665	1.73717	0.998973	1.53022	1.09443	1.25537	1.17036	1.52034	1.23348	1.19287
TraesCS1A02G189800	0.631803	1.13546	0.723844	1.16444	1.05994	1.17787	1.07728	1.51918	0.943391	1.36093	1.17598	1.57922	1.59631	1.62246	1.28084
TraesCS1A02G189900	0.119786	0.147322	0.215434	0.141603	0.190747	0.17847	0.197125	0.126989	0.178163	0.119597	0.065559	0.126056	0.257983	0.052333	0.163801
TraesCS1A02G190000	0.208003	0.35968	0.531193	0.479078	0.51536	0.360351	0.560377	0.571689	0.281261	0.526446	0.487296	0.534212	0.572986	0.361238	0.788911
TraesCS1A02G190100	3.95088	4.11746	3.58545	5.50871	3.80046	3.46141	2.42615	2.36187	3.30326	1.26576	1.62082	1.08765	0.96654	1.2499	1.19638
TraesCS1A02G190200	3.17553	2.3167	2.25861	2.09062	3.37871	3.06038	3.76259	2.37474	2.50265	2.95792	2.53896	3.04573	2.89954	2.89491	3.10746
TraesCS1A02G190300	0	0.046008	0	0	0.02504	0	0	0	0	0.024961	0	0.026251	0.02531	0.021001	0
TraesCS1A02G190400	14.8699	9.0691	11.3485	13.0581	17.545	19.6467	17.4996	14.1834	21.1081	18.354	15.5787	17.1412	25.1678	16.2397	18.1605
TraesCS1A02G190500	7.65147	8.28291	6.52013	8.5504	7.32365	7.52111	7.42815	8.46429	6.83945	10.7473	9.35269	11.1875	10.561	9.73392	9.79316
TraesCS1A02G190700	3.22219	3.73352	3.39433	4.15852	2.76585	3.28174	2.55775	3.24987	2.36538	3.14116	3.56659	3.66206	2.85778	3.21564	3.68511
TraesCS1A02G190800	10.3323	12.9595	11.2707	11.9133	9.54667	11.3568	9.4728	8.97809	8.17157	10.6252	10.4234	9.44418	9.47738	8.27539	8.51456
TraesCS1A02G190900	4.00516	4.19434	4.4685	5.4627	6.26356	6.24016	6.56288	6.36196	6.51468	6.0406	5.09091	6.38306	6.6767	5.24179	5.69497
TraesCS1A02G191000	0.537425	0.880336	0.699369	0.762214	0.52808	0.941052	0.754798	0.484829	0.949108	0.31301	0.662102	0.640887	0.608962	0.712223	0.923433
TraesCS1A02G191300	0.707729	0.950584	0.855016	0.837209	1.46985	0.701403	1.20375	1.0398	0.914819	1.01405	1.07556	1.12861	1.49186	1.11115	1.10848
TraesCS1A02G191400	16.2627	17.7734	17.0133	20.4248	17.4664	17.2864	18.5557	20.2293	22.3855	18.0905	18.3208	18.2214	22.9222	21.3637	17.9122
TraesCS1A02G191500	0	0.161132	0.214656	0.176306	0.063315	0	0.548845	0	0.135231	0.14851	0	0.175442	0.180663	0.097009	0.095672
TraesCS1A02G191600	0.826497	1.05114	1.02561	1.61054	0.855505	1.38494	0.755771	1.01699	1.26319	1.06485	0.831153	0.834166	0.733023	0.902971	1.28744
TraesCS1A02G191700	5.16656	4.17112	5.02248	5.53096	6.52528	5.09907	7.10078	5.83807	6.42396	6.13913	5.5451	6.43269	6.7672	5.87369	6.25667
TraesCS1A02G191800	3.39784	2.20134	3.2312	3.19363	4.22985	4.04997	5.15643	3.26094	3.94304	6.48684	5.50321	6.34157	5.66468	5.10556	5.13858
TraesCS1A02G191900	18.1219	21.0237	16.9692	18.0237	20.7254	17.9455	18.9249	18.12	20.1386	11.7647	12.374	14.2053	11.5388	11.8627	14.5216
TraesCS1A02G192200	16.6308	17.3969	17.126	20.76	14.9188	18.5396	18.1866	15.7369	20.1193	14.6611	15.6938	15.6672	14.7027	14.8769	14.4536
TraesCS1A02G192300	11.3301	12.1355	12.1217	12.0399	13.846	12.7568	10.6311	10.0437	10.1396	9.17558	8.45522	7.01533	6.99634	7.51042	7.44165
TraesCS1A02G192400	6.90304	6.0263	7.09609	6.00467	5.35978	6.3482	6.65571	5.95002	6.4997	6.16531	5.43387	5.74359	6.56874	6.03061	6.12373
TraesCS1A02G192500	4.00434	4.43583	4.55258	4.33626	4.25612	5.71944	5.08218	5.16074	5.68883	5.0568	5.00389	5.10008	5.6971	5.09639	6.21969
TraesCS1A02G192600	1.68189	0.986067	1.54089	1.47183	0.935615	1.89554	0.986482	1.66419	1.88236	1.05865	1.06907	1.2306	1.12017	0.898692	1.0427
TraesCS1A02G192700	0	0.170645	0	0	0	0.150841	0.061163	0.069758	0.179079	0.090255	0.125741	0.085139	0	0	0.043281
TraesCS1A02G192800	10.2325	8.83812	11.1155	9.43707	8.53966	10.3901	8.5445	12.0942	10.8234	8.18538	9.52168	9.09443	6.53911	7.13499	6.95014
TraesCS1A02G193000	9.31674	9.17608	9.54316	9.29991	8.30372	8.21859	6.13021	5.12003	8.23	4.93776	6.00408	6.24965	4.85716	4.84308	4.27851
TraesCS1A02G193100	0.184445	0.341261	0.349552	0.420732	0.374539	0.110511	0.229782	0.112496	0	0.153337	0.16107	0.308477	0.124276	0.079738	0.096441
TraesCS1A02G193200	13.0555	12.2552	12.7288	13.4152	11.9123	12.147	10.1524	12.3481	13.8848	17.1627	18.3155	16.7408	15.4163	22.3698	16.1204
TraesCS1A02G193300	6.54086	6.62135	7.2551	6.99005	4.99286	6.1953	5.81428	5.93192	4.55522	6.18276	6.74862	6.94536	6.80859	6.97031	7.07256
TraesCS1A02G193400	1.6693	1.97902	1.90941	1.54161	1.55555	1.85286	1.49683	1.31617	1.75406	1.69469	1.64275	1.337	0.515115	0.938867	0.759622
TraesCS1A02G193500	2.54376	4.06329	3.29875	3.50287	3.48205	3.39084	3.65561	2.79934	3.38323	2.98468	3.34476	2.41671	2.70118	1.91204	2.50037
TraesCS1A02G193600	1.31226	1.42411	1.45785	1.69376	1.33163	1.36913	1.05302	1.14398	1.17771	1.39829	1.1744	1.26224	1.61698	1.16426	1.70116
TraesCS1A02G193700	0.230839	0.336176	0.021549	0.24809	0.531161	0.608849	0.301858	0.322981	0.446018	0.094725	0.310513	0.084693	0.253913	0.093753	0.130985
TraesCS1A02G193800	0.899119	0.569504	0.384218	0.625328	0.646054	0.708293	1.58263	0.776602	1.60765	0.589165	0.833776	0.776741	1.43735	2.02122	0.712555
TraesCS1A02G193900	7.22489	7.73593	7.02128	7.84852	6.67799	6.48777	9.84295	7.55957	11.1266	7.2398	6.33572	8.29118	7.67255	8.14715	7.4829
TraesCS1A02G194000	60.0251	58.9115	58.8344	59.5767	66.0466	63.6481	68.3186	65.0597	57.511	60.9557	53.5278	58.9101	59.5585	58.0601	63.8195
TraesCS1A02G194100	3.01346	3.15114	3.02746	4.10823	3.60397	2.98029	3.57069	3.62667	3.18993	5.06364	3.62961	4.46389	4.20235	4.13151	4.97995
TraesCS1A02G194200	5.44419	5.48144	6.03733	6.03204	6.93947	7.45967	6.43326	5.44563	10.7866	32.1609	23.3483	21.3196	14.8689	8.12367	12.3016
TraesCS1A02G194400	13.4166	16.5988	15.058	15.2043	13.1719	16.0377	15.3711	11.9988	12.2377	8.68637	10.1448	8.64175	8.40626	6.8317	7.56471
TraesCS1A02G194500	2.86573	2.81226	4.11511	3.55169	4.2256	3.843	4.63878	3.18177	3.78768	3.43953	3.82099	3.06833	2.43213	2.95231	2.86475
TraesCS1A02G194600	2.15141	2.11287	2.67042	3.12318	2.14683	2.26014	2.49146	3.20609	3.22693	2.11614	2.68124	1.69078	1.86458	2.57566	1.96924
TraesCS1A02G194700	0.48522	0.448392	0.711623	0.734282	0.939993	0.677639	0.6779	0.813877	0.774711	0.579424	0.338394	0.453141	0.512871	0.546465	0.579724
TraesCS1A02G194800	9.54872	11.9321	9.83993	12.5373	11.4863	11.2446	10.4699	10.7288	12.8806	10.4682	9.0814	10.6775	8.77924	9.49777	7.50777
TraesCS1A02G194900	4.17375	2.20817	3.76318	2.85817	3.0042	2.78636	2.13604	2.03571	1.80874	2.0999	1.9668	1.87159	1.65978	2.22435	1.68588
TraesCS1A02G195000	3.31456	3.61407	3.89875	3.45543	3.16566	3.57596	4.097	2.97267	2.90598	2.67127	2.82092	3.09942	2.87437	2.77437	3.16082
TraesCS1A02G195100	3.92474	5.09457	4.85084	6.09272	3.88187	4.57414	3.66702	5.25533	4.7606	3.76715	4.05764	4.95472	4.16864	3.03746	2.92359
TraesCS1A02G195200	1.20414	0.925392	1.32149	1.3366	1.12482	1.19645	1.19559	1.81703	1.39921	1.42739	1.42234	1.39088	1.40742	1.06437	1.13057
TraesCS1A02G195300	5.02778	5.25794	6.05349	5.17942	6.27348	5.65197	5.91268	5.10447	4.57704	4.59835	4.73463	4.77365	4.86744	4.62865	5.47226
TraesCS1A02G195312	0.21439	0.128736	0.159321	0.115773	0.227757	0.255894	0.196971	0.063495	0.073587	0.269571	0.249827	0.144834	0.153274	0.209512	0.258495
TraesCS1A02G195400	26.9908	31.706	32.2384	31.4057	32.1915	29.4164	28.8774	28.5491	27.5605	26.5337	26.4842	26.3731	24.6769	26.5802	26.6361
TraesCS1A02G195500	0.261904	0.495612	0.721083	0.112286	0.456618	0.52879	0.395463	0.493214	0.336541	1.09439	1.17968	0.944683	0.527869	0.92616	0.555978
TraesCS1A02G195700	6.05922	4.43317	6.01497	4.04621	3.98061	4.31483	4.86916	4.42374	3.4585	11.0584	12.3764	10.1371	8.25373	14.6357	11.4065
TraesCS1A02G195900	3.54339	4.59207	3.68055	4.93039	2.54009	3.0123	2.45385	2.52829	3.07243	1.80994	2.66204	2.53829	3.07557	2.3477	2.3176
TraesCS1A02G196000	4.29547	2.96944	2.53914	2.72604	5.87644	3.4507	5.31377	4.50378	4.07306	6.81829	5.02866	5.41165	6.31169	5.41574	6.33677
TraesCS1A02G196100	1.39321	1.43365	1.3292	1.57628	1.18585	1.25401	1.21136	1.76165	1.05721	1.73163	1.15922	1.09679	1.54237	2.16569	2.26394
TraesCS1A02G196200	0.246186	0.166824	0.246031	0.212576	0.193438	0.300172	0.232157	0.19561	0.11333	0.427426	0.169609	0.391453	0.128146	0.509372	0.279662
TraesCS1A02G196300	18.4783	18.7412	16.7261	16.7213	22.8749	21.9936	23.025	18.7442	20.9613	20.9676	18.4262	21.8736	21.7392	20.0198	21.1959
TraesCS1A02G196400	0.726865	1.50652	1.00693	1.11864	1.45842	1.26555	1.50315	1.55621	1.70934	0.635832	0.875703	1.13558	1.2281	1.41578	1.10522
TraesCS1A02G196500	0	0	0	0	0.036816	0	0.111423	0	0.037918	0	0	0	0	0	0
TraesCS1A02G196600	11.2399	9.75497	9.46097	10.3121	10.1786	8.99257	12.5291	10.8599	11.5486	20.6645	22.2949	18.6797	16.459	22.122	17.3182
TraesCS1A02G196700	0.108156	0.192195	0.153381	0.304002	0.349452	0.054593	0.327178	0.230136	0.200655	0.199621	0.18545	0.062998	0.091001	0.162843	0.117688
TraesCS1A02G196800	2.70678	4.24152	3.81889	3.54777	2.93684	3.96356	3.69811	3.92213	4.20264	4.87635	5.30337	4.64595	4.34986	4.94572	4.84499
TraesCS1A02G197000	0.160972	0.145534	0.181959	0.274831	0.18746	0.174863	0.098071	0.21547	0.102729	0.191083	0.180831	0.223649	0.153438	0.291541	0.273256
TraesCS1A02G197100	1.39332	1.19991	1.23822	2.0296	0.996731	1.03753	0.716271	0.445843	0.428346	0.336587	0.148431	0.39794	0.176185	0.137135	0.227374
TraesCS1A02G197200	10.6527	11.197	11.7413	12.1907	10.229	10.3761	10.737	12.507	12.2573	8.62158	10.2502	9.2366	9.63632	10.6616	11.8967
TraesCS1A02G197300	45.7307	41.0232	38.5963	39.0075	48.7101	46.437	49.2489	46.5471	47.2206	40.2245	38.3855	38.7366	44.096	43.7008	43.5553
TraesCS1A02G197400	0	0	0	0	0.093152	0.055168	0.020936	0	0	0	0	0	0	0	0.079686
TraesCS1A02G197500	8.84089	5.1192	6.36661	6.09692	10.2986	8.1106	8.31166	7.7831	8.00964	8.27139	7.44657	8.09292	8.23892	8.31979	8.00129
TraesCS1A02G197600	20.8506	23.6681	23.9438	25.5738	19.2674	23.1397	16.6294	18.9432	18.7491	15.4778	17.8138	16.8297	11.5412	11.9883	12.435
TraesCS1A02G197700	0.974785	1.27967	0.800761	1.52556	1.29885	1.32858	1.60524	1.4486	1.58004	1.88392	2.63617	2.36453	2.49914	2.77142	2.65608
TraesCS1A02G197800	14.6949	17.0402	15.2634	17.6007	17.6907	18.1078	17.5239	15.0891	18.7	16.4882	16.5204	18.3675	16.6813	17.0182	17.7356
TraesCS1A02G197900	1.23216	0.400457	1.14786	0.356138	0.969511	0.717217	0.470929	0.744904	0.911268	1.10252	1.5874	1.30104	1.28275	1.0865	0.890081
TraesCS1A02G198000	3.31501	4.32386	3.21251	4.11989	3.88418	3.76083	3.72821	4.65249	4.62963	4.21824	3.23268	3.94324	4.59577	4.12673	4.47051
TraesCS1A02G198100	7.98963	10.2416	8.83954	9.31826	8.92426	10.2045	8.79474	9.08402	8.06154	9.52946	9.63913	8.76096	8.55177	8.06436	9.31522
TraesCS1A02G198200	8.61467	6.6818	6.97362	7.84816	10.2979	8.44547	8.36304	7.6776	7.62674	7.86784	6.6443	6.85181	9.24243	6.73932	7.99886
TraesCS1A02G198300	4.368	4.10561	4.28858	4.94501	4.2834	4.09183	2.69554	3.54694	4.08653	3.26879	3.66489	2.53832	3.02965	2.42904	2.6211
TraesCS1A02G198400	5.44165	4.55309	5.09752	5.49863	4.46133	4.86814	4.5232	6.06985	5.83703	8.05234	6.31964	6.5163	8.03564	6.54347	8.17478
TraesCS1A02G198500	27.8608	28.7116	27.3635	27.7016	24.7239	27.9651	24.9083	27.8423	24.9496	27.3112	35.1957	29.5728	25.4409	40.307	33.7246
TraesCS1A02G198600	6.45478	9.82662	7.59826	12.3895	6.99977	8.54692	7.57887	6.02101	7.39765	5.84957	5.95576	5.01654	5.52293	5.14995	5.21503
TraesCS1A02G198700	2.80823	2.99236	2.68596	3.74672	2.54267	2.5094	2.24671	2.32889	2.13389	1.91732	1.48304	2.0331	2.48673	1.08955	2.22883
TraesCS1A02G198800	1.78828	2.05693	1.72782	3.24463	2.04834	2.29055	1.61561	1.63683	1.71164	1.61953	2.41571	2.92172	2.08503	1.63742	2.37257
TraesCS1A02G198900	6.36578	8.14677	6.44661	8.30471	7.67581	10.8218	6.76154	6.41653	8.28679	6.28626	5.08875	4.3506	4.3403	3.94796	4.11068
TraesCS1A02G199000	3.83792	3.38318	3.33155	3.75042	3.4084	3.52782	3.37466	3.26833	3.26969	3.73903	3.22945	3.55887	3.94109	3.20198	4.34193
TraesCS1A02G199200	0	0.183374	0.661434	0.265693	0.315158	0.342477	0	0	0.062341	0	0	0	0	0	0
TraesCS1A02G199300	0	0	0.247173	0.033189	0.316575	0.106304	0.071025	0.161438	0.121698	0.44712	0	0	0	0.193024	0.202748
TraesCS1A02G199400	0.383925	0.284593	0.120977	0	0.233474	0.253875	0	0.164193	0.186377	0.328747	0	0.154913	0	0.07147	0.324396
TraesCS1A02G199500	33.4263	35.2218	36.5645	34.8602	33.2879	32.3201	32.318	34.4307	37.3917	27.0668	30.2243	27.7745	27.9244	28.0146	28.0108
TraesCS1A02G199600	3.52218	2.90828	2.68271	3.46979	3.50345	2.77905	3.05567	2.62751	4.35221	1.67067	1.75445	1.88172	2.38446	1.74183	2.11593
TraesCS1A02G199700	1.12854	0.854178	1.03861	0.757503	0.94745	0.641573	0.341177	0.400485	0.67171	0	0	0	0	0	0
TraesCS1A02G199900	0.343201	0.462506	0.643016	0.689922	0.588052	0.81817	0.303441	0.849294	0.640687	0.236995	0.153586	0.272682	0.405494	0.247795	0.419927
TraesCS1A02G200000	0.383638	0.293845	0.418212	0.225839	0	0	0.421147	0.228124	0	0.649109	1.85416	0.559641	1.19335	0.137484	0.304747
TraesCS1A02G200100	0.635448	0.780116	1.01075	0.966039	0.674618	0.62873	0.799245	0.799215	0.640136	0.434889	0.66317	0.215866	0.171783	0.653773	0.358989
TraesCS1A02G200200	3.05677	1.90385	1.54621	2.00679	2.59828	3.06663	4.95836	3.82012	2.30342	7.85396	4.99578	6.15799	5.87127	6.87092	5.37207
TraesCS1A02G200400	0	0	0	0	0	0	0	0	0	0	0	0.036679	0	0	0
TraesCS1A02G200500	0.057149	0	0	0	0.048837	0	0	0	0	0.18218	0	0.147484	0.095939	0.040517	0.208515
TraesCS1A02G200600	0.114353	0.160696	0.142594	0.0929	0.189733	0.228893	0.108495	0.100516	0.1355	0.226787	0.188011	0.145267	0.194161	0.128304	0.049851
TraesCS1A02G200700	0.302453	0.29401	0.413994	0.353682	1.01756	0.468396	0.942574	0.607666	0.723716	0.421512	0	0.605555	0.586386	0.491778	0.422474
TraesCS1A02G200800	12.6234	12.8544	13.3887	11.6639	10.6981	11.4202	11.7246	11.5924	12.0371	10.565	11.4199	11.6285	11.5586	10.4332	9.64065
TraesCS1A02G200900	1.26507	1.25323	1.6789	1.32797	1.15931	0.920253	1.15131	1.57264	1.19741	1.3817	1.40416	1.10234	1.5206	0.963881	1.61034
TraesCS1A02G201000	0	0.071816	0	0.075777	0	0	0	0	0	0	0	0	0	0	0
TraesCS1A02G201100	0	0	0	0	0.183316	0	0	0.08719	0	0	0	0	0.079352	0.10601	0
TraesCS1A02G201200	2.34435	2.39604	2.28703	1.80988	2.78196	2.85744	2.42489	2.45043	2.50494	1.97293	2.86589	1.6444	2.27451	2.8817	2.85849
TraesCS1A02G201300	29.9416	22.0205	20.5928	23.3991	33.9954	24.9901	32.0951	27.0337	34.4328	43.5696	39.0997	43.4403	52.6534	31.5771	44.0057
TraesCS1A02G201400	5.92264	4.71957	5.30957	5.69261	4.77517	3.52137	3.46306	6.2622	4.88797	13.486	17.3762	12.9871	19.8612	23.736	17.8112
TraesCS1A02G201500	0.796027	0.994008	0.988704	0.874095	1.09478	0.692947	0.674846	0.96485	0.803968	0.67795	0.90751	0.756615	1.00073	0.662285	1.04069
TraesCS1A02G201600	39.6696	41.2084	39.6827	42.1192	40.8219	46.0655	35.7426	26.3636	30.3804	34.3495	31.3773	33.9315	32.6716	36.7505	35.1666
TraesCS1A02G201700	8.00592	8.77493	8.95261	9.39625	7.27055	6.6105	5.41943	8.03935	8.70636	5.54144	8.10935	5.59244	5.84932	6.43164	5.60697
TraesCS1A02G201800	0.072579	0.194629	0.054114	0.098557	0.26475	0.043741	0.170011	0.169158	0.105518	0.196956	0.079887	0.068887	0.042288	0.101153	0.144901
TraesCS1A02G201900	0.455197	0.224089	0.139363	0.40431	0.107329	0.247743	0.404176	0.251747	0.149349	0.311726	0.176265	0.300937	0.360656	0.470447	0.405722
TraesCS1A02G202000	0.959184	0.732335	1.01891	1.01437	0.950572	0.808791	1.30866	0.701288	0.488183	1.36988	0.649691	0.725555	0.927669	0.87677	0.521587
TraesCS1A02G202300	15.8209	15.2752	13.8631	15.1022	11.7206	11.9751	10.7526	11.9798	11.7302	13.5772	15.5761	13.9563	14.0594	19.9184	15.4032
TraesCS1A02G202700	3.96778	3.14875	3.73927	3.42004	3.56379	4.02825	3.89181	3.55831	3.47684	3.23167	3.74772	3.90316	3.65879	3.8602	4.38046
TraesCS1A02G202900	0.26636	0	0	0	0	0	0	0	0	0	0	0	0	0	0
TraesCS1A02G203000	24.5349	24.1764	24.9201	24.2645	25.4529	24.3305	24.2045	27.5227	26.9071	26.175	26.4011	26.205	25.7329	26.3068	25.0613
TraesCS1A02G203100	0.368085	0.470324	0.164012	0.434358	0.295462	0.37481	0.344271	0.479631	0.193714	0.589949	0.170107	0.482321	0.443	0.299379	0.439992
TraesCS1A02G203200	6.93166	8.28441	6.76522	6.77381	7.1564	3.79819	6.16156	11.4047	8.22426	19.8829	15.3659	17.5616	13.6062	14.5062	14.1274
TraesCS1A02G203300	0.062161	0.057971	0.352158	0.331202	0.258299	0.25365	0.211706	0.622002	0.320355	0.817807	0.213988	0.526133	0.750453	0.895607	0.784479
TraesCS1A02G203400	6.73597	6.91627	6.04321	7.22888	5.60271	6.10352	5.17651	6.02174	5.76741	6.34924	6.90494	6.22848	5.86025	6.13499	6.0114
TraesCS1A02G203600	49.639	65.8042	48.6261	43.2657	52.0553	37.3877	50.7866	117.106	58.0302	33.5382	35.578	26.6945	15.6474	22.2914	19.2065
TraesCS1A02G203700	26.4088	42.5011	28.2181	27.3591	19.2834	15.4398	18.8897	45.3089	40.7673	5.97252	10.9158	9.875	6.34942	5.39712	5.47471
TraesCS1A02G203800	0	0.315303	0	0	0	0	0	0	0	0	0	0.76001	0	0	1.18283
TraesCS1A02G203900	4.90947	8.62616	9.22705	8.61807	10.5003	8.64153	8.27589	10.8088	8.00401	7.69081	9.35664	10.3975	9.37275	11.3299	12.6464
TraesCS1A02G204200	5.49977	7.61608	7.34181	5.80815	5.93942	5.22473	5.01851	4.62548	6.20372	5.33692	4.45488	4.98074	4.49999	5.01149	4.69849
TraesCS1A02G204300	1.63907	1.99697	1.89498	2.87351	1.79734	1.69207	1.12591	1.16506	1.27247	1.22552	1.44904	1.42835	1.89252	2.06329	1.58035
TraesCS1A02G204400	0.148451	0.206599	0.179735	0.232178	0.042137	0.037466	0.07283	0.042976	0.17171	0.184843	0.075821	0	0.290605	0.208884	0.107945
TraesCS1A02G204500	0.231227	0.508753	0.253746	0.191301	0.326281	0.323623	0.420487	0.362596	0.343458	0.470072	0.200628	0.324819	0.500606	0.130385	0.216354
TraesCS1A02G204600	0.277253	0.376657	0.507218	0.155218	0.580164	0.776459	0.232337	0.114644	0.777632	0.819237	0.814377	0.550541	0.892405	0.567021	0.720498
TraesCS1A02G204700	5.2652	3.51559	2.371	2.82024	4.23648	4.22288	5.59511	4.0769	3.99367	5.43046	3.16806	4.78881	5.74029	6.14929	5.8671
TraesCS1A02G204800	0	0.165154	0	0	0.088862	0.183568	0	0.108664	0	0	0.160937	0	0	0	0.226753
TraesCS1A02G205000	0.20887	0.347033	0.124174	0.196239	0.421056	0.36242	0.427302	0.16041	0.630818	0.267466	0.436474	0.198922	0.236991	0.148091	0.016227
TraesCS1A02G205100	4.03765	4.25037	4.83535	5.26274	4.21035	4.11433	4.80549	4.71201	4.86617	4.89334	4.40452	7.57376	8.35241	4.83936	6.203
TraesCS1A02G205200	0	0.067566	0	0.037455	0	0	0.060352	0	0	0	0.061083	0.032143	0.032306	0	0
TraesCS1A02G205300	7.5462	9.30562	8.21442	9.04101	9.37637	8.45669	9.89907	8.3539	9.61433	8.85645	8.12716	9.22339	8.19301	6.94788	8.85105
TraesCS1A02G205400	4.01848	3.59246	3.60766	4.16739	2.55369	3.31073	2.66621	2.97107	4.12037	3.13557	3.72605	4.00724	3.16208	2.61935	2.88086
TraesCS1A02G205600	2.96062	2.88901	4.4107	3.95711	2.42413	3.25631	2.16376	3.03497	3.17212	2.03351	2.48986	2.7239	1.9458	2.40298	1.64408
TraesCS1A02G205700	9.34835	7.30018	6.84784	7.25963	9.96732	9.54085	12.8536	10.2325	9.52006	16.7876	13.6766	13.6971	14.7266	15.14	15.3453
TraesCS1A02G205900	0	0.757817	0	0.376811	0.681324	0.283131	0	0.404034	0.123686	0.122441	0.620135	0.617789	0.505822	0.254865	0.196252
TraesCS1A02G206000	0.716312	0.594306	0.539217	0.582264	0.543784	0.711263	0.881441	1.42251	0.616732	0.989285	1.00175	1.07128	0.860807	0.903949	1.23543
TraesCS1A02G206100	0.716695	0.466454	0.594924	0.479776	0.362094	0.479921	0.429823	0.50092	0.544639	0.501674	0.374695	0.494422	1.15485	0.90965	0.629262
TraesCS1A02G206200	2.32903	1.65003	1.92875	2.56255	3.5238	3.17987	1.99209	2.15797	1.52047	1.45965	1.56261	1.3821	2.58123	2.2433	2.18624
TraesCS1A02G206300	3.30416	4.11346	4.48047	3.93338	4.50721	3.81599	4.51121	4.55287	5.04556	5.13411	4.54644	5.26857	6.44077	4.62249	5.42651
TraesCS1A02G206400	1.84784	1.9806	1.78413	2.59563	2.15266	2.47707	2.31415	2.05121	2.02947	2.34012	2.41548	2.5811	2.63963	3.2468	2.39526
TraesCS1A02G206500	1.70948	1.72141	2.6129	2.04684	2.22419	2.39371	0.782125	3.64624	1.85188	2.21618	0.917861	1.22484	1.22596	2.93846	1.36211
TraesCS1A02G206600	1.13748	0.973311	1.27002	1.24481	0.780693	1.1278	1.15692	0.8525	0.975741	1.41902	1.587	1.45683	1.51453	1.4255	1.31609
TraesCS1A02G206700	5.58257	5.55918	5.553	5.94764	5.52167	6.45229	5.89871	6.12573	5.35718	6.60298	5.91513	5.60567	5.69864	7.11147	6.55667
TraesCS1A02G206800	12.784	11.2886	12.8278	14.0437	12.9369	12.0582	13.216	11.7099	12.1734	17.9276	17.8497	15.8192	15.2967	12.5871	15.2229
TraesCS1A02G206900	2.08251	2.69474	2.96493	2.88091	1.96248	1.87773	2.15596	2.2353	1.85319	2.64797	3.04787	2.45738	2.67398	2.32378	1.98308
TraesCS1A02G207000	1.53624	1.57717	1.77519	1.88394	1.18531	0.993084	0.815875	1.3156	0.94566	1.07864	1.17657	1.25717	1.43847	1.35209	1.01017
TraesCS1A02G207100	0.044725	0.046215	0.039268	0.011728	0.031926	0.042158	0.030521	0.019606	0.034864	0.083655	0.042411	0	0.078039	0.110457	0.062182
TraesCS1A02G207200	0.281941	0.082888	0.223394	0.210741	0.134052	0.26431	0.095833	0.423635	0.194485	0.990832	0.803835	0.360953	0.503471	0.417528	0.322068
TraesCS1A02G207300	2.06088	2.1421	1.7087	3.47378	1.4487	1.8288	1.4002	2.12755	2.14816	0.865886	1.10127	0.32968	0.442264	0.252782	0.53298
TraesCS1A02G207500	0.054832	0	0.09325	0.486812	0.358465	0.266902	0.080684	0.232681	0.254809	0.429824	0.356268	0.559089	0.041603	0.257012	0.45088
TraesCS1A02G207600	1.87853	2.6204	1.20484	0.995617	0.985757	0.751872	0.785931	0.656072	0.902823	1.28252	1.19279	0.748355	0.685875	1.1959	0.752854
TraesCS1A02G207700	1.11119	0.948407	1.26516	1.14791	1.27098	1.05279	1.04248	1.2558	1.01317	1.2923	1.31541	1.23052	1.67073	1.47997	1.60292
TraesCS1A02G207800	0	0.138302	0	0.115411	0.247498	0.106163	0.180093	0.159576	0.178755	0.313179	0.157917	0.405571	1.20207	0.758353	0.287814
TraesCS1A02G207900	1.61283	1.94496	1.08906	1.07101	1.24744	1.2048	0.791894	1.58198	1.46101	1.55965	1.95239	1.84951	2.01731	3.19676	1.71836
TraesCS1A02G208000	2.56913	2.51913	2.85425	2.76889	2.4434	2.5236	2.32843	2.03021	2.40613	2.53704	2.47036	2.45856	2.40886	2.07117	2.28147
TraesCS1A02G208100	0	0	0	0	0	0	0	0	0	0	0	0.025914	0	0	0
TraesCS1A02G208200	0.31199	0.847854	0.762703	0.254581	0	0.446376	0	0.12348	0	0	0	0	0	0	0
TraesCS1A02G208300	0	0	0	0	0	0	0	0	0.065479	0	0	0	0	0	0
TraesCS1A02G208400	1.38172	1.41455	1.36851	1.41334	1.07734	1.05632	1.25445	0.824616	0.959656	1.0544	0.946192	0.973297	1.00787	1.07463	0.790499
TraesCS1A02G208500	6.59114	5.21511	4.59608	4.95414	4.83869	6.10983	5.2418	5.18658	4.09637	5.95554	5.45794	4.59548	5.39736	4.5522	6.64007
TraesCS1A02G208600	5.90325	5.63262	6.71163	5.97836	5.39135	6.04792	5.26209	4.8019	5.02808	7.20819	6.90864	6.42234	7.45747	7.24157	7.73419
TraesCS1A02G208700	0.157528	0.395977	0.386303	0.452854	0.315526	0.530332	0.388532	0.459447	0.822761	0.694029	0.297267	0.225451	0.552786	0.668457	0.697725
TraesCS1A02G208900	0.171549	0.392939	0.146278	0.383561	0.360683	0.298042	0.44983	0.259555	0.221723	0.217296	0.084951	0.155121	0.181595	0.340684	0.164325
TraesCS1A02G209000	0.283356	0.119236	0.214469	0.159768	0.312576	0.37773	0.475135	0.512698	0.070797	0.194689	0.083955	0.376626	0.329559	0.337665	0.266696
TraesCS1A02G209100	11.6722	11.477	11.5524	10.9102	11.6156	10.1811	11.3646	20.7262	19.6069	17.8225	21.3039	17.8306	21.1056	34.149	19.7727
TraesCS1A02G209400	4.24415	4.62617	4.07231	5.46177	5.07295	4.46162	4.31941	3.9829	4.7079	4.13159	3.25278	4.31325	4.15814	3.79035	4.46476
TraesCS1A02G209500	0.113221	0	0.059603	0.040964	0.159187	0.16234	0	0	0.100309	0	0	0	0	0	0
TraesCS1A02G209600	62.814	55.2401	58.2479	54.8168	68.4552	56.5821	72.6132	60.6691	60.0053	58.6875	49.8411	52.7413	53.2883	53.9472	59.4432
TraesCS1A02G209700	0.14016	0.339538	0.124838	0.257455	0	0.10612	0.211557	0.121293	0.122349	0	0	0	0.118067	0.292841	0
TraesCS1A02G209800	70.1871	90.833	73.2913	62.725	67.3737	116.291	178.653	102.819	87.4401	166.422	114.099	232.852	65.7708	93.5985	56.9697
TraesCS1A02G209900	1.14907	2.75602	1.32695	0.600257	1.85082	1.93754	2.4329	1.33473	2.42438	2.36326	2.14948	4.7121	1.51087	2.44995	2.90429
TraesCS1A02G210000	33.1022	44.819	35.8574	40.4214	39.009	46.4785	72.5697	50.6047	41.6648	101.314	85.4287	123.239	122.424	122.16	111.639
TraesCS1A02G210100	13.2728	6.55137	6.51827	12.9867	10.9092	12.7298	17.6771	18.3656	16.6102	42.6271	29.8639	37.4847	44.7611	53.5947	45.3286
TraesCS1A02G210200	17.6962	20.3762	17.6733	11.961	11.826	10.1121	9.52166	11.1588	8.67361	8.82776	13.2869	8.84317	11.3431	8.96362	9.14796
TraesCS1A02G210300	7.60796	6.01599	6.17999	6.27959	9.81094	9.51122	7.92998	7.4707	7.20083	7.0003	5.9567	5.36586	7.64034	6.97554	8.64917
TraesCS1A02G210400	5.63445	5.32975	4.28132	4.14951	3.78705	4.37008	4.66544	4.66973	2.95807	6.25569	6.66171	6.15414	5.09986	12.2284	6.88817
TraesCS1A02G210500	1.37031	1.98547	1.7286	1.4996	1.86256	1.58346	1.29674	1.20737	1.58317	1.69552	1.61461	2.11602	1.51332	1.39649	1.15385
TraesCS1A02G210600	4.37081	3.49644	4.77688	4.07967	3.61491	3.46527	3.82319	2.4333	2.90384	2.48984	2.41294	1.93008	1.60525	2.27008	1.40884
TraesCS1A02G210700	1.0034	0.703352	0.620868	1.49367	1.05713	1.0771	0.913426	0.522131	1.06714	0.914206	0.912603	1.38103	1.44549	0.780114	0.602726
TraesCS1A02G210800	3.04596	3.08589	3.42557	3.19966	3.91913	4.50273	4.38573	3.88899	2.94755	4.2633	4.50862	3.90789	4.70859	7.11037	5.46999
TraesCS1A02G210900	7.76848	8.26052	9.02292	6.08474	3.85256	3.94779	5.72839	5.76778	6.24157	1.2601	1.55221	1.15399	7.02565	4.43391	5.94341
TraesCS1A02G211000	4.79296	6.48347	4.94974	6.68403	5.5073	5.45585	4.68705	6.13147	5.56206	2.74611	1.86392	2.18157	4.05572	3.36056	3.08116
TraesCS1A02G211100	1.10808	0.668723	0.521653	0.32156	1.0657	1.44385	1.85533	0.930931	0.195587	0.684638	0.415906	0.801289	0.65498	0.801775	0.74387
TraesCS1A02G211200	0	0.224107	0	0	0	0	0	0	0	0	0	0.241044	0	0	0.082731
TraesCS1A02G211300	3.52339	4.05466	3.69383	6.73127	4.5602	5.23727	3.6482	3.84491	5.1148	3.70496	4.27935	4.84627	3.97858	4.71497	4.56555
TraesCS1A02G211500	13.8133	13.1935	11.5814	11.2384	7.93985	7.03418	6.97535	8.81453	7.70092	16.8449	26.2429	19.5274	13.9622	25.4525	18.3184
TraesCS1A02G211600	0.65031	0	0.360952	0.224583	0.385062	0.772833	0.437669	0.523269	0.360646	1.00378	0.992122	0.682034	0.853926	0.300164	0.940007
TraesCS1A02G211700	0	0	0	0	0	0	0	0	0	0.072209	0	0.086596	0	0	0.063624
TraesCS1A02G211800	0.249974	0.545201	0.380799	0.73471	0.668824	1.1963	0.847217	0.940396	0.654386	0.777426	0.590836	0.468806	0.540805	0.924153	0.489822
TraesCS1A02G211900	2.00422	2.03648	1.28783	2.12532	2.32793	2.28073	2.32373	1.82752	1.75255	2.25995	2.49847	2.32467	2.30698	2.33042	2.53041
TraesCS1A02G212000	41.1442	42.1294	37.7697	43.9152	47.7096	45.9848	88.2524	63.5414	58.4964	90.4753	71.2555	69.3347	69.3679	81.3559	80.4213
TraesCS1A02G212200	4.09788	4.36749	4.47824	3.62595	7.90304	6.64772	11.1231	10.5692	8.18079	12.2614	7.12268	7.93257	13.1344	17.3287	13.9891
TraesCS1A02G212300	3.01843	4.25725	3.65635	2.92354	3.61417	3.52919	7.33068	4.0719	6.2047	8.23777	7.6403	8.20937	12.6194	17.7384	13.5045
TraesCS1A02G212400	13.8213	17.2969	18.0819	23.7443	17.0369	20.041	17.3645	11.5615	21.3278	10.2304	8.76874	7.4162	10.7795	8.9435	7.87561
TraesCS1A02G212600	16.9206	19.1554	14.4963	17.1282	17.4232	22.0267	35.9499	20.305	24.0263	17.4253	12.8848	17.6043	14.265	16.5732	15.2612
TraesCS1A02G212700	0	0	0.0702439	0	0	0.076679	0	0.035307	0	0	0	0	0	0	0
TraesCS1A02G212800	6.32046	6.61585	6.53058	7.48142	4.69595	6.58765	5.56111	5.53746	4.28748	6.37134	7.14841	6.97498	7.39392	8.05774	7.59363
TraesCS1A02G212900	1.81899	2.0048	2.01723	1.95492	2.70637	2.06105	1.76896	2.09121	1.63837	1.85936	2.0675	1.85018	2.05919	2.18368	1.96673
TraesCS1A02G213000	8.64568	4.14553	3.82244	4.48837	8.19601	7.02124	7.29404	5.97855	5.28485	6.3926	5.7728	6.70138	6.59966	7.34854	7.1327
TraesCS1A02G213100	13.849	14.0284	11.8803	12.9421	13.8712	14.1486	15.0993	13.1625	15.5994	14.4217	12.5095	12.9307	12.7676	13.2627	15.7764
TraesCS1A02G213200	0	0	0.110116	0.023039	0	0	0	0.108518	0	0	0	0.087333	0	0.163533	0
TraesCS1A02G213300	1.98267	1.77871	1.78427	2.17546	1.59177	2.33675	1.93223	1.89087	2.16389	1.91022	2.12205	2.04783	2.8967	1.59283	2.02056
TraesCS1A02G213400	10.033	10.8264	10.7747	10.4915	8.32418	9.02332	8.33928	10.1669	8.82662	6.82021	8.55217	8.33107	7.95074	7.73085	7.67168
TraesCS1A02G213600	4.09328	5.0133	4.12446	4.16946	5.94016	5.57812	6.89487	5.03474	4.44716	5.75465	5.23124	6.59671	5.6239	7.35026	6.22019
TraesCS1A02G213700	0.217024	0.203085	0.318676	0.384551	0.142813	0	0.295633	0.284178	0.667776	0.366339	0.42617	0.700665	0.672825	0.726023	0.667296
TraesCS1A02G213800	1.12201	0.702253	0.931893	1.13662	0.821661	0.635326	0.530834	0.808783	0.680493	0.618643	0.458808	0.435294	0.679756	0.193551	0.42327
TraesCS1A02G213900	4.62379	5.82208	6.02926	6.89363	4.82905	4.71041	4.54478	5.22423	5.83795	4.18455	4.27707	3.29095	4.0665	3.86421	3.28712
TraesCS1A02G214100	0.634239	0.607294	0.837221	0.859951	0.913823	0.828631	0.861457	0.608847	1.00059	0.846226	1.06372	1.34598	0.993259	0.883285	0.725051
TraesCS1A02G214200	0.676008	0.947183	0.731155	0.532365	0.659451	0.564887	0.361596	0.5761	0.59822	0.733465	0.453635	0.662909	0.762665	0.527304	0.33825
TraesCS1A02G214300	4.31827	6.32054	4.34795	5.34728	4.9546	4.87716	4.25636	5.5115	4.97867	5.02077	6.36517	5.64046	6.97229	5.62199	5.48771
TraesCS1A02G214316	0.3292	0.442144	0.0426	0.151835	0.249852	0.270952	0.292397	0.340433	0.149384	0.307864	0.380205	0.082094	0.493759	0.151931	0.378487
TraesCS1A02G214400	0.778499	0.616188	0.63378	1.05786	0.54686	1.05962	1.04001	0.610775	0.538504	1.46528	0.826688	1.3269	1.33088	1.05306	1.41025
TraesCS1A02G214500	3.6502	3.68674	3.29868	2.97813	6.94448	4.90979	9.25985	4.82432	4.05093	9.1081	4.17721	9.13532	7.92421	8.89385	8.14224
TraesCS1A02G214600	18.2647	17.255	15.3302	15.2028	15.8763	16.4581	20.6485	16.9608	18.6729	16.9246	12.816	15.5628	17.9138	17.0568	12.2719
TraesCS1A02G214700	0.871432	1.24149	1.33997	1.3047	1.87896	1.44182	4.45322	2.24544	2.15376	1.3204	1.28446	1.7948	1.54271	1.63311	1.80696
TraesCS1A02G215100	0.805889	0.821657	1.18334	1.16043	0.868282	1.56051	0.740511	0.926584	1.21811	1.00761	1.26896	1.43192	0.579345	0.910807	0.681387
TraesCS1A02G215300	2.16428	1.66663	2.15489	2.82461	2.87426	3.47846	2.42732	2.29684	2.74826	3.36266	1.25657	1.66007	2.32662	1.92275	1.08108
TraesCS1A02G215400	4.09465	4.29374	4.04658	3.72785	2.82404	3.28517	3.41484	3.01935	2.5016	3.92537	4.84984	4.57772	4.62838	4.78345	4.89387
TraesCS1A02G215500	5.0286	5.02496	5.08644	6.06225	4.97103	4.68697	6.2911	10.622	7.78529	9.41259	8.48696	7.55675	8.84339	8.37448	9.2183
TraesCS1A02G215600	7.25841	6.54758	7.20777	7.92936	7.51281	8.20409	7.71145	9.70055	8.47814	6.49855	7.41952	6.91041	6.43015	7.4943	7.24936
TraesCS1A02G215700	14.1233	12.141	15.4176	15.0139	15.2118	14.4717	16.0323	15.8626	15.4246	18.1851	15.0932	17.5087	19.4984	14.6472	17.2505
TraesCS1A02G215800	12.7632	10.8627	12.3934	13.1798	12.6465	12.8335	11.8597	11.8616	11.2762	10.8456	14.0205	12.7384	11.2014	12.0612	12.3902
TraesCS1A02G215900	18.8862	21.9447	20.8852	19.4014	16.3064	16.3622	13.1713	17.7055	21.0152	16.827	20.2363	18.7177	23.0771	23.1186	19.5627
TraesCS1A02G216100	0.191352	0.505598	0.569251	0.316035	0.320998	0.1128	0.609565	0.457446	0.14222	0.147158	0.33129	0.10891	0.124117	0.106216	0.106939
TraesCS1A02G216200	0	0	0	0	0	0	0	0	0	0	0.105409	0.040177	0	0	0.045737
TraesCS1A02G216300	5.21539	4.8338	4.8795	7.14598	5.60362	4.73175	5.33856	6.28506	5.51066	8.96618	8.60192	6.66158	8.26148	8.74152	7.48899
TraesCS1A02G216500	0	0	0	0	0	0	0	0.199462	0.203949	0.2077	0	0.10922	0	0.048494	0.180664
TraesCS1A02G216700	0.304	0.30913	0	0.619066	0.297988	0.344464	0.29662	0.511811	0.392293	0.446604	0.389901	0.517834	0.682986	0.286047	0.820334
TraesCS1A02G216800	4.39769	5.23479	3.32085	4.54883	4.59765	6.76755	4.93996	4.5021	4.87165	4.82746	4.5493	5.30034	5.20491	3.72238	5.07433
TraesCS1A02G216900	6.97196	5.97917	6.53284	7.40866	7.74305	6.71694	7.5031	4.71964	6.74336	7.19295	6.72566	7.41026	8.36499	7.49613	7.46883
TraesCS1A02G217000	3.87382	4.17105	4.58703	3.13	3.9174	6.00535	7.6309	5.45117	4.86571	4.72373	3.15146	5.10127	3.89003	3.93189	4.92141
TraesCS1A02G217100	4.0129	4.62485	4.464	5.35872	4.35664	3.44992	4.84402	4.35675	5.59226	6.17268	7.94685	7.28978	6.51652	9.00174	5.10312
TraesCS1A02G217200	269.294	211.789	205.029	193.588	293.584	242.322	282.065	233.563	232.545	263.471	201.538	243.531	268.723	229.217	262.988
TraesCS1A02G217300	10.5084	12.2283	11.3228	11.9431	10.3834	11.1238	7.98813	10.3569	11.0454	8.80045	10.0574	9.79311	8.01178	7.90281	7.47674
TraesCS1A02G217400	3.50078	3.21404	3.63096	3.20828	4.44482	5.04876	4.92337	4.84546	3.63592	5.76137	5.12011	5.46072	5.08955	5.18891	6.72988
TraesCS1A02G217500	1.58919	1.82676	1.65967	1.60096	2.02568	1.68426	2.08865	1.51092	1.55689	1.53616	1.29328	1.58301	2.03161	1.57088	1.15495
TraesCS1A02G217600	2.97595	3.44537	4.57486	4.86262	3.94462	4.70125	3.30559	3.65091	4.16017	4.83177	5.42945	5.96749	5.8925	5.85775	3.52539
TraesCS1A02G217700	0.981577	1.02697	0.735183	1.38944	1.42496	1.27598	0.788568	0.931624	0.887073	0.808644	1.11258	0.545787	0.967754	0.561348	0.684912
TraesCS1A02G217800	2.54898	2.78578	2.48744	3.20646	3.3659	2.88994	2.62001	2.91303	2.59326	2.55291	1.72572	2.47582	2.15604	3.34074	3.04077
TraesCS1A02G217900	9.40153	9.75237	6.80236	9.42045	9.64821	6.75956	10.7121	10.7949	9.10904	10.1394	12.4968	13.0013	12.1858	8.57397	14.4412
TraesCS1A02G218000	4.28479	3.89694	3.90018	4.17566	3.44039	2.70526	3.78837	3.8336	4.19185	4.61438	4.05877	5.08089	4.51151	5.23782	4.45029
TraesCS1A02G218100	12.0598	10.0058	12.4655	13.9227	12.0876	10.6262	8.69807	9.37494	9.41107	7.58549	8.26732	8.5189	4.85349	6.55603	6.13965
TraesCS1A02G218200	5.41931	4.86722	4.95138	5.13101	4.85262	5.16208	5.26184	5.08821	4.6126	5.14144	4.72065	5.31827	5.07486	5.11764	5.01448
TraesCS1A02G218300	3.00088	2.35376	2.21152	2.63681	2.87202	2.18919	3.20286	2.26805	2.50776	2.2445	1.42004	2.35576	1.48944	2.12142	2.07807
TraesCS1A02G218400	4.61011	4.76975	5.31835	3.9775	3.62997	4.14208	2.6789	2.97741	2.82141	3.35089	3.96351	3.80687	2.08816	2.91957	2.15
TraesCS1A02G218500	1.48955	1.5238	1.53415	1.76297	2.37271	1.81204	1.81322	2.20983	1.97474	3.3516	2.92876	2.6524	2.62952	3.01481	3.77231
TraesCS1A02G218600	0.596084	0.38138	0.365597	0.345475	0.642663	0.125156	0.141117	0.21515	0.216381	0.375299	0.976303	0.252457	0.360781	0.989888	0.480685
TraesCS1A02G218700	16.8768	13.7942	15.7611	16.5235	16.2075	15.1297	14.6007	15.5806	15.33	11.6484	12.0889	11.5368	13.4758	11.9138	12.601
TraesCS1A02G218800	24.1703	31.9017	26.7697	34.0836	28.0477	27.0159	26.8109	34.964	35.7914	30.3684	29.8364	30.4233	33.026	30.0029	33.7611
TraesCS1A02G218900	11.6296	15.912	14.6485	15.2616	11.2624	12.4579	11.9412	13.7024	14.6891	11.667	12.8471	12.4264	12.6732	12.3014	12.0178
TraesCS1A02G219000	1.43011	1.81498	0.965444	1.75141	1.70315	1.79887	1.49876	1.74552	1.93039	1.92846	1.73734	1.8985	1.42553	0.877148	1.52972
TraesCS1A02G219200	1.9508	2.1782	2.23602	3.67515	2.83214	2.67039	2.92376	4.61003	3.73424	2.12304	1.95839	2.66088	1.72587	1.62221	2.08711
TraesCS1A02G219400	9.30649	10.2823	9.5581	9.29735	9.27764	9.89696	8.2241	9.60763	10.4164	13.0999	11.5033	10.6732	12.7423	10.4325	11.3829
TraesCS1A02G219500	0.826752	1.0599	1.35233	1.30993	1.21883	1.14812	0.84823	1.00795	1.15861	0.76671	0.996326	0.969916	0.776803	0.766967	0.594576
TraesCS1A02G219800	2.30052	1.92128	1.32306	1.92307	2.92895	2.87901	3.2708	2.98441	2.05168	4.33313	3.66618	4.08645	3.73157	3.58416	4.36619
TraesCS1A02G219900	0.683787	0.869666	0.966729	0.961556	0.647514	0.635337	0.52492	0.937194	0.743318	0.578435	0.800534	0.627706	0.384207	0.458929	0.362471
TraesCS1A02G220000	0.312198	0.490156	0.536789	0.523725	0.808792	0.483775	0.686807	0.822066	0.729213	0.629607	0.640067	0.550235	0.929703	0.839669	0.367388
TraesCS1A02G220100	0.557177	0.304724	0.331026	0.470581	0.297434	0.371885	0.191185	0.216021	0.356106	0.701439	0.458675	0.562059	0.808913	1.09432	0.857224
TraesCS1A02G220200	26.1209	29.8381	24.9665	32.5276	22.6629	28.8752	22.7034	29.3031	32.3408	21.4361	30.1177	23.1872	26.236	20.8584	24.5806
TraesCS1A02G220300	0	0	0.033035	0	0	0	0	0	0	0	0.058703	0	0	0	0
TraesCS1A02G220400	4.01513	3.85029	4.07256	2.59889	2.99545	3.75428	3.92496	3.36855	3.92022	1.31619	0.781326	1.83546	0.30568	0.3966	0.413108
TraesCS1A02G220500	0	0.122183	0.492851	0.266188	0.146432	0.336797	0.530812	0.640311	0	0.371057	0.177574	0	0	0.473707	0.53438
TraesCS1A02G220600	0.0397	0.094503	0.093192	0.117509	0.014217	0.079219	0.009995	0.071628	0	0	0	0	0	0.011927	0.038041
TraesCS1A02G220700	1.69342	1.45845	0.809971	1.64418	0.870725	1.26123	1.04527	0.968121	0.737282	0.924501	0.440506	0.699408	1.02072	0.522999	0.857616
TraesCS1A02G220800	1.69555	1.8174	1.07868	1.46691	2.07521	1.44447	2.23634	1.78837	2.52274	2.59046	1.58576	1.22202	1.88549	1.74487	1.83757
TraesCS1A02G220900	0.595996	0.66529	0.556712	0.634472	0.374088	0.678567	0.039821	0.338112	0.426763	0	0.034437	0.032902	0	0.13531	0
TraesCS1A02G221000	3.83026	3.44587	3.49696	4.37771	3.94733	3.37052	2.76725	2.69037	3.06664	2.03517	2.50554	1.98149	3.0583	3.50937	2.4111
TraesCS1A02G221100	6.864	6.33636	6.49518	6.71856	5.58848	7.1978	6.15056	5.96427	4.66681	7.06005	7.78883	7.3576	8.32345	7.41163	7.97305
TraesCS1A02G221200	5.49259	6.65935	5.37686	6.2496	4.88162	5.5717	6.50585	6.9874	7.84711	8.91875	8.22539	9.95108	9.06956	8.79004	8.07889
TraesCS1A02G221300	0.414774	0.253855	0.206537	0.555362	0.252	0.482021	0.467816	0.186468	0.256327	0.575168	0.398148	0.428341	0.253347	0.356263	0.315199
TraesCS1A02G221400	1.44834	1.20154	1.17147	1.88243	1.18186	1.13596	0.842641	1.17835	1.70991	1.02944	1.07534	1.84736	1.38154	1.43305	1.4385
TraesCS1A02G221500	2.72919	1.9047	1.65787	2.3491	1.92674	1.85744	2.59502	1.95049	3.78251	1.21469	1.28205	2.43488	1.75524	2.02396	1.49633
TraesCS1A02G221600	2.44745	1.66543	1.55745	0.935888	2.95849	2.40037	3.72834	2.87916	2.30915	5.04357	2.85085	3.57154	3.23224	3.98907	5.57963
TraesCS1A02G221700	8.30256	7.01387	7.60054	9.36791	6.71366	7.36076	7.33635	8.70343	7.3468	14.3964	15.5934	14.0074	13.5375	20.9427	14.6193
TraesCS1A02G221800	4.87229	5.12175	4.799	5.26356	4.98241	4.72611	4.87924	6.11873	4.66157	5.53978	6.20536	5.76841	4.89274	6.60394	5.3837
TraesCS1A02G221900	14.9727	16.6487	16.6178	19.433	16.1711	16.9389	15.9007	18.59	17.5853	17.4119	17.2763	17.9116	15.7354	14.988	15.5767
TraesCS1A02G222000	12.7229	11.8673	13.7294	12.1509	11.9287	13.0413	14.714	12.2996	17.4445	13.9597	13.41	14.9102	14.4895	13.6959	12.4911
TraesCS1A02G222100	0	0	0	0	0	0	0	0	0	0	0	0	0.027564	0	0
TraesCS1A02G222200	6.35932	4.90682	5.46762	4.01696	5.43736	5.93038	6.34879	5.7668	4.74653	6.31673	6.09292	5.53212	6.44511	6.77266	7.37403
TraesCS1A02G222300	0.329453	0.410781	0.353015	0.55254	1.41696	1.10715	0.722257	0.673392	0.991944	0.435452	0.580409	0.568764	0.67872	0.321335	0.556706
TraesCS1A02G222500	10.3877	9.17846	9.88945	14.6222	14.1887	15.2926	9.83316	12.3959	15.9036	13.1944	12.9008	14.5131	17.3758	13.3987	17.9167
TraesCS1A02G222600	0	0.094605	0	0	0	0	0	0	0	0	0	0	0	0	0
TraesCS1A02G222700	0.431672	0.325782	0.65325	1.3322	1.31955	1.1465	0.881507	0.756487	1.00463	1.36766	1.51416	1.52502	1.68524	2.07833	1.56452
TraesCS1A02G222800	7.80068	5.31881	5.49096	5.60734	6.70295	6.24158	6.68739	5.83978	5.60273	5.47403	4.99079	5.03774	6.39379	4.88489	5.57122
TraesCS1A02G222900	2.07706	1.80006	1.01387	1.70104	1.336	1.34409	1.26961	2.06867	1.80583	1.49275	1.44594	0.999043	1.6753	1.37434	1.34119
TraesCS1A02G223000	3.85607	4.07436	3.06538	3.23297	2.70855	4.34784	3.0406	2.64754	3.72805	2.78524	2.56331	2.54784	2.8173	2.96425	2.74
TraesCS1A02G223100	0.540052	0.40873	0.314424	0.328919	0.440903	0.409529	0.165955	0.342107	0.213456	0.682687	0.444854	0.569555	0.679962	0.418333	0.349169
TraesCS1A02G223200	3.70764	4.36413	2.00216	4.61805	3.65151	3.22744	3.44113	3.94958	5.30518	3.59632	2.90984	4.60031	3.40324	3.05829	3.32478
TraesCS1A02G223300	1.14566	0.975249	1.25866	1.19054	1.44507	1.00406	1.46034	0.943058	0.877889	1.34592	0.664467	1.26011	2.11216	0.961115	1.47094
TraesCS1A02G223600	0	0.135968	0.096068	0.050608	0.216912	0.081664	0.041212	0	0.141063	0.134407	0.110964	0	0	0	0
TraesCS1A02G223700	5.39935	5.23255	5.00768	4.86433	4.47942	4.97951	4.8639	4.2682	3.73142	4.58906	5.84442	5.08748	4.65108	5.08286	5.33122
TraesCS1A02G223800	65.5378	55.5259	58.6032	62.1736	71.4963	69.8065	65.7777	60.8054	67.1218	64.6496	61.6322	65.3278	68.4718	56.5357	59.5478
TraesCS1A02G223900	2.19875	2.91659	2.53898	2.27481	2.95345	2.73677	2.33688	3.12272	2.36848	2.96666	2.75322	2.41653	3.33527	2.06874	3.29561
TraesCS1A02G224000	61.6484	43.6488	47.4486	48.6336	66.6111	55.9316	55.3085	53.1294	52.5815	51.2718	42.9919	45.6716	57.4373	48.0947	46.1355
TraesCS1A02G224400	0	0	0	0	0	0	0	0	0	0	0	0	0	0	0.155076
TraesCS1A02G224600	1.76294	1.33425	1.16864	0.707018	0.392061	0.103366	0.866661	1.0255	0.352885	2.21452	0.204181	0.854377	0.52568	2.39173	0.680139
TraesCS1A02G224700	17.3253	16.8637	16.7862	18.2237	16.4056	15.2267	16.0023	16.0663	17.9722	12.8038	12.7284	13.4878	13.6631	12.8407	12.9972
TraesCS1A02G224800	14.9674	13.4003	12.9367	13.9933	14.5786	14.2225	15.5169	14.492	16.0696	17.0354	14.0679	15.2929	17.3396	15.9623	17.2183
TraesCS1A02G225000	13.7813	15.0192	13.61	15.2942	12.602	12.4365	12.0355	12.6199	14.7132	7.14298	8.48779	7.8626	9.53199	9.55647	11.0903
TraesCS1A02G225100	1.09278	0.453532	0.864225	0.62705	0.901663	1.06872	0.8271	0.630371	0.586465	0.917391	0.717093	0.767	0.875278	0.908268	0.974403
TraesCS1A02G225200	12.9765	15.6104	13.3967	16.2613	12.7573	13.0636	14.046	14.0594	10.7422	16.4545	18.1315	15.7123	15.6273	20.8645	17.6906
TraesCS1A02G225300	0	0	0.023652	0	0	0	0	0	0	0	0	0.023201	0.060505	0	0.019309
TraesCS1A02G225600	1.93837	1.83683	1.89241	1.5038	1.93826	1.51105	1.89101	1.46724	1.755	1.44477	1.51896	1.82602	1.82138	1.31092	1.95505
TraesCS1A02G225700	4.10083	5.58654	4.36804	5.62847	5.22845	5.23377	8.73624	9.0344	9.03007	9.54381	9.25131	9.95006	9.87634	9.76159	13.0938
TraesCS1A02G225800	40.4834	40.2693	43.0478	33.1315	18.4501	27.6218	38.7972	45.2047	60.9066	64.9409	79.0124	80.7718	161.087	113.264	117.257
TraesCS1A02G225900	0.166876	0	0	0	0	0.077473	0.111077	0.158957	0.427745	0.198996	0	0.362714	4.26784	2.51586	2.28051
TraesCS1A02G226000	5.46363	2.88385	7.42218	5.44343	7.05972	6.27183	3.98024	4.17621	6.04678	5.06051	7.04705	6.94209	5.52227	4.93798	5.26628
TraesCS1A02G226100	1.37477	0.850271	1.03457	1.13016	0.767568	0.846247	1.11743	0.837835	1.32764	0.852452	1.06385	1.29436	1.08163	0.647009	0.880049
TraesCS1A02G226200	2.52974	2.11949	1.40672	4.37439	3.29101	2.89233	2.60293	2.81981	3.99719	3.74018	4.42168	3.34541	3.13171	2.50425	1.98178
TraesCS1A02G226300	2.34977	2.51211	2.47635	2.95347	3.19712	2.55022	2.70123	2.49366	2.96083	2.66819	1.95849	2.22255	1.8188	1.56982	2.04012
TraesCS1A02G226500	2.19101	1.85869	1.69268	2.05042	2.03763	2.66688	1.63836	2.14859	2.77146	2.16756	2.07887	2.59696	2.21174	2.49427	2.59821
TraesCS1A02G226600	5.11788	7.86367	4.23212	4.36994	6.1506	6.5417	6.51174	5.60468	6.41314	6.12586	7.00249	5.68433	6.01075	4.70414	7.14268
TraesCS1A02G226700	0.598272	0.827348	0.921402	0.665923	1.13839	1.14802	1.09165	0.876277	1.10469	0.641221	0.90701	0.885919	0.744976	0.7097	1.11224
TraesCS1A02G226900	1.33064	0.747121	1.20754	1.20399	1.25592	1.56781	1.36367	1.04521	2.2102	0.655026	1.31959	1.47435	1.01576	1.23408	1.57361
TraesCS1A02G227000	12.0643	12.6094	11.426	10.1652	10.8595	10.4696	9.95492	11.4598	10.5285	7.01898	9.52347	8.99468	9.28121	7.8746	7.81401
TraesCS1A02G227200	10.5636	11.2868	11.2398	12.5735	8.62663	10.7114	10.4211	8.86541	10.7475	9.98417	9.88492	8.81383	8.79462	8.09668	8.529
TraesCS1A02G227300	10.7891	11.3959	10.4665	9.83928	10.128	9.21457	11.3957	11.634	9.60335	14.4862	13.3976	11.9784	11.4597	17.7719	14.6951
TraesCS1A02G227400	0.50925	0.137464	0.212847	0.491315	0.193382	0.271594	0.182489	0.291652	0.249763	0.118637	0.319833	0.417434	0.322315	0.190393	0.344449
TraesCS1A02G227500	0.053026	0.018853	0.031561	0.16626	0	0.051922	0.027079	0.114555	0.030932	0	0.036455	0	0	0	0
TraesCS1A02G227600	5.33791	5.38299	5.42223	5.33164	3.73115	4.44132	4.06115	4.54683	3.11666	4.96746	5.63312	4.87511	5.07532	5.6514	5.90668
TraesCS1A02G227700	2.42555	2.25764	3.38389	3.09118	4.06553	3.41849	3.64983	3.22191	3.64423	3.65807	3.48942	3.22502	3.71614	3.06496	3.70017
TraesCS1A02G228000	2.25012	3.62921	3.41872	2.84376	3.58637	2.72289	4.24859	4.522	5.04561	1.91298	2.21594	1.98623	2.26138	2.8924	3.72099
TraesCS1A02G228100	2.2659	2.53315	2.76707	1.33817	2.62184	1.38777	1.87702	2.38548	1.59431	0.418942	0.471687	0.395543	0.447704	0.460951	1.2984
TraesCS1A02G228200	7.12397	6.44113	6.78187	5.84588	6.54208	5.33134	6.84936	7.00911	7.40846	7.20418	8.49869	8.11255	6.55552	7.62752	8.31154
TraesCS1A02G228300	3.74956	4.4493	4.37323	4.36868	3.99091	3.80116	4.06019	3.50114	3.16169	3.38105	3.41332	4.14745	3.20258	3.87097	3.23585
TraesCS1A02G228400	0.396569	0.097721	0.034136	0.367057	0.618066	0.305622	0.378855	0.303864	0.409845	0.04882	0.060458	0.230505	0.293861	0.246989	0.158804
TraesCS1A02G228500	21.3035	25.8094	28.0151	23.5543	16.4281	18.6384	14.5571	16.5367	19.9197	8.53941	12.6736	10.8058	8.20326	5.50139	6.36901
TraesCS1A02G228600	0	0	0	0.288955	0	0	0	0	0.436397	0	0	0	0.746989	0	0.349297
TraesCS1A02G228700	21.122	14.8125	16.1078	18.1027	27.3045	24.6596	29.2287	23.0927	26.2309	34.6259	25.3165	30.9728	40.1488	25.6498	27.916
TraesCS1A02G228800	8.23268	4.14458	8.00488	5.36164	13.2394	9.04653	13.3166	7.33864	8.81005	14.4299	4.85594	10.405	13.5008	8.97297	11.3906
TraesCS1A02G228900	7.04446	5.32104	3.82779	4.67979	6.4747	4.91258	4.36688	4.02597	5.44615	5.40585	3.24239	5.09381	5.47197	4.44958	4.84041
TraesCS1A02G229000	36.4664	22.6834	28.9108	29.5535	47.7015	38.6188	46.3111	36.9318	44.038	48.0209	39.6598	46.9543	55.2336	44.8883	48.2244
TraesCS1A02G229100	30.9172	18.1285	18.8835	17.1173	34.2065	26.4691	31.878	26.8878	30.6657	34.5729	29.2461	30.6722	33.0419	28.9023	27.8662
TraesCS1A02G229300	0	0	0.037734	0	0	0.046635	0	0	0	0	0	0	0	0	0
TraesCS1A02G229400	2.27624	1.43196	1.56434	1.87205	2.70796	2.68342	2.72029	1.73575	2.14756	2.95187	2.28161	2.71556	2.70836	2.1161	2.54823
TraesCS1A02G229600	0.079733	0	0.065667	0.138248	0.03139	0.15643	0	0.096159	0.032179	0.059077	0.060748	0	0.14474	0.103801	0.066966
TraesCS1A02G229700	4.1347	3.38614	3.3748	4.94545	5.33921	4.62548	5.44089	4.78707	4.6467	5.2448	5.45818	4.23423	6.20117	5.03988	5.36753
TraesCS1A02G229800	0.076924	0.086914	0.045731	0.265253	0.207402	0.195063	0.209446	0.022454	0.179916	0.277631	0.20828	0.157407	0.647993	0.235192	0
TraesCS1A02G229900	3.79161	3.32239	2.42156	2.86102	2.48854	2.19822	2.32304	2.5379	2.15649	2.23975	1.68374	2.18257	1.43056	1.50837	1.58032
TraesCS1A02G230000	4.48119	4.48097	5.07312	5.64383	4.33189	4.54692	5.0628	4.87939	3.84877	3.94652	4.34621	4.28281	4.85115	3.70031	4.37325
TraesCS1A02G230100	13.9677	13.5006	9.05387	10.4485	13.0833	12.5289	12.9776	10.9014	14.1848	12.2604	9.73191	11.2894	13.5636	11.4128	11.2511
TraesCS1A02G230200	1.27744	0.987398	1.8279	0.928495	0.794986	1.25917	0.852942	0.663952	0.214291	0.407876	0.570709	0.899442	0.497844	0.259699	0.503687
TraesCS1A02G230300	3.87327	4.1609	5.68571	3.90956	3.16563	4.88668	2.12993	1.771	1.52107	1.64896	2.35233	2.60812	1.80614	2.50306	2.32763
TraesCS1A02G230400	98.4733	89.3677	89.8445	88.2438	99.023	92.294	106.329	84.2058	78.8032	96.2871	90.8796	98.2108	87.5122	106.391	94.0759
TraesCS1A02G230500	2.60929	3.6815	2.87581	3.95834	2.62758	2.71513	2.02067	2.81266	2.99582	3.07365	2.58834	2.78603	1.82421	1.73315	1.6672
TraesCS1A02G230600	4.22696	4.25952	4.76024	3.62289	3.74117	4.6465	4.49597	4.18952	4.76441	4.38634	3.17773	4.25199	4.34941	3.83544	4.12821
TraesCS1A02G230900	0.732509	0.877923	0.421175	0.767407	0.634476	0.480261	0.596614	0.536453	0.559978	0.363956	0.404756	0.355513	0.504973	0.309769	0.829193
TraesCS1A02G231000	34.9616	34.6647	34.103	37.2511	41.8432	34.9932	39.8498	36.2195	34.9351	31.5016	24.5021	27.4068	27.6127	29.0985	31.3929
TraesCS1A02G231100	12.5601	13.4711	12.6099	11.9197	11.5751	12.0154	13.4126	10.9884	10.1662	12.3409	13.1374	13.258	13.3476	13.9561	13.7044
TraesCS1A02G231200	24.8836	27.2621	30.3947	26.0663	33.5818	36.9873	34.2608	21.9786	22.8163	38.9185	32.0065	41.7757	38.7455	34.8486	34.4153
TraesCS1A02G231500	6.48219	8.84065	8.97483	11.4006	7.20147	8.8612	7.61057	8.4575	8.33926	8.44113	9.39587	10.7595	12.5941	10.1598	10.4374
TraesCS1A02G231700	1.08243	1.33684	0.968398	0.665445	0.716773	0.900707	0.832036	0.574303	0.803286	0.628626	0.392697	0.153599	0.835369	0.288041	0.211673
TraesCS1A02G231800	0.232656	0.06653	0.788502	0.210313	0.317086	0.295721	0.438937	0.114219	0.160392	0.422352	0.262886	0	0.325062	0.081668	0.237215
TraesCS1A02G231900	0.530352	0.916817	0.889489	1.17081	0.84019	1.11635	1.60915	0.819514	1.48229	0.372182	0.525072	0.418367	0.644949	0.715442	1.34895
TraesCS1A02G232000	1.62519	1.50868	1.9659	2.21112	2.67667	1.80458	2.16855	2.73242	2.03261	3.61128	4.51955	3.52853	3.88	4.51187	2.39432
TraesCS1A02G232200	1.42017	1.92203	2.52598	2.36872	1.38272	2.29134	2.52597	2.36363	2.41579	4.53976	5.53416	4.77853	5.4675	4.96973	4.44846
TraesCS1A02G232300	0.888497	1.8816	1.79288	2.21906	1.55279	1.04394	1.41395	1.27239	1.4198	1.1732	1.26463	1.14638	1.19561	0.900109	1.00781
TraesCS1A02G232400	0.214856	0.104682	0.203157	0.114818	0.211008	0.249191	0.408284	0.22187	0.251998	0.458388	0.268137	0.540108	0.556373	0.562964	0.791031
TraesCS1A02G232500	1.55803	2.20402	1.54297	1.04042	0.984615	0.611249	1.50533	0.955428	1.35611	1.06155	1.41784	2.23652	0.773665	0.682203	1.46746
TraesCS1A02G232600	0.078005	0.197135	0.900505	0.219342	0.388181	0.265145	0.981039	0.399727	0.135945	0.064803	0.521348	0.068154	0.161246	0.302509	0.104793
TraesCS1A02G232800	0.065964	0	0.058753	0	0	0	0	0	0.057582	0	0	0	0	0	0.143581
TraesCS1A02G232900	0.882515	1.36299	0.770223	0.478335	0.683161	0.616751	0.903206	0.99636	1.44431	1.15377	1.32609	1.3211	1.66664	0.865313	1.39838
TraesCS1A02G233100	0.129986	0.019933	0.04001	0.055366	0.114612	0.063528	0.088638	0.020598	0.033653	0.117455	0.071692	0.105588	0.109426	0.091031	0.096986
TraesCS1A02G233200	26.4928	27.9566	23.6226	23.6066	25.5456	27.6275	32.9789	30.2709	27.7838	28.9144	26.5836	27.299	25.7708	25.1659	29.4811
TraesCS1A02G233300	0.999838	0	1.01722	1.14308	0.542015	0.737823	0.496102	0	0.271427	0	0.301343	0	0.436542	0	0.495605
TraesCS1A02G233400	4.80216	3.04794	3.34975	4.13632	4.99298	4.66028	4.81398	3.94622	4.45119	4.15648	3.05684	3.82942	4.95969	3.11221	4.02888
TraesCS1A02G233500	2.56371	2.41927	2.60901	3.10827	2.73742	2.90878	3.63879	2.82581	2.5489	3.32476	3.38841	2.57052	3.19287	3.33783	3.50739
TraesCS1A02G233600	6.3544	6.00991	5.94761	5.22659	7.12632	6.98087	8.0507	6.72104	6.63472	6.72434	5.90732	6.39091	6.771	6.90313	8.09706
TraesCS1A02G233700	31.2059	32.4298	29.633	30.6016	39.12	34.5931	38.3983	31.8663	32.7325	36.1788	25.6379	32.9185	30.5743	32.4327	34.2538
TraesCS1A02G233800	1.02902	1.57403	1.443	1.51219	1.41064	1.75255	1.57457	1.61432	1.23541	2.5698	2.26388	2.71966	1.82575	2.60922	1.72024
TraesCS1A02G234000	0	0	0	0	0	0	0	0	0	0	0	0	0.234383	0	0
TraesCS1A02G234100	1.64029	1.13944	1.70043	1.56508	1.81844	1.98407	2.4354	2.01246	1.59131	1.53943	1.66981	1.42274	1.85264	1.78868	2.04154
TraesCS1A02G234200	6.36489	6.95269	7.74994	7.09267	7.15623	7.62545	8.52354	7.46264	7.99145	10.0688	9.04143	9.42552	10.4746	9.49221	9.9407
TraesCS1A02G234300	3.24949	2.63778	2.8954	1.81185	2.40413	2.82638	2.72305	3.47133	3.00162	2.59402	1.84426	2.83799	1.139	1.57451	2.25175
TraesCS1A02G234400	0.115497	0.184953	0.194308	0.133267	0.30493	0.257063	0.415279	0.357261	0.0556672	0.209391	0.226212	0.181642	0.366714	0.409116	0.509638
TraesCS1A02G234500	0.778815	1.01586	0.995804	0.80288	0.866306	0.851147	0.913047	0.595837	0.747965	1.28128	1.19431	1.12834	0.937031	0.909164	0.711573
TraesCS1A02G234600	20.0013	18.8497	21.6801	25.7964	15.5488	17.395	25.1601	40.528	45.9733	36.9957	44.292	51.4498	82.4056	39.12	61.2083
TraesCS1A02G234800	0	0	0.027296	0	0.030187	0.058206	0	0	0	0	0.025772	0.165882	0	0.025207	0.014862
TraesCS1A02G234900	4.69025	4.2781	4.65566	4.6748	3.77744	4.54078	4.21758	3.84961	3.10954	5.02431	5.43639	5.63959	5.26271	4.93618	5.44608
TraesCS1A02G235000	2.57801	2.33342	2.8816	1.10539	1.08037	0.560705	0.283163	0.436493	0.231566	0.369592	0.680655	0.5331	0.302438	0.304323	0.261953
TraesCS1A02G235100	0.603306	0.633307	0.2647	0.453526	0.220423	0.282372	0.0383333	0.267605	0.24245	0.33241	0.319809	0.21529	0.384459	0.164768	0.184028
TraesCS1A02G235200	5.00925	8.34523	9.04301	6.82665	5.84173	7.68836	3.97048	6.76618	5.91084	3.15629	3.78471	4.18491	3.15081	2.47347	2.17022
TraesCS1A02G235300	0.247847	0.362075	0.328764	0	0.403256	0	0	0.432804	0.195262	0.308115	0.196701	0.609422	0.313171	0.288908	0.359796
TraesCS1A02G235500	4.03687	5.5935	5.84538	5.12755	4.60045	5.29446	4.8344	4.12423	4.59743	3.38145	4.64339	3.53891	4.11337	2.82626	3.22968
TraesCS1A02G235600	23.2706	23.0004	24.9879	25.8555	19.9398	23.3481	23.9928	24.3765	26.4844	17.2868	17.4422	19.423	19.1851	17.3051	14.9819
TraesCS1A02G235700	0.174317	0.107379	0.08676	0.209322	0.082006	0.077358	0.102571	0.10031	0.10038	0.096488	0	0.072998	0.118543	0.146619	0.08074
TraesCS1A02G235800	0.765848	0.352737	1.02483	0.791794	0.317977	0.690889	0.234064	0.312988	0.294092	0.367713	0.623975	0.071824	0.0336	0	0.177275
TraesCS1A02G235900	1.49354	0.824881	0.993336	0.96798	1.45598	1.5818	2.03487	1.77966	1.37892	1.31265	1.0579	1.32968	1.27031	2.01238	1.78746
TraesCS1A02G236000	5.86741	5.67228	5.40941	5.11522	7.04673	6.78086	9.42697	7.30176	6.26337	11.9095	9.96156	11.1032	10.4466	13.2235	13.021
TraesCS1A02G236100	2.06503	2.47801	2.19457	2.34416	1.68836	1.69873	1.76265	2.00526	1.84956	2.99522	3.99673	2.25399	2.72863	5.71289	2.60695
TraesCS1A02G236200	0	0	0	0	0	0	0	0	0	0	0	0	0	0	0.043118
TraesCS1A02G236300	19.6592	22.9361	26.5599	28.2707	18.7729	22.1807	18.5859	18.6703	24.007	22.6094	24.4993	25.9433	16.9097	13.7468	11.9405
TraesCS1A02G236400	3.24652	4.39743	4.23644	3.18349	3.22309	2.89191	2.5836	3.04404	3.24807	2.61664	2.16264	2.99174	3.24532	2.90239	2.54277
TraesCS1A02G236500	6.50506	7.07853	7.42664	8.19232	7.78831	7.64723	6.64754	6.96729	7.76245	8.35603	10.4336	9.63149	8.92181	8.68973	10.7207
TraesCS1A02G236600	3.41787	3.92406	3.93596	4.63865	3.96085	4.92726	4.53831	5.16191	4.88035	7.05891	5.22642	6.49487	5.93353	5.19253	6.82698
TraesCS1A02G236700	8.38782	9.04517	8.37044	9.45803	9.7007	9.22803	10.0818	7.85671	7.42829	8.60238	6.72897	8.05252	9.63463	9.9539	9.86659
TraesCS1A02G236900	1.12411	0.890343	0.996619	0.680651	1.34016	1.56781	1.65532	0.908037	1.05525	1.86679	0.948535	1.10262	0.726499	1.44016	1.40093
TraesCS1A02G237000	0	0.238632	0	0.898295	0	0.079746	0	0	0	0	0	0	0	0	0
TraesCS1A02G237100	2.11679	2.95159	3.25939	2.82681	2.59504	2.20029	2.50751	2.21309	2.38457	2.6496	2.40466	2.28637	2.59061	2.27671	2.38756
TraesCS1A02G237200	1.94775	2.06782	2.11859	1.95793	1.68122	2.03174	2.0471	1.51612	1.43251	1.91231	1.66557	1.45706	1.62188	1.97712	1.93934
TraesCS1A02G237300	0	0	0	0	0.06154	0	0.026439	0	0	0	0	0	0	0	0
TraesCS1A02G237800	1.76162	1.37241	1.73748	1.39044	1.05263	1.85027	0.757659	1.53014	1.13491	0.983612	1.71186	1.27996	1.55483	1.05831	0.572032
TraesCS1A02G237900	0	0	0	0	0.05184	0	0.018626	0.013312	0.024018	0	0	0	0	0	0.008271
TraesCS1A02G238000	0	0.15893	0.168799	0.197659	0.242242	0.057233	0.10957	0.190499	0.124223	0.283597	0.117067	0.155241	0.095855	0.026701	0.165484
TraesCS1A02G238100	3.55994	5.10136	4.78241	6.88621	5.36901	6.22789	7.13462	8.39995	10.1039	6.69636	8.04774	6.82255	8.29964	8.14137	7.84062
TraesCS1A02G238600	0.429494	0.383767	0.499382	0.28895	0.313837	0.22818	0.244304	0.197089	0.189522	0.223356	0.188512	0.330884	0.158418	0.295105	0.432742
TraesCS1A02G238700	55.8059	51.084	68.9217	63.0461	45.1852	45.2965	31.6263	42.4212	34.3965	36.7386	39.7669	41.7612	21.0217	26.8857	22.5211
TraesCS1A02G238800	33.4938	32.773	30.1255	34.0801	22.0532	20.7947	22.0086	27.2444	27.5508	45.4284	47.0656	41.5545	46.6391	44.7543	42.2222
TraesCS1A02G238900	18.0123	17.7264	18.6047	17.7281	16.3386	16.7008	17.2213	16.9101	14.5445	16.6849	15.916	17.44	15.4495	17.4229	17.1171
TraesCS1A02G239000	0.621026	1.0375	0.803955	0.628664	0.541378	0.608938	1.20554	1.89824	1.65266	2.49448	2.33659	1.90452	2.20225	1.87954	2.25388
TraesCS1A02G239100	3.10233	4.02079	4.16372	4.7988	2.99633	2.87636	3.39549	3.50052	3.20043	3.27129	3.57362	3.6055	3.57183	3.75118	3.7715
TraesCS1A02G239200	0	0.0468	0	0	0	0	0	0	0.048267	0	0	0	0	0.117062	0.15332
TraesCS1A02G239300	0.044854	0.07566	0	0	0.055741	0	0	0	0	0	0	0	0	0	0
TraesCS1A02G239400	2.04469	2.76741	2.06365	2.07846	2.0006	1.69277	1.31658	2.20119	2.84823	1.11966	1.01799	1.15378	0.27764	0.160294	0.238808
TraesCS1A02G239500	0.861018	0.77194	1.06629	0.848428	0.75087	0.814956	0.655305	0.850888	0.761644	0.775823	1.27428	0.977815	0.427998	0.891027	0.206443
TraesCS1A02G239600	12.7957	13.2563	15.6811	11.2098	16.2142	14.5415	14.9057	19.3175	17.234	12.233	10.5337	7.70293	7.31221	9.12036	8.88542
TraesCS1A02G239700	5.0088	4.38846	5.07427	3.58312	5.69824	4.86736	6.28755	5.21535	5.60215	5.04719	4.77961	4.00754	3.55002	3.7965	3.46741
TraesCS1A02G239800	25.0012	27.1358	25.6175	26.8893	23.3682	24.2151	22.249	26.2612	28.6369	17.7402	19.4024	21.5131	17.7694	18.8733	22.0027
TraesCS1A02G240000	3.2437	3.0873	3.17747	2.70033	3.42829	4.04499	3.79155	2.78233	4.03908	3.10396	3.86251	3.77568	2.72268	3.1885	4.9455
TraesCS1A02G240100	0.874731	0.889076	0.802561	1.02093	1.34825	1.03534	0.998201	0.952367	1.30541	1.21282	1.29564	0.810813	1.43735	1.4781	1.61591
TraesCS1A02G240200	3.11142	3.44155	3.37486	3.44377	2.70163	2.92803	2.81869	3.06246	3.27977	3.35874	4.10459	4.66739	3.75197	3.86614	3.42806
TraesCS1A02G240300	3.17615	3.92033	3.31751	4.64376	4.36756	3.51096	4.0033	3.53841	3.90406	5.07703	5.20197	4.3555	4.69044	4.80206	5.14369
TraesCS1A02G240400	0.174029	0.072051	0.060549	0.182392	0.157038	0.266901	0.173721	0.102563	0.120967	0.334169	0.22781	0.119213	0.258597	0.144257	0.1639
TraesCS1A02G240500	1.70241	1.35444	1.73748	2.02776	1.87492	2.06563	1.06014	1.34313	1.74813	1.45739	1.78926	1.55477	1.31474	1.3577	1.18822
TraesCS1A02G240600	3.92349	3.58126	3.25576	3.84509	4.03761	3.96088	3.81832	3.30248	3.10422	4.50143	4.81536	4.09092	4.33278	4.89351	4.62565
TraesCS1A02G240800	0	0	0	0	0	0	0	0	0	0	0	0.156848	0	0	0
TraesCS1A02G240900	0	0	0.115101	0	0	0	0	0	0	0	0	0	0	0	0
TraesCS1A02G241000	0.816888	0.627041	0.778937	1.0235	0.871051	0.837213	1.04768	0.904305	1.62849	2.32983	2.37348	1.6928	2.73638	1.58865	2.31268
TraesCS1A02G241100	0.249027	0.631328	0.333495	0.506139	0.399487	0.661035	0.222546	0.580158	0.432448	1.54768	1.73479	0.975488	1.33048	2.56922	1.09827
TraesCS1A02G241200	0	0.023717	0.119292	0.120763	0	0	0	0.05982	0.040358	0	0	0.331482	0	0.023907	0
TraesCS1A02G241300	9.95503	9.49458	10.1309	9.59963	9.77922	11.2518	11.4291	9.35925	9.18836	10.2331	11.3504	10.0182	11.5488	10.8796	11.17
TraesCS1A02G241400	2.51225	3.26826	2.20965	3.96434	3.26145	2.98948	4.08498	3.22251	3.64365	1.46154	1.60684	1.46178	1.68773	1.13644	1.09123
TraesCS1A02G241500	0.814252	0.693506	0.89988	2.06019	1.03439	1.86002	2.95381	3.50425	3.25715	1.79282	1.96065	1.09397	1.81218	1.00717	1.68777
TraesCS1A02G241600	0.282477	0.636021	0.551065	0.660852	0.748005	0.40094	0.365907	0.441724	0.602999	0.324714	0.4245	0.457938	0.342319	0.22571	0.247909
TraesCS1A02G241700	1.30065	1.11428	1.67676	1.67053	1.47432	1.44007	1.91832	1.59464	0.750053	1.37977	1.31431	1.60161	1.74359	1.39623	2.03918
TraesCS1A02G241800	2.22472	1.42297	2.17592	2.69711	2.33973	1.59019	1.98805	3.47522	2.5297	1.9846	2.86217	2.72541	2.50239	2.38024	2.38068
TraesCS1A02G241900	2.78446	3.22169	3.27154	3.08277	3.21367	3.25275	2.87993	3.31963	3.63724	2.9375	3.01227	3.83182	3.13433	2.65416	2.92955
TraesCS1A02G242000	1.55696	0.648912	1.38222	1.13729	0.526115	0.750488	0.223958	0.250049	0.401494	0.663585	0.367988	0.133528	0.166105	0.140757	0.421841
TraesCS1A02G242100	1.37576	1.96706	1.95353	2.51353	1.78534	2.49944	1.64816	2.24812	2.12642	2.27153	2.32396	2.04269	2.12083	1.51566	1.98232
TraesCS1A02G242200	0.223116	0.447842	0.29607	0.312682	0.534107	0.384884	0.512116	0.743924	0.291099	0.482043	0.193065	0.530548	0.579632	0.470646	0.296368
TraesCS1A02G242300	0.312852	0.392647	0.35558	0.34467	0.272857	0.455025	0.220863	0.32344	0.242983	0.35689	0.214775	0.213565	0.380663	0.423652	0.277903
TraesCS1A02G242400	1.3243	1.86712	1.16726	2.52229	1.149	1.98871	2.04285	3.56652	1.91101	5.05543	4.34567	3.96415	2.15792	2.36661	2.15258
TraesCS1A02G242500	2.18142	3.23503	2.69234	2.2169	2.09741	2.75483	3.24554	2.23484	2.09278	1.93589	2.62588	1.75442	1.82382	2.42939	1.67857
TraesCS1A02G242600	16.6125	14.7941	15.3136	15.7264	16.4663	16.9479	15.5968	15.8132	16.2113	12.6696	11.7676	12.1264	12.3484	13.2302	13.5738
TraesCS1A02G242700	0.142963	0.361722	0	0.134156	0.11483	0.324727	0	0	0.247822	0.232059	0.147078	0.249815	0	0.100998	0
TraesCS1A02G242800	1.16457	0.878382	0.424502	0.918745	0.828868	0.704362	1.19426	0.829263	0.493366	1.58477	1.40169	1.20667	1.43475	1.95126	2.04682
TraesCS1A02G242900	11.6695	10.6192	7.62235	10.0632	10.7618	11.2698	10.5602	10.4451	12.6315	10.8896	8.97394	8.20841	11.1511	9.06821	7.22202
TraesCS1A02G243000	5.07143	6.68639	6.68803	7.87361	6.29349	7.43762	5.77615	3.99242	4.9077	4.85744	4.08019	4.40301	4.03725	4.67254	4.82752
TraesCS1A02G243100	5.6441	5.59312	6.25692	5.10558	5.30172	5.17723	4.66676	4.86064	4.7901	3.92859	3.88805	3.81643	3.85117	4.31563	4.50161
TraesCS1A02G243200	2.61852	2.19464	2.79997	2.42909	3.30342	3.08571	4.11845	3.24417	3.22399	4.27251	2.50704	3.09515	3.61546	4.48898	4.23273
TraesCS1A02G243300	8.74204	9.96425	10.8508	10.9716	11.0229	10.7279	11.0242	11.6777	9.61054	11.7898	11.9647	11.177	12.5277	9.36811	10.4652
TraesCS1A02G243400	0.226538	0.548417	0.408204	0.042426	0.224484	0.257097	0.060093	0.095777	0.059339	0.037693	0.140034	0.158356	0.133771	0.260636	0.032933
TraesCS1A02G243500	0.283413	0.163436	0.20661	0.378363	0.113103	0.148665	0.185223	0.214819	0.107416	0.176151	0.24319	0.310923	0.15616	0.240901	0.471578
TraesCS1A02G243700	1.85623	1.7035	1.45066	2.03888	1.53645	1.646	1.53851	1.6609	1.65993	2.15349	2.12472	1.96898	1.63278	1.96601	2.16038
TraesCS1A02G243800	1.1374	2.64872	1.87351	1.52845	1.80666	3.4275	1.06607	1.22316	1.89089	0.342496	0.431204	0.512529	0.354581	0.178213	0.24486
TraesCS1A02G243900	1.9355	2.70987	3.12875	2.56571	1.7114	2.65062	1.371	0.86113	1.65551	1.00108	0.574126	0.706599	0.488252	0.641954	0.277676
TraesCS1A02G244100	1.49445	1.43443	1.85116	1.3554	1.40036	1.57105	1.05131	1.36966	1.60705	1.13618	1.44202	1.26394	0.811314	1.19297	1.53029
TraesCS1A02G244200	2.52624	2.1523	2.03934	2.4978	2.30706	2.16315	1.56551	1.89055	2.28327	1.22718	1.83629	1.23876	0.815677	1.25779	0.927303
TraesCS1A02G244300	3.74788	3.31425	3.44633	2.85892	5.5894	4.32092	5.81043	4.88078	3.86443	4.84112	3.72763	3.43443	4.52451	3.94767	5.73714
TraesCS1A02G244400	1.23349	1.28246	1.17079	1.20455	1.18307	0.946595	1.33667	1.38969	1.05936	1.66684	1.41276	1.1401	1.80163	1.54531	1.42525
TraesCS1A02G244600	0	0.074054	0.122302	0	0.035794	0.041992	0	0	0.063193	0.113297	0.107631	0.115074	0.102391	0.045864	0
TraesCS1A02G244700	7.59725	7.67791	9.07892	8.80811	7.70258	9.35652	7.51558	8.72194	7.43978	11.6675	11.1201	11.3672	10.9881	12.127	11.8808
TraesCS1A02G244900	7.29384	8.2426	6.9908	8.89776	8.04295	9.05218	9.73386	9.57001	11.314	11.3727	12.488	12.2236	12.7474	11.9062	11.6738
TraesCS1A02G245000	6.12726	7.01392	6.46844	6.53128	5.8099	5.99036	3.29108	5.48318	4.95635	6.36048	7.74624	7.38684	7.09214	7.66786	7.51746
TraesCS1A02G245300	3.8353	4.52102	4.37174	4.77135	4.5707	4.87927	4.10611	4.34546	4.01816	4.63839	4.15016	4.20437	3.70824	4.38713	4.83218
TraesCS1A02G245400	0	0.154342	0.192859	0.057243	0.051944	0	0.081329	0	0.145585	0	0	0.053296	0.050656	0.12256	0.088083
TraesCS1A02G245500	2.77874	3.17087	2.53917	2.80137	3.3952	3.40098	4.76244	3.92671	6.06476	4.03746	4.1103	5.03614	8.11226	5.53798	4.52099
TraesCS1A02G245600	4.92437	5.12353	5.38029	5.25989	4.81051	5.06826	5.33773	4.4289	4.11054	5.20149	5.06978	4.48679	5.32854	4.56428	5.45289
TraesCS1A02G245700	1.18216	1.37978	1.41721	1.10088	0.69453	1.38146	0.622481	0.953511	0.691267	1.08313	0.982366	1.45728	1.19411	0.937418	1.05056
TraesCS1A02G246000	0	0	0	0.365193	0	0	0.108018	0	0.119163	0.398931	0.22809	0	0.229985	0.192195	0.294969
TraesCS1A02G246100	0.081114	0.0831516	0.169896	0.086345	0.02029	0.07101	0.045133	0.091316	0.071028	0.058962	0.048852	0.091761	0.310303	0	0.077105
TraesCS1A02G246200	0	0	0.218516	0.045583	0.104158	0	0	0	0	0	0	0	0.035995	0	0
TraesCS1A02G246300	0.197934	0.43596	0.280123	0.402166	0.217238	0.236622	0.379075	0.465064	0.329318	0.365573	0.312669	0.254728	0.482013	0.275638	0.712821
TraesCS1A02G246400	16.6834	15.6292	15.2524	13.4656	13.3012	12.5755	13.3058	13.6012	12.8521	14.7791	14.4833	15.362	11.7654	16.4073	13.9634
TraesCS1A02G246500	3.23367	3.30417	2.68572	2.50781	2.31419	3.09375	2.31994	3.2502	3.21459	3.68216	4.01367	3.73019	2.93003	4.73598	3.64924
TraesCS1A02G246600	45.5263	45.3708	47.4703	42.4873	49.4749	47.0855	45.8328	47.5658	43.6975	32.7265	31.8171	32.28	30.4086	28.8068	30.0254
TraesCS1A02G246700	1.11314	1.3176	1.05151	1.8224	1.56534	1.41516	1.46266	1.61719	1.60969	1.35338	1.28813	2.12852	1.65055	1.11772	1.51413
TraesCS1A02G246800	1.40632	0.942751	1.14485	1.03215	0.971363	0.831435	0.868	0.689667	0.77989	0.837722	0.573113	0.697575	1.01231	1.08332	0.902324
TraesCS1A02G246900	42.273	43.4784	44.666	43.4989	50.5168	53.8193	62.9091	50.2613	46.3913	48.7932	42.7159	49.7754	45.5401	49.996	51.0707
TraesCS1A02G247100	1.80225	2.33246	1.84578	1.21006	2.06024	1.78267	2.01843	1.55621	1.35726	1.84596	2.01377	2.20449	1.39434	1.43879	1.61534
TraesCS1A02G247200	8.98467	6.29556	6.06712	5.68357	8.21669	7.21231	7.12785	6.87841	6.82735	6.96798	6.39522	6.07176	7.20692	6.87436	6.81914
TraesCS1A02G247400	0.133051	0	0.071028	0.261653	0.242849	0.180922	0.19044	0.155522	0.241052	0.181833	0.163938	0.148059	0.190094	0.112676	0.17396
TraesCS1A02G247500	3.57453	2.71824	3.33616	3.12647	4.65166	3.98756	4.64536	3.46418	3.99311	3.57852	4.08024	3.58829	3.91879	3.87098	4.45443
TraesCS1A02G247700	0.095119	0.10709	0.095248	0.118203	0.108124	0.141309	0.120173	0.150991	0.193479	0.253923	0.162362	0.097072	0.195553	0.198653	0.103788
TraesCS1A02G247800	5.13123	3.07313	3.4398	3.32508	4.97369	4.6347	4.20691	4.33507	3.92185	4.08368	3.88917	3.482	4.11012	4.81836	4.97558
TraesCS1A02G247900	3.78139	4.25067	3.94747	4.67695	3.77716	4.40656	3.4012	3.96521	2.66232	3.70059	3.82515	3.94375	3.18369	3.13621	3.68087
TraesCS1A02G248000	9.45245	10.0215	11.5505	6.22934	7.34819	8.09834	6.55483	11.3338	5.83138	6.94096	8.11101	6.4956	5.00773	6.07048	4.50333
TraesCS1A02G248100	1.68463	1.83893	1.48837	2.59345	1.83452	1.75992	1.41964	2.03077	2.00376	1.81358	1.81478	1.62046	1.52394	2.12777	1.74755
TraesCS1A02G248200	4.06267	4.61625	4.03977	3.3384	5.16869	3.89375	4.27109	5.36169	4.81238	4.71296	5.64138	5.38418	4.22722	2.88908	4.19334
TraesCS1A02G248300	2.13864	2.74436	2.09664	2.67881	2.35273	3.58651	4.4758	4.59207	3.19701	6.29698	6.06966	6.23008	7.67504	7.21433	8.20168
TraesCS1A02G248400	11.0086	9.16733	9.54494	9.18758	9.26822	9.711	9.18765	8.50042	7.73034	8.56124	8.55315	8.14814	8.45969	7.61493	10.1261
TraesCS1A02G248600	1.32984	1.46488	1.76873	1.83979	1.22922	1.39008	1.59952	1.51972	1.96522	2.19766	1.91377	1.77665	1.89716	1.52157	1.99475
TraesCS1A02G248700	20.5657	17.3981	22.1075	19.2861	13.7915	17.6778	19.7518	36.0098	34.9669	37.1481	43.6753	48.1913	53.0152	42.9357	55.3976
TraesCS1A02G248800	4.4111	6.08615	5.78576	6.70455	4.55198	4.49331	3.65778	4.64184	5.20271	4.08453	5.44744	5.24725	4.61349	4.24885	3.75203
TraesCS1A02G248900	0.727175	0.529458	0.554885	0.718176	0.7567	0.248387	0.142288	0.692145	0.288268	0.33998	0.651787	0.648794	0.781281	0.274437	0.571527
TraesCS1A02G249000	0.444515	0.996378	1.08254	0.856692	0.348828	0.611179	0.262362	0.591235	0.70401	0.270834	0.528556	0.224653	0.460205	0.301719	0.398935
TraesCS1A02G249100	2.84556	2.26048	1.88629	1.86868	3.02485	2.64101	3.86332	2.97398	2.62913	3.59874	3.12351	3.02599	4.04347	4.08466	4.27013
TraesCS1A02G249200	0.267135	0.1728	0.136848	0.113278	0.224985	0.169496	0.166755	0.155568	0.08466	0.160496	0.174479	0.137545	0.30738	0.198699	0.307904
TraesCS1A02G249300	4.79445	4.59134	4.45783	4.96617	6.91202	5.3003	6.5402	7.32761	8.86106	8.10017	7.29042	9.02205	11.2585	8.01753	10.0686
TraesCS1A02G249400	5.17251	5.94648	5.97803	5.26658	5.531	5.49095	6.07142	6.03221	5.63886	7.19076	6.51537	6.81056	6.43267	5.65892	6.6775
TraesCS1A02G249500	0.157356	0.202795	0.311038	0.196099	0.375283	0.372679	0.219898	0.24582	0.244781	0.732896	1.02096	1.00497	0.737545	0.401273	0.682692
TraesCS1A02G249600	14.7964	10.6773	12.9618	11.6488	11.9027	12.4209	12.1111	10.0327	12.2756	7.87283	7.67363	8.15648	8.0384	8.32883	10.6
TraesCS1A02G249700	0	3.2173	0	4.03768	0	0	0	0	0	0	0	0	0	0	0
TraesCS1A02G249800	5.9809	4.25389	4.25669	6.3694	4.86675	5.01331	2.92263	2.99024	3.75506	2.45356	2.96808	4.88722	3.45573	3.09183	2.3607
TraesCS1A02G249900	0.075621	0.086509	0.065069	0.476958	0.071003	0.217036	0	0.06723	0.069173	0.463766	0.154321	0.072077	0.058799	0.128065	0
TraesCS1A02G250000	46.782	51.3757	46.3837	44.058	38.4144	38.1476	26.825	38.359	37.1502	10.1774	11.8082	9.79393	9.26845	8.77173	10.1667
TraesCS1A02G250100	0.326884	0	0.085717	0	0.166313	0.194365	0.099416	0.055781	0.208488	0.214819	0	0.117182	0.112583	0.480767	0.18548
TraesCS1A02G250200	0	0.057616	0.23918	0.192091	0.334487	0.258616	0.052205	0.148851	0.119267	0.170257	0.140562	0	0.114888	0.144443	0.186689
TraesCS1A02G250300	107.622	94.8525	87.9327	88.5483	108.192	96.5928	106.834	102.745	89.2028	88.7187	79.3331	87.4083	86.7166	86.9603	96.7932
TraesCS1A02G250400	3.45874	4.02019	3.91519	4.72359	4.53434	4.06758	4.11086	4.60439	6.26848	3.74345	2.9723	3.60711	3.12388	2.97411	2.95243
TraesCS1A02G250500	1.25704	2.48808	2.26758	3.13635	2.20787	1.54324	2.94154	3.87564	3.193	2.52569	4.46611	4.32732	4.15966	3.06294	3.93168
TraesCS1A02G250700	1.39265	1.78296	1.60285	1.86489	1.75776	2.48674	2.4975	1.88164	1.70377	2.23306	2.22198	1.93926	1.77943	2.09077	1.98852
TraesCS1A02G250800	1.58991	1.09446	1.61377	1.34513	1.41855	2.07653	1.68644	1.35418	1.88435	1.66798	1.41143	1.38203	1.29919	1.1023	1.21233
TraesCS1A02G250900	12.1465	14.1805	14.1789	14.5537	14.9051	14.0008	13.1081	15.1672	15.3848	15.4692	14.4459	15.2873	17.1693	12.4851	15.2749
TraesCS1A02G251000	8.17865	8.94938	9.06266	11.3694	9.07673	10.6948	11.3629	12.4523	13.7145	10.4193	10.7675	10.2365	11.3573	9.27173	11.2039
TraesCS1A02G251100	13.0451	12.7343	12.012	12.7624	12.7638	13.626	13.822	14.4964	13.8086	12.989	13.3007	13.8627	14.0219	14.5587	13.3707
TraesCS1A02G251200	0.066488	0.083521	0.120107	0.185859	0.083729	0.049986	0.103049	0.140996	0.056457	0.108525	0.601838	0.390658	0.246119	0.342032	0.14589
TraesCS1A02G251300	0.335726	0	0.074823	0.157662	0.189488	0.247424	0.00865	0.073217	0.073331	0	0.064665	0	0.061982	0.007576	0.061084
TraesCS1A02G251400	13.0454	7.31238	11.0129	11.3557	7.57449	11.67	5.57649	6.14795	9.30387	7.85899	7.61017	6.78019	9.20738	7.80249	7.46036
TraesCS1A02G251500	5.63631	3.14522	4.25576	6.31872	4.82488	3.90051	5.28295	6.24958	5.53746	4.77409	4.35685	5.79331	7.75675	5.87918	5.35691
TraesCS1A02G251600	72.0309	75.8937	74.8967	82.0797	64.6022	77.2107	72.2951	83.082	88.3304	76.046	80.557	92.0783	83.2094	81.414	74.519
[truncated: 83,572 more rows]
