# Supplementary material for: Integrated physiological and weighted gene co-expression network analysis reveals the hub genes engaged in nitrate-regulated alleviation of ammonium toxicity at the seedling stage in wheat (Triticum aestivum L.)
Source: Front Plant Sci. 2022 Nov 17;13:1012966. doi: 10.3389/fpls.2022.1012966 (PMC9713819; doi:10.3389/fpls.2022.1012966)
Supplement: Supplementary file 5 [file DataSheet_5.xlsx]

## Sheet: Table S6  filtered transcriptom
Table S5 The filtered transcriptomic genes were considered for weighted co-expression network analysis in each sample
gene_id	Na_1	Na_2	Na_3	Nr1_1	Nr1_2	Nr1_3	Nr2_1	Nr2_2	Nr2_3	Nr3_1	Nr3_2	Nr3_3	Nn_1	Nn_2	Nn_3
TraesCS1A02G000700	1.57	2.16	1.06	1.07	1.35	0.88	1.76	2.15	1.03	1.72	1.29	1.24	1.87	1.54	1.69
TraesCS1A02G000900	1.51	1.13	1.26	1.31	0.87	1.28	1.99	2.14	1.49	1.86	1.23	0.92	2.03	1.46	1.94
TraesCS1A02G001800	1.76	2.09	2.92	3.46	3.16	3.64	3.64	3.32	3.84	4.35	4.7	3.74	4.37	3.44	5.21
TraesCS1A02G001900	17.4	16.4	12.1	18.99	14.94	16.41	14.71	17.14	18.39	16.69	15.81	16.29	11.71	15	9.45
TraesCS1A02G002000	4.09	4.59	4.6	4.56	4.19	4.75	4.92	4.54	4.78	6.6	6.86	6.06	5.47	4.72	5.78
TraesCS1A02G002100	2.23	1.85	2.04	1.81	2.41	1.95	2.46	1.75	2.18	2.93	2.99	2.48	2.96	2.36	2.98
TraesCS1A02G002200	51.47	49.99	49.74	44.65	54.16	54.63	55.88	54.76	49.66	45.02	37.2	44.94	47.1	42.47	44.03
TraesCS1A02G002500	16.82	17.24	17.54	16.2	13.72	15.83	11.21	13.87	12.26	13.27	15.45	14.53	11.02	14.03	10.96
TraesCS1A02G002700	9.61	10.04	10.77	9.75	8.11	9.29	9.06	7.93	7.58	11.47	11.68	12.37	10.57	10.88	11.67
TraesCS1A02G003300	0.16	0.25	0.09	0.09	0.19	0.17	1.09	0.93	0.37	3.2	2.96	2.4	2.78	2.29	2.41
TraesCS1A02G003800	0.94	0.86	0.84	1.21	2.51	1.42	2.26	3.27	3.09	2.82	3.42	2.52	3.92	4.19	5.39
TraesCS1A02G004200	11.08	14.3	12.9	13.56	14.03	14.84	15.85	15.79	18.23	18.28	15.22	13.82	15.55	14.92	15.03
TraesCS1A02G004800	0	0.22	0.3	0.55	0.18	0.4	0	0.57	0.58	1.23	0	0.04	1.83	0	1.23
TraesCS1A02G005100	1.28	2.89	4.16	1.75	2.53	2.6	3.28	5.86	3.46	2.56	2.06	2.35	1.41	2.96	1.9
TraesCS1A02G005400	1.4	0.93	1.22	0.71	1.08	0.5	0.27	0.72	0.47	0.3	0.73	0.31	0.43	0.42	0.26
TraesCS1A02G005500	1.44	2.06	1.81	1.3	2.1	2.42	1.97	1.37	1.71	2.23	1.47	1.95	1.56	1.72	1.71
TraesCS1A02G005600	4.93	4.46	4.96	4.66	4.17	5.08	4.9	4.48	4.68	5.68	5.56	5.19	5.67	4.71	4.8
TraesCS1A02G005700	10.47	6.83	8.48	8.29	12.15	11.84	10.66	10.75	10.87	10.78	9.06	9.76	13.84	11.57	12.2
TraesCS1A02G005800	9.14	9.74	10.3	11.54	9.02	9.75	10.66	12.01	11.46	16.19	16.78	16.34	15.43	16.43	14.84
TraesCS1A02G005900	21.96	19.84	23.55	19.75	19.33	22.13	20.59	23.29	20.21	22.45	23.4	21.13	17.54	24.06	18.21
TraesCS1A02G007500	25.46	20.23	22.03	19.52	23.93	22.79	21.86	22.18	22.62	19.35	17.58	17.84	18.86	18.01	19.31
TraesCS1A02G007900	17.64	14.04	14.56	14.47	13.03	15.28	10.81	11.78	14.56	4.96	8.15	4.6	7.82	6.07	6.21
TraesCS1A02G009000	6.94	5.39	6.05	7.22	7.56	6.53	5.75	4.99	6.74	6.49	5.7	5.3	4.96	6.25	5.99
TraesCS1A02G009100	3.81	3.16	3.78	3.05	4.32	3.63	4.67	3.77	3.46	4	3.06	3.34	4.36	3.26	2.91
TraesCS1A02G009200	6.65	5.16	6.26	4.92	6.86	6.25	7.32	5.35	5.47	7.11	5.04	5	6.5	6.81	4.94
TraesCS1A02G010200	2.35	2.67	1.83	2	1.34	1.28	2.23	3.18	2.67	2.99	3.21	3.42	4.68	4.73	3.28
TraesCS1A02G011100	1.63	2.03	1.89	1.87	1.85	2.23	2.38	2.19	2.02	3.34	1.57	2.1	2.58	3.11	3.25
TraesCS1A02G011500	1.13	1.32	1.06	1.94	1.27	2.38	3.47	1.84	4.15	1.58	1.36	2.39	1.88	2.16	2.92
TraesCS1A02G011600	9.5	12.12	15.03	13.85	14.83	11.6	12.17	13.61	14.2	12.36	10.25	12.63	11.02	8.36	10.06
TraesCS1A02G011800	1.81	1.22	1.96	2.56	3.38	3.07	3.03	3.11	2.7	3.59	3.48	2.97	3.65	3.2	3.83
TraesCS1A02G012500	3.62	3.71	4.57	4.38	4.23	4.52	3.91	4.31	3.46	4.28	4.05	4.47	4.08	4.52	4.51
TraesCS1A02G012600	33.16	53.18	35.89	90.25	49.04	65.39	71.63	67.52	77.2	51.01	64.12	60.23	90.12	65.35	75.83
TraesCS1A02G012700	5.99	4.08	4.85	6.1	5.37	3.23	6.19	8.22	8.59	6.53	6.85	7.37	8.44	7.15	6.93
TraesCS1A02G012800	5.76	4.93	5.18	5.25	4.18	3.63	3.96	5.17	5.57	6.16	6.23	7.01	10.23	7.46	7.98
TraesCS1A02G012900	8.27	8.54	8.5	6.6	5.87	6.68	9.07	10.92	11.88	11.03	10.65	9.85	15.21	11.03	11.66
TraesCS1A02G013000	2.49	2.32	2.73	2.3	1.45	1.81	2.53	4.02	3.19	4.07	6.1	4.13	8.11	6.69	6.52
TraesCS1A02G013500	0.56	0.8	0.5	0.58	0.2	0.05	0	0.65	0.2	0.08	0.79	0.24	0.13	1.36	0.78
TraesCS1A02G013600	0.83	1.18	1.12	2.2	1.66	1.93	2.2	1.85	3.75	2.66	2.17	3.36	2.39	1.67	1.88
TraesCS1A02G013700	2.33	2.55	2.75	2.51	2.22	2.66	2.05	1.86	2.16	3.37	2.44	2.1	1.92	2.17	2
TraesCS1A02G013800	15.49	16.96	15.44	16.99	15.01	14.95	14.64	17.62	16.5	10.97	11.67	10.83	9.67	10.87	10.69
TraesCS1A02G013900	26.25	24.07	36.8	40.3	36.96	36.42	29.93	39.76	51.11	7.97	6.4	7.61	0	0.16	0.09
TraesCS1A02G015100	0.36	0.66	0.7	0.26	0.27	0.26	0.85	0.33	0.98	1.32	0.74	1.02	0.61	0.47	0.98
TraesCS1A02G015200	9	8.17	8.75	8.67	9.65	10.33	9.87	9.56	9.53	11.04	11.42	10.34	12.48	13.25	12.23
TraesCS1A02G015300	31.79	28.21	31.14	37.29	32.59	32.61	31.5	34.73	34.21	26.57	28.59	28.63	26.97	27.36	25.17
TraesCS1A02G015400	16.13	12.86	12	10.42	18.47	16.37	21.29	15.85	16.79	22.02	15.13	16.02	18.07	20.03	20.32
TraesCS1A02G015500	5.46	3.59	4.6	9.68	11.43	11.04	5.77	6.91	7.77	3.74	2.44	2.72	0.55	0.34	0.45
TraesCS1A02G015600	66.85	55.93	60.27	83.29	91.14	88.57	51.75	63.31	65.8	26.39	23.43	23.47	6.16	8.13	7.61
TraesCS1A02G015700	49.44	48.2	53.16	66.06	60.22	62.03	34.16	47.48	47.7	22.61	22.16	23.4	7.24	6.61	5.58
TraesCS1A02G015800	7.64	4.34	9.89	8.93	6.38	8.18	3.8	5.5	5.39	2.51	2.76	2.06	1.29	1.48	1.23
TraesCS1A02G016100	1.19	1.77	1.69	1.15	0.98	1.33	1.24	1.22	1.38	1.3	1.57	1.79	0.91	0.77	0.58
TraesCS1A02G016600	0.76	0.62	0.61	0.26	1.51	0.85	3.7	3.6	1.96	4.12	4.25	4.26	5.04	5.48	7.47
TraesCS1A02G016800	47.77	41.31	59.62	67.29	57.75	63.25	28.93	50.82	47.91	7.51	9.6	12.65	1.28	1.22	1.52
TraesCS1A02G016900	12.4	10.15	11.92	11.57	10.4	11.77	9.73	10.18	9.44	12.1	12.96	12.7	12.7	11.77	11.76
TraesCS1A02G017000	2.91	2.31	2.89	2.98	4.59	3.46	2.98	2.99	3.2	3.38	3.25	3.52	3.85	3.74	4.01
TraesCS1A02G017300	15.84	14.13	30.3	19.56	19.11	22.55	8.5	16.74	15.94	2.25	1.57	2.79	0.21	0.12	0
TraesCS1A02G017400	6.36	7.13	13.57	7.82	8.46	5.15	3.09	3.29	3.11	0.75	0.29	1.49	0.08	0	0
TraesCS1A02G017900	10.26	9.98	12.21	11.47	7.78	8.59	6.07	10.48	11.94	3	4.64	4.15	0.66	0.53	0.16
TraesCS1A02G018000	0.83	1.76	2.1	1.61	0.87	1.37	1.34	1.77	2.1	0.53	0.79	0.67	0	0.03	0
TraesCS1A02G018200	1.86	3.27	4.06	3.95	4.51	2.39	9.43	7.83	7.66	11.51	16.17	9.5	10.32	20.65	13.93
TraesCS1A02G018400	1.31	1.06	1.64	1.14	1.18	1.04	1.1	1.62	1.32	1.69	1.67	1.71	2.21	1.61	1.8
TraesCS1A02G018900	4.47	4.26	3.92	4.56	5.65	5.04	4.77	5.36	5.81	6.18	5.19	5.17	5.94	4.96	5.15
TraesCS1A02G019000	61.11	58.5	59.32	53.71	65.13	66.93	76.96	64.23	65.58	57.43	50.05	54.43	51.19	54.04	57.62
TraesCS1A02G019200	4.81	4.26	4.4	4.67	6.2	4.93	5.21	6.08	5.39	6.26	5.94	6.49	6.95	7.35	7.48
TraesCS1A02G020000	153.26	102.98	102.62	64.25	240.32	173.32	353.64	198.89	102.01	128.19	88.65	108.51	73.2	109.91	181.42
TraesCS1A02G020400	2.77	2.52	2.66	2.58	2.41	2.62	3.63	2.86	2.28	4.14	4.03	3.83	4.02	3.87	3.58
TraesCS1A02G020500	108.13	95.82	95.89	98.89	113.63	115.1	131.34	109.07	109.86	133.48	115.73	132.68	125.36	136.13	123.9
TraesCS1A02G020600	3.33	2.14	3.4	2.94	3.76	2.81	2.79	3.36	2.83	2.81	2.69	3	3.19	3.55	3.13
TraesCS1A02G020800	8.94	7.77	15.99	11.51	5.49	6.85	3.85	3.55	5.59	5.36	4.69	6.07	3.55	3.04	4.04
TraesCS1A02G020900	1.01	0.71	1.07	0.85	0.89	1.27	0.53	1.49	1.39	0	0.48	0.63	0.53	0.18	0
TraesCS1A02G021100	3.41	4.11	3.57	3.84	2.85	3.71	3.29	4.8	5.31	1.93	2.07	1.85	2.25	1.65	1.79
TraesCS1A02G021200	1.89	1.87	2.14	2.72	2.22	2.44	1.85	2.25	2.36	1.16	1.79	1.46	2.02	1.56	1.51
TraesCS1A02G021400	0.79	1.84	2.1	4.85	4.49	4.91	4.66	13.3	9.44	4.66	5.04	10.04	0.49	0	0
TraesCS1A02G022000	0	0	2.45	0	3.14	2.48	5.82	3.51	3.11	2.77	0	3.78	4.04	4.37	6.27
TraesCS1A02G023000	0.79	0.85	0.74	0.45	0.59	0.8	0.56	1.02	1.05	1.83	1.64	1.51	0.95	0.64	0.62
TraesCS1A02G023100	1.36	1.34	0.83	1.08	0.74	1.08	1.29	1.6	2.19	1.4	2.51	2.74	0.89	0.99	1.17
TraesCS1A02G023300	1.82	1.37	1.74	1.95	3.54	4.86	4.77	6.87	5.5	16.34	6.41	6.56	9.14	11.71	6.48
TraesCS1A02G023400	1.56	1.46	1.32	1.3	1.47	1.66	1.89	1.91	1.37	2.64	2.97	2.07	1.98	2.14	2.49
TraesCS1A02G024500	1.15	1.46	0.94	1.16	1.5	1.25	1.52	0.67	0.06	0.8	0.87	2.43	2.62	0.69	0.88
TraesCS1A02G024700	3.2	2.36	3.25	3.01	3.7	3.45	3.71	3.93	3.39	4.69	4.43	4.79	4.72	4.63	5.68
TraesCS1A02G025100	9.04	6.47	8.58	7.63	10.01	8.69	8.92	8.66	8.04	11.51	8.18	9.49	12.06	10.47	10.67
TraesCS1A02G025200	8.9	8.87	10.81	10.24	8.41	10.03	8.84	9.55	9.22	8.96	8.5	8.75	7.78	9.01	7.69
TraesCS1A02G025500	1.5	1.12	1.6	1.03	0.75	1.07	1.77	2.61	2.05	5.02	5.43	4.94	2.36	5.68	3.02
TraesCS1A02G025600	11.3	9.35	8.3	7.9	6.91	7.43	9.14	11.39	8.36	17.29	23.69	16.74	15.43	26.67	17.42
TraesCS1A02G025800	2.86	2.22	3.07	1.83	2.44	2.66	2.1	3.58	2.78	3.06	3.12	2.48	1.04	2.06	2.13
TraesCS1A02G025900	3.45	3.83	4.08	4.01	4.05	4.64	4.79	4.46	4.34	5.52	4.17	5.34	5.36	4.97	5.16
TraesCS1A02G026000	1.22	0.48	1.08	0.41	1.22	1.03	1.46	1.16	0.89	0.81	0.44	1.54	0.94	0.4	0.69
TraesCS1A02G026100	0.14	0.15	0.2	0.11	0.33	0.13	0.43	0.52	0.48	1.19	0.86	0.54	0.91	1.03	0.83
TraesCS1A02G026200	6.93	6.15	7.72	6.54	5.44	6.46	6.94	8.1	7.11	17.23	20.89	17.91	18.96	30.38	22.06
TraesCS1A02G026400	5.67	5.63	5.98	5.14	5.29	6.46	7.04	6.03	4.15	5.4	5.74	5.26	4.84	5.64	6.88
TraesCS1A02G027200	2.48	1.56	2.86	2.48	3.68	2.42	2.32	2.18	2.38	2.05	1.84	1.91	2.19	3.62	2.93
TraesCS1A02G027300	8.74	10.29	11.78	11.32	11.3	11.88	11.1	11.41	12.23	13.15	15.13	11.9	18.76	18.84	13.08
TraesCS1A02G027500	2.59	1.97	2.67	1.18	2.26	1.86	1.17	1.96	1.58	0.91	0.91	0.92	0.91	0.97	0.63
TraesCS1A02G027600	1.2	0.69	0.98	0.74	1.16	1.12	0.84	0.66	0.78	0.2	0.55	0.36	0.37	0.41	0.28
TraesCS1A02G028200	0.41	1.17	1.06	0.25	1.35	0	0.21	0.32	0.45	0	0	0	0	0	0.07
TraesCS1A02G029200	2.65	2.34	2.72	2.88	3.88	2.8	3.77	2.72	2.32	3.65	2.43	3.02	3.83	3.26	2.8
TraesCS1A02G029300	5.24	4.73	4.47	5.1	4.56	3.84	4.86	4.12	5.22	8.82	10.8	7.09	8.15	14.05	8.99
TraesCS1A02G029800	44.76	38.45	43.56	45.32	41.73	38.45	43.33	50.03	48.72	63.59	72.43	64.73	72.1	80.07	62.69
TraesCS1A02G030500	4.97	2.98	4.07	3.73	5.69	4.47	5.76	5.09	4.24	6.59	5.17	4.83	6.31	5.26	5.07
TraesCS1A02G030600	13.73	11	10.5	12.07	12.68	14.68	15.4	16.33	16.15	14.5	15.97	12.63	15.64	16.75	15.15
TraesCS1A02G030900	5.61	5.24	5.46	5.65	4.64	5.09	5.82	4.09	3.81	3.95	3.71	3.74	4.06	3.94	4.51
TraesCS1A02G031200	4.05	5.65	5.61	5.96	4.5	5.81	4.92	6	6.31	5.16	6.12	7.25	6.85	5.38	5.29
TraesCS1A02G033000	7.37	6.85	6.76	6.92	7.36	7.63	7.75	7.77	8.23	7.22	6.93	6.47	5.45	7.09	5.69
TraesCS1A02G033100	10.07	11.1	10.33	12.16	11.29	11.01	11.83	11.58	13.03	12.43	12.93	13.12	11.67	11.16	11.93
TraesCS1A02G033200	11.04	11.15	12.28	10.37	10.3	9.35	7.99	10.35	8.98	14.06	15.8	11.2	10.52	15.31	11.71
TraesCS1A02G033300	7.17	5.53	6.14	7.19	9.82	6.93	7.72	7.59	7.87	6.58	6.52	8.24	6.69	8.48	5.5
TraesCS1A02G033600	4.4	3.67	5.69	5.15	4.15	5.27	4.97	3.98	4.93	17.39	17.52	17.76	16.79	14.2	13.53
TraesCS1A02G034300	11.66	11.99	12.11	11.79	11.42	13.99	14.14	12.89	13.68	12.99	12.82	12.28	13.15	10.94	13.87
TraesCS1A02G035000	4.99	4.23	3.4	3.68	5.45	5.46	4.83	4.4	5.8	4.48	4.24	4.24	4.72	3.72	4.18
TraesCS1A02G035100	11.05	10.74	12.51	11.14	10.57	11.16	8.75	10.47	9.6	10.16	10.3	10.02	4.6	6.86	4.5
TraesCS1A02G035600	25.1	43.34	35.64	34.25	23.16	26.38	34.39	46.97	37.25	30.6	38.47	37.02	25.24	18.54	17.6
TraesCS1A02G035700	0.36	0.54	0.44	0.52	0.27	0.32	0.4	0.4	0.23	1.02	1.63	1.17	0.79	0.85	0.9
TraesCS1A02G035800	164.08	144.54	146.71	132.48	183.24	174.96	201.17	164.28	179.11	151.38	132.98	128.98	146.46	157.72	162.33
TraesCS1A02G035900	2.64	2.22	2.7	2.84	3.07	3.1	2.69	1.8	1.8	1.17	1.27	0.91	0.87	1.17	1
TraesCS1A02G036100	3.66	4.3	4.37	5.08	5.67	4.57	4.6	4.53	5.15	4.49	4.84	4.79	4.72	3.42	3.85
TraesCS1A02G036300	2.12	1.78	2.14	2.5	2.64	1.77	2.72	2.72	2	3.62	3.41	2.44	2.85	3.38	3
TraesCS1A02G036700	1.44	0.98	0.98	0.57	1.29	1.68	1.06	1.37	0.54	1.01	1.27	1.1	1.26	0.6	0.91
TraesCS1A02G037700	25.21	23.61	23.87	22.09	17.97	17.34	16.85	17.11	14.56	22.2	34.46	25.65	17.18	37.15	18.59
TraesCS1A02G037800	47.34	41.31	45.55	42.53	37.97	35.65	33.87	31.07	32.18	29.74	44.9	29.12	21.35	40.64	24.36
TraesCS1A02G037900	13.26	15.1	15.97	17.62	15.97	16.19	18.57	18.8	22.9	18.13	17.89	17.38	16.12	16.05	16.84
TraesCS1A02G038100	23.97	13.59	15.97	14.46	32.49	23.87	33.3	23.25	27.05	35.17	25.85	29.09	38.33	27.75	29.22
TraesCS1A02G038200	120.16	65.23	73.41	66.91	146.78	113.6	157.72	117.15	149.98	174.41	148.26	151.77	172.86	139.64	152.33
TraesCS1A02G038300	1.62	0.89	1.11	0.71	1.07	0.75	1.48	0.85	1.1	0.67	1.81	0.72	1.26	1.42	0.58
TraesCS1A02G038400	4.05	3.61	4.27	3.61	4.02	4.47	4.33	4.04	3.57	5.31	4.7	4.78	4.86	4.46	4.82
TraesCS1A02G039100	3.11	2.5	2.68	3	3.5	3.73	3.41	3.61	3.39	4.8	4.17	3.38	3.64	3.74	4.01
TraesCS1A02G039300	0.77	0.83	0.82	0.75	0.68	0.83	1.18	1.51	0.85	1.25	0.95	1.23	1.39	1.2	1.55
TraesCS1A02G039400	8.64	6.85	8.96	8.33	9.02	7.96	8.72	7.13	7.67	7.51	7.89	7.04	10.52	7.97	8.41
TraesCS1A02G039800	0.68	1.22	1.25	1.29	0.45	0.59	1.99	2.37	2.47	2.13	2.93	2.71	2.39	3.32	3.32
TraesCS1A02G040200	5.26	8.03	5.5	5.27	5.9	4.39	4	3.38	5	4.4	3.91	4.69	5.81	2.87	2.64
TraesCS1A02G040300	14.64	16.51	16.34	15.49	9.55	9.87	11.92	13.06	17.48	8.08	9.4	8.98	12.9	8.25	7.88
TraesCS1A02G040400	7.54	6.79	7.93	7.01	6.65	6.82	7.05	7.19	6.59	8.36	7.38	8.17	9.09	8.15	8.94
TraesCS1A02G040500	17.98	10.21	11.63	10.42	21.46	16.12	16.61	16.45	14.86	15.17	12.8	15.19	17.71	17.24	15.29
TraesCS1A02G040600	35.45	35.95	35.06	31.4	29.11	30.92	25.36	27.16	29.54	27.4	31.12	26.09	30.65	30.14	29.52
TraesCS1A02G041000	1.58	0.54	1.53	1.35	0.21	1.02	1.43	1.51	0.85	1.58	0.71	1.47	2.44	1.08	1.23
TraesCS1A02G041300	94.19	55.39	61.18	36.05	143.68	115.6	153.02	85.9	62.24	52.73	34.36	35.62	52.46	84	147.96
TraesCS1A02G041400	7.8	2.96	2.87	4.48	22.47	15.25	11.46	11.03	12.5	3.44	7.36	2.89	6.48	10.59	26.28
TraesCS1A02G041700	1.69	1.51	1.65	1.35	1.46	1.9	1.78	3.83	3.53	5.14	4.71	7.11	7.58	5.03	5.16
TraesCS1A02G042700	57.95	78.63	73.62	105.24	60.9	78.01	78.35	70.9	83.55	54.36	57.89	54.88	59.84	41.8	49.25
TraesCS1A02G042800	2.89	3.02	2.57	3.04	2.16	3.83	2.07	2.66	1.99	1.4	1.64	1.04	0.96	1	0.45
TraesCS1A02G043100	3.9	2.52	3.64	3.75	4.24	5.15	4.1	4.48	4.08	4.32	4.51	4.56	4.01	3.25	5.04
TraesCS1A02G043200	13.92	13.58	15.24	16.87	14.54	14.5	12.87	15.5	15.82	13.29	15.53	14.35	11.95	12.99	11.24
TraesCS1A02G043300	2.07	1.39	1.71	1.8	1.53	2.48	3.48	2.72	2.78	2.17	2.43	2.24	2.58	2.08	2.37
TraesCS1A02G043400	1.58	1.11	1.11	1.61	1.75	1.44	1.46	1.22	1.21	1.94	1.72	1.25	1.84	1.39	1.58
TraesCS1A02G043600	12.97	11.58	12.66	11.9	10.98	13.22	10.99	11.45	12.84	11.4	12.16	11.71	10.97	12.34	11.31
TraesCS1A02G043900	9.16	9.23	8.56	11.33	9.14	10.19	5.47	9.39	10.54	5.48	4	7.16	1.01	0.66	0.35
TraesCS1A02G044200	6.68	4.5	4.7	7.17	6.98	6.32	6.62	4.63	5.17	4.6	3.3	2.85	3.82	5	4.9
TraesCS1A02G044500	11.26	13.91	12.76	12.7	13.73	13.14	14.38	13.47	11.2	12.45	11.83	11.54	12.47	11.91	11.93
TraesCS1A02G044600	11.67	14.21	11.8	11.84	10.39	12.52	10.22	14.86	15.31	11.57	12.4	12.44	11.67	9.88	8.31
TraesCS1A02G044800	4.08	4.73	4.57	4.52	5.57	4.76	4.95	5.29	4.81	4.57	5.05	5.24	5.06	4.69	5.22
TraesCS1A02G045300	6.59	5.72	6.15	6.94	6.25	6.19	6.35	6.57	6.57	6.4	6.16	5.97	5.51	4.84	5.55
TraesCS1A02G045400	12.67	13.88	11.53	12.2	12.74	12.25	12.74	13.01	14.75	14.12	15.3	13.9	12.91	12.92	14.66
TraesCS1A02G045700	74.16	66.69	65.37	60.99	63.48	57.24	59.95	66.29	83.56	36.19	40.96	39.92	47.59	53.9	51.99
TraesCS1A02G045800	8.87	12.27	10.48	8.56	10.08	8.45	7.12	8.02	8.95	3.62	3.48	4.4	4.13	3.77	3.95
TraesCS1A02G046300	2.14	1.95	1.39	2.01	1.53	2.2	1.99	2.14	1.23	1.57	1.5	1.17	1.61	1.94	1.56
TraesCS1A02G046500	10.2	10.05	9.73	9.91	9.81	9.65	9.82	9.89	8.95	10.5	11.44	10.87	10.72	10.5	9.94
TraesCS1A02G046600	10.46	10.9	11.46	10.76	13.55	14.1	12.71	10.42	13.26	11.38	9.5	10.44	8.97	9.95	10.86
TraesCS1A02G046800	3.71	3.7	4.52	5.54	3.79	4.78	4.34	5.24	4.36	3.12	2.79	4.52	4.03	4.07	3.74
TraesCS1A02G047000	18	17.94	17.84	17.69	18.88	20.34	21.49	18.39	15.18	17.93	17.62	16.78	15.68	19.78	17.75
TraesCS1A02G047300	1.13	1.45	1.72	1.06	1.52	1.14	0.85	0.93	1.29	0.2	0.23	0.21	0	0.19	0.11
TraesCS1A02G047500	3.41	4.29	3.64	4.02	4.02	4.4	3.94	3.12	4.87	4.35	3.89	3.85	3	3.22	3.75
TraesCS1A02G048000	1.83	1.88	1.4	1.72	1.88	1.72	1.99	1.68	1.47	0.65	0.83	0.49	0.53	0.69	0.5
TraesCS1A02G048100	5.09	5.92	6.93	6.52	3.79	5.05	3.75	4.18	4.63	2.46	4.45	3.4	1.52	1.62	1.41
TraesCS1A02G048700	51.18	47.25	60.58	46.33	43.77	41.9	23.94	33.89	37.93	31.14	36.78	28.21	25.67	31.22	23.4
TraesCS1A02G048900	1.35	1.54	1.21	1.31	0.78	1.23	0.71	1.14	0.95	0.47	0.09	0.7	0.23	0.2	0.27
TraesCS1A02G049100	41.74	54.55	50.44	45.86	54.6	56.49	111.08	75.03	53.21	59.81	58.97	70.05	88.6	99.58	88.02
TraesCS1A02G049300	3.37	2.5	2.59	2.83	3.38	3.2	2.87	2.7	2.45	3.9	3.41	3.14	3.61	3.33	4.1
TraesCS1A02G049600	2.76	2.86	3.48	3.34	2.83	3.29	1.37	2.02	2.44	2.03	2.53	1.95	1.78	1.21	1.31
TraesCS1A02G049700	19.12	20.18	19.99	19.31	18.98	20.67	20.97	19.19	22.51	21.78	21.27	20.28	18.37	15.84	18.35
TraesCS1A02G050100	11.79	16.62	16.19	13.73	10.51	11.03	15.96	19.07	17.78	14.22	15.44	16.08	18.52	18.65	18.02
TraesCS1A02G050200	1.69	3.39	2.45	2.03	0.89	2.41	0.52	0.91	0.96	0.2	0.08	0.5	0	0	0
TraesCS1A02G050600	18.97	28.27	33.28	14.83	11.85	16.55	7.74	3.25	3.64	0.53	0.3	0	0	0	0
TraesCS1A02G051300	12.04	12.58	13.12	13.72	15.8	15.42	16.32	14.18	13.92	18.84	20.56	17.06	19.27	20.6	20.49
TraesCS1A02G051500	15.12	20.53	18.69	19.83	12.41	16.81	13.05	16.47	19.84	10.54	12.49	10.53	12.03	11.43	10.45
TraesCS1A02G051700	123.26	131.25	134.83	143.59	126.57	130.11	118.81	147.74	157.66	190.26	210.06	178.67	175.31	212.18	155.34
TraesCS1A02G051800	113.9	116.95	108.53	96.1	91.17	114.12	70.47	71.18	64.36	22.84	20.73	24.95	6.99	5.15	6.58
TraesCS1A02G051900	22.74	17.19	21.86	18.96	21.21	18.45	21.81	24.63	20.22	16.56	18.72	17.46	21.42	18.03	17.27
TraesCS1A02G052200	11.19	10.3	10.73	9.49	9.34	10.93	10.61	10.1	7.11	10.48	9.19	10.11	10.27	10.61	11.4
TraesCS1A02G052300	3.27	2.59	2.18	1.92	3.08	2.66	4.7	2.63	2.88	3.61	2.66	2.98	3.36	3.64	2.9
TraesCS1A02G054000	2.79	2.45	2.77	3.42	3.44	3.07	2.69	2.41	3.63	2.68	2.49	3.29	2.22	3.55	2.03
TraesCS1A02G054300	2.44	2.59	2.67	2.99	2.75	2.46	2.57	2.77	2.56	3.72	4.1	3.72	3.79	4.16	4.15
TraesCS1A02G054400	4.61	4.79	4.49	4.72	5.5	6.09	6.86	5.52	4.94	6.57	6.41	6.46	6.36	7.81	7.15
TraesCS1A02G054900	1.73	1.58	2.27	2.71	2.58	2.2	2.84	1.78	1.91	2.26	2.46	2	2.16	1.84	2.54
TraesCS1A02G055000	1.94	1.6	1.28	2.01	1.46	1.87	1.39	1.63	1.65	1.58	1.91	1.96	1.67	1.55	2.47
TraesCS1A02G055200	9.07	10.38	10.63	11.65	10.34	10.1	11.48	11.46	10.71	12.59	12.04	12.02	12.39	12.84	11.53
TraesCS1A02G055400	1.72	1.49	1.87	1.73	1.56	1.21	1.5	1.47	1.8	2.32	1.93	2.07	2.48	2.23	2.38
TraesCS1A02G056400	0.63	0.11	0.49	0	0.58	0.31	0.21	0.97	0.24	0.8	0	0	0	0.19	0.79
TraesCS1A02G056500	4.32	4.12	4.47	4.29	3.9	5.09	5.24	4.79	3.68	5.6	5.12	5.01	7.22	4.73	4.98
TraesCS1A02G056600	21.68	24.76	25.03	21.21	24.26	23.51	33.93	29	24.55	21.52	20.77	22.41	14.21	18.5	15.91
TraesCS1A02G056700	1.27	1.75	1.13	1.64	1.42	0.95	2.78	2.34	2.13	4.91	3.14	5.02	3.32	6.94	3.84
TraesCS1A02G056800	3.38	4.53	3.32	6.69	5.26	4.67	7.73	9.23	8.97	14.49	20.12	18.23	20.74	20.67	22.02
TraesCS1A02G056900	63.58	87.8	74.77	129.26	75.98	81.61	82.3	89.54	110	124.97	131.7	139.25	161.93	134.76	135.62
TraesCS1A02G057700	0.89	1.96	0.41	0.94	1.68	1.08	0.64	1.96	2.16	1.31	0.15	1.2	1.52	1.2	2.11
TraesCS1A02G057900	0.6	0.47	0.6	1.45	0.36	0.54	0.96	1.25	1.52	1	0.66	1.35	1.46	1.3	1.28
TraesCS1A02G058300	6.68	5.02	4.87	5.04	7.93	6.84	6.4	7.58	6.5	5.92	5.61	6.17	7.91	7.44	6.77
TraesCS1A02G058400	11.4	11.49	10.8	12.25	14.56	12.71	15.86	18.3	19.09	15.17	17.42	17.31	27.48	20.27	22.73
TraesCS1A02G058600	2.54	1.67	1.75	1.72	2.41	2.58	3.82	2.49	2.21	3.62	3.08	2.84	4.2	3.52	4.08
TraesCS1A02G059100	19.53	18.64	18.57	16.98	16.79	16.76	12.62	15.2	16.85	9.64	11.9	9.92	10.27	10.42	10.14
TraesCS1A02G059200	2.87	2.47	2.5	3.38	2.89	3.47	3.05	4.18	3.11	3.74	4.25	3.92	2.29	3.42	3.17
TraesCS1A02G060100	5.47	4.68	4.05	4.25	4.61	4.54	6	3.93	3.49	3.69	3.39	3.33	3.81	3.36	4.09
TraesCS1A02G060200	4.28	5.86	5.1	5.06	4.49	4.89	3.96	5.24	5.21	1.85	2.24	2.39	0.36	0.18	0.28
TraesCS1A02G060700	12.32	7.8	7.63	11.16	13.79	13.04	15.45	13.71	13.96	21.32	15.03	15.52	19.64	16.02	20.3
TraesCS1A02G061700	2.06	2.42	1.82	2.75	1.14	1.5	0.48	0.92	0.88	0	0	0	0.11	0.06	0.02
TraesCS1A02G062100	24.09	24.66	20.54	27.34	22.87	26.3	22.63	26.42	28.62	25.52	24.72	23.97	27.17	22.34	22.63
TraesCS1A02G063300	1.02	1.74	1.88	1.28	1.41	1.86	1.49	1.23	1.73	0.93	1.58	1.61	1.76	1.06	1.55
TraesCS1A02G063500	1.01	0.67	1.51	0.91	0.77	0.78	1.94	0.98	0.48	1	1.12	1.61	1.23	0.98	1.6
TraesCS1A02G064000	13.31	12.92	11.56	13.74	16.34	15.73	17.57	15.8	19.2	12.9	15.68	13.03	18.22	17.54	15.87
TraesCS1A02G064100	19.7	22.53	22.31	27.28	26.72	25.05	27.76	30.08	30.81	37.89	37.8	35.34	40.41	40.12	42.9
TraesCS1A02G064900	2.32	1.74	2.39	3.14	2.47	3.03	3.08	4.18	4.08	6.4	7.05	6.4	9.78	7.77	8.45
TraesCS1A02G065300	9.26	7.9	9.93	8.41	7.11	8.22	4.53	5.23	4.63	3.95	4.31	4.37	2.38	2.64	2.08
TraesCS1A02G065400	6.8	7.21	7.87	7.66	3.96	6.07	3.43	3.62	5.21	3.6	5.11	4.99	2.88	2.56	3.16
TraesCS1A02G065700	6.05	6.4	6.67	6.86	5.8	6.82	7.51	6.43	5.48	10.05	9.94	11.13	10.56	10.3	9.63
TraesCS1A02G066200	2.75	3.26	2.87	2.77	2.25	2.53	2.78	2.52	2.79	2.95	3.51	2.85	3.37	3.2	2.55
TraesCS1A02G066700	0.99	1.15	1.06	1.16	0.89	1.06	1.24	1.57	1.39	1.51	1.39	1.58	1.12	0.66	0.92
TraesCS1A02G066800	20.45	24.08	24.15	19.97	17.99	15.59	18.65	27.19	20.87	21.85	20.42	24.01	17.76	13.86	14.99
TraesCS1A02G066900	6.06	6.33	6.12	6.15	5.33	5.08	4.32	5.07	5.34	4.69	5.29	4.71	3.9	3.79	3.1
TraesCS1A02G067300	5.85	3.97	4.16	4.27	4.44	5.1	4.99	4.47	3.05	7.41	6.01	5.9	7	5.8	5.88
TraesCS1A02G067900	4.87	7.52	5.71	8.34	5.02	6.95	4.12	4.81	6.84	4.62	4.84	3.91	4.24	3.16	3.04
TraesCS1A02G068000	15.77	9.33	9.41	10.39	15.44	13.47	14.23	11.52	14.46	11.22	11.18	11.34	12.52	10.6	11.92
TraesCS1A02G068300	5.37	5.21	5.57	6.06	4.88	5.85	5.11	5.52	3.3	6.19	6.5	6.76	6.59	6.25	6.59
TraesCS1A02G068400	8.08	9.73	9.2	9.95	7.52	8.45	5.04	5.95	6.81	4.74	5.16	5.12	4.25	2.78	3.47
TraesCS1A02G068500	1.82	1.68	1.12	1.42	1.59	1.33	1.37	2.44	1.95	1.51	1.94	1.34	2.66	1.93	1.53
TraesCS1A02G069300	37.39	39.59	35	41.05	30.21	34.47	22.51	29.13	30.45	24.69	27.62	28.25	29.1	26.25	22.17
TraesCS1A02G069400	12.74	14.96	14.75	13.58	12.47	14.67	15.77	13.08	14.29	12.46	10.99	13.65	9.69	12.11	12.32
TraesCS1A02G069600	48.08	50.33	51.19	61.64	49.55	51.27	47.52	54.9	57.91	68.62	77.35	70.01	72.46	83.01	65.36
TraesCS1A02G069700	4.23	2.67	3.58	2.86	4.89	3.91	3.48	3.54	3.75	4.18	3.62	2.65	4.82	3.63	3.07
TraesCS1A02G070200	0.75	0.69	1.06	0.86	1.18	0.71	0.87	0.36	0.38	0.44	0.19	0.34	0.1	0.35	0.13
TraesCS1A02G070300	4.45	3.59	3.65	4.13	3.95	4.05	4.12	4	4.34	4.73	4.59	3.75	3.97	4.07	3.7
TraesCS1A02G070400	45.61	42.68	32.5	33.73	28	26.91	27.32	35.47	41.77	46.92	61.37	50.46	44.85	61.13	41.51
TraesCS1A02G070500	16.76	15.68	15.26	13.83	14.72	13.53	8.47	8.53	11.41	5.55	5.43	4.5	3.06	3.43	2.66
TraesCS1A02G070600	12.49	12.1	12.12	13.89	10.76	11.27	10.29	14.03	11.72	21.15	26.76	23.52	17.87	27.41	18.3
TraesCS1A02G070900	1.88	2.36	3.28	4.2	2.92	3.32	2.73	2.52	3.4	4.25	5.24	4.08	5.93	4.77	3.97
TraesCS1A02G071400	2.41	3.49	2.91	2.9	1.58	1.73	2.27	3.1	3.44	2	2.8	2.45	2.34	1.78	1.99
TraesCS1A02G071500	5.6	3.83	5.03	4.21	3.58	2.76	2.03	3.85	2.64	0.98	1.98	0.95	2.51	0.89	1.5
TraesCS1A02G071600	1.03	1.42	1.42	1.25	0.87	1.66	1.19	1.14	0	1.3	0.81	1.66	1.33	0.16	1.15
TraesCS1A02G071700	2.15	2.91	2.27	2.51	2.47	2.41	1.99	2.6	2.39	3.32	3.84	2.91	3.68	4.03	4.38
TraesCS1A02G071800	15.44	15.32	16.44	12.79	14.85	16.37	16.26	16.49	18.01	17.31	16.06	15.69	13.39	13.41	15
TraesCS1A02G072000	92.76	90.25	101.2	85.5	89.8	90.96	76.7	64.1	67.12	56.89	67.96	61.08	43.39	49.35	43.43
TraesCS1A02G072100	0.57	0.36	0.28	0.29	0.6	0.67	0.31	0.36	0.6	0.76	0.9	1.26	0.34	0.79	0.36
TraesCS1A02G072200	42.38	43.7	44.49	40.27	41.53	37.69	37.05	40.6	38.58	25.5	34.51	29.12	26.22	28.83	26.54
TraesCS1A02G072600	56.85	62.27	63.39	60.68	59.52	62.26	69.43	75.15	71.18	68.84	76.64	71.57	62.3	74.19	64.32
TraesCS1A02G072800	14.69	11.96	13.57	14.25	13.14	15.13	10.19	11.44	13.6	8.27	9.94	7.82	8.09	8.67	7.66
TraesCS1A02G073000	2.39	1.96	2.15	1.22	1.3	1.18	2.13	1.03	1.36	0.54	0.96	1.51	1.2	1.88	1.35
TraesCS1A02G073300	4.48	3.8	4.03	3.67	2.56	3.16	1.78	2.71	3.23	2.08	2.93	2.29	1.55	1.45	0.98
TraesCS1A02G073900	9.63	14.88	14.08	16.68	18.82	15.38	16.16	21.35	22.64	13.95	19.32	20.36	22.74	25.89	21.61
TraesCS1A02G074400	5.97	6.75	7.22	6.57	6.06	7.71	6.32	6.76	7.08	7.14	7.1	6.63	6.78	6.55	6.61
TraesCS1A02G074800	7.52	6.6	7.92	7.93	7.13	9.17	8.53	6.25	7.9	10.71	9.47	9.64	8.64	7.07	8.24
TraesCS1A02G075000	6.79	5.65	6.39	7.71	5.67	6.14	4.09	6.31	6.69	2.79	3.52	3.49	1	1.6	1.54
TraesCS1A02G075100	3.98	4.09	4.5	4.09	5.29	4.54	5.15	4.57	4.95	4.23	4.01	4.65	4.42	3.69	4.62
TraesCS1A02G075200	1.25	2.18	2.31	2.31	1.57	2.13	1.85	1.52	1.33	1.35	2.07	1.97	1.65	0.9	1.18
TraesCS1A02G075300	0.76	1.2	2.17	0.96	1.33	0.57	1.57	0.94	2.4	1.04	0.54	0.73	0.96	0.67	0.84
TraesCS1A02G075400	2.98	2.12	2.26	3.82	2.08	3.54	3.45	4.19	3.08	2.62	3.54	2.32	4.66	2.3	3.07
TraesCS1A02G075700	1.79	1.2	0.98	1.19	1.65	1.61	1.75	0.98	1.18	1.81	1.44	1.44	2.08	1.41	1.76
TraesCS1A02G076000	5.27	4.44	4.57	4.53	5.34	5.73	6.31	5.03	5.54	5.11	5.16	6.03	5.1	5.41	5.71
TraesCS1A02G076100	23.19	24.64	25.45	23.66	21.39	21.18	19.74	24.4	27.11	16.46	17.6	15.61	16.56	14	15.25
TraesCS1A02G076200	2.5	2.09	2.75	2.04	1.29	1.39	1.17	1.19	1.93	5.49	9.42	5.73	4.05	12.3	6.3
TraesCS1A02G076400	2.71	2.76	2.35	2.88	2.43	2.53	2.47	2.62	3.2	2.09	2.81	2.25	3.26	2.43	2.29
TraesCS1A02G076500	0.8	0.71	1.24	0.75	0.7	0.71	2.24	1.86	1.19	2.94	3.9	3.23	2.81	4.54	3.61
TraesCS1A02G077000	0.38	0.68	0.22	0	0.16	0.16	0.81	0.83	1.12	1.57	1.43	2.04	1.7	1.57	1.75
TraesCS1A02G077200	25.81	29.41	28.59	32.65	27.15	22.32	29.89	22.98	22.48	38.59	41.74	39.42	40.34	39.43	41.32
TraesCS1A02G077500	11.11	10.84	12.81	12.33	11.28	10.9	11.51	12.26	10.64	9.54	9.49	8.77	8.7	6.73	7.48
TraesCS1A02G077600	2.06	2.02	2.64	2.44	1.91	2.4	2.56	3.03	3.12	3.42	2.7	3.09	2.74	3.34	3.23
TraesCS1A02G077700	30.44	25.74	35.36	31.23	37.85	36.19	26.23	33.21	45.67	38.22	44.32	36.34	44.73	44.55	40.29
TraesCS1A02G077800	5.11	3.85	4.25	4.67	6.39	6.14	6.45	4.03	8.17	6.09	3.84	5.25	6.32	4.96	6.44
TraesCS1A02G078100	9.19	9.33	7.54	6.41	9.85	11.72	21.58	14.17	9.47	22.45	13.72	20.31	13.33	21.18	17.45
TraesCS1A02G078200	18.91	20.45	20.3	17.71	16.39	17.25	10.46	14.79	13.83	11.71	13.98	15.99	9.06	12.59	7.42
TraesCS1A02G078300	0.8	0.63	1.16	0.25	0.24	0.58	0.62	0.48	0.54	0.31	1.21	0.37	0.73	0.58	0.06
TraesCS1A02G078400	8.37	9.58	11.79	11.53	9.46	10.61	6.7	11.32	13.38	6.97	7.19	9.12	3.49	6.85	3.44
TraesCS1A02G078600	12.07	11.96	12.73	10.76	10.1	9.56	5.64	7.76	9.46	4.41	6.18	6.9	3.77	6.69	2.93
TraesCS1A02G078800	178.05	204.88	230.93	153.55	156.21	160.84	88.86	97.94	108.61	51.38	72.67	59.26	41.59	43.97	35.56
TraesCS1A02G078900	0.56	0.77	0.41	0.61	1.92	1.79	0.41	1.19	1.83	0.68	2.04	1.28	0.6	1.25	1.08
TraesCS1A02G079400	12.18	12.34	14.95	14.93	9.75	10.81	7.95	6.94	8.88	8.72	13.73	8.55	14.52	14.75	10.28
TraesCS1A02G079500	1.8	3.26	3.03	2.25	2.8	3.2	1.26	2.54	3.46	1.8	1.13	2.78	0.61	1.62	0.79
TraesCS1A02G079700	27.91	27.84	27.11	26.25	23.32	23.68	24.29	27.13	24.67	42.04	49.96	41.01	39.29	56.98	44.15
TraesCS1A02G079800	1.59	1.35	1.54	1.92	1.87	1.6	2.45	1.93	2.26	2.86	2.28	1.65	2.41	2.95	3.15
TraesCS1A02G079900	1.97	2.87	3.13	3.03	4.61	3.09	6.6	3.75	5.01	2.69	1.57	3.19	3.83	3.38	4.92
TraesCS1A02G080000	1.04	1.64	1.4	2.55	1.99	2.16	1.31	1.75	2.42	2.98	3.19	2.61	4.45	4.25	3.92
TraesCS1A02G080100	1.92	1.96	1.89	1.76	1.88	1.56	1.17	2.01	2.18	1.14	1.38	1.23	1.55	1.25	1.1
TraesCS1A02G080500	5.27	5.27	5.14	4.56	4.02	4.23	3.75	4.58	4.36	4.47	4.79	4.93	2.9	3.65	3.68
TraesCS1A02G080600	5.89	7.74	6.99	6.72	5.17	4.65	5.99	6.46	7.44	4.57	3.92	4.82	4.47	3.86	3.92
TraesCS1A02G080700	14	15.18	15.03	17.15	13.13	13.65	15.1	15.44	16.4	15.1	15.82	15.25	10.89	11.75	11.52
TraesCS1A02G081200	18.23	15.88	17.66	17.43	18.61	16.04	14.56	21.23	25.11	16.67	20.76	22.09	25.8	20.33	17.97
TraesCS1A02G081300	25.02	30.47	29.68	33.52	25.65	28.94	30.36	29.14	29.04	30.03	33.13	30.27	29.68	29.05	30.76
TraesCS1A02G081400	6.74	7.07	5.72	6.82	6.2	6.7	6.5	6.19	7.49	7.92	9.26	7.3	5.7	5.83	5.75
TraesCS1A02G082000	26.95	27.88	30.73	27.52	22.01	23.13	19.53	26.13	26.23	15.4	18.73	19.2	15.91	15.51	15.32
TraesCS1A02G082200	17.99	19.27	20.12	19.03	15.91	15.6	14.17	16.43	15.39	9.08	9.28	11.84	6.18	3.89	3.58
TraesCS1A02G082300	2.05	1.53	1.95	2.09	1.85	2.62	3.07	1.43	2.3	3.37	3.53	3.36	4.91	5.39	4.56
TraesCS1A02G082400	3.13	3.39	2.44	3.26	4.25	4.29	6.45	6	3.64	5.47	4.78	5.47	4.62	5.5	7.14
TraesCS1A02G082500	133.77	130.8	128.8	127.51	103.25	96.4	93.93	116.13	124.03	156.46	177.9	139.64	120.92	163.06	131.11
TraesCS1A02G082600	7.09	7.1	6.12	6.2	6.21	6.66	6.61	7	6.18	5.01	4.59	4.82	5.18	4.79	5.62
TraesCS1A02G082700	2.54	2.26	2.79	3.3	3.27	3.05	3.21	1.8	2.45	1.31	2.07	2.23	1.82	1.59	0.98
TraesCS1A02G083100	1.25	1.54	1.77	1.67	1.53	2.11	3.05	3.23	2.69	2.88	3.19	2.62	3.36	2.56	4.22
TraesCS1A02G083300	5.37	4.95	4.38	4.76	4.45	3.43	1.82	3.45	2.3	2.94	3.09	2.83	1.32	3.04	1.96
TraesCS1A02G083400	36.2	31.43	33.01	34.75	41.97	37.11	38.6	37.21	38.06	44.18	35.21	39.37	39.27	35.15	36.74
TraesCS1A02G083500	6.74	7.8	6.4	7.07	5.76	4.88	6.54	6.98	5.9	6.03	3.74	4.63	5.44	4.28	5.34
TraesCS1A02G083800	0.9	1.13	0.83	1.15	0.85	0.89	0.52	0.31	0.71	0.55	0.3	0.35	0.5	0.33	0.42
TraesCS1A02G084100	8.5	7.52	7	7.02	8.38	8.81	8.48	7.85	6.59	8.72	8.26	7.72	10.38	7	7.86
TraesCS1A02G084200	6.6	7.14	5.79	6.24	5.89	6.17	5.54	6.22	5.66	5.64	5.67	5.29	5.38	5.65	5
TraesCS1A02G084500	5.14	5.05	4.67	4.8	4.43	5.03	4.22	5.25	4.08	6.44	6.47	5.76	5.29	6.63	4.85
TraesCS1A02G084600	7.76	10.15	10.65	12.39	7.16	6.69	1.15	2.82	4.76	0.19	0.24	0.19	0	0	0.18
TraesCS1A02G084800	3.65	5.27	4.58	4.57	3.05	2.51	1.83	2.43	3.9	3.99	2.92	1.21	1.8	1.52	1.1
TraesCS1A02G084900	23.02	23.11	22.39	32.02	19.17	20.34	20.19	16.49	30.16	14.01	15.22	16.2	14.26	11.56	11.12
TraesCS1A02G085300	1.08	1.17	1.86	0.82	1.48	1.48	1.75	1.64	3.32	0.56	1.59	0.82	0.96	0.86	1.3
TraesCS1A02G085400	15.34	24.1	22.56	27.63	18.66	20.18	21.95	21.64	27.4	12.08	14.92	14.05	12.8	10.14	12.18
TraesCS1A02G085500	1.8	3.32	2.45	2.59	2.96	2.57	2.39	2.49	2.03	3	2.77	2.28	2.88	2.26	2.95
TraesCS1A02G085600	85.72	93.51	91.66	77.57	79.93	80.27	88.88	87.01	83.66	96.07	99.43	104.73	81.39	76.7	68.09
TraesCS1A02G085800	1.77	1.51	1.09	1.26	1.04	0.8	0.43	0.79	1.86	0.6	0.91	0.66	0.97	0.52	0.65
TraesCS1A02G085900	1.44	2.31	2.02	3.11	2.36	2.69	1.89	1.56	1.75	1.81	1.38	1.26	1.43	1.66	1.7
TraesCS1A02G086100	5.71	4.77	5.72	6.07	4.53	6.11	4	6.66	8.35	3.93	6.14	5.57	3.76	3.63	3.37
TraesCS1A02G086200	5.46	6.18	5.59	5.55	4.14	5.12	4.71	4.43	5.05	3.84	4.89	5	4.07	3.78	3.65
TraesCS1A02G086500	14.45	15.38	14.79	15.77	15.3	16.25	18.34	14.6	15.25	17.61	16.81	17.02	15	15.8	17.4
TraesCS1A02G086600	15.58	12.68	13.65	14.5	19.34	19.04	19.68	18.77	17.07	25.04	20.41	20.46	20.92	18.16	22.27
TraesCS1A02G086700	2.04	1.02	1.86	2.17	2.01	1.09	2.35	2.53	2.93	0.87	1.12	2.67	2.74	3.04	2.01
TraesCS1A02G086800	6.28	8.28	6.67	7.46	6.62	6.64	5.31	5.15	5.88	5.28	6.17	5.41	4.66	4.91	4.97
TraesCS1A02G087100	1.73	1.95	1.32	2.07	1.76	1.56	1.71	1.89	2.44	2.75	2.55	2.81	3.49	3.57	2.95
TraesCS1A02G087500	1.67	1.93	2.24	2.26	1.2	2.12	1.52	1.93	2.03	2.8	2.53	2.12	1.85	1.45	1.32
TraesCS1A02G087900	5.41	4.43	5.91	5.5	5.27	5.36	4.65	4.61	5.33	6.66	6.28	6.43	6.22	5.77	6.62
TraesCS1A02G088000	6.49	8.3	5.8	7.99	6.7	7.5	8.84	8.13	7.09	9.89	9.76	8.51	9.15	11	8.9
TraesCS1A02G088100	11.39	14.23	14.74	13.65	13.27	15.44	11.56	13.72	14.22	10.81	11.45	11.33	10.46	10.76	10.83
TraesCS1A02G088300	6.4	8.85	9.63	3.36	2.66	3.64	3.12	4.82	5.76	0.6	1.6	1.21	0.98	1.25	1.29
TraesCS1A02G088400	2.52	2.43	2.53	2.13	0.79	0.67	1.54	2.4	3.74	1.39	2.79	1.81	3.82	3.06	3.25
TraesCS1A02G088600	5.78	7.22	8.74	8.92	6.62	8.41	6.76	9.9	8.98	3.96	4.57	4.02	2.61	2.42	2.58
TraesCS1A02G088900	11.57	13.44	12.72	14.07	10.37	12.16	9.6	10.91	11.82	9.26	9.31	10.29	9.06	8.32	7
TraesCS1A02G089500	9.36	8.88	9.35	8.11	6.55	5.67	6.71	8.51	9.97	8.96	11.53	10.48	4.92	11.37	6.46
TraesCS1A02G089600	30.8	26.5	29.75	24.52	17.53	19.72	17.91	31.3	29.09	31.56	44.94	38.18	21.92	40.4	23.04
TraesCS1A02G089900	32.56	29.49	29.99	26.27	29.55	32.25	29.3	27.79	26.27	30.73	24.79	30.65	28.47	28.46	28.11
TraesCS1A02G090000	16.67	17.52	18.16	20.46	16.41	18.12	18.85	15.19	15.22	17.23	18.6	16.29	19.24	19.25	19.13
TraesCS1A02G090100	10.21	11.47	11.02	12.53	12.42	12.33	11.35	11.06	11.93	11.65	12.45	11.12	11.68	11.43	11.18
TraesCS1A02G090300	3.2	3.21	3.16	3.81	4.01	3.58	3.6	3.52	3.91	2.9	2.98	2.94	3.26	2.82	3.17
TraesCS1A02G090600	14.34	13.15	12.47	14.06	13.5	13.64	12.26	12.37	11.78	10.49	7.83	10.81	10.91	9.91	9.99
TraesCS1A02G091000	2.68	2.19	3.73	4.02	3.77	3.93	3.46	3.79	2.3	4.07	5.57	5.61	3.62	3.63	3.52
TraesCS1A02G091100	18.38	15.9	16.35	17.12	17.25	18.07	17.49	17.55	14.69	20.15	17.35	17.68	18.06	18.31	18.77
TraesCS1A02G091300	10.3	9.87	9.24	9.66	11.29	12.64	13.41	14.71	11.48	13.69	13.27	13.06	14.33	13.63	15.11
TraesCS1A02G092200	1.27	2.2	1.8	2.27	1.79	2.69	1.93	1.1	3.73	1.34	1.38	1.26	1.32	0.87	0.73
TraesCS1A02G092700	44.02	50.18	44.18	53.17	44.9	42.82	46.29	49.6	57.95	39.91	44.42	40.83	41.32	37.23	37.92
TraesCS1A02G092900	334.47	228.91	247.69	254.86	395.13	335.7	354.2	323.37	333.55	406.95	304.8	350.41	423.65	342.38	392.81
TraesCS1A02G093000	5.95	4.35	3.45	2.9	1.75	1.87	0.33	1.51	1.4	0.71	0.51	0.61	0.44	0.49	0.75
TraesCS1A02G093300	4.2	5.81	6.94	6.03	5.42	5.23	6.59	9.48	9.01	27.64	30	33.21	23.15	23.21	20.88
TraesCS1A02G093800	115.55	126.03	127.38	147.47	112.61	109.26	100.45	129.64	125.88	144.73	152.29	141.62	132.53	135.07	116.9
TraesCS1A02G093900	10.76	9.69	10.14	10.43	9.73	10.4	8.65	9.24	7.96	11.88	11.75	12.41	11.63	11.77	11.39
TraesCS1A02G094000	7.71	6.56	7.22	7.47	8.39	8.89	9.15	9.08	8.84	7.07	7.09	7.09	6.95	8.09	6.97
TraesCS1A02G094700	14.83	14.24	15.41	14.45	17.04	12.94	13.38	17.98	21.52	5.81	12.33	9.79	9.99	9.34	9.28
TraesCS1A02G094900	27.38	24.53	22.89	26.28	21.25	20.4	19.67	24.62	19.92	40.05	54.83	44.16	39.12	63.27	47.52
TraesCS1A02G095000	19.03	19.03	16.96	19.64	21.71	21.89	22.27	20.59	19.3	23.9	24.37	23.31	24.19	25.43	25.99
TraesCS1A02G095100	30.01	30.06	30.85	29.23	30.97	32.55	27.63	28.01	32.21	29.07	30.86	28.46	29.29	25.74	27.86
TraesCS1A02G095200	2.63	2.54	2.99	2.39	2.74	2.93	2.32	2.05	2.87	2.31	3.15	3.01	2.65	2.78	2.96
TraesCS1A02G095500	13.48	12.75	13.54	12.98	13.02	12.88	14.55	14.4	16.06	16.82	17.97	16.17	15.4	17.38	15.1
TraesCS1A02G095600	4.09	8.34	5.13	7.34	3.61	4.52	5.01	4.05	5.2	1.36	2.13	1.8	3.05	2.42	1.86
TraesCS1A02G095800	21.4	24.28	24.02	23.51	15.85	18.5	10.33	15.42	16.83	7.04	7.16	7.19	3.4	2.67	2.67
TraesCS1A02G096000	9.48	7.28	9.67	9.92	12.43	9.85	9.6	10.39	10.59	9.96	10.04	8.64	11.01	7.97	9.78
TraesCS1A02G096100	8.93	6.44	5.94	7.55	6.62	8.41	7.81	9.02	7.99	6.44	8.06	8.62	9.38	8.3	7.81
TraesCS1A02G096200	1.86	2.19	1.83	2.1	1.3	2.25	2.3	2.26	1.59	1.83	1.7	2.15	1.86	2.36	1.84
TraesCS1A02G096500	332.06	187.56	196.62	217.75	331.22	282.27	297.05	269.33	278.46	345.01	237.61	279	306.35	252.82	286.12
TraesCS1A02G096600	5.12	4.53	6.19	5.42	4.9	5.71	5.07	4.8	4.77	4.1	3.94	4.29	3.7	4.36	4.04
TraesCS1A02G097200	18.65	16.52	18.48	15.05	20.09	18.17	17.1	15.58	14.24	13.98	14.63	13.28	12.22	15.36	14.97
TraesCS1A02G097300	3.73	3.89	3.8	4.63	4.86	3.69	4.17	5.15	5.43	4.81	4.99	4.37	5.08	3.8	4.44
TraesCS1A02G097400	50.67	48.12	50.43	48.89	54.18	53.58	51.87	49.11	49.69	47.64	47.74	48.71	51.09	47.23	48.64
TraesCS1A02G097500	4.62	3.91	4.07	3.94	4.68	4.18	4.54	4.5	4.29	4.98	4.91	4.1	4.29	4.49	3.44
TraesCS1A02G097600	5.12	3.17	4.31	5.33	5.82	4.42	5.76	5.52	5.39	5.99	6.09	5.25	6.15	5.28	6.25
TraesCS1A02G097700	119.87	112.87	103.44	98.76	134.2	127.72	134.97	113.65	106.82	118.03	96.05	110.31	103.61	114	119.84
TraesCS1A02G098800	1.95	3.91	3.04	2.32	2.45	2.22	3.69	3.79	2.54	4.29	5.5	5.24	3.18	7.89	4.18
TraesCS1A02G098900	4.68	7	4.65	4.79	4.62	6.31	5.24	7.47	6.68	5.82	6.88	6.88	1.22	1.73	1.8
TraesCS1A02G099000	21.9	20.81	22.52	22.13	18.41	17.32	14.25	14.78	13.35	14.36	14.23	14.82	13.02	13.13	11.38
TraesCS1A02G099100	7.7	4.74	4.2	3.3	9.79	7.8	13.01	7.33	4.77	12.91	10.75	11.82	12.96	16.25	15.2
TraesCS1A02G099300	54.43	49.98	48.04	44.46	53.5	50.78	60.09	55.61	51.44	39.38	38.55	42.25	39.87	43.8	40.65
TraesCS1A02G099400	5.43	5.91	5.4	6.96	6.32	6.58	5.9	4.18	4.99	6.23	4.75	4.4	6.37	5.83	6.58
TraesCS1A02G099500	14.95	9.16	9.21	8.68	17.51	13.04	16.72	12.01	10.66	16.8	13.44	15.25	15.59	15.76	17.26
TraesCS1A02G099700	1.1	1.08	0.89	0.83	1.3	1.17	0.85	0.43	0.81	0.62	0.64	0.34	0.48	0.7	0.47
TraesCS1A02G099900	2.66	2.85	2.37	3.73	2.66	3	2.52	3.55	3.89	1.77	1.85	2.69	2.23	2	2.25
TraesCS1A02G100100	5.69	6.63	5.64	6.41	8.81	6.1	11	11.47	10.38	6.55	7.18	5.13	7.44	13.18	9.76
TraesCS1A02G100200	5	5.51	5.65	4.56	4.79	6.48	5.5	5.06	5.17	4.98	5.37	5.52	5.02	5.11	6.02
TraesCS1A02G100400	1.78	2.17	2.17	2.63	1.79	2.15	1.68	1.89	1.96	2.01	2.54	1.69	1.64	2.06	1.72
TraesCS1A02G100600	1.48	1.2	1.16	1.47	1.49	1.6	1.3	1.07	1.21	1.71	2.36	1.86	1.86	2.19	1.54
TraesCS1A02G101900	11.15	8.16	7.2	8.98	16.64	11.16	11.57	12.14	12.26	14.14	9.48	11.66	15.52	13.1	10.71
TraesCS1A02G102000	0	0.28	0	0.37	0.73	0.44	1.02	0.66	0.4	1.04	0	0.62	0.54	0.68	0.26
TraesCS1A02G102300	13.41	12.82	13.72	14.67	12.42	14.61	13.98	12.72	14.71	15.92	17.2	13.57	14.4	15.45	15.79
TraesCS1A02G102400	0.21	0.83	0.69	0.25	0.52	0.51	1.06	0.42	0.46	0.16	0.15	0.28	0.06	0	0.03
TraesCS1A02G102500	10.37	5.98	6.54	6.2	10.63	8.8	9.22	8.01	7.8	7.93	6.4	7.42	9.77	7.39	7.59
TraesCS1A02G102600	22.31	18.04	18.16	17.67	21.31	20.18	17.79	18.09	17.1	15.3	15.86	16.1	17.93	15.94	15.65
TraesCS1A02G102700	63.23	77.71	74.3	71.91	66.27	65.93	37.7	41.51	51.05	14.24	16.36	18.94	8.03	8.14	8.51
TraesCS1A02G102800	29.72	30.55	31.15	32.9	35.39	36.41	26.63	29.91	28.67	18.42	19.04	19.13	11.08	11.86	10.56
TraesCS1A02G102900	2.94	3.11	2.91	2.08	2.47	1.94	1.27	1.78	2.06	0.33	0.13	0.47	0.17	0.29	0
TraesCS1A02G103000	18.16	19.46	21.13	18.57	16.78	17.69	17.96	28.62	26.98	7.45	8.73	7.59	5.2	5.24	4.43
TraesCS1A02G103900	7.61	9.74	7.43	10.76	6.31	7.55	5.45	6.2	6.91	6.11	7.02	7.1	5.94	5.69	5.93
TraesCS1A02G104100	16.98	18.29	19.31	26.28	14.92	19.96	12.31	14.25	18.16	7.1	9.61	9.39	6.82	5.16	4.92
TraesCS1A02G104200	61.66	82.82	72.66	108.02	56.48	66.89	39.91	49.31	59.8	28.28	26.83	32.99	21.64	13.71	14.76
TraesCS1A02G104300	1.46	2.04	1.61	1.13	1.23	1.8	1.62	0.97	1.12	0.35	0.99	0.9	0.24	0.74	0.33
TraesCS1A02G105400	162.72	100.7	102.86	113.97	211.77	158.25	161.84	164.76	167.86	181.13	133.75	157.44	205.38	153.19	166.1
TraesCS1A02G105500	13.57	13.85	15.05	14.39	13.51	14.93	13.97	15.81	17.3	12.9	12.72	15.63	13.77	13.88	14.79
TraesCS1A02G105600	56.04	58.78	54.1	46.29	54.18	51.24	51.47	48.91	46.14	41.81	38.19	44.48	51.1	46.49	45.98
TraesCS1A02G105800	21.28	25	24.88	22.59	23.57	26.1	30.1	23.03	24.59	22.59	23.05	21.1	21.96	27.94	24.39
TraesCS1A02G105900	25.51	25.18	27.24	25.24	24.33	25.99	26.92	25.8	26.37	26.12	24.47	28.08	28.48	29.02	25.42
TraesCS1A02G106000	22.17	20.86	19.56	18.76	26.58	25.1	26.96	23.56	23.35	24.63	20.86	25.17	23.55	25.43	28.02
TraesCS1A02G106100	13.11	14.13	14.25	15.37	12.84	14.28	13.58	12.3	11.35	11.82	13.2	12.06	12.26	11.52	12.22
TraesCS1A02G106200	2.79	1.89	1.97	3.73	2.63	2.97	1.03	1.05	1.14	0.64	0.73	0.24	0.3	0.11	0.11
TraesCS1A02G106400	2.72	2	2.25	2.81	2.42	2.61	3.31	2.33	2.97	4.22	2.51	3.2	3.19	1.31	2.66
TraesCS1A02G106500	1.08	1.71	1.38	1.32	0.97	0.89	1.24	1.07	1.31	0.92	0.65	0.75	0.64	0.74	0.73
TraesCS1A02G106600	75.74	84.5	83.5	87.26	75.69	77.72	84.9	88.01	93.83	63.32	63.94	64.62	54.31	59.44	56.49
TraesCS1A02G106700	21.25	31.19	26.25	38.18	25.83	32.26	30.82	26.75	38.19	19.87	25.21	22.64	24.65	16.23	20.44
TraesCS1A02G107300	2.71	3.3	2.82	3.39	2.89	3.09	2.76	2.35	3.04	3.06	3.05	2.75	3.19	3.18	3.26
TraesCS1A02G107600	6.57	7.66	7.04	8.32	6.77	7.1	6.56	7.84	7.4	7.89	8.08	8.88	7.2	6.38	7.25
TraesCS1A02G107700	4.11	2.86	3.13	2.29	2.63	1.97	2.33	1.74	1.02	3.36	5.36	2.2	1.42	7.15	2.52
TraesCS1A02G107800	18.99	16.56	17.5	16.16	19	19.4	18.44	16.5	18.24	17.33	16.77	15.63	19	17.7	16.94
TraesCS1A02G107900	3.56	3.17	4.3	3.96	4.59	3.85	4.74	3.36	4.78	3.42	4.19	3.2	4.12	3.1	3.58
TraesCS1A02G108100	1.06	2.38	2.07	1.35	1.26	1.36	1.43	1.73	1.76	2.04	2.39	2.13	2.27	2.32	1.83
TraesCS1A02G108300	6.15	5.65	6.84	6.75	5.51	5.98	6.26	7.69	5.99	7.15	7.09	7.46	6.73	6.84	6.94
TraesCS1A02G108400	2.37	3.71	2.28	3.87	2.59	2.98	7.73	10.37	12.55	10.84	13.27	12.89	13.48	10.59	12.49
TraesCS1A02G108600	0.88	1.73	1.53	0.9	1.21	0.76	1.74	0.79	1.1	1.14	1.38	1.27	1.07	1.15	1.04
TraesCS1A02G108900	2.55	2.33	2.79	2.02	2.2	2.25	2.93	2.35	2.2	2.88	3.55	2.48	1.86	3.86	3.12
TraesCS1A02G109200	8.6	7.6	8.59	8.63	7.74	9.21	8.49	8.89	8.86	8.46	7.87	8.6	8.45	7.13	7.82
TraesCS1A02G109300	11.55	8.73	9.27	8.8	14.88	11.39	13.41	11.63	11	9.91	9.62	10.96	13.17	10.71	12.97
TraesCS1A02G109400	0.71	0.46	0.71	0.7	0.84	1.08	1.14	0.87	0.57	1.49	1.26	1.16	1.27	1.07	1.58
TraesCS1A02G109500	2.49	1.87	2.16	2.09	2.72	2.16	2.15	1.75	1.74	2.97	2.12	2.59	3.1	2.36	2.53
TraesCS1A02G110000	14.06	10.57	11.34	11.31	9.32	7.96	8.9	13.63	10.96	22.87	35.87	25.03	27.64	37.94	26.66
TraesCS1A02G110100	2.74	4.81	3.09	2.61	4.1	1.86	4.53	3.67	5.22	2.61	3.28	4.01	4.85	4.42	1.93
TraesCS1A02G110200	17.2	17.11	16.06	15.88	18.09	18.12	16.52	16.19	17.58	20.12	16.42	19.27	18.73	16.74	19.21
TraesCS1A02G110300	50.95	55.61	56.02	52.29	43.02	49.01	41.42	48.95	46.72	33.8	39.24	34.58	37.53	34.12	37.43
TraesCS1A02G110400	2.78	2.76	2.13	1.22	2.75	1.72	3.27	2.13	1.59	1.02	0.47	0.34	0.15	0.38	0.62
TraesCS1A02G110800	1.25	1.73	1.92	1.16	1.08	0.88	0.96	1.12	1.09	0.44	0.72	0.46	0.52	0.53	0.59
TraesCS1A02G110900	2.84	2.72	2.65	2.21	1.59	1.98	1.85	2.04	2.21	1.88	1.79	1.19	1.35	1.04	1.26
TraesCS1A02G111000	8.03	7.25	7.94	9.27	6.66	8.88	7.23	7.85	8.47	7.86	7.3	6.92	7.01	6.93	5.82
TraesCS1A02G111500	4.31	3.39	4.83	5.25	4.59	5.63	5.98	5.83	7.73	4.69	4.99	5.22	6.24	5.07	5.43
TraesCS1A02G111700	1.57	0.76	0.97	0.86	1.49	1.17	1.31	1.05	1.35	1.71	0.9	1.56	2.12	1.72	1.97
TraesCS1A02G111800	2.18	3.7	2.07	2.55	3.07	3.04	5.21	4.48	5.08	5.36	4.42	5.73	6.6	6.03	6.03
TraesCS1A02G111900	2.21	2.2	1.84	1.83	2.11	2.12	1.96	2.35	2.15	1.09	1.3	0.95	1.51	1.72	1.93
TraesCS1A02G112000	10.13	9.47	8.01	7.82	9.63	9.18	12.16	9.35	9.48	9.42	9.13	10.35	10.39	8.98	9.33
TraesCS1A02G112100	14.62	15.29	13.06	15.15	16.35	18.48	17.79	15.09	15.15	14.18	12.91	13.31	13.58	16.13	14.47
TraesCS1A02G112200	4.92	4.87	4.67	5.74	4.48	4.36	3.66	3.77	4.37	4.9	4.32	3.85	3.64	4.24	3.38
TraesCS1A02G112400	34.13	34.28	33.63	37.31	28.92	32.18	32.53	28.25	34.28	32.76	35.28	34.59	28.03	27.55	31.63
TraesCS1A02G112500	386.56	344.5	352.78	347.11	437.6	373.22	368.33	353.76	325.73	349.23	283.59	331.04	336.6	279.38	325.24
TraesCS1A02G112600	5.42	4.93	6.1	5.68	5.4	6.17	6.4	5.76	5.52	6.43	5.97	6.62	6.52	4.27	6.6
TraesCS1A02G112700	2.69	2.62	2.57	2.62	2.34	2.86	1.94	2.26	3.37	1.92	1.72	2.24	2.32	1.76	1.85
TraesCS1A02G112800	5.77	4.26	4.46	4.4	4.56	4.17	5.14	4.07	5.22	4.75	4.78	4.91	5.29	4.79	4.14
TraesCS1A02G113100	3.75	4.16	3.26	4.24	3.53	2.93	6.48	5.56	7.12	12.13	12.63	11.2	11.74	12.69	12.82
TraesCS1A02G113200	0.13	0	0	0.34	0	0	0.28	0	0.26	0.58	0.3	0.24	0.13	0.64	0.71
TraesCS1A02G113300	4.24	4.69	3.42	3.34	5.09	5.15	8.88	7.98	5.84	6.8	4.86	6.23	4.76	5.77	6.26
TraesCS1A02G113700	3.92	3.14	2.35	3.16	3.69	3.64	4.61	3.89	4.14	2.7	3.4	3.05	3.09	2.31	3.45
TraesCS1A02G113800	3.32	3.1	2.99	2.56	4.82	4.23	5.95	3.92	3.48	4.39	3.63	3.44	4.53	4.19	5.35
TraesCS1A02G114300	6.48	6.44	7.14	6.2	6.4	7.27	7.32	7.23	6.74	7.01	6.48	6.68	5.76	6.58	6.26
TraesCS1A02G115000	3.89	3.72	4.35	3.29	2.77	3.43	3.1	3.48	3.02	2.02	2.24	3.06	2.6	2.54	3.17
TraesCS1A02G115100	4.7	6.66	6.39	6.75	7.04	6.27	6.39	5.82	5.44	7.17	6.26	7.36	6.84	6.07	5.32
TraesCS1A02G115400	3.37	3.99	3.07	3.38	3.15	2.16	3.74	3.52	3.21	4.48	4.31	5.81	3.07	4.56	5.63
TraesCS1A02G115500	3.18	3.21	3.81	3.93	3.54	3.72	4.17	3.34	4.41	3.6	3.09	3.21	4.43	3.98	4
TraesCS1A02G115700	82.45	112.27	86.65	85.15	56.11	56.97	38.08	49.66	60.72	18.32	20.67	27.31	25.57	14.74	18.88
TraesCS1A02G115800	0.65	3.28	2.64	2.73	0.37	1.05	1.1	0	1.31	0	0.46	0.19	0	0.16	0.37
TraesCS1A02G115900	1400.84	1631.07	1397.22	1342.71	959.5	1089.55	1054.07	1329.03	1619.22	604.66	756.56	754.52	768.36	680.53	532
TraesCS1A02G116000	9.33	10.79	11.2	11.92	11.8	10.78	11.75	10.74	10.67	11.13	11.2	10.19	11.14	10.36	11.08
TraesCS1A02G116200	25.69	22.26	25.99	24.39	27.6	27.7	30.59	26.88	24.49	34.59	35.24	32.38	30.18	38.68	34.96
TraesCS1A02G116500	7.29	4.46	2.83	3.72	6.7	5.73	5.3	5.2	5.9	5.17	5.74	6.6	7.58	5.8	6.82
TraesCS1A02G116600	38.53	40.82	40.13	34.63	44.78	47.54	64.77	41.84	42.71	63.77	52.23	54.23	57.85	57.57	52.92
TraesCS1A02G116700	68.61	61.16	51.33	77.46	73.94	52.23	64.47	76.42	70.2	109.9	108.23	104.45	101.92	128.47	113.49
TraesCS1A02G116900	50.43	43.56	48	58.59	44.13	33.42	49.33	60.07	52.56	96.55	107	92.77	102.62	104.45	93.46
TraesCS1A02G117000	14.89	14.46	13.22	17.06	15.22	14.39	23.28	26.71	22.71	22.99	23.91	21.34	25.01	27.48	21.89
TraesCS1A02G117400	11.33	11.58	13.31	11.99	10.35	11.47	15.44	16.65	21.19	10.43	11.7	14.2	11.41	9.65	9.6
TraesCS1A02G118200	7.33	9.26	8.66	12.93	9.1	12.81	15.19	8.74	14.15	13.39	15.62	14.61	24.53	20.66	17.02
TraesCS1A02G118300	3.25	2.82	2.08	2.83	3.45	2.89	3.17	3.52	2.76	3.61	3.23	3.31	2.95	2.97	3.71
TraesCS1A02G118400	35.72	42.01	39.43	39.88	35.86	36.09	26.98	28.26	29.61	17.96	17.23	17.62	15.85	14.48	17.93
TraesCS1A02G118700	7.76	5.27	6.77	6.76	5.53	5.61	5.57	6.62	7.06	5.96	5.85	6.52	5.23	4.32	5.08
TraesCS1A02G118800	7.2	7.65	7.51	7.16	7.36	6.18	5.16	6	5.39	5.7	5.36	4.74	5.27	5.17	5.11
TraesCS1A02G119000	4.93	4.63	2.76	5.06	4.3	3.89	2.52	2.43	7.65	0.78	1.11	0.68	1.45	0.94	1.63
TraesCS1A02G119100	19.12	17.33	17.17	22.98	20.55	18.71	15.47	18.8	20.39	14.31	17	15.26	17.53	16.48	13.08
TraesCS1A02G119300	0.43	0.89	0.73	1.16	0.49	0.68	0.58	0.32	0.71	0.17	0.08	0.17	0.19	0.13	0.26
TraesCS1A02G119500	9.68	11.51	12.67	9.53	8.33	8.87	8.94	12.2	11.71	9.67	10.91	10.86	10.21	6.84	10
TraesCS1A02G119600	4.31	5.06	6.3	4.86	4.97	5.45	5.91	5.44	5.51	4.37	4.71	3.9	4.07	3.48	3.56
TraesCS1A02G120000	3.9	4.22	4.27	5.77	4.14	4.29	4.97	5.41	4.18	3.32	3.8	3.39	4.35	3.36	4.16
TraesCS1A02G120100	20.77	20.41	20.8	17.5	17.73	18.63	16.65	14.28	15.97	13.61	12.49	11.92	11.62	11.62	11.16
TraesCS1A02G120200	58.62	53.58	52.84	50.37	58.14	57.83	56.27	50.07	47.02	53.83	49.37	51.26	51	52.32	51.79
TraesCS1A02G120400	2.88	3.11	2.15	2.48	3.66	3.91	5.2	4.58	4.03	4.15	3.55	4.41	3.84	4.59	4.81
TraesCS1A02G120500	20.65	15.38	16.15	15.81	21.94	19.3	18.59	20.17	20.1	19.47	15.2	14.76	19.53	17.55	16.26
TraesCS1A02G120900	5.07	2.62	2.09	3.09	3.43	3.16	2.55	2.36	2.63	3.45	1.81	2.52	2.03	2.22	2.42
TraesCS1A02G121000	18.7	17.47	15.86	18.41	18.8	17.28	16.4	17.62	16.99	17.63	17.84	16.29	17.31	16.84	17.69
TraesCS1A02G121300	37.62	35.42	35.79	36.98	30.52	31.39	31.52	31.75	31.79	27.47	30.17	27.57	31.42	17.57	30.87
TraesCS1A02G121400	6.5	6.11	6.76	7.03	6.15	6.29	6.81	7.31	6.54	6.83	8.14	8.08	7.19	6.08	6.67
TraesCS1A02G121500	11.66	9.72	11.46	16.83	11.18	16.59	12.3	16.42	19.98	7.37	9.79	8.1	5.11	6.81	3.78
TraesCS1A02G121700	2.91	3.35	3.42	3.41	2.41	3.47	1.97	2.14	2.59	2.07	2.31	1.97	2.35	1.97	2.15
TraesCS1A02G121800	56.29	53.85	49.67	69.08	52.32	44.58	44.42	60.78	53.57	121.42	139.11	113.8	121.97	144.82	125.37
TraesCS1A02G122000	2.96	0.48	1.38	2.23	1.62	1.07	2.2	2.95	2.24	3.37	7.75	0.85	3.54	2.96	3.5
TraesCS1A02G122100	1.39	1.62	1.78	1.65	1.26	1.38	1.5	1.44	1.39	1.89	2.03	1.61	2.02	2.03	1.85
TraesCS1A02G122200	1.69	1.62	2.1	1.57	1.53	2	1.39	1.26	1.9	1.31	1.6	1.18	1.37	1.02	1.1
TraesCS1A02G122300	0.51	0.49	0.37	1.57	1.03	0.07	0.74	1.19	1.85	0	0.5	0.99	0.61	0.7	2.4
TraesCS1A02G122500	167.97	158.92	174.77	142.72	163.84	135.94	184.26	183.58	146.2	135.39	163.58	123.87	103.07	168.2	131.62
TraesCS1A02G122700	57.6	55.33	51.92	54.78	63.55	59.22	64.24	63.33	62.85	53.54	51.88	50.88	53.65	50.86	52.64
TraesCS1A02G122800	4.94	4.88	5.15	5.69	4.87	5.67	6.71	8.04	7.89	9.62	10.08	9.93	10.94	11.7	13.49
TraesCS1A02G122900	1.11	1.18	0.96	0.86	1.67	1.76	2.49	1.6	1.23	2.18	1.81	2.46	2.44	1.63	2.12
TraesCS1A02G123000	24.65	24.2	24.48	24.99	27.51	26.47	25.72	23.95	28.12	19.4	19.24	19.32	18.38	20.89	19.6
TraesCS1A02G123100	54.71	54.73	51.12	54.14	41.16	44.94	50.16	56.34	58.61	40.66	40.6	44.67	43.7	41.22	42.04
TraesCS1A02G123600	3.7	3.64	3.2	3.16	5.63	4.44	4.17	3.69	3.63	3.75	3.15	3.29	3.68	4.14	3.54
TraesCS1A02G123900	7.16	6.18	6.97	6.47	6.19	5.66	5.57	5.94	4.74	5.42	5.85	5.67	5.81	6.4	5.93
TraesCS1A02G124100	6.32	5.24	4.85	6.11	5.63	5.96	5.26	6.76	6.28	3.25	4.3	5.33	4.86	3.67	3.52
TraesCS1A02G124200	30.13	30.92	30.19	24.94	44.79	42.25	50.55	30.98	27.45	34.31	27.48	31.99	22.95	26.27	34.84
TraesCS1A02G124400	2.73	2.72	2.86	4.17	2.68	2.35	3.12	2.69	3.1	2.45	3.28	3.06	3.17	2.78	2.72
TraesCS1A02G124500	0.73	1.67	1.33	1.51	2.57	2.38	1.15	2.29	1.96	0.65	1.6	1.33	1.32	1.01	0.7
TraesCS1A02G124600	91.5	83.13	84.16	73.92	108.08	102.28	137.82	110.99	96.83	132.15	106.53	127.88	131.7	150.13	150.57
TraesCS1A02G124700	1.31	0.99	1.89	1.39	1.68	1.9	1.79	1.82	1.49	1.55	1.67	1.74	2.01	1.32	2.47
TraesCS1A02G125000	18.17	16.92	17.31	17.99	19.88	19.1	23.78	20.35	20.49	20.71	18.35	20.38	21.06	18.98	21.29
TraesCS1A02G125100	128.47	80.33	84.47	83.21	146.34	114.23	121.07	106.47	114.68	134.3	101.58	111.01	129.95	106.45	119.53
TraesCS1A02G125300	3.49	3.87	3.54	4.25	3.63	3.69	3.5	4.3	3.72	5.2	5.28	4.32	4.84	5.38	5.49
TraesCS1A02G125400	3.03	3.74	4.76	2.87	2.03	4.14	1.2	2.11	1.53	0.84	1.19	1.25	0.77	1.01	0.63
TraesCS1A02G125500	19.51	23.93	26.03	25.67	18.96	20.58	23.55	23.92	31.16	11.45	17.83	18.28	17.82	12.25	13.22
TraesCS1A02G125600	5.18	5.29	4.25	4.75	6.01	5.96	6.45	4.34	5.13	5.35	4.42	4.81	4.92	5.2	6.57
TraesCS1A02G125700	33.41	30.43	31.63	32.77	32.49	34.79	35.21	37.5	32.46	35.02	34.41	35.43	34.02	34.56	36.46
TraesCS1A02G126000	7.03	7.02	7	6.71	8.99	7.41	7.11	7.56	8.74	9.62	8.55	7.32	9.39	7.55	8.9
TraesCS1A02G126100	5.64	5.92	5.76	7.22	8.06	7.43	7.94	8.48	7.04	11.61	8.07	8.65	8.07	7.86	8.62
TraesCS1A02G126800	23.25	22.64	25.8	29.73	18.63	20.04	16.99	22.1	29.54	17.87	14.64	16.98	19.18	12.89	17.88
TraesCS1A02G126900	1.58	2.07	1.63	1.6	2.62	1.76	2.23	2.29	2.17	1.57	1.31	1.28	1.29	1.77	1.38
TraesCS1A02G127000	30.09	33.25	33.41	31.6	32.76	31.31	31.47	31.17	31.11	21.85	23.78	22.81	25.31	23.82	23.19
TraesCS1A02G127500	1.1	1.3	1	0.62	0.74	0.53	0.47	0.59	0.57	0.31	0.39	0.31	0.3	0.27	0.15
TraesCS1A02G127800	0.92	0.41	0	0.96	0.96	0.52	0.35	1.38	0.61	0.3	0.52	0.73	2.04	0.86	0.62
TraesCS1A02G127900	21.57	22.81	22.35	19.37	19.98	20.32	21.38	20.3	19.11	34.19	37.36	30.39	27.12	40.09	31.08
TraesCS1A02G128100	3.44	5.33	4.67	3.9	3.85	3.83	3.74	2.34	4.67	3.5	5.13	4.27	3.68	3.62	3.15
TraesCS1A02G128300	7.57	8.13	7.07	9.38	7.67	7.63	8.94	8.06	8.71	6.6	6.62	6.97	6.05	7.01	6.75
TraesCS1A02G128600	16.26	13.83	15.35	16.95	17.57	16.68	17.24	17.42	18.19	19.67	16.32	18.04	18.89	15.62	16.96
TraesCS1A02G128900	7.85	10.34	9.04	12.56	10.41	9.82	8.27	9.28	10.7	9.76	11.19	10.22	11.05	11.73	11.91
TraesCS1A02G129100	74.86	45.21	54.67	57.66	81.04	71.04	72.29	62.81	64.45	61.53	42.15	57.53	68.6	53.79	60.54
TraesCS1A02G129200	13.94	11.35	11.53	11.89	16.1	14.09	16	12.13	13.34	11.11	10.27	11.78	11.3	11.49	12.21
TraesCS1A02G129300	1.71	1.18	1.42	1.29	1.7	1.81	3.09	2	1.57	2.23	1.4	2.27	2.11	2.24	2.64
TraesCS1A02G129400	16.53	11.2	13.06	12.38	17.05	15.52	16.78	13.1	13.46	13.8	12.42	12.74	17.35	14.14	14.74
TraesCS1A02G129500	5.06	7.09	7.53	6.71	5.99	6.51	4.64	4.33	5.72	4.59	4.79	5.26	4.54	5.55	5.59
TraesCS1A02G129800	1.59	1.59	1.3	2.17	1.65	1.83	1.52	1.87	2.24	1.84	1.04	1.88	1.94	1.17	1.87
TraesCS1A02G130800	9.65	8.74	7.55	9.19	8.37	9.94	9.17	9.5	8.51	11.42	8.94	8.92	10.47	9.96	10.73
TraesCS1A02G131000	5.35	5.35	5.9	5.93	5.28	5.38	5.45	5.95	4.68	5.79	6.98	6.21	6.4	6.52	6.83
TraesCS1A02G131200	9.99	11.75	11.47	12.26	11.51	12.41	10.43	11.17	10.04	10.75	9.83	9.24	10.03	10.15	10.39
TraesCS1A02G131300	12.61	10.91	11.84	11.6	11.53	12.75	11.98	12.98	12.73	11.2	12.55	11.16	11.07	11.74	10.59
TraesCS1A02G131500	21.59	15.46	16.67	18.55	19.78	20.2	21.31	15.44	19.78	21.51	16.78	16.91	18.42	20.65	18.37
TraesCS1A02G131900	1.35	1.65	1.26	1.94	2.18	1.65	2.43	1.67	2.57	2.83	2.16	2.42	2.67	2.11	2.85
TraesCS1A02G132400	34.22	21.53	22.47	24.18	43.95	33.7	43.39	35.1	40.52	42.45	36.72	41.84	55.02	42.38	43.38
TraesCS1A02G132600	9.98	9.75	9.35	9.38	9.01	9.91	8.21	8.82	7.61	8.82	9.61	10.01	9.61	9.73	10.89
TraesCS1A02G133100	19.24	19	18.46	18.18	18.2	17.75	14.07	16.77	16.89	14.74	14.8	14.13	13.65	13.29	13.17
TraesCS1A02G133300	1.42	0.88	0.61	0.67	0.83	1.18	1.23	0.76	0.98	1.34	0.4	0.47	0.89	1.06	0.92
TraesCS1A02G133400	15.91	18.13	16.29	17.36	16.81	17.56	12.45	15.77	9.25	15.67	15.89	15.98	16.4	16.79	16.83
TraesCS1A02G133700	19.78	18.59	18.09	16.49	20.37	21.84	21.75	18.24	15.62	21.06	17.4	20.55	19.89	20.96	23.08
TraesCS1A02G133800	3.26	3.12	2.92	2.67	3.37	3.59	4.13	3.76	3.06	4.55	3.93	4.66	4.18	3.97	4.47
TraesCS1A02G133900	1.6	1.5	1.89	2.18	2.22	1.64	1.91	1.4	2.26	1.44	1.53	1.81	1.53	1.8	1.99
TraesCS1A02G134000	22.37	21.02	23.23	24.58	17.42	17.35	19.32	18.92	18.65	21.32	23.43	17.98	19.9	23.7	17.69
TraesCS1A02G134300	11.32	14.21	11.2	15.39	12.63	14.54	17.84	16.78	15.76	11.44	11	12.8	13.86	12.28	14.85
TraesCS1A02G134500	4.6	4.71	4.02	5.35	3.58	4.72	4.1	3.46	4.62	3.7	3.71	3.58	2.65	2.73	2.88
TraesCS1A02G134600	5.8	4.47	5.67	4.67	6.18	5.61	5.63	4.78	4.54	4.37	4.07	4.43	4.61	5.07	5.14
TraesCS1A02G134800	2.52	2.49	2.52	2.32	2.26	2.65	2.75	2.95	2.29	3.45	3.44	3.41	3.38	2.13	3.72
TraesCS1A02G135100	1.92	1.44	2.07	1.71	2.46	2.73	2.36	2.25	2.18	2.17	1.89	1.91	2.56	2.05	2.67
TraesCS1A02G135300	7.76	7.23	7.81	7.93	6.13	7.9	7	6.42	5.11	7.15	7.64	6.83	6.55	7.77	7.09
TraesCS1A02G135600	1.76	2.31	2.62	2.85	2.03	2.06	1.78	2.56	1.39	2.55	2.89	3.52	3.35	3	3.4
TraesCS1A02G135700	12.16	13.16	12.72	17.78	10.95	13.17	13.29	13.93	16.76	10.25	11.95	10	11.19	9.58	10.3
TraesCS1A02G135800	6.37	5.49	7.49	3.87	7.55	6.66	6.35	8.99	8.04	5.09	6.41	6.16	3.54	7.13	5.57
TraesCS1A02G136100	13.88	12.73	12.81	12.73	13.72	10.46	12.7	13.97	15.15	11.42	12.35	12.5	12.83	13.4	12.63
TraesCS1A02G136200	5.99	6.46	6.47	6.89	5.33	6.09	5.91	6.85	4.7	8.08	9.05	7.72	8.31	8.48	8.83
TraesCS1A02G136400	8.04	9.26	9.53	10.65	8.3	10.04	7.51	7.52	9.03	7.24	8.68	8	7.64	7.14	6.65
TraesCS1A02G136800	2.08	2.04	1.45	2.22	2.26	1.64	2.65	2.29	1.75	2.92	2.6	2.02	2.84	2.94	1.99
TraesCS1A02G136900	2.37	2.39	2.84	3.02	3.27	2.59	3.63	2.81	3.4	3.53	4.48	3.57	3.91	3.46	4.6
TraesCS1A02G137000	5.52	5.55	6.28	5.93	5.83	5.64	5.88	5.46	5.39	5.62	4.28	4.86	5.18	4.55	4.57
TraesCS1A02G137300	0.7	1.34	1.39	1.69	0.66	0.77	1.62	1.55	1.8	1.19	1.57	1.18	1.9	1.42	1.26
TraesCS1A02G137400	5.45	5.5	5.06	5.12	4.65	5.31	5.71	5.8	5.02	6	6.29	6.95	6.48	6.27	6.96
TraesCS1A02G137500	6.7	5.72	6.03	7.31	7.98	8.85	7.4	6.68	8	8.08	5.57	7.51	8.06	6.76	7.07
TraesCS1A02G137600	0.4	0.66	1.05	0.66	1.27	0.88	0.41	0.84	0.35	1.26	0.39	1.4	0.68	0.59	0.51
TraesCS1A02G137700	26.87	25.34	26.04	27.48	29.53	24.31	25.73	26.95	28.33	28.14	25.59	24.76	25.36	28.14	22.53
TraesCS1A02G137800	8.3	7.25	8.01	7.83	9.45	8.97	8.55	7.37	6.94	9.43	9.29	9.66	8.7	8.6	10.3
TraesCS1A02G137900	9.34	8.41	8.21	9.01	9.12	10	9.88	9.52	6.29	9.46	8.29	8	10.39	9.1	10.25
TraesCS1A02G138000	4.56	3.87	3.91	4.31	4.41	5.07	4.81	4.39	3.27	3.08	3.37	2.86	3.29	3.13	3.24
TraesCS1A02G138100	2.64	2.46	2.02	3.58	3.13	2.81	1.61	2.58	3.82	1.84	2.66	1.77	3.68	2.21	2.17
TraesCS1A02G138200	3.66	4.11	3.5	3.84	2.32	3.83	2.88	3.37	2.87	4.82	4.08	4.01	3.75	3.32	3.49
TraesCS1A02G138400	6.94	6.79	7.51	7.16	5.77	6.92	6.57	6.06	6.04	7.35	8.06	7.66	7.94	8.56	8.17
TraesCS1A02G138500	3.22	3.33	3.27	3.26	3.49	2.98	2.86	3.41	2.63	3.01	2.66	2.38	2.85	2.48	2.83
TraesCS1A02G138600	16.01	16.49	15.92	16.25	14.48	16.32	15.35	17.33	16.15	16.69	15.27	16.76	15.93	15.47	17.4
TraesCS1A02G138800	78.85	70.8	72.45	66.12	79.73	76.82	81.24	71.04	67.32	66.71	58.88	63.62	62.55	64.79	72.46
TraesCS1A02G139100	16.8	18.57	15.76	19.13	17	16.93	16.82	16.9	16.94	20.81	20.54	19.12	18.55	18.23	17.8
TraesCS1A02G139300	23.25	21.75	22.25	22.79	20.97	23.42	23.48	21.18	25.05	17.39	18.84	16.77	17.63	17.47	17.12
TraesCS1A02G139400	11.32	11.01	12.27	11.48	10.02	12.46	11.27	10.66	11.04	9.86	10.96	10	10.84	10.17	10.97
TraesCS1A02G139500	4.54	4.19	5.14	4.55	4.36	2.77	4.61	4.58	2.35	2.67	4.75	4.34	2.45	3.98	3.89
TraesCS1A02G139600	8.5	8.05	8.81	8.37	8.44	8.78	7.88	6.61	8.52	8.11	6.67	6.94	6.97	5.5	6.88
TraesCS1A02G139900	53.96	52.08	51.95	50.58	39.13	41.43	27.03	30.88	35.9	20.09	20.5	17.79	11.67	13.65	11.78
TraesCS1A02G140700	0.4	0.35	0.37	0.96	0.43	0.35	1	0.67	0.47	0.75	0.77	0.68	0.35	1.43	0.83
TraesCS1A02G141100	3.92	5.2	5.3	6.31	7.38	6.86	3.92	5.3	6.8	4.24	5.15	4.76	5.72	5.37	5.19
TraesCS1A02G141300	7.66	8.38	9.25	7.76	7.44	8.43	8.46	7.6	7.64	6.28	5.85	6.24	3.9	5.31	4.83
TraesCS1A02G141400	4.59	4.74	4.72	4.11	3.31	3.68	3.03	3.71	3.39	2.31	2.94	3.59	2.6	2.71	2.45
TraesCS1A02G141500	2.1	3.33	2.28	2.8	3.8	3.47	3.4	7.91	5.68	2.81	4.23	3.84	0.86	2.05	0.74
TraesCS1A02G141700	5.3	5.36	5.2	5.12	5.61	6.46	8.06	6.6	6.15	8.79	8.13	8.93	8.22	8.4	8.97
TraesCS1A02G141900	13.6	14.25	12.25	14.19	10.99	10.63	14.65	16.47	19.19	18.5	16.47	20.62	23.52	10.65	19.1
TraesCS1A02G142300	2.31	1.94	2.16	1.72	2.39	1.64	1.63	2.08	1.79	2.08	2.19	1.09	2.28	1.91	2.38
TraesCS1A02G142400	2.57	2.36	2.24	2.81	3.04	3.75	3.82	2.72	2.89	2.4	2.29	1.99	2.25	3.72	2.97
TraesCS1A02G142500	3.89	4.76	3.57	4.64	4.19	3.94	3.86	4.42	4.4	4.74	3.86	4.1	4.49	4.62	6.33
TraesCS1A02G142600	11.25	12.83	10.89	13.25	10.56	12.21	9.96	12.22	14.08	7.9	10.27	9.54	9.52	10.63	10
TraesCS1A02G142700	2.1	1.89	2.13	2.06	2.23	2.17	2.25	1.94	2.04	1.6	1.03	1.48	0.87	1.26	1.43
TraesCS1A02G142900	9.24	7.97	7.77	7.83	10.07	10.2	11.55	9.37	8.13	12.78	9.41	10.76	9.97	13.57	12.98
TraesCS1A02G143000	15.42	17	17.45	14.78	15.18	15.68	20.87	22.3	16.55	17.52	16.86	18.27	15.29	14.38	15.36
TraesCS1A02G143100	10.7	9.54	10.79	10.79	8.4	9.83	9.69	12.54	11.94	10.39	12.68	11.26	10.82	10.39	10.74
TraesCS1A02G143300	11.2	14.02	15.08	16.12	8.76	13.47	13.42	14.39	15.08	19.03	11.5	11.32	20.98	17.53	19.35
TraesCS1A02G143400	1.86	1.5	1.63	1.59	1.3	1.49	1.48	1.41	0.9	2.32	2.05	2.14	2.26	1.96	2.28
TraesCS1A02G143500	7.3	8.34	7.72	7.89	10	9.36	9.76	8.21	9.15	8.35	6.29	7.25	7.58	7.06	7.03
TraesCS1A02G143700	2.67	2.17	2.47	1.85	2.89	3.53	4.03	2.18	2.79	3.45	2.89	3.08	4.06	3.48	4.06
TraesCS1A02G143800	3.46	5.08	4.06	5.79	3.89	5.2	4.19	3.76	4.33	3.58	2.68	3.14	3.46	3.07	2.84
TraesCS1A02G143900	8.59	9.97	8.7	8.87	9.7	9.89	12.2	12.02	11.33	9.71	10.18	9.23	9.59	12	12.12
TraesCS1A02G144000	1.97	2.39	2.48	2.22	1.75	1.9	1.76	1.88	1.79	2.29	2.6	2.11	2.65	3.04	2.53
TraesCS1A02G144500	0.78	1.07	1.51	1.18	1.45	1.46	1.12	1.39	1.36	1.83	1.02	0.79	1.06	1.28	0.95
TraesCS1A02G144600	0.37	0.14	0.15	0.11	0.43	0.09	0.65	0.44	0.34	0.57	0.69	0.74	1.67	1.91	2.05
TraesCS1A02G145000	45.8	26.48	30.43	26.16	47.97	35.56	41.69	35.04	32.27	33.19	28.52	32.96	44.13	39.67	39.17
TraesCS1A02G145100	1.91	3.55	4.88	2.78	2	4.81	0.72	1.94	0.76	1.55	0.93	1.05	0.21	0.76	0.47
TraesCS1A02G145500	1.87	1.54	1.85	1.65	1.6	1.86	1.77	1.48	1.16	1.21	0.9	1.27	1.38	1.47	1.55
TraesCS1A02G145600	0	0.32	0	0.08	0.12	0.29	0.06	0.68	0.22	0.49	0.64	0.25	0.75	0.59	0.45
TraesCS1A02G145800	22.54	24.01	23.8	20.29	17.48	17.06	14.8	20.19	18.28	8.47	9.59	9.07	6.6	5.02	7.69
TraesCS1A02G145900	1.25	1.81	3.89	4.12	2.88	2.68	2.01	2.14	2.77	2.15	1.18	2.82	1.75	1.51	1.22
TraesCS1A02G146000	3.42	4.05	3.22	4.97	3.58	4.02	4.41	7.24	7.42	8.51	7.88	12.44	5.99	5.38	6.71
TraesCS1A02G146200	4.66	4.6	3.74	4.8	4.05	4.15	3.98	3.39	4.11	4.09	4.68	4.13	4.57	4.44	4.66
TraesCS1A02G146600	6.27	7.26	7.12	4.87	6.66	6.89	6.86	6.87	6.99	6.99	6.08	5.84	6.49	6.08	7.26
TraesCS1A02G146800	0.62	1	0.97	0.86	0.7	1.31	1.31	0.64	1.16	1.31	0.93	1.31	0.89	1.67	1.02
TraesCS1A02G146900	2.47	2.34	2.83	3.46	1.84	2.06	1.96	2.72	2.77	2.63	2.9	2.22	2.47	1.73	2.56
TraesCS1A02G147000	142.65	100.03	116.97	113.24	174.87	141.09	155.16	141.32	135.14	185.57	148.22	154.38	187.8	151.74	166.59
TraesCS1A02G147400	1.5	1.3	1.54	1.78	1.78	1.98	1.03	0.76	1.22	0.55	1.25	0.92	0.99	0.67	0.9
TraesCS1A02G147500	3.2	3.79	2.86	3.25	2.82	3.13	3.07	2.86	2.64	2.54	2.97	3.36	3.14	2.45	3.16
TraesCS1A02G147600	0.91	0.38	0.38	0.81	0.92	1.06	1.12	0.51	1.11	0.46	0.41	0.57	0.87	0.51	0.81
TraesCS1A02G147700	6.16	5.65	5.27	5.19	8.15	6.91	7.64	7.37	6.07	8.23	5.17	5.42	7.13	6.67	8.37
TraesCS1A02G148000	21.63	18.35	18.86	17.81	23.25	20.6	22.19	21.74	17.68	24.22	19.15	21.2	24.18	21.26	24.84
TraesCS1A02G148400	114.61	75.73	78.99	89.26	135.36	103.83	107.97	97.99	110.81	97.92	67.68	88.8	112.38	87.6	84.63
TraesCS1A02G149100	4.28	4.52	5.43	3.81	4.05	4.27	5.37	4.53	3.51	3.98	4.15	4.05	4.45	4.15	4.67
TraesCS1A02G149200	30.63	26.29	24.96	28.7	30.61	28.93	32.23	28.88	28.14	30.43	23.99	27.65	29.14	26.02	28.5
TraesCS1A02G149300	16.85	18.3	18.52	23.52	27.17	20.54	20.69	18.4	21.85	18.08	25.72	20.14	23.09	24.87	19.69
TraesCS1A02G149600	5.2	5.47	4.48	5.7	2.97	3.17	3.49	3.04	3.89	1.24	3.25	2.18	2.17	2.38	1.97
TraesCS1A02G149700	3.86	3.48	3.38	2.75	3.08	3.01	4.08	4.21	2.76	8.57	10.38	7.12	6.05	11.9	7.92
TraesCS1A02G149800	1.45	1.5	1.16	1.36	0.84	1.38	0.65	0.91	1.19	0.85	1.43	0.67	0.73	0.96	0.71
TraesCS1A02G150100	37.48	30.13	28.5	30.25	24.41	24.1	19.38	24	21.4	27.56	37.02	30.91	19.79	30.08	20.68
TraesCS1A02G150200	3.54	5.1	4.72	4.7	3.59	4.55	2.82	4.29	5.6	2.54	3.22	3.11	1.63	1.48	1.14
TraesCS1A02G150400	2.63	3.45	3.09	4.11	4.08	3.71	3.56	4.97	5.63	4.82	5.83	5.18	5.21	2.74	3.33
TraesCS1A02G150500	0.13	1.08	0.31	0.23	0.76	0.52	0.9	0.62	0.37	0.79	1.11	0.72	0.49	0.17	0.6
TraesCS1A02G150600	14.58	14.58	14.95	12.94	16.14	14.09	14.69	14.42	13.69	19.21	16.84	18.14	20.09	16.7	19.25
TraesCS1A02G151000	9.36	9.67	10.11	9.02	8.72	9.6	10.12	10.52	10.13	7.19	6.53	6.64	5.84	7.75	9.39
TraesCS1A02G151200	4.65	4.63	5.69	5.63	4.38	5	5.08	4.64	3.76	4.36	4.55	4.55	4.43	3.92	4.96
TraesCS1A02G151400	1.16	1.81	0.82	1.69	1.68	1.68	1.29	1.58	1.77	1.38	1.1	1.86	1.57	1.34	0.81
TraesCS1A02G151500	1.8	1.23	1.11	1.84	2.16	1.36	1.68	1.15	1.09	1.23	1.44	1.44	1.79	0.98	1.63
TraesCS1A02G152200	9.39	9.07	9.39	9.76	8.55	8.66	9.21	8.44	7.29	9.64	10.22	9.22	8.89	10.05	10.17
TraesCS1A02G152500	18.05	16.4	17.21	15.56	15.07	17.78	16.87	15.89	13.14	17.56	18.91	18.52	17.58	18.2	19.21
TraesCS1A02G152800	1.44	1.85	2.1	1.64	0.57	0.56	0.88	0.83	3.26	0	0.07	0	0	0	0
TraesCS1A02G152900	2.49	1.95	2.33	2.2	3.01	2.35	2.65	1.74	1.78	2.03	2.07	1.62	2.11	1.64	1.94
TraesCS1A02G153100	4.38	3.33	3.94	3.71	3.64	3.95	4.07	3.87	4.4	5.58	5.14	4.52	5.82	6.65	5.99
TraesCS1A02G153300	12.06	12.25	11.32	10.72	11.91	14.05	14.24	12.03	12.48	10.41	9.02	11.14	10.89	9.26	10.72
TraesCS1A02G153600	10.98	12.05	12.38	15.44	11.75	12.51	13.17	15.12	15.88	11.4	14.06	13.53	11.63	11.49	10.22
TraesCS1A02G153900	11.42	11.37	11.12	10.16	12.55	12.1	13.31	9.96	9.35	10.72	9.89	10.68	10.82	10.84	10.87
TraesCS1A02G154400	7.59	7.18	7.45	8.71	7.25	8.05	6.58	6.19	6.77	6.87	6.25	5.6	7.05	7.16	8.14
TraesCS1A02G154700	5.12	5.78	5.36	5.72	5.28	5.65	6.34	5.17	4.6	5.67	6	5.41	5.93	6.48	7.64
TraesCS1A02G154900	1.15	1.48	0.86	1.34	1.72	2.07	1.03	0.55	1.2	0.42	0.3	0.7	0.3	0.44	0.39
TraesCS1A02G155200	193.06	192.93	180.81	173.34	211.82	207.22	221.82	189.7	203.99	183.86	167.57	188.85	205.5	210.39	223.87
TraesCS1A02G155500	2.11	2.53	2.41	2.14	2.3	2.51	1.49	1.68	2.76	1.67	1.78	2.06	1.73	1.37	1.65
TraesCS1A02G155600	4.55	5.19	5.38	4.98	6.47	4.76	7.71	5.42	5.29	3.49	4.07	3.79	4.38	2.73	3.73
TraesCS1A02G156100	2.89	2.03	2.49	2.14	1.01	1.38	0.67	0.88	1.47	1.25	2.48	1.8	0.5	1.85	1
TraesCS1A02G156200	0.6	0.49	0.67	0.78	1.1	0.48	0.73	0.45	0.58	1.23	1.28	0.41	1.25	0.81	0.93
TraesCS1A02G156300	3.09	2.82	2.75	4.34	3.61	3.47	3.55	2.3	3.14	2.5	2.96	3.17	2.8	3.26	3.37
TraesCS1A02G156400	14.16	14.09	14.59	14.07	13.07	13.6	10.73	13.31	13.84	11.59	11.51	10.34	13.3	11.86	11.71
TraesCS1A02G156500	3.78	3.56	3.83	3.48	4.22	3.24	4.09	3.04	2.97	4.93	4.68	5.43	5.4	5.69	4.92
TraesCS1A02G156600	5.16	4.35	4.83	4.72	5.75	4.88	5.48	5.21	4.19	4.32	4.29	4.12	4.55	4.76	5.22
TraesCS1A02G157600	4.3	4.07	3.86	4.01	4.35	4.46	3.17	3.17	2.59	3.07	3.31	3.21	2.9	3.66	2.83
TraesCS1A02G157700	4.06	5.57	6.43	5.72	5.74	5.4	5.75	4.85	5.39	7.01	8.85	5.14	4.49	7.01	6.6
TraesCS1A02G157900	10.62	13.32	10.18	11.98	10.4	9.54	11.63	15.14	14.44	12.47	13.29	14.01	14.98	16.11	15.71
TraesCS1A02G158200	2.42	4.21	2.58	3.2	2.79	3.61	4.1	2.5	3.33	2.03	1.18	2.09	1.53	1.6	1.57
TraesCS1A02G158300	39.11	36.73	37.65	30.02	38.38	33.26	37.69	39.04	36.21	35.35	29.08	30.98	30.58	32.33	33.39
TraesCS1A02G158400	2.86	4.39	3.23	3.99	3.71	3.44	4.59	4.61	4.68	5.29	4.64	4.56	5.54	4.81	6.01
TraesCS1A02G158500	8.2	6.44	6.22	6.37	8.55	8.05	7.2	5.05	5.52	4.8	4.15	5.64	6.62	5.35	5.81
TraesCS1A02G158600	13.93	14.35	14.79	17.57	13.65	13.34	11.05	13.3	14.29	13.43	16.87	16.53	14.92	14.47	15.24
TraesCS1A02G158700	36.54	29.15	30.1	25.64	35.36	35.17	36.31	30.29	22.6	29.94	26.15	28.76	28.3	32.57	33.7
TraesCS1A02G159100	252.9	179.16	185.92	197.11	322.01	243.03	265.79	241.48	256.94	303.44	228.93	258.03	330.19	252.61	278.81
TraesCS1A02G159200	3.92	4.69	3.74	3.63	2.08	3.07	1.39	2.88	2.55	3.16	4.81	3.73	2.78	5.28	3.15
TraesCS1A02G159300	33.76	25.95	25.55	31.95	38.53	33.04	34.06	32.75	36.28	36.72	37.41	37.15	33.3	33.23	35.65
TraesCS1A02G159400	2.26	2.11	2.04	1.97	1.45	1.43	1.37	1.37	1.94	1.45	1.13	1.38	1.12	0.88	0.91
TraesCS1A02G159500	1.31	0.72	1.06	1.24	1.22	0.88	0.73	0.4	1.27	0.35	0.42	0.42	0.41	0.56	0.63
TraesCS1A02G159600	0.49	0.88	0.66	1.02	0.95	0.59	1.41	2.12	1.9	3.13	3.89	3.41	5.97	4.91	5.3
TraesCS1A02G159700	20.57	18.6	20.39	20.72	25.38	26.39	26.87	25.74	26.06	21.52	24.43	19.02	19.43	18.43	20.39
TraesCS1A02G159800	0	0.23	0.64	0.27	0.5	0.76	0.24	0.47	0.61	0.58	0	0.8	0	0.54	0
TraesCS1A02G160200	0.14	0.83	0.59	1.41	0.74	0.69	0.76	1.16	0.99	2.19	1.56	2.04	1.51	1.55	1.45
TraesCS1A02G160400	5.19	3.95	5.11	4.85	6.45	5.35	6.16	5.31	5.81	4.59	4.53	5.2	6.69	4.3	5.23
TraesCS1A02G160500	2.21	1.97	2.03	2.61	2.57	2.38	2.24	2.39	2.01	3.44	2.49	2.17	2.97	2.36	2.94
TraesCS1A02G160700	4.75	4.99	5.45	5.45	4.55	5.13	4.37	5.1	4.11	4.12	4.46	3.89	4.32	4.55	4.53
TraesCS1A02G161300	8.61	12	10.34	12.38	10.42	10	9.51	12.49	10.96	11.98	11	12.34	12.81	11.5	12.82
TraesCS1A02G161400	6.85	6.2	8.73	7.53	7.35	7.32	3.46	4.75	5.49	4.32	5.08	4.46	2.76	3.11	2.56
TraesCS1A02G161900	32	38.16	38.59	30.68	22.98	26.62	25.05	23.91	31.74	15.2	20.61	16.94	15.45	14.16	14.63
TraesCS1A02G162300	2.25	4.2	3.45	4.4	3.11	3.99	3.7	3.73	3.6	4.18	4.53	4.76	5.34	4.03	4.61
TraesCS1A02G162400	5.78	5.08	5.41	5.32	5.96	6.04	6.05	5.81	6.95	5.36	3.95	4.24	5.54	4.27	5.13
TraesCS1A02G162800	4.99	5.41	5.02	5.8	3.43	5.25	4.93	4.66	4.55	6.39	5.32	6.69	6.08	6.51	4.73
TraesCS1A02G163000	0.82	1.93	1.26	1.93	1.42	2.05	3.8	6.1	4.86	3.26	3.55	5.64	3.71	2.44	3.71
TraesCS1A02G163200	12.82	11.39	12.56	10.97	13.97	13.5	13.44	13.96	14.56	13.68	11.45	12.36	13.34	10.46	12.81
TraesCS1A02G163400	4.17	2.91	3.44	3.89	3.76	3.89	4.32	4.01	3.26	5.71	4.55	4.72	5.23	4.58	5.51
TraesCS1A02G163700	1.73	2.26	1.57	2.42	1.06	1.78	1.25	1.43	1.69	1.38	1.3	0.89	1.29	0.83	0.86
TraesCS1A02G163800	3.41	2.53	2.49	2.09	0.64	2.21	0.76	0.48	0.38	0.3	0.17	0	0	0	0
TraesCS1A02G163900	5.65	3.51	4.59	4.83	6.2	4.87	4.87	4.87	4.73	6.03	4.77	5.23	5.91	4.92	5.26
TraesCS1A02G164000	11.11	12.53	13.34	11.93	11.26	10.98	9.96	11.4	12.04	10.69	11.37	11.09	10.58	11.26	11.67
TraesCS1A02G164200	8.92	8.96	8.89	9.63	9	9.72	10.14	9.95	7.7	9.92	9.66	10.56	12.11	10.07	11.18
TraesCS1A02G164400	4.81	4.75	4.92	4.42	5.85	5.09	4.81	5.31	5.55	4.97	3.78	4.22	5.53	3.67	4.75
TraesCS1A02G164600	13.49	16.46	15.22	13.8	13.51	12.24	16.64	27.21	24.3	21.68	22.29	27.66	15.12	13.85	12.44
TraesCS1A02G164800	27.85	24.89	23.9	30.8	35.12	37.08	39.78	38.81	46.74	40.34	44.18	44.22	57.16	62.84	58.98
TraesCS1A02G164900	21.01	18.87	23.6	18.69	13.2	13.71	10.87	19.31	20.58	15.41	17.99	18.38	17.95	17.25	15.66
TraesCS1A02G165300	5.85	6.5	6.61	6.64	6.94	6.38	6.55	7.8	6.69	10.07	11.59	11.33	9.01	10.45	9.27
TraesCS1A02G165800	6.42	5.71	6.59	6.45	6.61	6.17	6.45	5.52	5.35	7.13	6.86	6.46	8.29	7.23	8.23
TraesCS1A02G165900	0.52	1.51	1.65	1.94	0.38	0.34	0.33	0.87	0.92	0.19	0.12	0.46	0.9	0.26	0.22
TraesCS1A02G166000	5.64	4.95	4.2	3.65	3.92	3.24	3.32	3.26	3.12	2.88	2.65	1.73	2.39	2.13	2.14
TraesCS1A02G166100	133.37	140.23	163.06	91.98	80.32	87.88	73.55	115.55	135.49	38.49	53.43	42.63	15.68	15.35	9.62
TraesCS1A02G166200	16.31	22.96	24.2	12.91	13.27	13.32	12.7	23.18	23.62	8.46	13.23	10.89	2.09	1.3	1
TraesCS1A02G166600	41.08	45.99	47.82	33.03	21.13	24.62	32.54	48.09	66.42	20.45	21.85	24.91	7.67	3.83	4.29
TraesCS1A02G166900	4.47	4.24	4.53	4	4.25	4.48	4.76	4.27	3.25	4.83	4.41	4.98	4.81	5.63	5.73
TraesCS1A02G167100	43.09	36.04	37.38	39.95	37.24	36.02	40.11	36.05	37.59	55.13	60.91	48.99	48.69	66.34	43.44
TraesCS1A02G167200	23.91	21.97	20.99	19.76	25.84	21.67	27.07	24.33	26.8	24.59	21.25	22.06	27.81	23.46	21.8
TraesCS1A02G167300	2.75	2.09	2.71	2.77	1.63	2.27	2.02	2.68	2.24	2.81	2.13	2.56	3.65	2.13	2.59
TraesCS1A02G167400	2.99	1.8	2.56	2.16	2.84	3.02	3.44	2.62	2.52	2.5	1.93	2.88	4.2	2.17	3.36
TraesCS1A02G167600	8.67	9.65	8.16	8.48	10.31	8.7	7.32	10.34	10.72	7.67	8.27	7.61	7.52	7.09	7.35
TraesCS1A02G167700	2.83	2.25	3.05	6.69	6.89	3.7	3.55	4.75	5.11	4.25	4.83	7.51	10.41	9.01	8.3
TraesCS1A02G168100	2.45	3.33	3.09	3.27	3.65	3.93	3.39	2.84	3.49	5.52	4.43	5.36	3.31	3.78	4.6
TraesCS1A02G168600	28.03	25.01	27.16	23.23	24.01	21.62	21.69	18.5	15.34	10.91	13.98	11.77	12.21	11.08	11.56
TraesCS1A02G168900	14.98	13.84	15.69	13.57	13.14	13.79	13.26	11.72	14.42	11.05	11.66	12.04	9.52	11.45	11.14
TraesCS1A02G169000	11.43	10.86	12.53	11.83	9.44	10.71	9.82	10.6	9.15	11.3	13.58	13.08	11.15	12.63	11.97
TraesCS1A02G169100	15.3	12.28	12.69	14.75	16.43	17.58	14.79	16.69	15.7	15.88	13.08	15.04	15.11	13.27	14.36
TraesCS1A02G169200	1.21	1.95	1.41	1.48	1.6	2.81	2.13	2.19	1.68	1.85	1.4	1.66	0.94	1.71	1.97
TraesCS1A02G169300	1.91	3.18	2.63	3.28	2.4	2.47	2.67	3.24	3.85	2.95	3.13	2.78	2.44	2.33	2.67
TraesCS1A02G169500	0.4	0.41	0.83	0.55	0.48	0.42	1.31	1.09	1.32	2.58	1.14	2.21	2.05	1.69	1.72
TraesCS1A02G169600	2.97	2.75	2.94	2.76	2.39	2.76	3.14	3.67	3.05	2.87	1.91	2.85	2.16	2.42	1.82
TraesCS1A02G170000	15.36	13.93	13.01	14.5	11.29	11.18	12.64	15.98	12.48	21.48	22.47	19.9	20.82	26.83	21.98
TraesCS1A02G170100	6.21	3.28	4.19	4.65	7.62	6.28	5.85	4.32	6.34	5.81	5.59	5.8	7.33	6.11	7.84
TraesCS1A02G170200	0.81	1.5	1.45	1.85	1.32	1.05	1.11	0.7	1.38	1.46	0.83	0.73	1.02	1.19	1.12
TraesCS1A02G170300	3.96	3.49	2.88	2.92	3.12	3.62	4.16	3.12	3.24	3.72	2.49	3.11	3.5	3.82	3
TraesCS1A02G170400	9.64	10.15	9.39	10.71	7.46	8.81	7.7	8.5	7.52	8.88	10.75	9.99	9.47	9.59	9.46
TraesCS1A02G170500	5.53	5.75	5.95	6.21	6.25	6.36	4.53	6.32	5.09	6.6	6.43	6.54	6.49	5.65	6.04
TraesCS1A02G170600	5.25	5.38	6.5	7.73	5.84	5.41	4.85	5.05	6.11	2.84	4.35	4.79	4.17	4.1	3.19
TraesCS1A02G170800	1.09	1.14	1.37	1.21	0.78	1.14	1.15	1	0.62	1.07	0.8	0.83	0.72	0.71	1.28
TraesCS1A02G170900	3.54	5.79	5.26	4.79	5.49	4.42	4.83	5.44	6.43	4.58	3.93	4.63	6.29	5.41	4.97
TraesCS1A02G171000	0.36	0.77	0.79	0.75	0.18	0.28	0.84	0.28	0.33	0.66	2.04	0.51	1.04	0.17	0.56
TraesCS1A02G171100	3.71	3.51	3.33	3.9	3.5	3.84	3.51	3.51	3.9	5.05	4.7	4.99	4.18	4.19	4.94
TraesCS1A02G171200	1.7	1.81	1.75	1.02	1.41	1.46	1.97	2.05	1.25	2.83	1.59	2.04	1.84	2.19	2.2
TraesCS1A02G171300	5.01	7.04	5.92	8.48	5.07	5.92	4.68	4.72	6.99	3.82	3.15	4.08	3.26	2.5	2.37
TraesCS1A02G171400	5.09	5.43	6.97	9.13	8.5	9.03	6.42	7.16	8.6	7.29	6.21	6.92	9.13	7.7	7.71
TraesCS1A02G171600	1.19	4.17	2.67	3.39	2.4	2.07	3.24	2.96	2.52	1.8	2.54	2.64	3.16	1.76	1.89
TraesCS1A02G171700	3.04	3.01	3.27	2.53	3.1	3.51	2.84	4.03	2.38	4.22	3.88	3.54	4.34	4.25	4.27
TraesCS1A02G172100	3.71	2.71	2.56	3.67	3.95	3.6	3.34	3.07	2.63	3.35	2.65	2.57	3.76	3.05	3.02
TraesCS1A02G172800	0.33	0.55	0.18	0.3	0.33	1.37	0.94	0.49	0.88	0.37	0.78	0.66	0.77	0.75	0.55
TraesCS1A02G173000	16.17	14.4	17.2	11.53	12.66	9.69	15.35	14.5	14.61	11.49	14.33	11.53	8.84	12.89	9.79
TraesCS1A02G173100	11.68	12.03	13.07	14.4	12.1	12.25	13.62	12	12.79	11.46	11.05	10.77	11.68	10.76	10.44
TraesCS1A02G173200	15.61	17.76	16.74	17.01	12.43	14.2	14.25	16.48	15.14	10.87	13.2	12.03	8.37	7.81	8.47
TraesCS1A02G173400	101.96	114.98	107.85	122.85	99.26	103.69	93.49	103.44	120.77	87.58	91.71	86.61	85.01	80.06	80.96
TraesCS1A02G173500	2.57	3.26	2.82	2.75	3.03	2.56	3.07	3.37	3.1	3.98	4.1	3.41	3.02	4.12	2.69
TraesCS1A02G173800	2.39	3.41	2.63	3.6	2.37	2.84	3.11	3.39	5.01	3.58	4.34	4.43	5.06	4.6	3.74
TraesCS1A02G174000	16.54	16.23	15.48	14.73	15.59	15.8	13.55	13.09	10.83	9.39	9.45	8.21	6.61	9.32	7.46
TraesCS1A02G174500	4.23	4.9	4.33	5.84	4.28	5.86	3.78	5.68	6.73	3.55	3.63	3.06	3.84	4.19	4.82
TraesCS1A02G174600	11.18	9.59	8.88	10.35	12.3	11.63	10.15	10.34	8.69	10.62	8.94	11.38	11.18	10.72	10.43
TraesCS1A02G174700	17.57	16.86	18.24	21.39	12.96	13.91	9.79	11.34	13.04	14.23	17.6	17.15	19.23	16.06	14.97
TraesCS1A02G174800	1.89	3.06	2.14	1.82	0.73	2.01	1.7	0.89	1.26	0.55	0.7	1.41	0.41	0.55	0.42
TraesCS1A02G174900	0.35	0.31	0.58	0.78	0.19	1.38	0.46	0.62	1.33	0.48	1	0.84	0.84	0.79	1.12
TraesCS1A02G175000	6.47	6.33	6.17	7.21	8.06	7.74	8.16	7	6.66	9.18	10.08	9.17	8.53	12.15	9.7
TraesCS1A02G175200	4.29	3.14	4.27	1.34	3.25	2.19	0.7	1.76	3.8	0.42	0.84	0.71	0.34	0.07	0.29
TraesCS1A02G175500	9	10.08	7.69	4.97	4.38	4.93	2.17	2.67	3.5	1.9	1.63	1.06	1.4	1.51	1.24
TraesCS1A02G175700	3.24	3.56	3.55	3.64	3.01	3.2	3.43	3.9	3.23	3.53	3.71	3.23	3.71	3.82	4.33
TraesCS1A02G175800	3.08	4.27	4.49	5.69	5.3	4.82	3.85	4.85	4.19	4.65	4.22	4.38	4.14	3.5	4.15
TraesCS1A02G175900	6.25	5.34	5.85	7.03	6.28	6.26	6.07	5.61	4.8	4.93	4.62	4.93	5.52	6.01	6.37
TraesCS1A02G176000	3.86	3.14	2.51	2.83	5.53	4.38	5.7	3.16	3.23	6.17	4.02	5.2	5.23	6.22	5.9
TraesCS1A02G176200	2.35	3.51	3.47	3.98	3.66	2.92	2.97	3.12	3.56	2.73	3.47	2.96	3.32	3.61	3.97
TraesCS1A02G176500	10.17	11.25	10.37	12.84	9.8	10.81	11.31	10.76	11.08	13.97	12.49	12.81	12.4	11.07	13.04
TraesCS1A02G176700	5.89	6.15	5.6	5.98	6.28	6.68	6.78	6.22	5.92	7.18	7.25	7.59	7.55	7.59	6.83
TraesCS1A02G176800	9.75	8.93	7.57	7.77	11.09	8.33	13.31	9.84	9.41	18.52	15.7	14.14	10.9	17.96	12.82
TraesCS1A02G176900	0.92	1.6	1.73	2.06	1.11	1.34	1.84	1.83	1.17	1.13	1.19	0.9	1.51	1.17	1.47
TraesCS1A02G177000	9.46	8.27	8.39	6.62	6.72	6.26	6.17	7.24	5.29	6.42	8.51	6.76	5.24	8.51	5.8
TraesCS1A02G177100	2.85	2.04	2.82	2.7	2.72	2.52	2.34	2.64	3.67	2.26	2.68	1.71	1.71	2.52	1.79
TraesCS1A02G177300	19.05	20.28	20.12	22.91	19.55	19.84	13.5	18.9	17.3	17.85	21.5	17.84	11.01	15.38	11.27
TraesCS1A02G177400	6.26	5.88	5.12	5.66	5.8	6	5.32	4.63	4.95	4.65	4.49	3.76	4.2	3.2	3.8
TraesCS1A02G177500	14.93	16.45	16.55	15.68	15.87	15.93	18.17	14.85	16.43	7.46	5.14	5.2	3.53	4.59	4.97
TraesCS1A02G177600	8.37	8.07	7.76	8.01	8.49	9.97	8.93	8.33	7.9	9.75	9.4	8.6	8.24	10.11	11.41
TraesCS1A02G177700	11.74	10.95	11.13	10.07	14.12	12.9	15.9	14.13	12.75	15.76	14.63	14.56	14.65	16.65	15.72
TraesCS1A02G177800	5.6	5.46	7.41	8.8	7.98	8.91	6.36	6.79	9.85	8.02	8.71	8.39	7.4	6.72	7.5
TraesCS1A02G178100	1.53	1.48	1.57	1.77	1.04	1.47	1.06	1.37	0.97	0.95	1.24	0.87	1.19	1.17	1.43
TraesCS1A02G178200	7.36	7.82	6.16	6.37	5.52	6.13	3.93	5.48	5.16	4.89	6.33	4.8	5.21	5.29	5.35
TraesCS1A02G178300	4.11	3.84	4.23	3.69	3.46	4.07	3.79	3.48	4.2	4.17	4.35	4.61	5.08	4.42	5.4
TraesCS1A02G178400	1.6	1.33	2.18	1.17	1.6	1.79	2.7	2.26	1.1	2.97	1.55	1.85	1.29	2.39	1.8
TraesCS1A02G178700	41.84	40.8	43.45	50.15	49.41	45.19	34.54	35.71	46.83	23.54	26.59	23.04	27.44	31.26	23.73
TraesCS1A02G179000	53.53	55.49	51.44	58.89	56.56	57.94	67.11	55.15	58.03	74.66	60.23	60.04	63.49	68.93	65
TraesCS1A02G179400	13.48	11.45	16.02	16.08	14.82	13.66	10.46	14.74	14.39	10.85	12.98	11.95	13.53	11.34	8.86
TraesCS1A02G179500	0.65	0.53	0.57	0.55	0.5	0.58	1.18	0.81	0.68	1.01	1.26	0.93	0.94	1.33	1.03
TraesCS1A02G179600	24.3	28.79	28.09	32.69	28.03	27.95	35.4	41.27	36.23	38.01	41.75	36.09	35.56	40.23	42.98
TraesCS1A02G180000	2.15	1.42	1.55	1.5	2.01	1.79	0.9	1.86	1.7	1.62	1.79	2.54	3.1	1.18	1.19
TraesCS1A02G180100	13.87	12.19	12.77	13.51	15.45	14.19	14.02	16.02	14.79	16.83	13.67	15.33	14.12	14.22	15.59
TraesCS1A02G180300	7.36	8.74	9.18	9.39	8.74	9.95	7.94	8.88	9.35	8.42	7.81	7.04	9.43	5.97	7.93
TraesCS1A02G180400	1.01	1.36	1.23	0.87	1.51	1.61	1.15	1.39	1.22	0.83	0.88	1.07	0.73	0.84	0.82
TraesCS1A02G180500	7.41	8.96	8.88	9.31	6.91	8.7	7.33	7.23	7.42	6.53	8.13	6.47	6.41	6.29	5.92
TraesCS1A02G180700	0	0.3	0	0	0.3	0	0.47	0.3	1.17	0.54	0	0.56	0.07	0.26	0.62
TraesCS1A02G181100	30.04	26.03	33.27	34.11	33.55	31.98	19.22	27.39	34.45	20.82	23.46	20.29	20.84	19.82	15.62
TraesCS1A02G181400	5.87	5.72	5.95	6.8	6.24	6.11	6.81	6.94	5.85	7	7.72	7.5	7.2	7.17	7.2
TraesCS1A02G181500	35.27	42.31	36.97	37.05	34.18	34.11	29.85	31.73	34.57	30.93	31.51	30.28	33.03	29.18	29.7
TraesCS1A02G181600	1.89	2.21	1.62	1.51	1.31	2.11	1.16	1.13	1.8	1.26	0.77	1.41	0.18	0.85	0.51
TraesCS1A02G181900	4.41	5.34	4.03	5	4.43	5.44	5.38	5.39	4.49	7.26	6.97	6.97	7.96	8.22	8.18
TraesCS1A02G182100	11.24	12.07	12.78	10.68	9.62	10.72	9.24	11.89	12.45	7.84	10.61	10.18	8.6	7.26	7.34
TraesCS1A02G182300	17.13	15.82	15.17	18.32	13.49	13.37	11.66	15.67	14.07	19.62	23.86	18.88	17.78	24	17.53
TraesCS1A02G182400	13.75	11.18	10.17	11.42	15.58	13.45	16.19	11.28	10.27	11.1	10.81	12.24	10.27	14.71	12.53
TraesCS1A02G182500	8.27	6.75	7.47	5.62	10.82	6.71	8.91	7.87	8.47	6.79	4.98	7.13	7.55	5.97	6.09
TraesCS1A02G182600	6.38	6.56	6.6	5.85	6.03	6.2	6.32	8.19	6.95	9.62	8.6	9.34	9	10.69	9.02
TraesCS1A02G182700	6.82	7.34	7.13	7.1	6.74	8.14	6.75	7.08	7.83	5.15	5.55	5.81	5.4	5.52	5.93
TraesCS1A02G182900	4.42	2.49	3.58	3.6	4.39	3.15	4.37	4.53	3.39	5.56	4.73	4.51	6.01	4.24	4.76
TraesCS1A02G183000	4.63	6	6.57	6.4	4.27	6.02	6.29	6.65	4.94	7.3	7.73	7.71	8.35	7.59	7.26
TraesCS1A02G183800	13	13.23	13.28	11.42	10.46	10.62	11.34	10.55	9.08	10.09	11.47	10.77	9.8	11.29	10.97
TraesCS1A02G184100	3.43	3.8	3.63	4.25	4.02	4.17	5.24	5.12	4.38	4.69	4.9	5.63	5.62	5.47	6.91
TraesCS1A02G184300	9.77	12.9	12.3	15.14	15.67	10.12	15.23	13.13	15.33	14.43	14.28	14.77	12.88	13.11	16.07
TraesCS1A02G184500	6.48	6.71	7.37	7.04	6.93	7.41	7.64	8.62	8.71	6.81	6.78	7.15	6.86	6.59	6.6
TraesCS1A02G184600	8.26	7.91	8.63	7.78	8.78	7.78	10.3	9.28	7.62	7.76	9.51	8.97	8.73	9.18	8.74
TraesCS1A02G184800	2.33	0.78	0.83	1.3	2.19	2.4	2.23	2.48	1.79	1.77	1.33	2.05	2.54	2.07	1.96
TraesCS1A02G184900	4.27	4.5	3.92	3.79	3.8	3.12	3.95	5.41	4.12	3.34	3.9	2.67	3.31	3.1	3.38
TraesCS1A02G185300	2.24	2.04	2.36	2.44	2.97	2.82	2.93	3.24	2.79	3.55	2.85	3.05	2.91	3.21	3.73
TraesCS1A02G185700	1.32	2.25	1.43	1.68	0.93	1.14	1.04	1.21	1.34	3.8	1.63	2.47	3.81	2.12	2.69
TraesCS1A02G185800	0.75	0.38	1	1.03	0.86	1.11	0.51	0.82	0.84	0.88	0.52	0.56	0.53	0.49	0.27
TraesCS1A02G186100	102.34	99.01	112.63	82	74.21	77.67	44.89	50.84	49.6	26.9	30.17	32.3	6.9	9.38	4.67
TraesCS1A02G186200	3.57	4.84	3.7	4.35	6.07	5.94	6.31	5.98	3.64	6.32	6.59	4.95	3.77	4.88	5.3
TraesCS1A02G186300	6.69	7.01	8.2	7.8	5.74	5.85	4.81	4.33	4.22	2.79	2.71	3.19	0.57	1.19	1.09
TraesCS1A02G186400	26.35	23.42	29.14	20.9	27.36	20.43	25.33	15.55	12.9	4.85	6.72	7.22	0.91	1.91	1.15
TraesCS1A02G186500	61.61	76.47	77.45	71.97	74.93	64.9	56.26	55.81	45.01	28.55	27.39	29.88	10.55	10.66	7.81
TraesCS1A02G186600	124.18	74.02	130.9	111.51	119.33	108.85	45.21	61.86	39.73	20.53	35.5	37.79	3.62	8.32	4.4
TraesCS1A02G186700	146.7	140.72	155.89	162.45	132.01	132.99	128.31	178.89	181.43	114.93	130.25	139.13	104.41	96.89	86.6
TraesCS1A02G186800	4.33	7.75	5.05	4.88	3.6	4.74	4.04	5.04	6.4	2.37	3.76	2.21	2.5	2.22	1.72
TraesCS1A02G187000	7.78	21.84	14.96	14.81	4.95	6.5	4.86	3.69	3.33	1.81	1.58	2.64	0.63	0.46	0.42
TraesCS1A02G187300	3.38	4.37	3.77	3.85	4.04	5.02	2.17	2.53	3.81	1.7	1.26	1.29	1.63	0.51	1.41
TraesCS1A02G187400	6.86	6.28	6.93	6.75	6.32	6.66	6.42	6.77	4.96	6.14	6.5	7.19	6.14	7.23	6.85
TraesCS1A02G187600	8.33	9.77	8.04	7.94	7.58	6.91	5.96	5.68	7.36	3.97	4.92	3.73	4.32	3.54	2.83
TraesCS1A02G187700	25.61	34.1	34.84	36.09	22.6	20.42	14.08	17.34	21.7	12.43	13.48	17.74	14.95	10.91	9.87
TraesCS1A02G187800	2.11	1.63	1.54	1.31	2.23	2.24	2.45	2.37	2.66	4.19	3.62	2.77	3.47	4.7	4.35
TraesCS1A02G188000	6.72	8.38	8.76	11.66	9.64	9.25	9.55	11.33	14.84	14.84	17.46	18.04	15.7	13.06	13.93
TraesCS1A02G188200	12.68	15.26	14.82	15.12	11.43	12.4	8.27	10.08	12.97	5.28	6.11	6.04	3.13	3.37	3.73
TraesCS1A02G188400	6.92	6.14	7.6	8.43	10.21	9.62	6.71	6.13	7.34	6.73	5.79	6.19	7.69	6.67	8.49
TraesCS1A02G188500	4.28	4.4	3.81	4.76	5	4.55	5.1	5.21	5.13	6.28	6.68	5.5	6.88	6.9	6.48
TraesCS1A02G188700	9.33	10.06	9.62	9.32	7.58	9.49	10.79	10.93	12.22	18.17	18.58	14.74	18.84	20	18.58
TraesCS1A02G188800	4.32	4.84	5.17	4.69	5.76	5.31	4.85	4.98	4.18	4.22	4.87	4.28	5.55	3.75	5.26
TraesCS1A02G188900	9.68	9.49	10.7	9.85	9.04	7.86	10.66	11.03	8.6	21.53	17.71	16.78	16.99	18.84	18.23
TraesCS1A02G189000	4.31	3	3.91	3.3	4.2	4.23	4.12	4.57	4.22	6.18	5.93	5.2	4.69	4.22	5.54
TraesCS1A02G189100	5.5	6.88	7.55	7.58	6.45	7.3	7.2	5.74	6.46	5.26	5.48	5.91	6.57	5.03	6.36
TraesCS1A02G189200	5.68	6.09	7.58	8.41	6.55	8.51	4.99	5.34	6.84	3.5	3.7	3.05	3.81	3.04	2.77
TraesCS1A02G189300	14.6	13.5	13.68	16.71	11.91	10.61	10.04	11.57	9.22	10.21	14.31	11.58	12.15	16.21	10.64
TraesCS1A02G189600	6.52	3.78	4.93	4.89	7.15	6.25	6.71	5.21	5.2	7.11	6	6.34	6.58	6.07	6.3
TraesCS1A02G190100	3.95	4.12	3.59	5.51	3.8	3.46	2.43	2.36	3.3	1.27	1.62	1.09	0.97	1.25	1.2
TraesCS1A02G190200	3.18	2.32	2.26	2.09	3.38	3.06	3.76	2.37	2.5	2.96	2.54	3.05	2.9	2.89	3.11
TraesCS1A02G190400	14.87	9.07	11.35	13.06	17.55	19.65	17.5	14.18	21.11	18.35	15.58	17.14	25.17	16.24	18.16
TraesCS1A02G190500	7.65	8.28	6.52	8.55	7.32	7.52	7.43	8.46	6.84	10.75	9.35	11.19	10.56	9.73	9.79
TraesCS1A02G190700	3.22	3.73	3.39	4.16	2.77	3.28	2.56	3.25	2.37	3.14	3.57	3.66	2.86	3.22	3.69
TraesCS1A02G190800	10.33	12.96	11.27	11.91	9.55	11.36	9.47	8.98	8.17	10.63	10.42	9.44	9.48	8.28	8.51
TraesCS1A02G190900	4.01	4.19	4.47	5.46	6.26	6.24	6.56	6.36	6.51	6.04	5.09	6.38	6.68	5.24	5.69
TraesCS1A02G191400	16.26	17.77	17.01	20.42	17.47	17.29	18.56	20.23	22.39	18.09	18.32	18.22	22.92	21.36	17.91
TraesCS1A02G191700	5.17	4.17	5.02	5.53	6.53	5.1	7.1	5.84	6.42	6.14	5.55	6.43	6.77	5.87	6.26
TraesCS1A02G191800	3.4	2.2	3.23	3.19	4.23	4.05	5.16	3.26	3.94	6.49	5.5	6.34	5.66	5.11	5.14
TraesCS1A02G191900	18.12	21.02	16.97	18.02	20.73	17.95	18.92	18.12	20.14	11.76	12.37	14.21	11.54	11.86	14.52
TraesCS1A02G192200	16.63	17.4	17.13	20.76	14.92	18.54	18.19	15.74	20.12	14.66	15.69	15.67	14.7	14.88	14.45
TraesCS1A02G192300	11.33	12.14	12.12	12.04	13.85	12.76	10.63	10.04	10.14	9.18	8.46	7.02	7	7.51	7.44
TraesCS1A02G192400	6.9	6.03	7.1	6	5.36	6.35	6.66	5.95	6.5	6.17	5.43	5.74	6.57	6.03	6.12
TraesCS1A02G192500	4	4.44	4.55	4.34	4.26	5.72	5.08	5.16	5.69	5.06	5	5.1	5.7	5.1	6.22
TraesCS1A02G192800	10.23	8.84	11.12	9.44	8.54	10.39	8.54	12.09	10.82	8.19	9.52	9.09	6.54	7.13	6.95
TraesCS1A02G193000	9.32	9.18	9.54	9.3	8.3	8.22	6.13	5.12	8.23	4.94	6	6.25	4.86	4.84	4.28
TraesCS1A02G193200	13.06	12.26	12.73	13.42	11.91	12.15	10.15	12.35	13.88	17.16	18.32	16.74	15.42	22.37	16.12
TraesCS1A02G193300	6.54	6.62	7.26	6.99	4.99	6.2	5.81	5.93	4.56	6.18	6.75	6.95	6.81	6.97	7.07
TraesCS1A02G193400	1.67	1.98	1.91	1.54	1.56	1.85	1.5	1.32	1.75	1.69	1.64	1.34	0.52	0.94	0.76
TraesCS1A02G193500	2.54	4.06	3.3	3.5	3.48	3.39	3.66	2.8	3.38	2.98	3.34	2.42	2.7	1.91	2.5
TraesCS1A02G193900	7.22	7.74	7.02	7.85	6.68	6.49	9.84	7.56	11.13	7.24	6.34	8.29	7.67	8.15	7.48
TraesCS1A02G194000	60.03	58.91	58.83	59.58	66.05	63.65	68.32	65.06	57.51	60.96	53.53	58.91	59.56	58.06	63.82
TraesCS1A02G194100	3.01	3.15	3.03	4.11	3.6	2.98	3.57	3.63	3.19	5.06	3.63	4.46	4.2	4.13	4.98
TraesCS1A02G194200	5.44	5.48	6.04	6.03	6.94	7.46	6.43	5.45	10.79	32.16	23.35	21.32	14.87	8.12	12.3
TraesCS1A02G194400	13.42	16.6	15.06	15.2	13.17	16.04	15.37	12	12.24	8.69	10.14	8.64	8.41	6.83	7.56
TraesCS1A02G194500	2.87	2.81	4.12	3.55	4.23	3.84	4.64	3.18	3.79	3.44	3.82	3.07	2.43	2.95	2.86
TraesCS1A02G194600	2.15	2.11	2.67	3.12	2.15	2.26	2.49	3.21	3.23	2.12	2.68	1.69	1.86	2.58	1.97
TraesCS1A02G194800	9.55	11.93	9.84	12.54	11.49	11.24	10.47	10.73	12.88	10.47	9.08	10.68	8.78	9.5	7.51
TraesCS1A02G194900	4.17	2.21	3.76	2.86	3	2.79	2.14	2.04	1.81	2.1	1.97	1.87	1.66	2.22	1.69
TraesCS1A02G195000	3.31	3.61	3.9	3.46	3.17	3.58	4.1	2.97	2.91	2.67	2.82	3.1	2.87	2.77	3.16
TraesCS1A02G195100	3.92	5.09	4.85	6.09	3.88	4.57	3.67	5.26	4.76	3.77	4.06	4.95	4.17	3.04	2.92
TraesCS1A02G195300	5.03	5.26	6.05	5.18	6.27	5.65	5.91	5.1	4.58	4.6	4.73	4.77	4.87	4.63	5.47
TraesCS1A02G195400	26.99	31.71	32.24	31.41	32.19	29.42	28.88	28.55	27.56	26.53	26.48	26.37	24.68	26.58	26.64
TraesCS1A02G195700	6.06	4.43	6.01	4.05	3.98	4.31	4.87	4.42	3.46	11.06	12.38	10.14	8.25	14.64	11.41
TraesCS1A02G195900	3.54	4.59	3.68	4.93	2.54	3.01	2.45	2.53	3.07	1.81	2.66	2.54	3.08	2.35	2.32
TraesCS1A02G196000	4.3	2.97	2.54	2.73	5.88	3.45	5.31	4.5	4.07	6.82	5.03	5.41	6.31	5.42	6.34
TraesCS1A02G196300	18.48	18.74	16.73	16.72	22.87	21.99	23.03	18.74	20.96	20.97	18.43	21.87	21.74	20.02	21.2
TraesCS1A02G196400	0.73	1.51	1.01	1.12	1.46	1.27	1.5	1.56	1.71	0.64	0.88	1.14	1.23	1.42	1.11
TraesCS1A02G196600	11.24	9.75	9.46	10.31	10.18	8.99	12.53	10.86	11.55	20.66	22.29	18.68	16.46	22.12	17.32
TraesCS1A02G196800	2.71	4.24	3.82	3.55	2.94	3.96	3.7	3.92	4.2	4.88	5.3	4.65	4.35	4.95	4.84
TraesCS1A02G197100	1.39	1.2	1.24	2.03	1	1.04	0.72	0.45	0.43	0.34	0.15	0.4	0.18	0.14	0.23
TraesCS1A02G197200	10.65	11.2	11.74	12.19	10.23	10.38	10.74	12.51	12.26	8.62	10.25	9.24	9.64	10.66	11.9
TraesCS1A02G197300	45.73	41.02	38.6	39.01	48.71	46.44	49.25	46.55	47.22	40.22	38.39	38.74	44.1	43.7	43.56
TraesCS1A02G197500	8.84	5.12	6.37	6.1	10.3	8.11	8.31	7.78	8.01	8.27	7.45	8.09	8.24	8.32	8
TraesCS1A02G197600	20.85	23.67	23.94	25.57	19.27	23.14	16.63	18.94	18.75	15.48	17.81	16.83	11.54	11.99	12.43
TraesCS1A02G197700	0.97	1.28	0.8	1.53	1.3	1.33	1.61	1.45	1.58	1.88	2.64	2.36	2.5	2.77	2.66
TraesCS1A02G197800	14.69	17.04	15.26	17.6	17.69	18.11	17.52	15.09	18.7	16.49	16.52	18.37	16.68	17.02	17.74
TraesCS1A02G197900	1.23	0.4	1.15	0.36	0.97	0.72	0.47	0.74	0.91	1.1	1.59	1.3	1.28	1.09	0.89
TraesCS1A02G198000	3.32	4.32	3.21	4.12	3.88	3.76	3.73	4.65	4.63	4.22	3.23	3.94	4.6	4.13	4.47
TraesCS1A02G198100	7.99	10.24	8.84	9.32	8.92	10.2	8.79	9.08	8.06	9.53	9.64	8.76	8.55	8.06	9.32
TraesCS1A02G198200	8.61	6.68	6.97	7.85	10.3	8.45	8.36	7.68	7.63	7.87	6.64	6.85	9.24	6.74	8
TraesCS1A02G198300	4.37	4.11	4.29	4.95	4.28	4.09	2.7	3.55	4.09	3.27	3.66	2.54	3.03	2.43	2.62
TraesCS1A02G198400	5.44	4.55	5.1	5.5	4.46	4.87	4.52	6.07	5.84	8.05	6.32	6.52	8.04	6.54	8.17
TraesCS1A02G198500	27.86	28.71	27.36	27.7	24.72	27.97	24.91	27.84	24.95	27.31	35.2	29.57	25.44	40.31	33.72
TraesCS1A02G198600	6.45	9.83	7.6	12.39	7	8.55	7.58	6.02	7.4	5.85	5.96	5.02	5.52	5.15	5.22
TraesCS1A02G198700	2.81	2.99	2.69	3.75	2.54	2.51	2.25	2.33	2.13	1.92	1.48	2.03	2.49	1.09	2.23
TraesCS1A02G198800	1.79	2.06	1.73	3.24	2.05	2.29	1.62	1.64	1.71	1.62	2.42	2.92	2.09	1.64	2.37
TraesCS1A02G198900	6.37	8.15	6.45	8.3	7.68	10.82	6.76	6.42	8.29	6.29	5.09	4.35	4.34	3.95	4.11
TraesCS1A02G199500	33.43	35.22	36.56	34.86	33.29	32.32	32.32	34.43	37.39	27.07	30.22	27.77	27.92	28.01	28.01
TraesCS1A02G199600	3.52	2.91	2.68	3.47	3.5	2.78	3.06	2.63	4.35	1.67	1.75	1.88	2.38	1.74	2.12
TraesCS1A02G199700	1.13	0.85	1.04	0.76	0.95	0.64	0.34	0.4	0.67	0	0	0	0	0	0
TraesCS1A02G200200	3.06	1.9	1.55	2.01	2.6	3.07	4.96	3.82	2.3	7.85	5	6.16	5.87	6.87	5.37
TraesCS1A02G200800	12.62	12.85	13.39	11.66	10.7	11.42	11.72	11.59	12.04	10.57	11.42	11.63	11.56	10.43	9.64
TraesCS1A02G201200	2.34	2.4	2.29	1.81	2.78	2.86	2.42	2.45	2.5	1.97	2.87	1.64	2.27	2.88	2.86
TraesCS1A02G201300	29.94	22.02	20.59	23.4	34	24.99	32.1	27.03	34.43	43.57	39.1	43.44	52.65	31.58	44.01
TraesCS1A02G201400	5.92	4.72	5.31	5.69	4.78	3.52	3.46	6.26	4.89	13.49	17.38	12.99	19.86	23.74	17.81
TraesCS1A02G201600	39.67	41.21	39.68	42.12	40.82	46.07	35.74	26.36	30.38	34.35	31.38	33.93	32.67	36.75	35.17
TraesCS1A02G201700	8.01	8.77	8.95	9.4	7.27	6.61	5.42	8.04	8.71	5.54	8.11	5.59	5.85	6.43	5.61
TraesCS1A02G202300	15.82	15.28	13.86	15.1	11.72	11.98	10.75	11.98	11.73	13.58	15.58	13.96	14.06	19.92	15.4
TraesCS1A02G203000	24.53	24.18	24.92	24.26	25.45	24.33	24.2	27.52	26.91	26.18	26.4	26.2	25.73	26.31	25.06
TraesCS1A02G203200	6.93	8.28	6.77	6.77	7.16	3.8	6.16	11.4	8.22	19.88	15.37	17.56	13.61	14.51	14.13
TraesCS1A02G203400	6.74	6.92	6.04	7.23	5.6	6.1	5.18	6.02	5.77	6.35	6.9	6.23	5.86	6.13	6.01
TraesCS1A02G203600	49.64	65.8	48.63	43.27	52.06	37.39	50.79	117.11	58.03	33.54	35.58	26.69	15.65	22.29	19.21
TraesCS1A02G203700	26.41	42.5	28.22	27.36	19.28	15.44	18.89	45.31	40.77	5.97	10.92	9.88	6.35	5.4	5.47
TraesCS1A02G203900	4.91	8.63	9.23	8.62	10.5	8.64	8.28	10.81	8	7.69	9.36	10.4	9.37	11.33	12.65
TraesCS1A02G204200	5.5	7.62	7.34	5.81	5.94	5.22	5.02	4.63	6.2	5.34	4.45	4.98	4.5	5.01	4.7
TraesCS1A02G204300	1.64	2	1.89	2.87	1.8	1.69	1.13	1.17	1.27	1.23	1.45	1.43	1.89	2.06	1.58
TraesCS1A02G204600	0.28	0.38	0.51	0.16	0.58	0.78	0.23	0.11	0.78	0.82	0.81	0.55	0.89	0.57	0.72
TraesCS1A02G204700	5.27	3.52	2.37	2.82	4.24	4.22	5.6	4.08	3.99	5.43	3.17	4.79	5.74	6.15	5.87
TraesCS1A02G205100	4.04	4.25	4.84	5.26	4.21	4.11	4.81	4.71	4.87	4.89	4.4	7.57	8.35	4.84	6.2
TraesCS1A02G205300	7.55	9.31	8.21	9.04	9.38	8.46	9.9	8.35	9.61	8.86	8.13	9.22	8.19	6.95	8.85
TraesCS1A02G205400	4.02	3.59	3.61	4.17	2.55	3.31	2.67	2.97	4.12	3.14	3.73	4.01	3.16	2.62	2.88
TraesCS1A02G205600	2.96	2.89	4.41	3.96	2.42	3.26	2.16	3.03	3.17	2.03	2.49	2.72	1.95	2.4	1.64
TraesCS1A02G205700	9.35	7.3	6.85	7.26	9.97	9.54	12.85	10.23	9.52	16.79	13.68	13.7	14.73	15.14	15.35
TraesCS1A02G205900	0	0.76	0	0.38	0.68	0.28	0	0.4	0.12	0.12	0.62	0.62	0.51	0.25	0.2
TraesCS1A02G206000	0.72	0.59	0.54	0.58	0.54	0.71	0.88	1.42	0.62	0.99	1	1.07	0.86	0.9	1.24
TraesCS1A02G206200	2.33	1.65	1.93	2.56	3.52	3.18	1.99	2.16	1.52	1.46	1.56	1.38	2.58	2.24	2.19
TraesCS1A02G206300	3.3	4.11	4.48	3.93	4.51	3.82	4.51	4.55	5.05	5.13	4.55	5.27	6.44	4.62	5.43
TraesCS1A02G206400	1.85	1.98	1.78	2.6	2.15	2.48	2.31	2.05	2.03	2.34	2.42	2.58	2.64	3.25	2.4
TraesCS1A02G206500	1.71	1.72	2.61	2.05	2.22	2.39	0.78	3.65	1.85	2.22	0.92	1.22	1.23	2.94	1.36
TraesCS1A02G206700	5.58	5.56	5.55	5.95	5.52	6.45	5.9	6.13	5.36	6.6	5.92	5.61	5.7	7.11	6.56
TraesCS1A02G206800	12.78	11.29	12.83	14.04	12.94	12.06	13.22	11.71	12.17	17.93	17.85	15.82	15.3	12.59	15.22
TraesCS1A02G206900	2.08	2.69	2.96	2.88	1.96	1.88	2.16	2.24	1.85	2.65	3.05	2.46	2.67	2.32	1.98
TraesCS1A02G207000	1.54	1.58	1.78	1.88	1.19	0.99	0.82	1.32	0.95	1.08	1.18	1.26	1.44	1.35	1.01
TraesCS1A02G207300	2.06	2.14	1.71	3.47	1.45	1.83	1.4	2.13	2.15	0.87	1.1	0.33	0.44	0.25	0.53
TraesCS1A02G207600	1.88	2.62	1.2	1	0.99	0.75	0.79	0.66	0.9	1.28	1.19	0.75	0.69	1.2	0.75
TraesCS1A02G207900	1.61	1.94	1.09	1.07	1.25	1.2	0.79	1.58	1.46	1.56	1.95	1.85	2.02	3.2	1.72
TraesCS1A02G208500	6.59	5.22	4.6	4.95	4.84	6.11	5.24	5.19	4.1	5.96	5.46	4.6	5.4	4.55	6.64
TraesCS1A02G208600	5.9	5.63	6.71	5.98	5.39	6.05	5.26	4.8	5.03	7.21	6.91	6.42	7.46	7.24	7.73
TraesCS1A02G209100	11.67	11.48	11.55	10.91	11.62	10.18	11.36	20.73	19.61	17.82	21.3	17.83	21.11	34.15	19.77
TraesCS1A02G209400	4.24	4.63	4.07	5.46	5.07	4.46	4.32	3.98	4.71	4.13	3.25	4.31	4.16	3.79	4.46
TraesCS1A02G209600	62.81	55.24	58.25	54.82	68.46	56.58	72.61	60.67	60.01	58.69	49.84	52.74	53.29	53.95	59.44
TraesCS1A02G209800	70.19	90.83	73.29	62.73	67.37	116.29	178.65	102.82	87.44	166.42	114.1	232.85	65.77	93.6	56.97
TraesCS1A02G209900	1.15	2.76	1.33	0.6	1.85	1.94	2.43	1.33	2.42	2.36	2.15	4.71	1.51	2.45	2.9
TraesCS1A02G210000	33.1	44.82	35.86	40.42	39.01	46.48	72.57	50.6	41.66	101.31	85.43	123.24	122.42	122.16	111.64
TraesCS1A02G210100	13.27	6.55	6.52	12.99	10.91	12.73	17.68	18.37	16.61	42.63	29.86	37.48	44.76	53.59	45.33
TraesCS1A02G210200	17.7	20.38	17.67	11.96	11.83	10.11	9.52	11.16	8.67	8.83	13.29	8.84	11.34	8.96	9.15
TraesCS1A02G210300	7.61	6.02	6.18	6.28	9.81	9.51	7.93	7.47	7.2	7	5.96	5.37	7.64	6.98	8.65
TraesCS1A02G210400	5.63	5.33	4.28	4.15	3.79	4.37	4.67	4.67	2.96	6.26	6.66	6.15	5.1	12.23	6.89
TraesCS1A02G210600	4.37	3.5	4.78	4.08	3.61	3.47	3.82	2.43	2.9	2.49	2.41	1.93	1.61	2.27	1.41
TraesCS1A02G210800	3.05	3.09	3.43	3.2	3.92	4.5	4.39	3.89	2.95	4.26	4.51	3.91	4.71	7.11	5.47
TraesCS1A02G210900	7.77	8.26	9.02	6.08	3.85	3.95	5.73	5.77	6.24	1.26	1.55	1.15	7.03	4.43	5.94
TraesCS1A02G211000	4.79	6.48	4.95	6.68	5.51	5.46	4.69	6.13	5.56	2.75	1.86	2.18	4.06	3.36	3.08
TraesCS1A02G211100	1.11	0.67	0.52	0.32	1.07	1.44	1.86	0.93	0.2	0.68	0.42	0.8	0.65	0.8	0.74
TraesCS1A02G211300	3.52	4.05	3.69	6.73	4.56	5.24	3.65	3.84	5.11	3.7	4.28	4.85	3.98	4.71	4.57
TraesCS1A02G211500	13.81	13.19	11.58	11.24	7.94	7.03	6.98	8.81	7.7	16.84	26.24	19.53	13.96	25.45	18.32
TraesCS1A02G211600	0.65	0	0.36	0.22	0.39	0.77	0.44	0.52	0.36	1	0.99	0.68	0.85	0.3	0.94
TraesCS1A02G212000	41.14	42.13	37.77	43.92	47.71	45.98	88.25	63.54	58.5	90.48	71.26	69.33	69.37	81.36	80.42
TraesCS1A02G212200	4.1	4.37	4.48	3.63	7.9	6.65	11.12	10.57	8.18	12.26	7.12	7.93	13.13	17.33	13.99
TraesCS1A02G212300	3.02	4.26	3.66	2.92	3.61	3.53	7.33	4.07	6.2	8.24	7.64	8.21	12.62	17.74	13.5
TraesCS1A02G212400	13.82	17.3	18.08	23.74	17.04	20.04	17.36	11.56	21.33	10.23	8.77	7.42	10.78	8.94	7.88
TraesCS1A02G212600	16.92	19.16	14.5	17.13	17.42	22.03	35.95	20.3	24.03	17.43	12.88	17.6	14.26	16.57	15.26
TraesCS1A02G212800	6.32	6.62	6.53	7.48	4.7	6.59	5.56	5.54	4.29	6.37	7.15	6.97	7.39	8.06	7.59
TraesCS1A02G213000	8.65	4.15	3.82	4.49	8.2	7.02	7.29	5.98	5.28	6.39	5.77	6.7	6.6	7.35	7.13
TraesCS1A02G213100	13.85	14.03	11.88	12.94	13.87	14.15	15.1	13.16	15.6	14.42	12.51	12.93	12.77	13.26	15.78
TraesCS1A02G213400	10.03	10.83	10.77	10.49	8.32	9.02	8.34	10.17	8.83	6.82	8.55	8.33	7.95	7.73	7.67
TraesCS1A02G213600	4.09	5.01	4.12	4.17	5.94	5.58	6.89	5.03	4.45	5.75	5.23	6.6	5.62	7.35	6.22
TraesCS1A02G213900	4.62	5.82	6.03	6.89	4.83	4.71	4.54	5.22	5.84	4.18	4.28	3.29	4.07	3.86	3.29
TraesCS1A02G214300	4.32	6.32	4.35	5.35	4.95	4.88	4.26	5.51	4.98	5.02	6.37	5.64	6.97	5.62	5.49
TraesCS1A02G214400	0.78	0.62	0.63	1.06	0.55	1.06	1.04	0.61	0.54	1.47	0.83	1.33	1.33	1.05	1.41
TraesCS1A02G214500	3.65	3.69	3.3	2.98	6.94	4.91	9.26	4.82	4.05	9.11	4.18	9.14	7.92	8.89	8.14
TraesCS1A02G214600	18.26	17.25	15.33	15.2	15.88	16.46	20.65	16.96	18.67	16.92	12.82	15.56	17.91	17.06	12.27
TraesCS1A02G214700	0.87	1.24	1.34	1.3	1.88	1.44	4.45	2.25	2.15	1.32	1.28	1.79	1.54	1.63	1.81
TraesCS1A02G215100	0.81	0.82	1.18	1.16	0.87	1.56	0.74	0.93	1.22	1.01	1.27	1.43	0.58	0.91	0.68
TraesCS1A02G215300	2.16	1.67	2.15	2.82	2.87	3.48	2.43	2.3	2.75	3.36	1.26	1.66	2.33	1.92	1.08
TraesCS1A02G215400	4.09	4.29	4.05	3.73	2.82	3.29	3.41	3.02	2.5	3.93	4.85	4.58	4.63	4.78	4.89
TraesCS1A02G215500	5.03	5.02	5.09	6.06	4.97	4.69	6.29	10.62	7.79	9.41	8.49	7.56	8.84	8.37	9.22
TraesCS1A02G215600	7.26	6.55	7.21	7.93	7.51	8.2	7.71	9.7	8.48	6.5	7.42	6.91	6.43	7.49	7.25
TraesCS1A02G215700	14.12	12.14	15.42	15.01	15.21	14.47	16.03	15.86	15.42	18.19	15.09	17.51	19.5	14.65	17.25
TraesCS1A02G215800	12.76	10.86	12.39	13.18	12.65	12.83	11.86	11.86	11.28	10.85	14.02	12.74	11.2	12.06	12.39
TraesCS1A02G215900	18.89	21.94	20.89	19.4	16.31	16.36	13.17	17.71	21.02	16.83	20.24	18.72	23.08	23.12	19.56
TraesCS1A02G216300	5.22	4.83	4.88	7.15	5.6	4.73	5.34	6.29	5.51	8.97	8.6	6.66	8.26	8.74	7.49
TraesCS1A02G216800	4.4	5.23	3.32	4.55	4.6	6.77	4.94	4.5	4.87	4.83	4.55	5.3	5.2	3.72	5.07
TraesCS1A02G216900	6.97	5.98	6.53	7.41	7.74	6.72	7.5	4.72	6.74	7.19	6.73	7.41	8.36	7.5	7.47
TraesCS1A02G217000	3.87	4.17	4.59	3.13	3.92	6.01	7.63	5.45	4.87	4.72	3.15	5.1	3.89	3.93	4.92
TraesCS1A02G217100	4.01	4.62	4.46	5.36	4.36	3.45	4.84	4.36	5.59	6.17	7.95	7.29	6.52	9	5.1
TraesCS1A02G217200	269.29	211.79	205.03	193.59	293.58	242.32	282.07	233.56	232.55	263.47	201.54	243.53	268.72	229.22	262.99
TraesCS1A02G217300	10.51	12.23	11.32	11.94	10.38	11.12	7.99	10.36	11.05	8.8	10.06	9.79	8.01	7.9	7.48
TraesCS1A02G217400	3.5	3.21	3.63	3.21	4.44	5.05	4.92	4.85	3.64	5.76	5.12	5.46	5.09	5.19	6.73
TraesCS1A02G217600	2.98	3.45	4.57	4.86	3.94	4.7	3.31	3.65	4.16	4.83	5.43	5.97	5.89	5.86	3.53
TraesCS1A02G217800	2.55	2.79	2.49	3.21	3.37	2.89	2.62	2.91	2.59	2.55	1.73	2.48	2.16	3.34	3.04
TraesCS1A02G217900	9.4	9.75	6.8	9.42	9.65	6.76	10.71	10.79	9.11	10.14	12.5	13	12.19	8.57	14.44
TraesCS1A02G218000	4.28	3.9	3.9	4.18	3.44	2.71	3.79	3.83	4.19	4.61	4.06	5.08	4.51	5.24	4.45
TraesCS1A02G218100	12.06	10.01	12.47	13.92	12.09	10.63	8.7	9.37	9.41	7.59	8.27	8.52	4.85	6.56	6.14
TraesCS1A02G218400	4.61	4.77	5.32	3.98	3.63	4.14	2.68	2.98	2.82	3.35	3.96	3.81	2.09	2.92	2.15
TraesCS1A02G218500	1.49	1.52	1.53	1.76	2.37	1.81	1.81	2.21	1.97	3.35	2.93	2.65	2.63	3.01	3.77
TraesCS1A02G218700	16.88	13.79	15.76	16.52	16.21	15.13	14.6	15.58	15.33	11.65	12.09	11.54	13.48	11.91	12.6
TraesCS1A02G218800	24.17	31.9	26.77	34.08	28.05	27.02	26.81	34.96	35.79	30.37	29.84	30.42	33.03	30	33.76
TraesCS1A02G218900	11.63	15.91	14.65	15.26	11.26	12.46	11.94	13.7	14.69	11.67	12.85	12.43	12.67	12.3	12.02
TraesCS1A02G219200	1.95	2.18	2.24	3.68	2.83	2.67	2.92	4.61	3.73	2.12	1.96	2.66	1.73	1.62	2.09
TraesCS1A02G219400	9.31	10.28	9.56	9.3	9.28	9.9	8.22	9.61	10.42	13.1	11.5	10.67	12.74	10.43	11.38
TraesCS1A02G219800	2.3	1.92	1.32	1.92	2.93	2.88	3.27	2.98	2.05	4.33	3.67	4.09	3.73	3.58	4.37
TraesCS1A02G220200	26.12	29.84	24.97	32.53	22.66	28.88	22.7	29.3	32.34	21.44	30.12	23.19	26.24	20.86	24.58
TraesCS1A02G220400	4.02	3.85	4.07	2.6	3	3.75	3.92	3.37	3.92	1.32	0.78	1.84	0.31	0.4	0.41
TraesCS1A02G220500	0	0.12	0.49	0.27	0.15	0.34	0.53	0.64	0	0.37	0.18	0	0	0.47	0.53
TraesCS1A02G220800	1.7	1.82	1.08	1.47	2.08	1.44	2.24	1.79	2.52	2.59	1.59	1.22	1.89	1.74	1.84
TraesCS1A02G220900	0.6	0.67	0.56	0.63	0.37	0.68	0.04	0.34	0.43	0	0.03	0.03	0	0.14	0
TraesCS1A02G221000	3.83	3.45	3.5	4.38	3.95	3.37	2.77	2.69	3.07	2.04	2.51	1.98	3.06	3.51	2.41
TraesCS1A02G221100	6.86	6.34	6.5	6.72	5.59	7.2	6.15	5.96	4.67	7.06	7.79	7.36	8.32	7.41	7.97
TraesCS1A02G221200	5.49	6.66	5.38	6.25	4.88	5.57	6.51	6.99	7.85	8.92	8.23	9.95	9.07	8.79	8.08
TraesCS1A02G221500	2.73	1.9	1.66	2.35	1.93	1.86	2.6	1.95	3.78	1.21	1.28	2.43	1.76	2.02	1.5
TraesCS1A02G221600	2.45	1.67	1.56	0.94	2.96	2.4	3.73	2.88	2.31	5.04	2.85	3.57	3.23	3.99	5.58
TraesCS1A02G221700	8.3	7.01	7.6	9.37	6.71	7.36	7.34	8.7	7.35	14.4	15.59	14.01	13.54	20.94	14.62
TraesCS1A02G221800	4.87	5.12	4.8	5.26	4.98	4.73	4.88	6.12	4.66	5.54	6.21	5.77	4.89	6.6	5.38
TraesCS1A02G221900	14.97	16.65	16.62	19.43	16.17	16.94	15.9	18.59	17.59	17.41	17.28	17.91	15.74	14.99	15.58
TraesCS1A02G222000	12.72	11.87	13.73	12.15	11.93	13.04	14.71	12.3	17.44	13.96	13.41	14.91	14.49	13.7	12.49
TraesCS1A02G222200	6.36	4.91	5.47	4.02	5.44	5.93	6.35	5.77	4.75	6.32	6.09	5.53	6.45	6.77	7.37
TraesCS1A02G222500	10.39	9.18	9.89	14.62	14.19	15.29	9.83	12.4	15.9	13.19	12.9	14.51	17.38	13.4	17.92
TraesCS1A02G222700	0.43	0.33	0.65	1.33	1.32	1.15	0.88	0.76	1	1.37	1.51	1.53	1.69	2.08	1.56
TraesCS1A02G222800	7.8	5.32	5.49	5.61	6.7	6.24	6.69	5.84	5.6	5.47	4.99	5.04	6.39	4.88	5.57
TraesCS1A02G222900	2.08	1.8	1.01	1.7	1.34	1.34	1.27	2.07	1.81	1.49	1.45	1	1.68	1.37	1.34
TraesCS1A02G223000	3.86	4.07	3.07	3.23	2.71	4.35	3.04	2.65	3.73	2.79	2.56	2.55	2.82	2.96	2.74
TraesCS1A02G223200	3.71	4.36	2	4.62	3.65	3.23	3.44	3.95	5.31	3.6	2.91	4.6	3.4	3.06	3.32
TraesCS1A02G223300	1.15	0.98	1.26	1.19	1.45	1	1.46	0.94	0.88	1.35	0.66	1.26	2.11	0.96	1.47
TraesCS1A02G223700	5.4	5.23	5.01	4.86	4.48	4.98	4.86	4.27	3.73	4.59	5.84	5.09	4.65	5.08	5.33
TraesCS1A02G223800	65.54	55.53	58.6	62.17	71.5	69.81	65.78	60.81	67.12	64.65	61.63	65.33	68.47	56.54	59.55
TraesCS1A02G223900	2.2	2.92	2.54	2.27	2.95	2.74	2.34	3.12	2.37	2.97	2.75	2.42	3.34	2.07	3.3
TraesCS1A02G224000	61.65	43.65	47.45	48.63	66.61	55.93	55.31	53.13	52.58	51.27	42.99	45.67	57.44	48.09	46.14
TraesCS1A02G224600	1.76	1.33	1.17	0.71	0.39	0.1	0.87	1.03	0.35	2.21	0.2	0.85	0.53	2.39	0.68
TraesCS1A02G224700	17.33	16.86	16.79	18.22	16.41	15.23	16	16.07	17.97	12.8	12.73	13.49	13.66	12.84	13
TraesCS1A02G224800	14.97	13.4	12.94	13.99	14.58	14.22	15.52	14.49	16.07	17.04	14.07	15.29	17.34	15.96	17.22
TraesCS1A02G225000	13.78	15.02	13.61	15.29	12.6	12.44	12.04	12.62	14.71	7.14	8.49	7.86	9.53	9.56	11.09
TraesCS1A02G225200	12.98	15.61	13.4	16.26	12.76	13.06	14.05	14.06	10.74	16.45	18.13	15.71	15.63	20.86	17.69
TraesCS1A02G225700	4.1	5.59	4.37	5.63	5.23	5.23	8.74	9.03	9.03	9.54	9.25	9.95	9.88	9.76	13.09
TraesCS1A02G225800	40.48	40.27	43.05	33.13	18.45	27.62	38.8	45.2	60.91	64.94	79.01	80.77	161.09	113.26	117.26
TraesCS1A02G226000	5.46	2.88	7.42	5.44	7.06	6.27	3.98	4.18	6.05	5.06	7.05	6.94	5.52	4.94	5.27
TraesCS1A02G226200	2.53	2.12	1.41	4.37	3.29	2.89	2.6	2.82	4	3.74	4.42	3.35	3.13	2.5	1.98
TraesCS1A02G226300	2.35	2.51	2.48	2.95	3.2	2.55	2.7	2.49	2.96	2.67	1.96	2.22	1.82	1.57	2.04
TraesCS1A02G226500	2.19	1.86	1.69	2.05	2.04	2.67	1.64	2.15	2.77	2.17	2.08	2.6	2.21	2.49	2.6
TraesCS1A02G226600	5.12	7.86	4.23	4.37	6.15	6.54	6.51	5.6	6.41	6.13	7	5.68	6.01	4.7	7.14
TraesCS1A02G226900	1.33	0.75	1.21	1.2	1.26	1.57	1.36	1.05	2.21	0.66	1.32	1.47	1.02	1.23	1.57
TraesCS1A02G227000	12.06	12.61	11.43	10.17	10.86	10.47	9.95	11.46	10.53	7.02	9.52	8.99	9.28	7.87	7.81
TraesCS1A02G227200	10.56	11.29	11.24	12.57	8.63	10.71	10.42	8.87	10.75	9.98	9.88	8.81	8.79	8.1	8.53
TraesCS1A02G227300	10.79	11.4	10.47	9.84	10.13	9.21	11.4	11.63	9.6	14.49	13.4	11.98	11.46	17.77	14.7
TraesCS1A02G227600	5.34	5.38	5.42	5.33	3.73	4.44	4.06	4.55	3.12	4.97	5.63	4.88	5.08	5.65	5.91
TraesCS1A02G227700	2.43	2.26	3.38	3.09	4.07	3.42	3.65	3.22	3.64	3.66	3.49	3.23	3.72	3.06	3.7
TraesCS1A02G228000	2.25	3.63	3.42	2.84	3.59	2.72	4.25	4.52	5.05	1.91	2.22	1.99	2.26	2.89	3.72
TraesCS1A02G228100	2.27	2.53	2.77	1.34	2.62	1.39	1.88	2.39	1.59	0.42	0.47	0.4	0.45	0.46	1.3
TraesCS1A02G228200	7.12	6.44	6.78	5.85	6.54	5.33	6.85	7.01	7.41	7.2	8.5	8.11	6.56	7.63	8.31
TraesCS1A02G228300	3.75	4.45	4.37	4.37	3.99	3.8	4.06	3.5	3.16	3.38	3.41	4.15	3.2	3.87	3.24
TraesCS1A02G228500	21.3	25.81	28.02	23.55	16.43	18.64	14.56	16.54	19.92	8.54	12.67	10.81	8.2	5.5	6.37
TraesCS1A02G228700	21.12	14.81	16.11	18.1	27.3	24.66	29.23	23.09	26.23	34.63	25.32	30.97	40.15	25.65	27.92
TraesCS1A02G228800	8.23	4.14	8	5.36	13.24	9.05	13.32	7.34	8.81	14.43	4.86	10.4	13.5	8.97	11.39
TraesCS1A02G228900	7.04	5.32	3.83	4.68	6.47	4.91	4.37	4.03	5.45	5.41	3.24	5.09	5.47	4.45	4.84
TraesCS1A02G229000	36.47	22.68	28.91	29.55	47.7	38.62	46.31	36.93	44.04	48.02	39.66	46.95	55.23	44.89	48.22
TraesCS1A02G229100	30.92	18.13	18.88	17.12	34.21	26.47	31.88	26.89	30.67	34.57	29.25	30.67	33.04	28.9	27.87
TraesCS1A02G229400	2.28	1.43	1.56	1.87	2.71	2.68	2.72	1.74	2.15	2.95	2.28	2.72	2.71	2.12	2.55
TraesCS1A02G229700	4.13	3.39	3.37	4.95	5.34	4.63	5.44	4.79	4.65	5.24	5.46	4.23	6.2	5.04	5.37
TraesCS1A02G229900	3.79	3.32	2.42	2.86	2.49	2.2	2.32	2.54	2.16	2.24	1.68	2.18	1.43	1.51	1.58
TraesCS1A02G230000	4.48	4.48	5.07	5.64	4.33	4.55	5.06	4.88	3.85	3.95	4.35	4.28	4.85	3.7	4.37
TraesCS1A02G230100	13.97	13.5	9.05	10.45	13.08	12.53	12.98	10.9	14.18	12.26	9.73	11.29	13.56	11.41	11.25
TraesCS1A02G230200	1.28	0.99	1.83	0.93	0.79	1.26	0.85	0.66	0.21	0.41	0.57	0.9	0.5	0.26	0.5
TraesCS1A02G230300	3.87	4.16	5.69	3.91	3.17	4.89	2.13	1.77	1.52	1.65	2.35	2.61	1.81	2.5	2.33
TraesCS1A02G230400	98.47	89.37	89.84	88.24	99.02	92.29	106.33	84.21	78.8	96.29	90.88	98.21	87.51	106.39	94.08
TraesCS1A02G230500	2.61	3.68	2.88	3.96	2.63	2.72	2.02	2.81	3	3.07	2.59	2.79	1.82	1.73	1.67
TraesCS1A02G230600	4.23	4.26	4.76	3.62	3.74	4.65	4.5	4.19	4.76	4.39	3.18	4.25	4.35	3.84	4.13
TraesCS1A02G231000	34.96	34.66	34.1	37.25	41.84	34.99	39.85	36.22	34.94	31.5	24.5	27.41	27.61	29.1	31.39
TraesCS1A02G231100	12.56	13.47	12.61	11.92	11.58	12.02	13.41	10.99	10.17	12.34	13.14	13.26	13.35	13.96	13.7
TraesCS1A02G231200	24.88	27.26	30.39	26.07	33.58	36.99	34.26	21.98	22.82	38.92	32.01	41.78	38.75	34.85	34.42
TraesCS1A02G231500	6.48	8.84	8.97	11.4	7.2	8.86	7.61	8.46	8.34	8.44	9.4	10.76	12.59	10.16	10.44
TraesCS1A02G231900	0.53	0.92	0.89	1.17	0.84	1.12	1.61	0.82	1.48	0.37	0.53	0.42	0.64	0.72	1.35
TraesCS1A02G232000	1.63	1.51	1.97	2.21	2.68	1.8	2.17	2.73	2.03	3.61	4.52	3.53	3.88	4.51	2.39
TraesCS1A02G232200	1.42	1.92	2.53	2.37	1.38	2.29	2.53	2.36	2.42	4.54	5.53	4.78	5.47	4.97	4.45
TraesCS1A02G232300	0.89	1.88	1.79	2.22	1.55	1.04	1.41	1.27	1.42	1.17	1.26	1.15	1.2	0.9	1.01
TraesCS1A02G232500	1.56	2.2	1.54	1.04	0.98	0.61	1.51	0.96	1.36	1.06	1.42	2.24	0.77	0.68	1.47
TraesCS1A02G232900	0.88	1.36	0.77	0.48	0.68	0.62	0.9	1	1.44	1.15	1.33	1.32	1.67	0.87	1.4
TraesCS1A02G233200	26.49	27.96	23.62	23.61	25.55	27.63	32.98	30.27	27.78	28.91	26.58	27.3	25.77	25.17	29.48
TraesCS1A02G233300	1	0	1.02	1.14	0.54	0.74	0.5	0	0.27	0	0.3	0	0.44	0	0.5
TraesCS1A02G233400	4.8	3.05	3.35	4.14	4.99	4.66	4.81	3.95	4.45	4.16	3.06	3.83	4.96	3.11	4.03
TraesCS1A02G233500	2.56	2.42	2.61	3.11	2.74	2.91	3.64	2.83	2.55	3.32	3.39	2.57	3.19	3.34	3.51
TraesCS1A02G233600	6.35	6.01	5.95	5.23	7.13	6.98	8.05	6.72	6.63	6.72	5.91	6.39	6.77	6.9	8.1
TraesCS1A02G233700	31.21	32.43	29.63	30.6	39.12	34.59	38.4	31.87	32.73	36.18	25.64	32.92	30.57	32.43	34.25
TraesCS1A02G234200	6.36	6.95	7.75	7.09	7.16	7.63	8.52	7.46	7.99	10.07	9.04	9.43	10.47	9.49	9.94
TraesCS1A02G234300	3.25	2.64	2.9	1.81	2.4	2.83	2.72	3.47	3	2.59	1.84	2.84	1.14	1.57	2.25
TraesCS1A02G234600	20	18.85	21.68	25.8	15.55	17.39	25.16	40.53	45.97	37	44.29	51.45	82.41	39.12	61.21
TraesCS1A02G234900	4.69	4.28	4.66	4.67	3.78	4.54	4.22	3.85	3.11	5.02	5.44	5.64	5.26	4.94	5.45
TraesCS1A02G235000	2.58	2.33	2.88	1.11	1.08	0.56	0.28	0.44	0.23	0.37	0.68	0.53	0.3	0.3	0.26
TraesCS1A02G235200	5.01	8.35	9.04	6.83	5.84	7.69	3.97	6.77	5.91	3.16	3.78	4.18	3.15	2.47	2.17
TraesCS1A02G235500	4.04	5.59	5.85	5.13	4.6	5.29	4.83	4.12	4.6	3.38	4.64	3.54	4.11	2.83	3.23
TraesCS1A02G235600	23.27	23	24.99	25.86	19.94	23.35	23.99	24.38	26.48	17.29	17.44	19.42	19.19	17.31	14.98
TraesCS1A02G235800	0.77	0.35	1.02	0.79	0.32	0.69	0.23	0.31	0.29	0.37	0.62	0.07	0.03	0	0.18
TraesCS1A02G235900	1.49	0.82	0.99	0.97	1.46	1.58	2.03	1.78	1.38	1.31	1.06	1.33	1.27	2.01	1.79
TraesCS1A02G236000	5.87	5.67	5.41	5.12	7.05	6.78	9.43	7.3	6.26	11.91	9.96	11.1	10.45	13.22	13.02
TraesCS1A02G236100	2.07	2.48	2.19	2.34	1.69	1.7	1.76	2.01	1.85	3	4	2.25	2.73	5.71	2.61
TraesCS1A02G236300	19.66	22.94	26.56	28.27	18.77	22.18	18.59	18.67	24.01	22.61	24.5	25.94	16.91	13.75	11.94
TraesCS1A02G236400	3.25	4.4	4.24	3.18	3.22	2.89	2.58	3.04	3.25	2.62	2.16	2.99	3.25	2.9	2.54
TraesCS1A02G236500	6.51	7.08	7.43	8.19	7.79	7.65	6.65	6.97	7.76	8.36	10.43	9.63	8.92	8.69	10.72
TraesCS1A02G236600	3.42	3.92	3.94	4.64	3.96	4.93	4.54	5.16	4.88	7.06	5.23	6.49	5.93	5.19	6.83
TraesCS1A02G236700	8.39	9.05	8.37	9.46	9.7	9.23	10.08	7.86	7.43	8.6	6.73	8.05	9.63	9.95	9.87
TraesCS1A02G236900	1.12	0.89	1	0.68	1.34	1.57	1.66	0.91	1.06	1.87	0.95	1.1	0.73	1.44	1.4
TraesCS1A02G237800	1.76	1.37	1.74	1.39	1.05	1.85	0.76	1.53	1.13	0.98	1.71	1.28	1.55	1.06	0.57
TraesCS1A02G238100	3.56	5.1	4.78	6.89	5.37	6.23	7.13	8.4	10.1	6.7	8.05	6.82	8.3	8.14	7.84
TraesCS1A02G238700	55.81	51.08	68.92	63.05	45.19	45.3	31.63	42.42	34.4	36.74	39.77	41.76	21.02	26.89	22.52
TraesCS1A02G238800	33.49	32.77	30.13	34.08	22.05	20.79	22.01	27.24	27.55	45.43	47.07	41.55	46.64	44.75	42.22
TraesCS1A02G238900	18.01	17.73	18.6	17.73	16.34	16.7	17.22	16.91	14.54	16.68	15.92	17.44	15.45	17.42	17.12
TraesCS1A02G239000	0.62	1.04	0.8	0.63	0.54	0.61	1.21	1.9	1.65	2.49	2.34	1.9	2.2	1.88	2.25
TraesCS1A02G239100	3.1	4.02	4.16	4.8	3	2.88	3.4	3.5	3.2	3.27	3.57	3.61	3.57	3.75	3.77
TraesCS1A02G239400	2.04	2.77	2.06	2.08	2	1.69	1.32	2.2	2.85	1.12	1.02	1.15	0.28	0.16	0.24
TraesCS1A02G239600	12.8	13.26	15.68	11.21	16.21	14.54	14.91	19.32	17.23	12.23	10.53	7.7	7.31	9.12	8.89
TraesCS1A02G239700	5.01	4.39	5.07	3.58	5.7	4.87	6.29	5.22	5.6	5.05	4.78	4.01	3.55	3.8	3.47
TraesCS1A02G239800	25	27.14	25.62	26.89	23.37	24.22	22.25	26.26	28.64	17.74	19.4	21.51	17.77	18.87	22
TraesCS1A02G240000	3.24	3.09	3.18	2.7	3.43	4.04	3.79	2.78	4.04	3.1	3.86	3.78	2.72	3.19	4.95
TraesCS1A02G240100	0.87	0.89	0.8	1.02	1.35	1.04	1	0.95	1.31	1.21	1.3	0.81	1.44	1.48	1.62
TraesCS1A02G240200	3.11	3.44	3.37	3.44	2.7	2.93	2.82	3.06	3.28	3.36	4.1	4.67	3.75	3.87	3.43
TraesCS1A02G240300	3.18	3.92	3.32	4.64	4.37	3.51	4	3.54	3.9	5.08	5.2	4.36	4.69	4.8	5.14
TraesCS1A02G240500	1.7	1.35	1.74	2.03	1.87	2.07	1.06	1.34	1.75	1.46	1.79	1.55	1.31	1.36	1.19
TraesCS1A02G240600	3.92	3.58	3.26	3.85	4.04	3.96	3.82	3.3	3.1	4.5	4.82	4.09	4.33	4.89	4.63
TraesCS1A02G241000	0.82	0.63	0.78	1.02	0.87	0.84	1.05	0.9	1.63	2.33	2.37	1.69	2.74	1.59	2.31
TraesCS1A02G241100	0.25	0.63	0.33	0.51	0.4	0.66	0.22	0.58	0.43	1.55	1.73	0.98	1.33	2.57	1.1
TraesCS1A02G241300	9.96	9.49	10.13	9.6	9.78	11.25	11.43	9.36	9.19	10.23	11.35	10.02	11.55	10.88	11.17
TraesCS1A02G241400	2.51	3.27	2.21	3.96	3.26	2.99	4.08	3.22	3.64	1.46	1.61	1.46	1.69	1.14	1.09
TraesCS1A02G241500	0.81	0.69	0.9	2.06	1.03	1.86	2.95	3.5	3.26	1.79	1.96	1.09	1.81	1.01	1.69
TraesCS1A02G241800	2.22	1.42	2.18	2.7	2.34	1.59	1.99	3.48	2.53	1.98	2.86	2.73	2.5	2.38	2.38
TraesCS1A02G242000	1.56	0.65	1.38	1.14	0.53	0.75	0.22	0.25	0.4	0.66	0.37	0.13	0.17	0.14	0.42
TraesCS1A02G242100	1.38	1.97	1.95	2.51	1.79	2.5	1.65	2.25	2.13	2.27	2.32	2.04	2.12	1.52	1.98
TraesCS1A02G242400	1.32	1.87	1.17	2.52	1.15	1.99	2.04	3.57	1.91	5.06	4.35	3.96	2.16	2.37	2.15
TraesCS1A02G242500	2.18	3.24	2.69	2.22	2.1	2.75	3.25	2.23	2.09	1.94	2.63	1.75	1.82	2.43	1.68
TraesCS1A02G242600	16.61	14.79	15.31	15.73	16.47	16.95	15.6	15.81	16.21	12.67	11.77	12.13	12.35	13.23	13.57
TraesCS1A02G242800	1.16	0.88	0.42	0.92	0.83	0.7	1.19	0.83	0.49	1.58	1.4	1.21	1.43	1.95	2.05
TraesCS1A02G242900	11.67	10.62	7.62	10.06	10.76	11.27	10.56	10.45	12.63	10.89	8.97	8.21	11.15	9.07	7.22
TraesCS1A02G243000	5.07	6.69	6.69	7.87	6.29	7.44	5.78	3.99	4.91	4.86	4.08	4.4	4.04	4.67	4.83
TraesCS1A02G243100	5.64	5.59	6.26	5.11	5.3	5.18	4.67	4.86	4.79	3.93	3.89	3.82	3.85	4.32	4.5
TraesCS1A02G243200	2.62	2.19	2.8	2.43	3.3	3.09	4.12	3.24	3.22	4.27	2.51	3.1	3.62	4.49	4.23
TraesCS1A02G243300	8.74	9.96	10.85	10.97	11.02	10.73	11.02	11.68	9.61	11.79	11.96	11.18	12.53	9.37	10.47
TraesCS1A02G243800	1.14	2.65	1.87	1.53	1.81	3.43	1.07	1.22	1.89	0.34	0.43	0.51	0.35	0.18	0.24
TraesCS1A02G243900	1.94	2.71	3.13	2.57	1.71	2.65	1.37	0.86	1.66	1	0.57	0.71	0.49	0.64	0.28
TraesCS1A02G244200	2.53	2.15	2.04	2.5	2.31	2.16	1.57	1.89	2.28	1.23	1.84	1.24	0.82	1.26	0.93
TraesCS1A02G244300	3.75	3.31	3.45	2.86	5.59	4.32	5.81	4.88	3.86	4.84	3.73	3.43	4.52	3.95	5.74
TraesCS1A02G244700	7.6	7.68	9.08	8.81	7.7	9.36	7.52	8.72	7.44	11.67	11.12	11.37	10.99	12.13	11.88
TraesCS1A02G244900	7.29	8.24	6.99	8.9	8.04	9.05	9.73	9.57	11.31	11.37	12.49	12.22	12.75	11.91	11.67
TraesCS1A02G245000	6.13	7.01	6.47	6.53	5.81	5.99	3.29	5.48	4.96	6.36	7.75	7.39	7.09	7.67	7.52
TraesCS1A02G245300	3.84	4.52	4.37	4.77	4.57	4.88	4.11	4.35	4.02	4.64	4.15	4.2	3.71	4.39	4.83
TraesCS1A02G245500	2.78	3.17	2.54	2.8	3.4	3.4	4.76	3.93	6.06	4.04	4.11	5.04	8.11	5.54	4.52
TraesCS1A02G245600	4.92	5.12	5.38	5.26	4.81	5.07	5.34	4.43	4.11	5.2	5.07	4.49	5.33	4.56	5.45
TraesCS1A02G246400	16.68	15.63	15.25	13.47	13.3	12.58	13.31	13.6	12.85	14.78	14.48	15.36	11.77	16.41	13.96
TraesCS1A02G246500	3.23	3.3	2.69	2.51	2.31	3.09	2.32	3.25	3.21	3.68	4.01	3.73	2.93	4.74	3.65
TraesCS1A02G246600	45.53	45.37	47.47	42.49	49.47	47.09	45.83	47.57	43.7	32.73	31.82	32.28	30.41	28.81	30.03
TraesCS1A02G246900	42.27	43.48	44.67	43.5	50.52	53.82	62.91	50.26	46.39	48.79	42.72	49.78	45.54	50	51.07
TraesCS1A02G247100	1.8	2.33	1.85	1.21	2.06	1.78	2.02	1.56	1.36	1.85	2.01	2.2	1.39	1.44	1.62
TraesCS1A02G247200	8.98	6.3	6.07	5.68	8.22	7.21	7.13	6.88	6.83	6.97	6.4	6.07	7.21	6.87	6.82
TraesCS1A02G247500	3.57	2.72	3.34	3.13	4.65	3.99	4.65	3.46	3.99	3.58	4.08	3.59	3.92	3.87	4.45
TraesCS1A02G247800	5.13	3.07	3.44	3.33	4.97	4.63	4.21	4.34	3.92	4.08	3.89	3.48	4.11	4.82	4.98
TraesCS1A02G248000	9.45	10.02	11.55	6.23	7.35	8.1	6.55	11.33	5.83	6.94	8.11	6.5	5.01	6.07	4.5
TraesCS1A02G248200	4.06	4.62	4.04	3.34	5.17	3.89	4.27	5.36	4.81	4.71	5.64	5.38	4.23	2.89	4.19
TraesCS1A02G248300	2.14	2.74	2.1	2.68	2.35	3.59	4.48	4.59	3.2	6.3	6.07	6.23	7.68	7.21	8.2
TraesCS1A02G248400	11.01	9.17	9.54	9.19	9.27	9.71	9.19	8.5	7.73	8.56	8.55	8.15	8.46	7.61	10.13
TraesCS1A02G248600	1.33	1.46	1.77	1.84	1.23	1.39	1.6	1.52	1.97	2.2	1.91	1.78	1.9	1.52	1.99
TraesCS1A02G248700	20.57	17.4	22.11	19.29	13.79	17.68	19.75	36.01	34.97	37.15	43.68	48.19	53.02	42.94	55.4
TraesCS1A02G248800	4.41	6.09	5.79	6.7	4.55	4.49	3.66	4.64	5.2	4.08	5.45	5.25	4.61	4.25	3.75
TraesCS1A02G249100	2.85	2.26	1.89	1.87	3.02	2.64	3.86	2.97	2.63	3.6	3.12	3.03	4.04	4.08	4.27
TraesCS1A02G249300	4.79	4.59	4.46	4.97	6.91	5.3	6.54	7.33	8.86	8.1	7.29	9.02	11.26	8.02	10.07
TraesCS1A02G249400	5.17	5.95	5.98	5.27	5.53	5.49	6.07	6.03	5.64	7.19	6.52	6.81	6.43	5.66	6.68
TraesCS1A02G249600	14.8	10.68	12.96	11.65	11.9	12.42	12.11	10.03	12.28	7.87	7.67	8.16	8.04	8.33	10.6
TraesCS1A02G249800	5.98	4.25	4.26	6.37	4.87	5.01	2.92	2.99	3.76	2.45	2.97	4.89	3.46	3.09	2.36
TraesCS1A02G250000	46.78	51.38	46.38	44.06	38.41	38.15	26.83	38.36	37.15	10.18	11.81	9.79	9.27	8.77	10.17
TraesCS1A02G250300	107.62	94.85	87.93	88.55	108.19	96.59	106.83	102.74	89.2	88.72	79.33	87.41	86.72	86.96	96.79
TraesCS1A02G250400	3.46	4.02	3.92	4.72	4.53	4.07	4.11	4.6	6.27	3.74	2.97	3.61	3.12	2.97	2.95
TraesCS1A02G250500	1.26	2.49	2.27	3.14	2.21	1.54	2.94	3.88	3.19	2.53	4.47	4.33	4.16	3.06	3.93
TraesCS1A02G250900	12.15	14.18	14.18	14.55	14.91	14	13.11	15.17	15.38	15.47	14.45	15.29	17.17	12.49	15.27
TraesCS1A02G251000	8.18	8.95	9.06	11.37	9.08	10.69	11.36	12.45	13.71	10.42	10.77	10.24	11.36	9.27	11.2
TraesCS1A02G251100	13.05	12.73	12.01	12.76	12.76	13.63	13.82	14.5	13.81	12.99	13.3	13.86	14.02	14.56	13.37
TraesCS1A02G251400	13.05	7.31	11.01	11.36	7.57	11.67	5.58	6.15	9.3	7.86	7.61	6.78	9.21	7.8	7.46
TraesCS1A02G251500	5.64	3.15	4.26	6.32	4.82	3.9	5.28	6.25	5.54	4.77	4.36	5.79	7.76	5.88	5.36
TraesCS1A02G251600	72.03	75.89	74.9	82.08	64.6	77.21	72.3	83.08	88.33	76.05	80.56	92.08	83.21	81.41	74.52
TraesCS1A02G251700	7.78	7.78	7.19	7.18	7.94	7.86	7.41	6.71	6	7.81	6.39	7.56	7.55	7.88	8.62
TraesCS1A02G251800	1.63	1.86	1.63	2.24	1.68	1.84	1.4	1.53	1.9	1.34	1.04	1.56	2.31	1.23	1.67
TraesCS1A02G251900	13.66	12.17	13.91	11.61	9.01	9.13	8.47	9.74	8.9	4.85	3.93	6.4	2.41	2.51	2.52
TraesCS1A02G252000	6.34	7.37	6.9	6.2	8.27	6.49	10.1	7.42	7.49	8.2	6.17	5.97	8.77	7.38	8.64
TraesCS1A02G252300	0.98	1.25	1.45	1.23	1.42	1.1	0.96	1.23	1.1	1.56	1.75	0.81	1.67	1.58	1.56
TraesCS1A02G252400	3.31	3.64	4.51	3.57	3.1	3.5	2.95	2.34	3.84	2.73	3.57	3.65	3.39	2.59	2.6
TraesCS1A02G252500	3.83	2.83	3.18	2.82	3.37	3.28	2.83	2.94	3.53	4.16	2.28	5.27	4.25	2.46	3.69
TraesCS1A02G252600	0.42	0.74	0.54	0.65	0.8	0.75	0.98	1.16	1.12	1.67	1.39	0.92	1.18	0.68	1.37
TraesCS1A02G253000	8.67	10.21	9.62	9.89	11.12	9.95	11.22	12.43	10.15	11.37	8.76	9.39	8.52	8.53	10.11
TraesCS1A02G253200	37.08	37.66	33.36	22.05	16.44	20.25	14	14.32	11.69	4.2	0.59	2.96	1.16	0.49	0.64
TraesCS1A02G253400	351.94	390.44	393.26	277.72	231	283.82	206.54	186.89	178.3	66.36	43.21	64.23	20.32	17.7	16.45
TraesCS1A02G253500	0.56	0.51	0.5	0.51	0.9	0.75	0.94	0.76	1.23	1.41	1.29	1.85	1.45	1.39	1.06
TraesCS1A02G253600	3.8	3.84	3.97	4.26	3.41	4.18	3.57	4.66	5.16	2.15	1.63	2.09	1.62	1.13	1.68
TraesCS1A02G253900	2.08	2.4	2.17	1.86	1.78	2.13	1.64	2.16	2.7	2.32	2.28	2.59	2.42	2.2	1.9
TraesCS1A02G254000	0.19	0.33	0.85	0.65	0.45	0.53	0.49	0.19	0.62	0.82	0.67	0.36	1.19	1.54	1.32
TraesCS1A02G254100	5.78	6.91	6.8	8.46	6.43	6.91	7.78	8.02	8.12	7.43	7.94	8.25	10.09	9.26	9.1
TraesCS1A02G254200	12.59	12.79	13.91	13.96	10.93	12.4	11.91	12.59	9.59	11.68	13.52	11.7	13.85	13.73	12.47
TraesCS1A02G254400	0.57	0.77	0.49	0.84	0.42	0.44	0.42	0.34	0.38	0.79	0.7	0.8	1.18	0.93	0.73
TraesCS1A02G255000	3.57	3.64	2.61	4.28	2.73	3.21	1.96	2.68	2.97	1.11	1.63	1.11	1.4	0.56	1.15
TraesCS1A02G255100	54.68	60.85	58.97	59.78	52.92	56.86	52.29	54.4	51.88	61.56	67.22	56.09	59.84	69.37	60.19
TraesCS1A02G255400	23.28	19.98	22.23	19.98	17.73	17.73	16.82	17.21	15.24	33.52	39.67	30.57	29.3	50.02	33.89
TraesCS1A02G255800	3.06	2.85	3.13	3.2	3.07	3.23	2.24	2.46	2.55	2.79	2.46	2.09	2.07	2.34	2.52
TraesCS1A02G256000	1.39	2	1.43	1.24	2	1.61	1.73	2.33	2.34	2.13	1.99	2.03	1.23	1.74	1.5
TraesCS1A02G256300	16.81	20.81	17.84	18.38	12.67	14.96	13.37	15.67	17.43	12.19	14.36	13.4	12.33	11.58	11.99
TraesCS1A02G256400	38.03	38.18	42.76	47	36.89	39.81	37.73	40.48	39.2	30.67	37.23	36.52	37.18	31.31	32.67
TraesCS1A02G256700	0.39	0.74	0.87	4.39	3.22	3.73	1.94	1	2.47	13.37	11.63	10.64	9.67	7.34	7.84
TraesCS1A02G256800	2.36	2.61	2.85	2.6	3.24	3.98	3.29	2.42	3.2	3.2	3.7	3.75	3.29	3.58	4
TraesCS1A02G257100	0.31	0.64	0.12	0.57	0.41	0.57	0.88	0.32	1.16	0.64	0.6	0.21	0.32	0.19	0.74
TraesCS1A02G257200	7.54	9.39	10.47	8.8	6.82	8.27	3.6	6	6.29	1.46	1.38	2.32	0.75	0.91	0.43
TraesCS1A02G257300	14.6	13.21	14.86	14.51	11.49	12.16	12.51	14.55	14.33	18.47	17.48	17.56	13.84	17.48	14.73
TraesCS1A02G257400	2.67	2.3	2.32	3.32	2.41	2.65	0.35	0.69	1.14	0.73	0.33	0.89	0.33	0.48	0.44
TraesCS1A02G257500	11.94	10.54	11.67	12	8.3	7.75	9.03	13.52	15.57	16.51	25.79	20.64	16.85	30	18.86
TraesCS1A02G258100	3.88	3.18	3.62	3.92	3.33	4.5	4.76	4.3	3.76	5.73	5.33	4.97	6.26	4.8	5.53
TraesCS1A02G258200	17.07	14.03	14.9	17.48	16.86	17.15	16.25	16.98	16.08	18.97	20.12	17.45	19.23	16.58	18.55
TraesCS1A02G258400	1.16	1.29	1.09	1.82	1.52	1.22	1.73	1.53	1.9	1.42	1.93	1.42	1.95	1.08	1.4
TraesCS1A02G258500	6.92	5.54	5.95	4.42	8.8	5.75	7.53	7.22	8.18	6.57	5.13	5.94	5.47	4.39	4.39
TraesCS1A02G258800	47.36	44.02	47.5	48.32	61.93	65.09	54.74	55.12	62.61	59.21	61.71	62.03	67.86	68.79	71.33
TraesCS1A02G259000	8.33	10.33	8.67	9.67	7.68	8.64	8.13	11.88	10.35	9.54	9.69	11.67	6.83	7.33	6.42
TraesCS1A02G259100	39.47	37.31	39.11	42.32	34.6	34.41	32.37	43.41	62.26	38.91	35.73	40.03	43.58	44.5	41.4
TraesCS1A02G259200	10.55	12.27	13.97	11.5	10.84	11.34	11.36	12.39	11.58	14.28	15.98	13.59	11.18	14.6	13.22
TraesCS1A02G259500	2.18	2.15	2.76	1.83	2.08	1.85	2.12	2.5	2.18	4.14	4.91	4.05	4.25	5.45	4.24
TraesCS1A02G259600	13.11	14.6	14.95	14.7	10.87	11.86	10.75	11.64	13.46	13.64	16.31	15.4	10.57	15.13	13.52
TraesCS1A02G259700	1.84	1.42	1.53	2.02	2.02	1.53	2.26	1.79	1.63	2.16	3.69	2.76	3.64	3.09	1.7
TraesCS1A02G259800	8.54	9.04	9.12	8.14	12.71	11.77	14.35	11.65	12.27	13.71	15.52	15.58	15.67	16.78	15.58
TraesCS1A02G259900	1.34	1.64	1.55	1.51	1.08	1.67	0.82	1.05	1.01	0.59	0.99	0.62	0.33	0.3	0.36
TraesCS1A02G260100	11.57	10.33	10.67	11.5	11.06	10.02	11.45	10.67	11.26	8.88	10.07	8.81	11.57	10.64	10.73
TraesCS1A02G260200	2.52	1.64	1.83	2.35	3.12	1.97	2.23	1.56	1.96	1.99	2.05	2.12	2.64	2.35	2.29
TraesCS1A02G260300	1.93	2.46	2.29	2.73	2.19	1.66	1.54	1.81	1.92	1.58	1.69	1.58	1.13	0.9	1.08
TraesCS1A02G260400	1.82	1.31	1.78	1.78	1.77	1.52	1.63	1.49	2.04	2.42	2.21	1.86	1.93	0.95	2.02
TraesCS1A02G260500	4.44	3.09	3.66	3.38	4.27	4.4	4.98	3.52	3.09	5.79	4.49	5.44	6.2	5.33	6.43
TraesCS1A02G260700	13.57	12.95	12.52	14.39	10.95	11.66	10.18	14.18	14.17	14.33	16.63	15.07	16.79	15.74	12.41
TraesCS1A02G260900	58.76	63.56	59.34	58.05	61.61	58.84	57.58	53.58	52.32	45.24	46.17	46.59	46.1	49.82	47.58
TraesCS1A02G261000	49.59	51.78	51.49	54.22	50.02	53.83	50.37	52.26	49.68	43.59	44.6	45.81	43.37	42.15	48.83
TraesCS1A02G261400	5.76	7.67	5.95	5.95	4.31	5.26	3.5	5.16	5.32	3.46	4.8	4.23	3.9	3.83	3.02
TraesCS1A02G261500	1.05	0.51	1.53	1.05	1.04	1.13	1.82	1.02	1.93	2.22	1.78	1.75	2.39	1.79	2.69
TraesCS1A02G261800	1.57	2.24	1.33	2.33	1.31	1.8	1.36	1.65	1.91	1.26	1.98	1.52	1.24	0.66	0.51
TraesCS1A02G261900	21.06	11.11	11.86	13.68	26.66	17.4	25.85	17.14	22.89	21.33	16.77	22.33	28.06	19.68	20.29
TraesCS1A02G262000	17.25	8.66	9.02	8.34	18.07	13.29	21.32	12.95	17.11	22.79	13.23	18.42	24.7	16.55	19.78
TraesCS1A02G262200	3.94	4.22	3.92	4.45	5.29	4.69	4.82	4.21	5.43	4.08	4.21	4.17	3.73	3.56	4.02
TraesCS1A02G262300	23.94	22.1	23.99	25	23.57	24.26	21.75	25.36	20.35	31.17	32.59	30.83	30.81	36.92	31.65
TraesCS1A02G262400	249.34	178.44	193.15	192.33	266.56	223.49	233.25	222.37	225.11	215.4	165	189.37	222.93	182.83	211.27
TraesCS1A02G262500	110.2	75.13	74.82	79.33	119.84	94.38	101.29	98.49	104.36	109.46	83.52	103.72	122.42	92.29	96.49
TraesCS1A02G262600	4.69	5.75	5.74	4.55	5.15	5.63	6.92	5.64	5.65	6.24	6.05	5.37	6.18	6.14	5.6
TraesCS1A02G262800	12.09	11.02	11.17	11.62	10.16	8.92	11.08	12.07	11.66	12.29	7.59	9.31	12.01	10.62	9.27
TraesCS1A02G263000	4.78	4.5	5.36	6.42	4.12	5.07	3.92	4.21	6.78	4.09	4.77	4.48	3.59	3.54	3.68
TraesCS1A02G263100	0.72	0.44	0.24	0.08	0.12	0.19	0.01	0.12	0.08	0.57	1.67	0.77	0.55	3.01	0.61
TraesCS1A02G263200	3.94	2.88	3.31	3.67	4.45	4.47	3.74	3.08	3.47	3.5	4.03	4.15	4.22	4.94	5.39
TraesCS1A02G263300	160.18	141.68	128.38	113.13	168	145.62	165.98	141.06	130.41	120.73	110.52	116.31	126.44	128.66	125.31
TraesCS1A02G263400	2.21	2.26	2.7	2.44	3.42	3.28	3.19	2.89	2.69	3.39	3.11	2.8	2.62	3.31	3.48
TraesCS1A02G263700	7.71	8.48	6.45	8.72	6.39	5.66	3.54	4.37	5	2.58	2.42	2.34	3.06	2.79	2.33
TraesCS1A02G263800	2.51	1.99	2.74	2.3	1.59	1.91	1.48	2.06	1.61	1.8	1.92	2.25	2.04	2.07	1.68
TraesCS1A02G263900	5.55	6.65	5.39	4.22	2.75	3.23	3.47	4.37	5.75	2.03	3.07	2.96	2.39	2.31	2.13
TraesCS1A02G264000	14.62	9.56	11.49	10.47	14.69	13.66	14.85	12.8	12.64	15.68	12.82	13.02	18.21	15.55	17.3
TraesCS1A02G264100	4.42	3.87	4.06	4.49	4.57	5.3	5.52	4.54	5.02	5.03	4.66	5.1	4.93	5.41	5.45
TraesCS1A02G264200	0.91	1.56	0.81	0.87	1.15	1.3	1.26	1.59	1.21	1.43	1.14	1.7	1.51	1.41	1.54
TraesCS1A02G264300	2.39	2.84	2.68	3.36	3.42	3.15	3.87	3.27	3.52	3.3	4.5	3.76	2.85	3.27	3.5
TraesCS1A02G264400	5.17	4.93	4.89	4.74	4.35	4.64	4.18	5.33	4.56	5.45	5.77	4.86	4.44	5.55	4.58
TraesCS1A02G264500	1.02	0.84	2.25	1.77	2.07	1.95	1.51	2.06	2.55	10.25	11.36	9.55	13.34	12.85	9.34
TraesCS1A02G264700	4.56	4.64	5.19	4.59	5.74	5.03	5.51	5.89	5.63	5.53	4.77	5.16	5.01	6.43	6.42
TraesCS1A02G264800	1.93	1.1	1.54	1.03	2	1.8	2.82	1.69	1.29	2.64	1.81	1.69	2.12	2.24	2.88
TraesCS1A02G264900	3.11	3.58	3.99	4.33	3.78	3.44	2.92	3.49	3.11	2.6	3.95	3.28	3.55	3.82	3.5
TraesCS1A02G265000	3.37	2.61	3.05	3.03	3.66	3.06	2.7	3.07	2.58	2.16	2.62	1.84	2.37	2.21	2.52
TraesCS1A02G265500	0.32	1.59	0.77	1.43	0.51	1.51	5.54	6.42	10.08	3.49	0.38	1.11	0.75	2.72	1.77
TraesCS1A02G265600	1211.53	1269.69	1289.22	835.82	709.42	656.91	735.56	1142.49	1199.95	318.48	378.68	410.65	262.64	229.94	232.32
TraesCS1A02G265700	390.3	488.53	439.41	323.98	268.13	257.02	309.87	454.29	423.89	81.18	88.83	90.33	54.71	48.71	52.92
TraesCS1A02G265800	1223.03	1510.6	1388.76	778.13	653.12	616.15	606.21	580.07	704.91	81	66.27	92.44	33.02	28.95	34.19
TraesCS1A02G265900	91.38	132.46	98.38	97.74	64.94	53.77	124	183.03	158.97	65.21	60.4	65.24	34.5	29.28	24.32
TraesCS1A02G266000	20.57	30.3	21.31	16.77	38.03	23.04	29.39	19.68	21.04	4.71	7.98	3.91	6.63	8.76	21.46
TraesCS1A02G266100	20.17	40.81	23.96	21.07	23.11	15.51	22.55	20.34	23.86	4.87	9.07	4.58	7.17	7.18	9.38
TraesCS1A02G266300	34.37	38.55	38.06	38.31	32.8	38.48	39.82	36.9	35.33	39.22	43.09	41.15	35.8	40.91	36.83
TraesCS1A02G266500	7.2	8.37	7.8	7.91	7.52	7.27	6.46	6.67	6.34	4.61	4.07	4.95	3.36	2.79	3.38
TraesCS1A02G266600	8.32	9.82	8.92	11.48	8.77	7.82	8.86	11.38	10.9	10.74	11.21	10.94	15.14	14.88	14.43
TraesCS1A02G266800	2.51	2.75	2.17	2.22	3.24	3.52	5.39	2.78	2.05	2.29	1.51	2.96	2.43	2.11	2.49
TraesCS1A02G266900	12.75	11.5	11.79	12.73	9.85	11.27	8.36	8.54	8.26	14.1	14.56	12.42	11.83	16.22	10.45
TraesCS1A02G267300	15.85	17.42	16.94	16.36	18.78	18.57	19.86	15.5	12.37	15.84	16.52	15.75	16.08	14.87	15.53
TraesCS1A02G267800	1.52	0.68	0.48	0.81	2.16	1.69	2.42	0.71	1.64	3.02	2.12	3.29	2.17	2.97	2.74
TraesCS1A02G267900	1.63	2.88	2.75	2.34	2.32	2.02	1.8	1.52	2.46	1.18	1.11	1.14	0.85	1.14	0.65
TraesCS1A02G268200	5.25	2.89	2.26	1.93	4.84	5.55	7.29	4.45	3.3	7.06	3.6	6.37	6.32	6.88	6.37
TraesCS1A02G268400	35.07	38.76	37.54	39.79	52.1	43.25	58.66	54.92	66.55	38.79	52.63	46.2	60.65	64.36	50.74
TraesCS1A02G268500	14.52	15.42	14.6	18.41	15.23	16.14	14.88	14.78	14.98	23.34	19.48	18.91	20.58	20.87	22.18
TraesCS1A02G268700	3.95	3.57	3.2	3.25	3.96	3.94	4.65	4.14	3.52	4.8	3.31	4.34	3.3	4.88	4.36
TraesCS1A02G268800	2.77	2.72	2.61	3.23	2.45	3.18	2.45	2.8	2.9	3.9	5.16	3.55	2.7	7.07	3.6
TraesCS1A02G269100	9.56	10.52	8.66	11.44	8.56	8.58	9.25	9.56	9.1	10.32	10.94	10.63	10.66	10.17	10.48
TraesCS1A02G269200	2.47	1.96	2.42	2.81	1.68	2.46	2.61	2.03	1.67	2.94	3.1	2.53	2.91	2.87	3.33
TraesCS1A02G269300	1.64	1.05	1.3	1.86	2.01	1.84	1.66	1.7	2.15	1.14	1.09	0.87	1.45	1.55	1.17
TraesCS1A02G269400	2.17	2.12	2.44	2.2	1.78	2.18	1.04	2.94	2.37	1.37	1.69	1.28	1.49	1.67	1.44
TraesCS1A02G269500	6.75	8	8.6	8.48	6.65	6.42	7.15	6.54	8.27	6.52	5.17	7.26	7.78	6.06	6.83
TraesCS1A02G269600	2.43	3.44	3.31	3.81	3.37	4.05	3.74	4.62	4.43	2.59	3.29	2.66	3	3.14	2.87
TraesCS1A02G270200	4.24	5.44	5	4.97	4.44	4.68	3.96	4.5	5.99	3.97	3.7	3.83	4.72	2.74	4.54
TraesCS1A02G270300	61.84	63.14	66.78	61.51	58.99	60.29	42.87	46.07	41.74	25.31	27.53	29.15	22.6	23.95	23.55
TraesCS1A02G270400	18.3	17.04	16.66	14.92	19.18	20.28	20.1	18.51	16.85	18.19	16	16.71	18.64	18	19.51
TraesCS1A02G270500	5.45	5.31	5.5	6.54	5.91	5.93	7.39	5.81	5.85	6.8	5.93	6.61	6.53	5.54	5.01
TraesCS1A02G270600	8.98	9.08	8.98	8.61	7.83	8.95	8.3	8.81	8	9.62	12.09	9.67	10.36	10.24	8.68
TraesCS1A02G270700	90.07	94.02	98.43	83.44	81.53	68.91	85.23	75.54	77.5	98.89	108.34	100.67	77.07	101.28	78.63
TraesCS1A02G271000	0.86	0.69	0.61	1.29	0.88	1.03	1.5	1.12	1.57	3.63	2.73	3.2	4.31	6.43	5.07
TraesCS1A02G271700	13.02	11.4	10.44	12.02	10.78	12.09	10.13	11.37	12.77	16.3	19.18	15.86	13.47	16.78	14.57
TraesCS1A02G272000	0.87	0.74	0.9	0.78	0.65	1.04	1.18	1	0.72	1.61	1.31	1.41	2.1	1.63	1.95
TraesCS1A02G272100	2.29	2.79	2.7	1.97	3.14	3.81	5.12	4.39	3.74	6.35	4.62	4.7	4.87	5	5.44
TraesCS1A02G272200	4.78	6.68	5.26	5.63	5.49	5.98	5.97	6.09	6.45	6.51	6.11	5.72	5.33	5.48	5.78
TraesCS1A02G272300	0.72	1.01	1.37	0.48	1.68	0.76	0.56	1.54	0.8	0.61	0.15	0.42	0.45	0.72	0.66
TraesCS1A02G272400	6.02	5.08	6.63	6.39	7.32	7.69	6.73	6.81	7.82	7.46	8.1	7.56	7.29	7.98	8.15
TraesCS1A02G272600	0.94	0.9	0.84	0.41	0.83	0.77	0.33	0.94	0.58	0.16	0.3	0	0.32	0.32	0.15
TraesCS1A02G272800	0.53	0.97	1.37	2.08	1.54	1.24	0.92	0.99	2.3	2.65	2.63	0.42	2.39	1.52	2.85
TraesCS1A02G272900	0.57	0.7	1.1	0.57	1.62	1.86	1.6	0.51	1.43	1	1.29	1.09	2.06	0.57	0.72
TraesCS1A02G273000	8.1	9.25	8.62	10.67	6.23	9.32	5.55	9.85	10.04	8.56	8.75	8.55	9.17	8.73	9.8
TraesCS1A02G273100	9.21	10.15	9.62	10.35	8.56	8.87	9.75	10.22	10.27	12.25	14.04	11.51	12.36	13.79	11.76
TraesCS1A02G273400	8.1	8.06	7.73	9.69	10.57	9.45	11.07	8.9	11.32	9.09	8.07	7.28	12.32	8.65	9.66
TraesCS1A02G273500	92.35	91.57	81.55	71.08	117.63	108.19	185.3	120.75	98.04	99.6	89.55	95.45	79.62	118	106.6
TraesCS1A02G273800	0.13	0.21	0.37	1.08	0.98	0.61	0.67	0.65	0.93	0.34	0.83	0.64	0.46	1.09	0.47
TraesCS1A02G273900	6.15	10.01	6.38	7.45	5	5.04	4.19	7.65	7.81	1.55	1.57	1.41	1.75	0.91	1.17
TraesCS1A02G274300	64.85	46.87	49.15	53.7	88.77	66.68	88.12	65.65	69.99	88.89	70.99	80.97	99.36	71.7	83.99
TraesCS1A02G274400	52.02	68.07	59.5	51.5	32.8	40.02	30.79	34.57	37.58	20.12	25.38	21.4	23.7	21.16	19.63
TraesCS1A02G274500	2.16	3.25	2.53	3.71	2.16	3.86	1.27	0.92	1.16	0.07	0.64	0.39	0.3	0.06	0.13
TraesCS1A02G274800	5	4.62	5.02	4.75	6.22	5.26	6.23	5.44	5.53	6.42	8.21	6	6.89	5.95	5.5
TraesCS1A02G275200	17.09	16.43	14.04	16.93	19.66	15.96	16.14	20.11	16.62	28.91	28.67	26.16	28.21	38.48	30.08
TraesCS1A02G275300	10.92	9.49	9.65	9.12	9.71	9.21	9.24	9.4	9.87	10.04	9.48	9.21	10.44	11.16	10.55
TraesCS1A02G275400	4.61	5.47	5.58	6.38	5.68	5.93	6.6	5.84	7.16	8.09	9.61	9.29	12.52	12.74	12.95
TraesCS1A02G275900	0.71	0.65	0.63	0.95	0.7	0.54	1.15	1.15	0.98	2.55	2.46	2.52	2.91	3.62	2.71
TraesCS1A02G276100	6.8	6.33	6.7	6.62	6.91	7.82	7.02	6.75	6.25	8.88	8.97	7.79	8.51	8.92	8.46
TraesCS1A02G276200	2.54	3.46	3.15	2.7	2.99	2.72	1.53	2.44	2.88	1.07	1.41	0.85	1.11	0.95	0.69
TraesCS1A02G276300	41.49	41.41	43.81	38.02	46.14	39.7	42.51	33.12	40.3	30.38	29.71	25.04	41.63	32.71	30.45
TraesCS1A02G276500	4.66	3.72	3.91	2.82	4.93	4.49	4.63	4.32	4.13	3.79	3.39	4.08	4.68	3.56	4.31
TraesCS1A02G276600	0	0.1	0.03	0.22	0.05	0.03	0.64	0.95	0.68	1.42	1.69	2.34	4.2	3.34	4.95
TraesCS1A02G276800	14.21	16.62	15.2	12.98	5.77	6.9	7.91	8.43	8.09	12.82	17.76	13.9	11	11.58	8.78
TraesCS1A02G277000	5.24	4	3.57	4.86	4.96	4.69	4.14	5.21	5.74	5.52	4	4.38	4.02	5.34	4.9
TraesCS1A02G277400	1.01	1.07	0.74	1.08	1.04	0.71	1.08	1.28	0.73	2.38	2.19	2.06	1.94	2.34	1.8
TraesCS1A02G277500	134.16	116.97	115.7	119.83	137.1	125.88	133.44	107.92	120.35	99.54	104.13	109.12	105.19	102.38	108.4
TraesCS1A02G277600	29.49	29.93	30.06	29.97	28.03	29.29	31.9	29.3	33.46	28.99	26.65	26.88	31.93	27.53	29.57
TraesCS1A02G277700	1.04	0.55	0.64	1.03	1.44	1.05	1.6	1.25	1.02	1.57	1.2	1.29	1.88	1.42	1.38
TraesCS1A02G278100	7.82	7.38	8.32	8.81	7.03	7.69	8.76	9.75	8.27	8.63	8.33	9.35	8.74	7.6	9.08
TraesCS1A02G278300	9.68	10.52	7.94	8.72	9.81	10.53	10.08	10.42	10.97	11.11	10.95	10.96	11.33	10.31	9.2
TraesCS1A02G278500	3.37	1.8	3.74	3.54	3.87	2.42	4.04	2.1	1.43	2	1.67	2.72	3.67	2.15	1.81
TraesCS1A02G278600	5.11	5.78	3.44	4.76	4.53	3.9	3.91	4.26	3.15	5.44	5.26	4.09	3.69	4.07	4.08
TraesCS1A02G278800	5.04	3.8	4.05	3.91	6.12	6.2	4.3	3.28	3.34	4.33	4.16	4.27	4.16	4.06	4.94
TraesCS1A02G278900	3.54	3.71	4.97	5.55	4.7	5.32	3.61	3.48	3.61	4.69	4.24	3.9	3.46	2.86	2.75
TraesCS1A02G279000	6.43	4.99	5.52	4.94	6.17	5.52	5.55	5.5	5.31	8.04	6.3	7.48	7.6	8.85	8.95
TraesCS1A02G279100	31.14	38.2	32.21	40.58	32.02	34.09	32.75	36.39	38.69	32.38	33.86	35.25	41.18	42.15	37.35
TraesCS1A02G279200	1.82	1.25	1.37	1.42	2.09	2.13	2.56	2.43	2.36	3.45	2.48	2.39	2.41	3.67	3.6
TraesCS1A02G279300	10.28	10.76	9.47	9.28	8.81	7.72	7.43	6.33	6.69	6.49	6.87	6.47	5.27	7.13	6.04
TraesCS1A02G279800	2.7	2.34	2.85	2.97	1.47	1.93	1.39	2.26	2.45	3.51	4.89	4.15	4.19	6.09	4.1
TraesCS1A02G279900	0.63	0.96	0.76	0.17	0.87	0.66	0.14	0.64	0.31	0.7	0.32	0.67	0.62	1	0.93
TraesCS1A02G280300	1.99	2.39	1.48	2.53	2.72	2.52	2.94	1.99	2.59	2.38	1.87	1.98	1.79	1.16	1.65
TraesCS1A02G280400	13.87	11.91	12.13	12.32	11.62	13.22	11.8	13.13	12.24	12.03	14.89	15.17	9.32	13.51	10.43
TraesCS1A02G280500	6.22	6.62	6.5	7.97	7.84	8.3	6.59	7.67	7.71	10.78	9.82	8.57	10.66	10.18	9.41
TraesCS1A02G280600	3.04	2.93	3.47	3.41	3.04	3.18	2.76	3.15	3.75	3.33	5.05	3.69	4.08	6.16	4.35
TraesCS1A02G280700	88.47	68.34	61.06	61.58	75.18	68.7	60.83	53.46	40.47	54.26	59.68	67.91	55.14	59.6	44.45
TraesCS1A02G280900	1.64	1.4	1.55	1.95	2.18	2.12	1.77	1.85	2.46	1.87	1.45	1.45	1.75	1.33	1.38
TraesCS1A02G281000	4.37	3.96	6.22	9.21	3.66	3.28	5.48	8.84	7.82	3.36	4.04	4.12	5.51	4.25	12.19
TraesCS1A02G281100	3.68	2.98	3.91	4.27	3.46	3.8	2.07	2.57	3.38	2.6	2.46	2.67	3.02	3.08	3.43
TraesCS1A02G281200	1.15	1.27	1.51	1.36	1.48	1.68	1.56	1.29	1.91	2.66	2.08	1.78	2.2	2.21	1.7
TraesCS1A02G281300	27.59	28.12	28.29	39.68	30.39	35.11	22.91	25.83	27.38	22.49	20.16	19.24	22.6	16.83	20.09
TraesCS1A02G281400	34.91	34.9	35.56	30.86	31.4	34.04	24.88	22.34	21.77	19.9	17.35	17.62	14.07	14.83	13.13
TraesCS1A02G281600	12.62	12.32	12.31	11.94	11	13.74	13.07	13.9	12.95	11.49	10.14	10.59	10.17	9.79	9.87
TraesCS1A02G281700	1.51	1.57	2.1	1.53	2.21	1.79	1.59	1.93	1.44	1.82	1.93	2.5	2.16	2.56	2.12
TraesCS1A02G281800	11.01	12.85	12.19	12.81	13.02	12.43	11.96	12.98	11.33	10.97	12.59	12.17	12.92	11.25	13.95
TraesCS1A02G282000	4.71	4.52	5.85	6.91	4.17	4.92	4.48	5.83	4.27	4.92	5.4	4.84	6.13	5.99	5.34
TraesCS1A02G282200	1.91	2.94	2.88	4.09	2.43	1.68	2	2.12	2.13	1.62	2.08	2.35	1.43	1.93	1.71
TraesCS1A02G282300	5.69	8.08	7.34	9.01	7.66	7.43	6.75	7	7.34	6.23	8.1	6.73	6.96	8.62	7.39
TraesCS1A02G282400	36.45	38.75	37.79	25.69	20.23	25.56	10.19	12.88	16.39	3.75	3.38	4.16	0.62	0.52	0.5
TraesCS1A02G282500	1.2	0.58	1.14	0.87	1.29	0.53	0.51	0.46	1.07	0.31	0.43	0.06	0.53	0.12	0.24
TraesCS1A02G282600	8.54	9.93	9.67	8.16	12.39	13.7	14.34	8.59	8.94	7.58	8.5	10.44	8.03	11.47	9.92
TraesCS1A02G282700	4.64	5.41	4.18	7.56	5.02	5.82	5.73	4.97	5.92	5.11	4.86	5.79	5.36	4.5	5.61
TraesCS1A02G282800	7.45	8.04	9.77	9.91	6.12	9.03	7.99	10.12	12.44	8.17	10.44	10.69	10.45	7.29	8.98
TraesCS1A02G283000	3.09	2.59	3.05	3.9	2.59	3.19	3.26	3.05	3.96	2.65	2.35	1.54	2.66	2.38	2.15
TraesCS1A02G283100	2.16	1.63	1.61	2.53	2.12	1.81	1.09	1.36	1.68	2.51	2.29	2.03	1.62	2.29	2.02
TraesCS1A02G283200	8.06	7.48	7.02	8.28	6.97	8.51	7.84	6.88	6.75	4.22	5.9	5.77	5.45	6.51	5.47
TraesCS1A02G283300	1.93	0.5	0	0.44	0.21	1.1	0.21	0.14	0.58	1.17	1.37	0.42	0.47	1.4	1.56
TraesCS1A02G283400	2.67	3.45	4.72	4.76	6.85	5.93	5.16	3.99	5.03	4.07	6.71	6.1	7.17	7.13	5.82
TraesCS1A02G283600	0.71	0.36	0.15	0	0.69	0.72	0.54	0.8	0.47	1.34	0.65	1.47	1.27	1.2	1.09
TraesCS1A02G283800	14.37	14.77	14.9	15.7	13.53	14.53	13.54	13.65	14.83	15.36	14.79	15.58	13.21	15.24	14.32
TraesCS1A02G284000	2.15	1.51	1.83	1.7	2.51	2.2	2.38	2.36	2.12	2.62	3.01	2.76	3.14	2.85	3.29
TraesCS1A02G284100	1.69	1.23	1.88	1.51	1.84	2.11	2.18	1.86	2.01	3.11	2.25	2.24	2.77	3.19	2.46
TraesCS1A02G284200	0.79	1.38	1.25	1.97	0.95	0.43	0.93	0.69	0.77	1.53	2.31	1.86	1.61	1.85	1.11
TraesCS1A02G284300	1.7	1.41	1.4	1.6	2.47	1.89	2.95	1.79	1.95	1.9	1.86	1.9	2.27	2.88	2.44
TraesCS1A02G284600	0.03	0.21	0.25	0.15	0.41	0.61	0.52	0.46	0.34	1.19	1.45	0.66	1.25	1.01	1.65
TraesCS1A02G284800	84.39	52.25	66.27	68.22	100.11	63.51	86.29	71.88	77.05	76.52	58.01	65.77	84.38	59.53	70.02
TraesCS1A02G284900	63.51	77.91	75.47	50.61	35.07	39.49	43.1	66.69	78.05	23.13	29.48	30.11	28.34	21.72	23.02
TraesCS1A02G285000	43.89	44.27	52.46	28.68	25.04	26.31	15.79	15.9	18.95	7.82	6.41	5.74	1.91	1.75	1.63
TraesCS1A02G285200	46.79	49.31	48.38	45.79	46.88	46.65	45.92	46.42	53.66	41.75	44.76	47.88	49.08	42.7	48.1
TraesCS1A02G285500	2.86	1.33	1.35	2.08	1.59	1.63	2.43	2.22	1.7	2.21	1.71	2.63	2.67	1.64	1.76
TraesCS1A02G285700	0.27	0.2	0.13	0.39	0.27	0.12	0.43	0.36	0.69	1.1	1.4	1.35	1.44	1.36	0.87
TraesCS1A02G286000	15.98	13.2	14.08	12.39	15.79	15.07	16.96	15.44	14.78	12.65	12.13	11.86	12.33	13.39	15.24
TraesCS1A02G286200	46.82	44.59	46.53	49.19	49.84	49.59	50.99	67.11	47.58	54.6	50.6	59.28	49.11	52.02	53.74
TraesCS1A02G286300	95.38	61.95	68.08	74.67	127.38	93.49	97.99	86.52	87.52	104.92	80.96	96.41	119.39	94.06	103.36
TraesCS1A02G286700	1.46	1.13	1.3	0.83	2.43	1.22	2.27	1.98	1.73	1.3	0.89	1.59	2.2	1.34	1.78
TraesCS1A02G286900	57.77	72.39	64.63	79.42	65.03	72.64	72.78	77.62	82.35	78.96	88.76	83.63	87.7	74.01	77.36
TraesCS1A02G287000	5.89	5.35	6.07	5.31	5.61	5.91	6.84	7.01	4.53	12.08	6.39	9.63	8.61	10.46	10.34
TraesCS1A02G287400	7.29	6.62	6.81	6.66	7.32	6.8	7.87	8.21	5.55	8.66	9.43	9.57	9.22	10.32	10.2
TraesCS1A02G287500	7.79	10.45	8.32	9.49	9.94	10.39	11.83	10.06	11.38	8.15	7.83	8.85	7.27	9.69	9.34
TraesCS1A02G287600	4.76	4.94	5.06	5.54	4.2	5.01	5.23	5.12	4	5.77	5.61	6.15	5.36	6.06	6.37
TraesCS1A02G287700	15.15	9.39	13.66	9.7	18.19	15.96	18.64	13.36	18.77	25.72	20.85	22.5	28.45	19.62	20.91
TraesCS1A02G287800	41.45	24.09	25.1	27.57	49.3	42.99	52.55	39.48	42.68	50.75	40.02	49.74	60.33	42.16	47.07
TraesCS1A02G288300	1.12	0.45	0.58	0.85	0.97	0.73	1.13	1.12	0.83	0.98	0.76	1.26	1.29	1.29	1.31
TraesCS1A02G288400	7.37	7.27	6.66	7.03	7.23	7.33	7.97	6.73	6.94	8.13	7.54	9.24	7.86	8.09	8.31
TraesCS1A02G288500	4.54	5.98	5.6	6.64	7.05	5.96	5.74	5.53	4.64	6	6.69	6.91	9.16	7.78	6.68
TraesCS1A02G288600	7.28	8.48	8.39	8.32	6.1	7.63	7.14	6.12	6.19	6.56	7.28	6.52	6.08	5.52	6.05
TraesCS1A02G288800	138.13	105.02	108.68	112.55	169.29	133.8	160.13	132.26	135.23	147.98	115	133.65	141.95	122.99	142.79
TraesCS1A02G289000	6.31	6.89	7.32	6.62	7.87	9.43	8.97	6.06	10.6	5.74	6.58	5.28	6.29	6.35	6.13
TraesCS1A02G289100	0.78	1.65	0.53	0.97	2.05	1.09	1.71	2.68	2.96	4.63	3.93	4.26	2.9	3.49	3.96
TraesCS1A02G289200	0	0.32	0.71	0.3	0.13	0.82	0.39	0.77	1.4	0.36	1.33	1.89	0.88	1	0.72
TraesCS1A02G289800	1.01	1.54	4.13	3.06	3.88	3.05	2.23	2.44	2.33	3.77	2.56	3.01	4.78	4.52	4.15
TraesCS1A02G289900	0.39	1.33	1.57	4.58	1.55	2.64	1.5	1.23	2.52	2.06	2.76	2.35	1.58	3.65	2.32
TraesCS1A02G290100	2.68	3.33	1.6	2.95	2.51	2.1	2.81	3.77	6.14	3.68	5.62	4.1	4.53	5.27	5.86
TraesCS1A02G290200	0.1	0.72	0.85	1.34	0.33	1.15	1.38	1.97	0.61	3.96	1.35	2.51	1.72	2.02	3.19
TraesCS1A02G290400	13.9	11.52	9.23	10.62	8.18	6.05	9.35	12.85	9.07	36.57	48.07	32.94	20.98	42.17	25.41
TraesCS1A02G290500	6.59	5.8	5.9	6.18	6.2	6.96	6.19	5.95	4.83	6.85	6.48	7.07	6.41	7.33	8.68
TraesCS1A02G290900	1.28	0.98	1.57	2.36	0.98	1.31	0.48	0.87	0.36	0.23	0.56	0.82	0.18	0	0.03
TraesCS1A02G291100	2.67	4.31	3.06	1.18	0.85	0.78	6.11	5.94	4.83	0.16	1.86	1.92	5.64	6.29	2.56
TraesCS1A02G291200	17.23	20	19.44	17.57	17.84	14.69	18.94	23.78	22.05	11.1	20.84	16.12	17.23	16.9	15.08
TraesCS1A02G291400	15.59	17.03	15.94	18.4	13.18	15.62	11.21	12.37	17.16	12.37	10.64	12.16	10.78	9.43	12.54
TraesCS1A02G291500	20.02	12.92	13.25	13.4	25.72	17.24	26.39	20.42	26.51	31.63	27.52	30.21	34.53	24.86	25.91
TraesCS1A02G291600	29.53	18.29	20.87	21.17	40.73	30.15	37.16	29.92	35.1	43.94	33.73	37.87	41.33	28.36	38.59
TraesCS1A02G291700	31.56	18.79	21.89	19.67	40.76	27.75	34.86	30.37	29.83	38.15	24.46	35.03	34.88	29.32	33.79
TraesCS1A02G291800	1.23	1.64	1.23	1.42	0.51	0.76	0.32	0.64	0.86	0.62	0.84	0.83	0.31	0.58	0.46
TraesCS1A02G292000	1.94	1.87	1.4	1.9	1.66	1.36	1.65	1.91	1.3	2.32	2.57	2.16	2.46	3.22	1.7
TraesCS1A02G292100	3.49	3.63	3.18	3.74	3.42	3.26	3.75	3.52	3.5	4.29	4.33	3.79	3.94	3.94	4.13
TraesCS1A02G292200	7.98	7.68	8.18	8.07	9.36	9.15	10.3	8.67	7.7	9.27	9	8.7	9.1	9.75	10.59
TraesCS1A02G292300	18.04	22.78	19.25	23.82	21.85	25.06	23.36	18.51	25.66	21.52	19.81	18.39	17.66	22.63	19.27
TraesCS1A02G292400	1.93	1.53	1.89	2.27	2.09	1.87	1.51	1.56	1.71	1.16	1.08	1.24	1.06	0.87	1.02
TraesCS1A02G294800	2.28	2.63	2.47	1.85	4.84	2.96	2.3	2.72	2.36	2.1	2.53	1.76	2	2.02	1.89
TraesCS1A02G295300	10.74	10.17	11.23	10.51	9.91	9.86	12.27	16.81	15.11	22.6	25.86	23.96	22.46	23.03	19.48
TraesCS1A02G295400	29.46	16.09	16.99	17.84	32.9	24.75	28.95	22.44	29.86	39.15	28.07	36.69	44.27	27.24	31.16
TraesCS1A02G295700	22.4	13.97	13.31	16.85	30.32	22.78	28.75	23.75	28.36	36.15	32.76	33.09	39.08	30.54	33.55
TraesCS1A02G295800	12.57	14.22	13.51	4.32	4.43	3.13	1.94	3	3.23	2.47	2.63	3.05	1.32	1.74	1.21
TraesCS1A02G295900	3.75	3.76	2.94	4.41	3.56	3.86	3.54	3.9	3.5	3.32	2.72	2.44	1.91	1.62	1.43
TraesCS1A02G296100	5.54	4.81	4.82	5.41	4.41	4.42	4.26	4.28	4.5	4.7	4.91	5.14	4.74	5.05	4.59
TraesCS1A02G296200	6.66	5.32	5.69	5.71	7.78	6.02	7.21	6.08	6.93	7.79	5.48	6.15	8.52	6.31	7.5
TraesCS1A02G296300	8.42	8.66	8.51	7.52	5.89	6.69	5.41	7.87	5.71	7.45	11.15	7.88	7.54	12.83	6.34
TraesCS1A02G296900	1.98	3.82	3.07	4.86	2.35	3.61	1.49	1.41	2.35	0.91	1.97	1.34	1.14	1.8	1.18
TraesCS1A02G297000	2.62	2.93	2.96	3.01	2.37	3.1	2.98	2.73	2.65	3.66	2.82	3.56	3.66	3.87	3.61
TraesCS1A02G297400	10.47	14.65	12.7	11.81	10.01	8.06	18.01	20.87	19.47	2.2	7.03	8.28	6.67	5.47	4.39
TraesCS1A02G297500	5.39	5.08	4.78	4.85	3.87	3.82	3.82	4.17	5.51	1.57	2.74	2.72	2.59	1.85	1.91
TraesCS1A02G297600	3.07	2.63	2.45	2.8	2.35	3.04	4.11	3.19	2.86	5.28	3.96	5.23	7.77	6.11	8.28
TraesCS1A02G297800	6.9	6.87	6.84	6.19	6.77	7.1	6.76	8.59	7.39	9.68	10.3	9.79	10.04	12.32	10.2
TraesCS1A02G297900	7.02	5.83	5.94	7.6	8.14	9.4	9.96	6.04	7.72	8.13	7.49	7.33	7.61	7.09	7.57
TraesCS1A02G298000	2.04	2.59	2.14	3.19	2.58	2.77	3.07	3.05	3.13	2.64	3.21	2.82	2.68	3.19	3.76
TraesCS1A02G298300	4.26	4.39	3.88	2.81	3.26	3.93	5.38	4.92	3.59	7.22	4.99	5.71	4.65	7.22	7.1
TraesCS1A02G298600	8.59	8.66	8.6	7.11	6.09	7.03	6.93	8.87	7.69	14.75	16.38	15.32	8.75	13.77	8.49
TraesCS1A02G298700	7.74	7.38	7.34	7.49	6.91	7.38	6.27	6.81	7.96	8.29	10.76	9.05	8.18	8.98	9.21
TraesCS1A02G298900	3.3	3.87	4.15	4.68	3.02	3.66	3.19	4.47	3.19	5.1	5.16	6.09	4.58	5	4.6
TraesCS1A02G299100	21.87	23.37	22.09	27.75	34.23	33.21	29.66	28.38	21.03	22.55	23.29	22.26	19.3	20.7	23.45
TraesCS1A02G299300	1.23	0.94	1.7	0.63	1.31	0.83	1.58	0.87	0.42	1.14	0.09	0.32	0.83	0.8	0.49
TraesCS1A02G299500	14.61	9.63	11.44	10.61	17.1	14.56	17.06	14.45	14.44	17.93	14.75	17.76	22.79	19.12	20.95
TraesCS1A02G300000	13.42	13.09	11.09	12.32	9.9	8.41	7.23	11.79	9.29	9.84	11.21	10.22	10.25	11.17	9.3
TraesCS1A02G300300	4.13	3.61	6.09	2.32	1.92	1.86	0.34	1.38	0.47	0.12	0.13	0	0.09	0	0.11
TraesCS1A02G300800	9.92	9.21	8.9	8.62	9.25	9.14	9.71	9.9	11.26	7.99	8.46	9.63	7.59	9.13	8.49
TraesCS1A02G300900	5.88	6.72	6.55	4.82	3.5	3.2	7.6	7.53	6.55	17.34	23.54	22.63	21.59	26.74	21.49
TraesCS1A02G301100	2.65	2.65	3.47	1.52	2.08	2.21	6.03	5.57	3.48	12.01	14.78	12.37	13.69	20.11	16.13
TraesCS1A02G301600	83.93	86.17	82.34	98.48	91.46	92.01	98.65	104.62	106.16	87.93	98.3	93.37	88.53	80.93	85.99
TraesCS1A02G301800	1.46	1.09	0.72	0.94	1.03	1.11	1.46	1.21	1.28	2.1	1.93	2.08	1.83	1.7	1.94
TraesCS1A02G302100	46.11	51.46	54.11	65.9	70.32	66.43	58.57	75.99	98.05	50.9	73.49	63.57	85.11	75.2	73.94
TraesCS1A02G302600	7.85	9.38	8.49	10.34	7.43	9.78	8.77	8.08	6.49	8.47	8.59	8.69	8.25	8.72	8.28
TraesCS1A02G302700	1.89	1.71	1.68	1.39	1.35	2.07	2.65	3.02	1.51	3.8	2.7	2.14	3.02	2.17	3.07
TraesCS1A02G302800	8.64	8.69	7.71	5.77	10.56	7.38	7.17	6.96	7.18	5.86	5.65	5.25	5.39	4.44	4.94
TraesCS1A02G302900	55.74	57.75	52.9	46.76	65.96	58.85	71.5	59.62	55.77	61.77	52.95	56.5	56.73	54.27	63.67
TraesCS1A02G303100	4.82	6.1	4.75	4.8	3.34	5.37	4.64	5.74	7.45	3.29	3.7	4.78	1.72	1.68	1.78
TraesCS1A02G303200	0.62	0.46	0.87	0.84	0.75	1.12	0.68	0.37	1.4	0.58	1.1	0.6	1.77	1.46	1.22
TraesCS1A02G303300	6.83	5.29	6.3	6.66	8.27	8.24	8.36	6.57	6.63	9.74	8.38	9.77	10.82	8.21	10.17
TraesCS1A02G303400	2.5	1.99	1.21	1	2.03	1.94	1.64	2.65	1.34	2.23	2.16	2.63	2.69	3.59	2.88
TraesCS1A02G303600	17.34	19.64	18.71	18.56	12.07	13.18	10.88	17.61	18.46	7.06	7.64	7.18	10.93	8.35	6.89
TraesCS1A02G304000	1.92	2.37	1.83	0.58	0.88	0.62	0.65	0.74	1.21	0.09	0.33	0.42	0.12	0.11	0.08
TraesCS1A02G304200	14.64	15	14.17	13.57	12.09	13.31	10.49	13.33	13.88	19.61	24.48	22.18	19.76	33.19	21.64
TraesCS1A02G304300	11.06	9.99	13.46	11.5	14.02	13.06	15.07	14.79	13.14	17.5	13.07	15.06	14.46	10.72	16.23
TraesCS1A02G304400	4.64	4.28	4.41	4.41	5.13	5.16	4.54	4.07	4.03	4.94	5.01	4.7	4.65	4.64	5.05
TraesCS1A02G304900	17.53	15.52	19.16	19.6	16.46	17.11	13.52	14.71	15.6	16.83	19.09	17.82	15.3	18.88	15.14
TraesCS1A02G305200	11.85	13.19	11.99	9.19	8.48	9.12	4.1	4.5	3.49	1.56	1.31	1.36	0.59	0.69	0.32
TraesCS1A02G305300	0.75	1.38	3.01	1.75	0	1.21	1.24	3.21	2.62	4.75	4.55	4.51	9.15	7.38	7.77
TraesCS1A02G305400	14.49	12.35	15.17	15.89	12.21	14.64	13.69	12.86	17.41	12.94	15.55	11.73	14.57	14.17	11.9
TraesCS1A02G305700	28.88	28.72	29.34	30.14	30.66	30.38	29.7	29.11	28.21	19.69	20.08	17.89	17.58	20.73	22.94
TraesCS1A02G305800	1.89	1.97	1.96	2.04	1.81	2.49	2.84	2.61	2.13	3.13	3.7	3.59	3.19	4.17	3.13
TraesCS1A02G305900	4.1	4.1	4.68	4.3	4.32	4.79	5.35	4.77	5.67	4.72	3.65	4.22	3.82	3.02	4.22
TraesCS1A02G306200	211.68	228.71	230.2	226	222.94	230.61	239.18	232.4	244.77	259.79	248.5	249.29	236.08	238.77	235.48
TraesCS1A02G306300	2.52	2.76	2.79	2.42	2.7	3.13	3.01	3	2.84	4.01	4.94	3.99	3.64	3.71	3.82
TraesCS1A02G306400	4.81	3.61	2.76	3.81	5.63	5.15	6	4.71	5.71	6.38	4.14	6.16	7.77	7	7.23
TraesCS1A02G306500	1.91	1.8	2.45	1.56	2.75	2.5	2.49	2.77	3.79	3.82	3.05	3.07	3.17	2.44	2.98
TraesCS1A02G307200	2.73	3.56	3.05	3.66	2.63	3.46	2.57	4.16	3.11	2.95	4.06	2.91	3.12	3.26	3.42
TraesCS1A02G307300	5.38	5.36	4.92	4.91	5.21	4.94	5.09	5.35	4.89	5.87	5.98	5.17	6.17	6.18	5.32
TraesCS1A02G307400	167.57	122.15	135.24	123.48	213.7	162.98	173.51	155	180.35	190.85	150.91	169.49	205.73	166.01	201.28
TraesCS1A02G307700	18.09	16.14	15.98	15.85	13.8	17.78	16.85	13.78	14.66	15.67	15.05	15	14.26	15.78	14.45
TraesCS1A02G307800	2.66	3.3	3.93	4.29	3.57	3.41	3.03	3.79	3.69	2.78	2.31	2.73	3.61	2.38	2.8
TraesCS1A02G307900	1.96	2.39	2.61	2.27	2.12	2.2	2.51	1.9	1.74	3.2	3.28	3.05	2.35	3.55	3.33
TraesCS1A02G308200	15.07	9.27	16.38	8.57	6.97	5.66	0.53	0.72	1.3	0.32	0.48	0.28	0	0.16	0.04
TraesCS1A02G308400	12.89	12.48	13	11.91	13.84	12.82	15.7	15.44	16.38	14.15	13.83	14.35	16.23	15.17	17.04
TraesCS1A02G308700	12.96	13.85	13.55	15.26	12.07	14.46	8.52	10.88	12.01	11.1	10.3	10.28	9.54	9.4	6.55
TraesCS1A02G308800	212.02	207.75	193.33	202.65	214.42	216.9	232.88	206	213.08	208.58	187.4	208.04	208.2	198.83	213.26
TraesCS1A02G308900	9.04	11.7	9.55	10.71	8.96	7.94	12	15.15	14.32	20.79	19.9	19.82	16.44	13.6	16.66
TraesCS1A02G309200	4.85	6.25	5.8	7.08	6.5	7.06	6.05	6.02	6.16	5.51	6.52	6.26	7.64	6.54	6
TraesCS1A02G309600	0.85	0.79	0.77	1.43	2.15	1.32	1.11	2.14	2.14	3.15	4.69	2.88	2.15	2.38	2.39
TraesCS1A02G309700	30.62	29.69	27.42	31.03	40.54	38.89	44.54	34.7	40.8	38.42	31.3	33.23	38.61	39.31	40.69
TraesCS1A02G309800	4.62	3.09	3.79	3.7	5.82	4.6	6.36	5.46	5.45	5.52	4.45	6.4	6.44	6.12	7.41
TraesCS1A02G310200	2.26	1.49	1.49	0.97	3.5	3.03	3.97	2.35	1.55	3.45	2.14	2.68	3.76	3.43	3.27
TraesCS1A02G310300	36.82	61.08	45.11	50.24	30.29	41.85	21.73	21.36	25.77	10.52	10.48	12.8	11.17	6.38	7.41
TraesCS1A02G310500	33.72	36.84	36.87	35.6	35.7	39.31	35.37	36.1	35.87	42.73	45.71	45.93	41.66	34.36	37.98
TraesCS1A02G310600	7.24	8.7	7.48	7.68	5.66	6.09	4.15	7.43	5.17	5.04	5.33	5.92	6.21	4.47	4.07
TraesCS1A02G310700	2.77	1.96	1.66	2.58	2.51	2.15	2.65	3.19	2.62	1.76	2.82	2.27	2.35	2.4	1.98
TraesCS1A02G311000	38.83	39.29	42	38.04	45	46.22	45.24	44.45	36.96	38.29	38.17	36.2	33.04	41.23	41.8
TraesCS1A02G311100	2.26	3.79	3.47	2.33	1.44	1.97	1.79	1.69	3.08	1.13	1.11	1.29	1.15	0.83	0.81
TraesCS1A02G311300	0.17	1.02	1.05	0.79	1.1	1.2	1.27	0.4	0.64	0.7	0.86	0.6	1.3	1.17	1.23
TraesCS1A02G311400	12.99	12.53	13.01	13.86	11.83	12.62	10.56	11.81	10.16	14.19	15.51	14.86	15.18	14.26	16.21
TraesCS1A02G311700	0.98	1.15	0.58	0.19	1.23	0.87	2.28	0.76	0.31	0.31	0.92	0.15	0.34	0.38	0.55
TraesCS1A02G311800	2.88	2.11	2.39	2.22	2.13	1.8	2.81	2.5	1.94	2.03	2.85	2.5	2.74	2.04	2.45
TraesCS1A02G311900	1.05	1.44	1.12	1.13	1.33	1.31	0.78	1.09	0.64	0.78	0.41	0.92	1.02	0.48	0.65
TraesCS1A02G312400	1.05	1.28	1.6	1.65	1.07	1.11	0.43	0.44	0.46	1.36	1.34	0.71	0.7	2.08	0.59
TraesCS1A02G312500	3.05	4.06	2.56	2.76	1.46	2.34	2.77	2.52	0.57	2.92	2.42	3.03	2.72	2.78	3.16
TraesCS1A02G312700	12.31	10.64	10.79	11.5	10.71	9.15	7.55	9.1	9.63	7.93	10.26	7.89	8.84	8.5	7.15
TraesCS1A02G312800	3	2.61	2.36	1.53	2.39	1.97	1.87	1.51	2.72	2.55	1.65	1.98	1.25	0.8	1.53
TraesCS1A02G313200	1.89	1.89	2.2	1.98	1.76	2.18	2.03	2.5	2.14	2.38	1.71	2.57	2.76	2.22	2.53
TraesCS1A02G313300	5.78	5.38	5.28	6.15	6.52	7.03	7.84	5.47	6.5	6.03	6.85	7.36	7.78	8.11	7.38
TraesCS1A02G313600	3.04	2.08	3.26	3.01	2.46	2.66	2.92	2.03	2.37	2.83	2.9	2.23	2.44	2.5	2.45
TraesCS1A02G313700	1.51	1.19	1.5	1.56	1.96	1.74	1.75	1.87	1.44	2.04	2.22	2.09	2.33	2.27	2.49
TraesCS1A02G313900	4.33	3.07	4.6	2.87	5.45	4.67	4.53	4.16	3.59	4.13	3.15	3.89	4.98	5.64	4.78
TraesCS1A02G314000	1.14	1.16	0.68	1.04	1.73	1.98	1.3	1.24	1.25	1.72	1.19	1.96	1.76	0.93	1.6
TraesCS1A02G314100	4.33	3.14	3.14	2.72	4.26	3.78	5.35	4.09	2.83	5.38	5	4.48	5.85	5.15	5.75
TraesCS1A02G314200	1.08	1.15	0.85	0.7	1.17	1.11	0.9	1.06	1.61	0.59	0.81	1.12	0.27	0.82	0.67
TraesCS1A02G314300	35.4	34.27	35.66	46.3	38.84	34.73	33.85	35.41	40.58	46.36	56.11	47.04	46.92	49.45	46.12
TraesCS1A02G314400	2.13	1.91	2.35	2.19	2.02	2.42	2.41	2.55	1.91	3.84	3.08	3.34	3.51	3.02	3.29
TraesCS1A02G315300	3.61	2.48	2.49	3.32	4.67	4.26	5.06	4.23	2.37	3.99	2.97	2.76	4.31	3.03	3.56
TraesCS1A02G315400	4.94	5.69	5.83	5.81	5.02	5.7	4.79	3.66	4.8	7.27	8.37	7.21	5.6	7.13	6.59
TraesCS1A02G315600	1.37	2.07	2.04	2.35	1.71	2.05	1.89	2.03	1.97	3.62	3.06	3.12	3.29	2.34	3.13
TraesCS1A02G315900	2.63	3.03	2.84	3.59	2.77	2.79	2.78	2.55	2.33	2.5	2.25	1.55	1.72	2.32	2.14
TraesCS1A02G316100	3.27	2.83	2.6	2.91	2.36	2.6	2.9	2.89	3.32	2.26	3.53	2.75	2.93	3.09	3.68
TraesCS1A02G316500	0.22	0.69	0.56	0.11	0.05	0.41	0.14	0.16	0	0.48	0.41	0.25	1.34	1.62	0.82
TraesCS1A02G316900	52.23	69.54	66.07	71.17	53.45	61.38	50.53	48.21	59.82	41.53	42.87	39.88	40.65	36.96	35.59
TraesCS1A02G317000	3.92	3.89	4.42	3.97	4.36	4.19	5.08	4.4	3.59	6.3	5.36	5.58	5.44	5.65	4.94
TraesCS1A02G317200	68.87	71.33	80.86	83.9	81.78	83.65	91.84	87.76	81.36	120.32	100.86	126.12	112.27	119.62	121.53
TraesCS1A02G317700	0.34	0.39	0.18	0.56	0.44	0.54	0.07	0.11	0.1	0.87	0.36	0.1	0.25	0.03	0.8
TraesCS1A02G317900	0.22	0.79	0.52	0.39	0.38	0.12	0.56	0.36	0.53	1.48	1.57	1.03	2.87	0.68	2
TraesCS1A02G318000	7.4	5.47	5.38	7.94	7.31	5.54	8.87	8.98	9.46	20.77	16.37	13.65	16.7	18.49	20.94
TraesCS1A02G318200	2	1.11	1.58	2.07	2.63	0.96	2.76	3.81	4.64	10.93	9.19	8.02	12.26	11.36	13.71
TraesCS1A02G318300	0.59	0.32	0.82	1.07	0.76	0.33	0.53	1.18	1.39	4.86	5.38	2.13	6.66	6.4	7.89
TraesCS1A02G318400	0.68	0.7	0.53	0.85	1.65	0.54	1.03	1.6	1.99	4.26	4.03	2.29	3.4	4.67	5.87
TraesCS1A02G318500	0	0.22	0.53	0.58	0.66	0.27	0.07	1.33	0.52	4.03	2.83	2.76	4.7	4.03	5.84
TraesCS1A02G318600	0.31	0.4	0.35	0.61	0.48	0.11	0.36	1.5	1.22	3.6	3.84	2.78	5.05	4.41	7.12
TraesCS1A02G318900	9.63	7.49	7.1	8.9	8.98	8.07	11.36	12.1	12.44	25.78	20.51	17.03	17.92	20.87	23.51
TraesCS1A02G319000	1.96	2.33	3.61	2.73	2.83	3.98	2.9	2.5	3.48	2.94	3.61	3.27	3.15	3.66	2.17
TraesCS1A02G319100	4.29	3.44	3.46	3.41	4.03	3.51	5.62	3.56	4.08	4.78	4.11	3.92	4.27	3.51	3.74
TraesCS1A02G319300	6.18	6.72	6.63	7.29	6.18	7.36	4.7	3.92	6.76	3.8	3.21	3.23	3.39	2.81	3.43
TraesCS1A02G319500	14.98	15.06	13.34	8.6	14.27	8.08	12.07	12.33	15.59	9.88	9.36	10.77	10.21	6.92	10.11
TraesCS1A02G319600	4.33	4.87	5.4	6.09	4.92	3.83	5.31	6.03	4.48	6.91	8.47	7.84	7.46	6.69	7.32
TraesCS1A02G319700	1.63	1.59	1.34	1.33	1.47	1.96	0.91	0.67	1.27	0.13	0.45	0.39	0.35	0.14	0.09
TraesCS1A02G320000	1.21	0.57	1.08	2.02	0.69	2.31	1.62	0.56	2.34	0.09	0.73	0.3	0	0	0
TraesCS1A02G320300	4.21	6.01	5.6	6.81	4.54	4.44	4.45	3.72	5.59	6.97	8.92	6.21	5.55	11.32	7.31
TraesCS1A02G320500	73.94	83.96	80.64	94.09	87.21	87.21	88.77	81.88	93.48	79.86	90.33	79.25	85.23	84.51	83.3
TraesCS1A02G320900	4.93	4.84	5.37	5.69	4.41	4.59	4.27	4.23	3.59	3.68	4.63	3.86	4.05	4.19	4.88
TraesCS1A02G321000	11.71	10.17	11.02	8.93	11.78	13.63	14.86	10.48	10.44	21.33	15.54	20.06	18.82	17.4	17.78
TraesCS1A02G321100	17.99	20.37	21.55	19.01	19.38	21.78	23.23	18.63	17.08	22.47	20.72	21.52	18.94	19.79	18.07
TraesCS1A02G321900	6.68	5.2	6.25	5.78	7.17	6.51	6.7	5.72	5.37	5.36	5.72	7.04	5.31	4.72	5.68
TraesCS1A02G322300	8.08	9.18	8.08	8.68	7.06	8.47	8.01	7.28	8.11	7.92	8.23	8.81	8.94	9.17	8.85
TraesCS1A02G322900	2.65	2.78	2.47	1.93	1.17	1.8	1.07	1.36	1.42	0.62	0.79	0.46	0.09	0.04	0.04
TraesCS1A02G323000	6.59	7.25	7.26	7.46	5.7	5.71	3.84	4.14	5.09	3.27	3.27	3.34	1.51	1.48	1.58
TraesCS1A02G323200	21.91	23.26	19.2	20.82	25.16	25.75	29.26	22.51	20.76	29.99	27.31	26.84	27.28	32.42	32.61
TraesCS1A02G323400	47.3	47.92	55.52	48.91	56.96	47.21	43.63	39.09	35.21	28.54	32.2	28.51	28.32	29.06	26.22
TraesCS1A02G323700	1.38	1.05	0.57	3.25	1.79	1.36	1.68	1.42	1.56	2.64	1.68	2.01	2.29	1.41	2.11
TraesCS1A02G323800	0.25	0.05	0.5	0.52	0.28	0.26	0.35	0.48	0.67	1.38	0.8	0.49	0.71	0.81	0.59
TraesCS1A02G323900	7.58	7.88	9.32	10.15	7.1	9.93	7.85	6.95	9.13	7.11	7.96	6.77	8.27	7.41	8.37
TraesCS1A02G324000	0.79	2.17	1.86	1.39	1.02	0.49	2.03	1.17	1.75	1.35	0.91	0.81	1.99	0.93	1.24
TraesCS1A02G324600	1.67	1.14	2.29	1.55	1.08	1.71	2.07	2.37	1.07	2.74	3.23	1.9	2.09	1.45	2.43
TraesCS1A02G324800	12	13.46	12.37	13.78	10.74	11.47	11.4	11.89	7.03	13.69	13.13	13.02	13.85	11.91	13.64
TraesCS1A02G325000	0.09	0.37	0.32	0.17	1.32	0.66	1.12	0.35	0.54	0.73	0.46	0.54	0.75	1.5	0.79
TraesCS1A02G325200	1.16	1.29	0.43	0.23	1.11	0.64	1.61	1.05	1.02	0.82	1.88	0.88	2.72	2.04	1.91
TraesCS1A02G325400	8.96	9.44	8.86	8.95	9.83	9.52	10.02	9.18	11.63	8.85	7.92	7.88	8.86	8.3	8.49
TraesCS1A02G325500	0.89	1.12	0.8	0.42	0.12	0.56	0.98	0.28	0.91	0.09	0.07	0.2	0.33	0.44	0.1
TraesCS1A02G325600	55.38	69.4	60	55.2	51.53	57.74	60.1	62.4	67.49	45.82	43.7	47.7	47.55	48.75	49.75
TraesCS1A02G325800	3.41	3.73	3.42	3.5	4.77	4.03	4.59	3.97	3.68	4.05	3.53	3.55	2.76	5.22	4.23
TraesCS1A02G325900	6.25	6.29	7.47	7.14	6.37	6.98	7.24	6.51	6.37	8.27	9.01	7.04	7.04	8.06	7.7
TraesCS1A02G326800	3.31	1.81	1.78	3.23	5.72	7.35	1.44	6.8	3.69	3.21	0.62	0.43	2.61	0.73	4.89
TraesCS1A02G326900	34.79	30.57	31.3	27.24	34.34	35.34	35.89	30.93	30.61	29.31	25.79	30.71	28.95	31.24	34.96
TraesCS1A02G327000	2.48	2.5	2.17	2.72	2.83	2.78	2.81	2.27	2.1	3.42	3.33	2.57	3.37	2.51	2.8
TraesCS1A02G327100	2.58	2.33	3.02	3.03	3.05	2.86	2.45	2.47	2.82	2.69	2.44	2.41	3.21	2.46	3.38
TraesCS1A02G327200	22.26	22.05	22.67	22.31	21.1	22.46	20.88	22.51	18.24	18.02	18.88	17.84	18.42	17.92	17.16
TraesCS1A02G327800	17.17	15.86	18.76	18.01	17.56	19.46	19.24	20.74	18.88	17.52	20.05	19.29	20.1	15.91	17.95
TraesCS1A02G328400	5.3	7	6.63	6.15	3.56	4.23	4.89	4.45	2.91	6.19	5.06	5.73	7.71	5.49	7.69
TraesCS1A02G328700	2.15	1.39	1.74	1.97	2.42	2.08	1.94	2.49	2.21	2.58	2.07	2.79	3.04	2.48	2.92
TraesCS1A02G328800	1.42	1.15	2.91	1.5	1.01	1.12	0.69	1.16	0.56	1.84	2.88	1.93	1.81	3.29	1.67
TraesCS1A02G329400	1.54	1.25	1.77	1.87	1.62	1.55	1.52	1.32	0.94	2.28	2.23	2.34	2.26	2.36	2.46
TraesCS1A02G329700	17.24	70.72	12.68	21.98	25.78	29.06	36	20.84	21.87	58.18	33.81	60.02	52.48	65.02	71.34
TraesCS1A02G330100	68.88	73.19	69.12	72.47	67.79	64.58	67.27	67.42	72.69	61.96	63.06	61.94	64.43	59.81	61.94
TraesCS1A02G330200	4.02	2.97	2.9	3.57	5.12	4.24	4.82	2.16	3.25	4.17	4.45	4.06	4.04	4.65	2.93
TraesCS1A02G330300	6.11	6.82	7.22	7.58	7.03	7.16	7.12	7.59	7.34	10.47	10.24	10.78	9.6	8.85	10.09
TraesCS1A02G330500	15.25	18.44	18.67	16.06	16.58	18.11	15.78	16.75	16.23	18.45	21.15	18.26	14.33	21.13	16.57
TraesCS1A02G330600	9.53	9.92	9.97	9.85	10.22	9.33	9.4	9.43	8.51	8.24	8.41	8.31	8.53	9.19	8.56
TraesCS1A02G330700	8.54	7.08	7.34	7.51	8.07	8.76	7.21	7.83	7.61	7.79	7.53	8.7	8.16	7.17	7.21
TraesCS1A02G330900	13.19	12.23	11.53	11.43	17.16	13.48	16.22	17.23	13.28	14.84	16.94	15.77	14.72	16.82	15.52
TraesCS1A02G331200	5.36	4.68	4.91	4.87	4.7	5.04	5.63	4.94	4.44	5.71	5.43	4.78	5.56	5.23	4.92
TraesCS1A02G331700	9.57	9.85	9.04	11.22	9.8	8.28	6.96	7.97	8.41	6.3	7.44	7.49	6.89	7.68	6.44
TraesCS1A02G331800	13.87	12.46	12.56	12.82	14.73	11.98	15.35	16.95	13.08	25.43	27.81	24.92	22.14	29.57	23.39
TraesCS1A02G331900	4.95	6.42	5.53	5.35	5.1	6.2	5.23	4.33	5.27	6.05	5.59	5.31	6.28	5.39	6.51
TraesCS1A02G332000	6.79	4.42	5.24	5.91	5.41	4.75	5.53	7.13	5.95	11.63	9.46	10.32	8.06	9.14	6.63
TraesCS1A02G332400	2.18	3.43	2.83	2.2	2.06	3.8	2.49	4.62	4.52	3.85	3.51	4.31	3.39	2.96	2.98
TraesCS1A02G332500	21.72	16.46	18.09	17.67	26.85	28.58	29.23	19.48	22.47	27.37	18.22	23.92	25.34	22.76	25.52
TraesCS1A02G332800	2.79	2.03	2.02	1.66	1.42	1.29	0.89	3.49	1.28	1.74	2.52	1.98	1.15	1.53	1.24
TraesCS1A02G332900	2.31	1.49	2.03	2.24	2.89	2.69	2.83	2.39	2.46	2.54	2	2.91	3.57	2.83	3.17
TraesCS1A02G333000	4.34	4.76	4.72	4.8	5.76	4.65	5.23	5.79	4.65	5.46	5.32	5.29	5.56	4.74	6.04
TraesCS1A02G333200	2.73	2.89	2.49	2.11	2.01	2.84	2.26	1.92	2.96	3.19	3.85	3.49	3.01	3.19	2.58
TraesCS1A02G333400	6.44	6.7	6.8	5.14	8.68	7.74	8.88	7.4	7.09	8.81	6.71	7.5	6.72	7.76	7.91
TraesCS1A02G333600	3.12	2.88	2.77	2.78	3.38	3.12	4.26	4.02	4.79	4.52	4.26	4.09	4.19	2.64	3.4
TraesCS1A02G333700	16.42	17.07	19.21	16.34	16.19	16.84	19.43	15.86	14.73	13.69	11.39	13.33	11.68	12.8	13.15
TraesCS1A02G333800	4.93	5.6	4.36	6.62	5.99	6.08	4.53	4.34	3.92	5.15	4.55	4.23	4.42	4.03	4.05
TraesCS1A02G333900	6.25	8.33	7.85	8.7	6.71	7.74	7.94	8.55	10.38	7.04	7.33	6.82	7.14	6.65	6.55
TraesCS1A02G334100	4.05	4.17	3.67	5.31	3.12	3.97	4.4	2.41	4.66	2.94	3.89	4.63	5.64	2.16	3.18
TraesCS1A02G335100	4.88	5.31	5.13	6.19	4.88	4.49	5.73	4.84	7.15	5.4	7.33	5.58	8.62	6.64	7.33
TraesCS1A02G335200	19.94	16.11	23.61	23.18	26.02	23.46	30.19	30.03	39.43	23.94	27.09	22.03	18.02	19.71	24.58
TraesCS1A02G335300	11.8	10.3	10.02	14.23	16.15	15.45	14.41	14.8	17.68	15.14	20.15	21.19	22.58	23.98	22.6
TraesCS1A02G335400	4.68	4.08	4.62	7.17	7.84	7.58	5.7	7.06	6.84	8.15	10.95	10.07	14.6	11.59	12.35
TraesCS1A02G335500	0.93	1.05	0.56	1.08	1.67	1.21	1.49	1.41	1.93	2.26	2.11	2.39	2.49	2.94	2.69
TraesCS1A02G335900	3.05	3.74	4.2	4.02	4.04	3.66	3.56	3.23	3.78	3.92	4.57	5.06	4.13	3.35	4.89
TraesCS1A02G336000	10.68	7.93	7.86	9.19	11.17	10.52	10.39	9.48	10.22	9.55	8.49	9.52	10.73	8.77	10.67
TraesCS1A02G336100	1.33	4.18	5.74	1.81	2.12	4.7	0.12	1.24	0.15	0.14	0.23	0.22	0	0	0
TraesCS1A02G337000	6.19	5.66	3.12	4.79	2.31	3.15	4.32	3.44	3.68	4.27	5.48	5.01	3.12	4.29	4.83
TraesCS1A02G337200	0.32	0.19	0	1.31	0.95	0.9	1.23	1.23	2.42	1	1.26	0.99	1.11	1.06	0.56
TraesCS1A02G337800	62.27	65.48	60.5	59.81	59.85	61.99	60.55	62.92	59.74	53.33	59.54	61.22	56.18	59.58	59.53
TraesCS1A02G337900	3.19	2.16	2.64	2.32	2.21	1.49	1.22	2.29	1.34	4.28	5.93	3.46	3.29	6.08	3.2
TraesCS1A02G338200	2.81	2.67	2.69	2.75	2.06	2.78	3.61	3.96	2.5	6.4	6.18	6.37	5.86	7.14	6.19
TraesCS1A02G338300	7.43	8.78	9.71	6.55	8.6	8.26	13.26	11.55	9.51	8.1	6.96	8.61	9.02	9.92	9.43
TraesCS1A02G338400	0.55	0.48	0.45	0.8	0.84	1.4	2.46	2.85	2.11	5.85	5.42	4.9	7.16	7.53	6.66
TraesCS1A02G338900	5.17	5.46	5.22	5.72	5.12	5.94	5.7	5.53	4.56	6.37	6.82	5.86	6.07	5.21	5.59
TraesCS1A02G339200	2.01	0.78	2.01	2.33	2.47	1.24	1.07	1.29	1.35	1.15	3.33	3.17	2.16	1.78	1.43
TraesCS1A02G339300	4.29	4.45	5.13	4.87	5.01	5.94	6.47	5.1	5.04	9.38	11.31	9.25	10.81	10.81	9.58
TraesCS1A02G339500	2.58	2.53	2.43	2.48	2.96	3.45	3.38	2.72	3.15	3.64	3.27	3.54	4.27	3.8	3.95
TraesCS1A02G339600	4.26	3.66	4.52	4.43	3.68	3.19	3.39	3.88	3.83	5.52	5.98	5.72	5.52	5.4	4.51
TraesCS1A02G339800	8.06	6.51	6.66	6.51	7.8	8.95	10.08	8.2	7.1	8.46	8.46	8.42	7.68	9.82	9.8
TraesCS1A02G339900	15.23	15.06	14.16	14.1	15.91	16.29	17.51	14.52	14.23	13.33	12.62	13.19	12.49	14.67	15.04
TraesCS1A02G340000	3.8	2.78	2.56	3.21	3.83	4.01	2.31	3.14	3.04	3.1	2.48	2.78	3.79	3.07	3.22
TraesCS1A02G340200	3.58	3.95	4.19	3.3	5.03	4.39	4.82	4.96	4.34	5.13	4.07	5.41	4.99	4.84	5.1
TraesCS1A02G340400	17.01	14.91	14.95	14.49	15.42	17.78	18.91	15.62	14.62	15.69	13.74	15.54	15.48	16.61	18.57
TraesCS1A02G340500	2.04	2.87	2.27	2.51	3.92	4.76	2.76	2.71	3.73	3.31	1.21	3.08	2.78	2.93	2.07
TraesCS1A02G340600	1.74	1.11	1.19	0.94	1.7	2.27	1.94	1.45	1.79	1.3	1.44	1.29	1.27	1.5	1.6
TraesCS1A02G340900	2.02	1.17	2.48	1.73	3.34	2.4	2.69	2.34	2.64	4.04	2.19	3.18	3.18	2.56	3.28
TraesCS1A02G341500	3.29	2.83	3.59	3.15	2.82	3.53	3.75	3.48	3.24	3.8	5.22	3.74	3.67	5.25	3.85
TraesCS1A02G341600	0.18	0.5	1.07	0.62	0.46	1.03	0.66	0.6	0.95	1.07	0.64	0.96	1.09	0.43	0.71
TraesCS1A02G341700	3.17	3.67	3.37	3.92	3.49	3.32	3.63	3.67	2.98	2.95	3.14	2.6	2.94	2.85	2.51
TraesCS1A02G341800	1.59	1.97	2.67	2.38	2.22	2.7	2.44	1.54	2.13	3.44	2.15	3.08	2.67	2.11	1.87
TraesCS1A02G342000	0.91	0.49	0.77	1.6	1.72	1.79	1.28	3.46	2.73	8.57	14.44	13.44	19.07	24.06	16.57
TraesCS1A02G342500	12.67	13.01	13.29	12.77	11.9	12.65	12.38	14.56	13.07	15.29	15.85	15.75	7.59	15.75	14.53
TraesCS1A02G342600	6.72	7.39	6.84	7.5	7.27	6.3	4.42	7.41	6.28	8.3	12.08	8.95	5.33	8.7	6.37
TraesCS1A02G342900	9.05	14.11	12.26	14.66	11.75	13.78	14.33	18	17.09	15.79	14.07	18.27	9.27	8.65	9.5
TraesCS1A02G343000	7.86	10.06	9.13	9.22	8.99	10.66	9.43	12.62	12.32	11.14	10.38	12.96	6.92	5.93	5.12
TraesCS1A02G343300	7.84	7.08	9.22	5.76	7.12	5.74	5.41	5.43	5.05	3.5	3.13	2.36	1.31	1.47	1.22
TraesCS1A02G343700	5.25	4.4	4.52	4.67	5.59	4.06	7.06	6.49	6.56	5.59	5.02	5.55	6.61	5.71	6.29
TraesCS1A02G344000	25.02	28.91	27.17	29.32	29.92	30.87	30.3	29.38	30.04	44.91	38.58	44.87	37.13	32.18	32.4
TraesCS1A02G344300	2.28	2.29	1.2	1.33	2.86	2.1	5.81	5.56	2.74	9.63	7.07	9.47	7.85	11.06	11.51
TraesCS1A02G344400	0.1	0.29	0.27	0.2	0.3	0.3	1.49	1.39	0.72	3.08	2.31	3.39	3.93	4.87	5.21
TraesCS1A02G345300	1.34	0.24	0.78	1.72	1.16	1.35	0.82	0.59	0.84	1.1	0.69	0.92	1.32	1.39	0.99
TraesCS1A02G345800	0.41	0.81	0.82	1.16	0.26	0.29	0.71	0.92	1.41	1.4	0.31	1.01	0.68	0.71	1.03
TraesCS1A02G345900	12.31	11.87	14.69	14.17	14.19	13.99	12.45	12.25	15.15	11.88	10.88	11.49	12.59	12.19	11.18
TraesCS1A02G346300	0.13	0.02	0.08	0.07	0.05	0.09	0.44	0.48	0.27	1.95	1.54	1.84	2.23	2.64	2.42
TraesCS1A02G346500	2.38	2.37	1.81	2.72	1.78	2.27	1.65	1.53	1.84	3.65	3.94	4.15	4.18	3.01	2.92
TraesCS1A02G346700	1.74	1.44	1.39	1.71	1.45	2.42	1.49	1.47	1.93	2.06	2.15	1.63	1.57	2.17	1.9
TraesCS1A02G346800	37.36	32.44	34.99	34.8	39.07	38.18	36.94	36.28	35.1	36.61	32.67	34.89	34.54	32.48	35.39
TraesCS1A02G347000	11.03	15.93	14.72	14.17	11.23	13.18	8.14	14.5	15.21	16.31	19.3	17.6	2.6	2.31	2.32
TraesCS1A02G347100	2.64	4.32	2.45	4.1	2.86	3.69	3.01	3.63	3.49	2.44	3.18	2.78	3.09	2.47	2.26
TraesCS1A02G347200	2.95	3.61	4.06	5.42	3.17	3.36	2.65	3.62	3.68	3.58	3.4	4.08	1.91	2.24	2.15
TraesCS1A02G347400	2.05	2.61	2.53	2.81	2.38	2.81	3.14	2.76	3.5	2.46	2.38	2.95	3.14	2.08	1.88
TraesCS1A02G347700	6.18	5.64	6.28	5.96	6.97	6.03	7.49	7.32	5.39	8.48	7.97	8.38	8.34	10.51	8.83
TraesCS1A02G347800	1.67	2.14	1.36	1.77	2.52	2.57	2.05	1.48	1.59	1.83	1.78	1.67	2.11	1.49	1.54
TraesCS1A02G347900	1.55	1.3	1.1	1.46	1.99	1.26	1.81	1.17	1.86	1.77	1.47	0.96	2.09	1.69	1.48
TraesCS1A02G348000	3.61	1.84	3.26	2.6	3.78	4.49	4.39	2.81	3.45	4.39	3.77	3.84	4.08	2.97	2.62
TraesCS1A02G348300	5.11	3.2	4.25	4.15	6.47	5.26	4.31	3.68	4.23	3.12	3.99	3.51	3.03	3.56	3.7
TraesCS1A02G348500	15.1	14.2	15.92	13.25	17.15	18.09	17.63	16.28	12.73	12.84	11.43	11.69	12.42	13.11	12.99
TraesCS1A02G348600	2.06	1.66	1.94	2.71	2.66	2.11	1.03	1.61	1.87	2.61	3.6	2.66	2.25	1.52	2.01
TraesCS1A02G348700	9.54	9.94	11.45	11.82	9.13	9.69	9.59	11.02	11.54	9.49	10.57	12.12	10.76	10.08	11.51
TraesCS1A02G348800	19.63	14.57	20.69	19.78	16.38	24.29	23.51	24.84	23.09	13.43	21.97	19.97	12.93	12.51	14.73
TraesCS1A02G348900	1.36	1.56	1.81	2.26	1.88	1.97	1.93	2.09	1.59	2.1	2.52	2.25	2.64	2.52	2.69
TraesCS1A02G349000	1.8	2.09	1.44	1.85	0.52	0.95	1.47	1.43	1.32	1.47	0.88	0.93	1.21	1.95	1.19
TraesCS1A02G349100	11.91	9.13	9.52	9.74	11.04	12.25	10.84	9.04	10.49	9.4	8.41	6.89	8.45	7.86	8.66
TraesCS1A02G349200	12.12	12.48	11.95	12.69	12.41	13.28	11.89	13.58	15.26	11.85	11.63	10.25	12.06	9.96	10.55
TraesCS1A02G349500	0.53	0.73	0.9	1.37	0.49	0.67	0.29	0.67	0.43	4.59	3.98	3.86	6.44	12.43	8.13
TraesCS1A02G350200	292.35	452.03	449.68	459.31	582.69	578.36	657.39	582.22	598.95	385.92	609.14	670.43	370.43	717.4	738.74
TraesCS1A02G350400	5.44	6.28	5.86	7.01	4.7	5.52	3.61	6.17	4.75	10.91	14.56	11.49	2.21	2.83	1.78
TraesCS1A02G350500	11.16	13.66	11.7	11.91	11.86	12.88	11.77	11.17	12.53	10.14	10.2	9.56	11.55	10.61	11.45
TraesCS1A02G350600	3.83	3.6	3.05	3.66	5.02	4.44	3.2	3.19	4.06	5.03	3.45	3.45	4.47	3.13	4.47
TraesCS1A02G351000	4.73	4.47	6.97	4.39	3.22	3.09	1.15	2	1.16	1.57	2.53	3.09	1.74	2.76	1.75
TraesCS1A02G351300	25.91	26.72	25.92	33.83	26.86	20.97	29.95	37.93	34.36	47.88	45.63	46.45	39.22	48.36	41.14
TraesCS1A02G351600	19.98	18.51	17.44	17.32	17.26	15.07	11.01	18	17.55	15.33	17.87	16.54	9.83	16.31	11.81
TraesCS1A02G351900	8.64	9.12	7.61	9.66	8.18	10.84	11.01	8.51	8.96	12.66	11.84	12.63	12.65	16.83	11.97
TraesCS1A02G352000	11.06	10.91	11.55	11.04	11.32	10.99	9.16	10.82	9.79	12.73	13.9	12.85	11.69	14.84	11.66
TraesCS1A02G352100	0.17	0.59	0.72	0.21	0.3	0.5	1.17	1.64	0.66	0.55	0.83	1.19	1.6	0.92	0.88
TraesCS1A02G352200	2.52	2.94	2.54	2.45	1.86	1.66	1.77	2.35	3.11	4.67	4.37	4.61	3.67	5.48	3.94
TraesCS1A02G352600	1.45	0.83	1.39	1.8	1.71	2.06	0.94	1.31	1.44	1.68	0.67	0.88	1.67	1.27	1.39
TraesCS1A02G352700	4.21	4.03	3.64	3.94	3.08	3.68	3.25	3.4	3.11	3.41	2.63	2.7	2.01	1.81	2.59
TraesCS1A02G352800	20.24	15.13	17.55	16.62	25.08	22.8	21.99	20.27	21.55	17.73	12.52	17.41	21.58	21.32	21.27
TraesCS1A02G353400	0.09	2.82	0.41	2.58	0.95	1.28	0.38	1.56	1.7	1.89	0.31	4.47	0.15	0.06	0.05
TraesCS1A02G353800	5.24	5.56	4.92	7.47	6.03	6.26	4.59	4.97	6.76	5.25	6.45	7.14	7.14	6.43	7.24
TraesCS1A02G354000	2.56	1.97	1.81	1.55	0.98	1.55	1.47	1.79	1.87	0.75	1.04	1.06	0.68	0.82	0.46
TraesCS1A02G354400	14.77	11.24	12.56	13.1	17.56	14.91	12.76	13.22	12.57	15.85	10.94	12.36	17.41	12.29	15.06
TraesCS1A02G354600	2.01	1.3	1.92	1.67	1.66	1.84	1.9	1.79	1.58	1.27	2.12	1.42	2.01	1.17	1.8
TraesCS1A02G354700	66.72	60.46	58.14	62.61	67.89	65.93	61.67	59.97	65.97	56.08	51.75	57.54	55.18	51.15	52.94
TraesCS1A02G354800	9.19	8.62	7.29	6.54	6.13	6.72	8.52	5.75	10.35	6.41	6.26	4.92	6.18	4.19	5.58
TraesCS1A02G355100	5.63	5.81	5.47	7.28	8.86	7.49	7.82	7.45	6.3	6.99	6.32	7.14	8.97	6.04	8.01
TraesCS1A02G355200	7.81	8.18	7.01	8.2	6.87	7.71	7.17	6.54	7.18	8.52	5.36	7.19	8.43	8.24	8.34
TraesCS1A02G355300	30.95	45.27	43.43	24.5	16.91	30.41	21.97	28.7	49.38	3.02	4.06	6.06	0	0.08	0.08
TraesCS1A02G355400	1.26	0.69	0.61	0.72	1.38	1.01	1.51	1.44	1.08	1.68	1.62	1.27	1.42	1.18	1.65
TraesCS1A02G355500	14.43	14.12	14.2	12.53	13.69	14.21	14.91	13.39	12.98	13.06	14.35	11.66	11.62	13.8	12.36
TraesCS1A02G355600	0.37	0.84	0.37	0.65	1.06	0	1.46	0.64	0.53	0.44	0	0.66	0.28	0	0.37
TraesCS1A02G355700	2.76	1.77	2.89	4.34	2.61	4.83	3.61	5.5	5.9	8.57	4.67	5.09	6.09	5.46	5.96
TraesCS1A02G356000	7.09	4.67	5.23	7.42	4.68	6.43	4.77	2.58	7.32	3.63	1.89	2.86	4.5	2.88	2.57
TraesCS1A02G356100	0	0	0	0.12	0.06	0	0.1	0.23	0.23	0.76	0.44	0.54	1.06	1.93	1.49
TraesCS1A02G356200	1.96	1.72	1.04	1.49	2.02	1.87	1.89	2.1	1.72	2.82	2.77	2.34	2.08	2.73	2.87
TraesCS1A02G356300	2.86	3.42	3.78	3.93	3.25	3.51	3.3	5.37	3.57	4.81	5.45	6.16	6.13	4.97	5
TraesCS1A02G356400	0.58	0.85	0.84	1.06	0.36	0.84	0.66	1.23	1.39	0.64	0.84	0.86	0.36	0.3	0.23
TraesCS1A02G356500	7.33	6.51	6.62	6.54	8.15	9.36	9.49	9.87	7.8	8.38	8.27	7.5	8.62	10.61	8.41
TraesCS1A02G356900	7.19	8.81	9.14	9.31	6.48	7.46	7.6	9.44	10.15	9.5	8.81	9.4	7.74	6.09	7.52
TraesCS1A02G357200	6.7	5.98	6.21	8.32	9.43	7.63	13.7	11.71	12.68	13.24	11.48	10.4	21.84	16.72	17.48
TraesCS1A02G357500	7.11	7.49	7.63	7.9	9.29	10.39	11.21	8.08	8.59	12.23	11.47	11.19	11.17	11.96	11.48
TraesCS1A02G357900	23.1	23.93	22.05	20.43	23.24	22.25	25.68	23.38	21.75	19.18	17.25	18.46	20	21.56	22.48
TraesCS1A02G358000	7.7	8.12	6.78	7.23	6.56	6.14	8.11	8.05	9.06	7.67	8.54	9.45	8.52	7.67	7.74
TraesCS1A02G358100	5.94	6.89	6.51	6.95	4.57	5.25	4.28	5.23	5.03	2.09	2.84	2.06	1.08	0.76	1.49
TraesCS1A02G358400	16.85	13.16	16.47	15.48	12.01	18.49	12	15.06	19.57	8.33	7.45	9.96	5.65	5.18	5.21
TraesCS1A02G358600	6.6	8.82	8	7.64	7.09	6.26	5.7	5.22	5.85	4.43	5.51	5.06	6.41	4.53	6.24
TraesCS1A02G358800	3.61	3.84	3.94	3.81	3.6	3.83	3.82	4.77	4.05	4.32	4.95	3.75	4.28	5.41	4.98
TraesCS1A02G359100	11.86	11.45	12.04	11.73	11.09	10.63	10.06	9.79	10.56	13.29	15.05	12.89	12.29	16.59	13.93
TraesCS1A02G359300	4.98	5.58	5.65	3.82	5.2	4.85	6.08	6.07	5.74	5.89	4.48	4.66	5.2	5.72	6.2
TraesCS1A02G359400	9.55	9.96	11.09	9.83	11.52	12.23	12.8	9.36	11.21	11.11	10.52	9.01	11.51	8.43	10.76
TraesCS1A02G359800	3.67	3.95	2.04	3.57	4.14	4.26	4.52	3.52	4.6	5.06	4.14	4.8	4.57	4.18	3.83
TraesCS1A02G359900	14.16	9.9	9.99	9.59	17.12	10.76	17.22	13.15	12.49	24.98	15.07	20.39	24.81	17.04	16.56
TraesCS1A02G360000	8.75	10.64	9.56	12.07	11.37	11.68	12.34	8.88	10.53	12.87	9.28	12.34	14.69	9.22	18.87
TraesCS1A02G360100	31.3	14.41	17.05	18.29	30.6	29.71	33.48	30.56	32.85	47.64	30.31	40.23	49.55	33.63	38.11
TraesCS1A02G360200	63.73	36.46	47.6	45.69	83.54	61.49	80.47	60.92	67.98	74.97	59.74	69.1	92.96	64.86	74.26
TraesCS1A02G360300	3.05	2.08	2.46	2.14	3.12	2.57	2.61	2.22	2.04	3.05	2.71	2.69	4.07	2.84	2.72
TraesCS1A02G360500	37.16	28.05	29.12	31.68	34.4	33.92	30.36	25.78	33.12	30.58	25.37	27.98	30.88	25.98	30.18
TraesCS1A02G360700	2.67	2.72	2.49	2.83	3.15	4.11	4.59	5.23	4.9	6.32	4.62	4.83	5.6	4.61	4.63
TraesCS1A02G361100	17.29	16.68	16.98	17.09	12.63	15.38	12.17	14.08	11.82	16.07	17.64	17.1	10.41	14.12	12.46
TraesCS1A02G361200	5.98	3.96	4.41	3.92	5.72	6.05	5.73	6.94	4.98	7.16	6.32	6.38	7.42	5.89	7
TraesCS1A02G361300	12.1	14.39	12.22	13.41	13.15	13.1	14.98	13.36	13.72	11.31	11.2	12.17	11.69	10.33	10.57
TraesCS1A02G361400	8.54	4.83	5.4	5.44	8.69	6.69	6.36	5.18	6.2	5.9	4.85	6.11	7.34	5.65	5.75
TraesCS1A02G361500	4.36	3.56	3.25	3.74	2.93	3.88	3.63	3.02	3.27	4.34	3.79	3.98	3.41	3.47	3.53
TraesCS1A02G361600	72.3	53.6	56.88	62.96	102.57	83.55	98.03	81.15	98.85	124.9	99.38	117.26	133.55	98.81	106.84
TraesCS1A02G361700	63.11	35.95	50.04	37.85	88.71	61.17	72.9	60.68	63.43	82.64	64.86	70.86	94.19	74.74	81.07
TraesCS1A02G361900	26.76	14.68	18.54	14.67	34.87	26.54	35.92	24.91	31.62	34.79	25.27	29.88	38.44	28.92	32.27
TraesCS1A02G362000	5.38	4.88	5.25	4.98	4.95	5.29	5.17	5.57	5.03	5.66	6.21	6.2	6.54	5.99	6.41
TraesCS1A02G362100	10.47	9.5	11.22	11.39	9.05	9.18	7.17	9.7	6.91	15.8	17.48	13.79	10.97	20.3	14.11
TraesCS1A02G362500	0.53	0.17	0.24	0.31	0.31	0.57	0.67	0.99	1.06	1.54	0.95	2.07	1.34	1.16	0.84
TraesCS1A02G362700	0.91	1.28	1.26	1.33	1.53	1.36	1.65	1.44	1.18	1.49	1.83	1.66	2	1.75	1.7
TraesCS1A02G362900	0.3	0.9	1.07	0.61	0.4	0.86	0.29	0.62	0.89	0.25	0.32	0.42	0	0	0.02
TraesCS1A02G363000	23.87	13.94	20.38	18.59	38.14	28.97	37.28	26.59	32.77	50.5	28.89	43.52	49.26	36.53	38.81
TraesCS1A02G363100	14.25	14.98	14.46	18.19	14.82	17.28	16.36	18.6	17.72	19.64	18.68	18.17	19.49	17.41	18.88
TraesCS1A02G363200	2.82	2.38	4.04	3.25	3.24	2.99	2.54	2.76	2.92	2.53	1.61	2.39	2.27	1.02	1.92
TraesCS1A02G363300	5.71	6.22	5.74	6.72	8.04	7.21	6.46	6.64	6.03	5.22	5.5	5.89	6.39	4.62	5.64
TraesCS1A02G363400	7.14	7	12.28	18.41	11.19	14.62	6.76	10.37	6.79	6.27	3.8	6.18	19.68	9.53	15.68
TraesCS1A02G363700	99.86	68.87	70.3	75.89	99.26	91.82	85.91	86.22	93.32	89.94	69.44	81.33	97.84	65.85	87.83
TraesCS1A02G363800	8.02	6.05	6.33	6.97	6.11	5.12	5.81	6.91	5.42	6.24	8.73	6.56	6.6	8.82	7.47
TraesCS1A02G364000	23.36	24.62	17.51	8.65	11.15	7.1	1.53	3.02	4.42	1.43	0.93	0.62	0.63	0.63	0.91
TraesCS1A02G364200	5.11	6.13	5.81	6.89	6.3	5.58	5.96	6.31	5.72	7.9	8.94	9.67	8.54	7.69	7.75
TraesCS1A02G364500	10.29	12.69	11.91	13.2	8.97	13.25	10.84	12.35	11.57	9.75	10.89	9.77	9.62	9.63	11.18
TraesCS1A02G364600	7.22	7.85	6.52	7.98	8.05	8.48	8.83	9.4	9	8.59	9	9.45	11.14	8.87	8.32
TraesCS1A02G364700	8.58	6.57	9.95	9.28	7.74	7.55	9.52	11.68	12.97	12.05	14.89	13.17	13.11	14.51	10.81
TraesCS1A02G364800	2.19	2.88	2.22	2.47	2.16	2.46	1.91	2.22	2.45	2.22	3.29	2.33	1.38	2.07	1.56
TraesCS1A02G365300	2.29	1.26	0.75	1.08	2.91	2.38	1.81	1.53	1.17	2.18	1.47	2.04	2.76	3.23	3.48
TraesCS1A02G365600	10.23	11.24	9.44	8.88	12.46	12.04	15.69	11.1	9.62	12.55	11.3	12.72	10.46	13.8	13.73
TraesCS1A02G365800	14.75	13.01	12.09	11.67	19.11	17.58	19.76	14.65	14.28	17.43	13.79	15.44	14.81	19.55	19.34
TraesCS1A02G365900	1.43	1.06	2.06	1.86	1.52	1.07	0.63	1.3	0.7	1.1	1.77	1.03	1.39	1.8	1.11
TraesCS1A02G366100	1.47	2.14	1.35	1.74	1.62	1.78	2.27	2.46	1.8	1.68	2.55	1.39	1.53	2.32	1.34
TraesCS1A02G366200	2.94	1.47	1.91	1.91	2.31	1.53	2.32	2.72	1.97	1.52	2.17	1.86	1.69	2.25	1.19
TraesCS1A02G366400	19.93	21.62	19.75	18.36	20.31	21.36	18.23	21.12	21.53	19.21	20.06	18.59	18.64	21.19	18.54
TraesCS1A02G366500	3.47	4.29	3.29	4.13	4.06	2.99	2.34	2.78	3.59	3.2	5.26	3.93	3.87	4.52	3.75
TraesCS1A02G366700	18.96	20.49	20.08	27.15	16.16	19.69	14.99	17.13	17.68	20.69	25.87	24.64	28.04	25.48	24.35
TraesCS1A02G366900	0.95	0.57	0.5	0.81	0.97	0.64	0.61	0.43	0.51	1.1	1.87	1.01	1.15	2.62	0.94
TraesCS1A02G367000	13.66	12.49	11.59	12.45	6.94	6.16	7.1	10.61	8.33	19.26	23	17.72	16.26	26.76	15.9
TraesCS1A02G367100	8.19	7.97	9.79	9.77	6.25	5.66	5.59	6.92	5.63	8.94	10.37	8.84	6.88	8.34	6.83
TraesCS1A02G367200	8.31	8.37	6.94	9.22	5.36	3.65	4.79	6.74	5.84	7.58	8.96	8.49	7.01	8.31	6.56
TraesCS1A02G367300	4.51	6.03	5.68	5.01	4.62	6.24	6.48	5.12	6.25	6.55	6.39	7.19	4.33	4.81	4.91
TraesCS1A02G367500	6.08	4.59	4.2	5.47	4.65	5.1	3.59	4.61	5.47	3.29	3.65	1.95	3.11	2.56	2.55
TraesCS1A02G367700	0	0	0	0	0	0	0.45	0.91	0.77	2.3	2.42	2.36	3.25	3.64	3.41
TraesCS1A02G367900	104.75	56.95	66.39	68.4	119.5	94.53	117.33	102.04	117.24	167.07	122.44	141.99	168.17	120.28	139.31
TraesCS1A02G368000	70.08	45.77	51.88	55.33	80.72	75.34	81.51	73.23	79.29	103.82	70.34	89	113.18	86.73	93.34
TraesCS1A02G368100	33.19	33.92	29.32	35.19	35.7	35.8	40.36	35.7	31.7	34.06	36.2	36.17	35.75	36.76	35.6
TraesCS1A02G368500	1.9	3.04	2.04	2.7	1.39	2.31	1.58	1.39	1.47	1.53	1.13	1	0.96	0.81	0.75
TraesCS1A02G368700	0.82	0.78	0.5	0.87	1.32	0.83	0.68	1.48	1.29	1.09	0.69	1.32	1.34	0.59	0.93
TraesCS1A02G368800	8.06	8.88	8.23	10.08	9.41	9.19	9.75	9.04	6.34	8.01	5.88	7.67	8.82	8.92	9.69
TraesCS1A02G369400	5.12	4.45	3.66	4.32	5.57	4.45	5.24	4.89	4.27	4.39	4.75	4.19	5.18	5.4	5.4
TraesCS1A02G369600	23.02	20.85	27.22	29.33	27.27	37.14	40.35	41.28	45.09	20.03	25.42	23.98	30.47	29.83	29.18
TraesCS1A02G369700	19.13	19.3	19.61	18.16	17.25	19.12	17.98	18.42	17.85	16.63	17.73	17.9	15.23	17.31	16.38
TraesCS1A02G369900	10.48	8.26	7.98	10.45	11.12	7.57	9.83	10.04	12.65	11.51	10.07	9.35	11.9	7.62	11.19
TraesCS1A02G370000	0	0	0.14	0.6	0.32	1.03	0.76	0.92	0.58	0.68	0.65	1.17	0.31	0.79	0.23
TraesCS1A02G370100	0.17	0.78	0.95	0.99	0.55	0.58	0.24	0.57	1.11	3.06	3.46	3.6	1.14	0.78	1.05
TraesCS1A02G370300	0.59	0.62	0.38	0.28	0.88	0.69	1.91	1.65	0.8	3.36	2.69	2.71	3.15	4.56	3.58
TraesCS1A02G370400	7.52	6.51	5.97	6.08	4.78	3.22	2.62	4.16	4.39	14.44	17.41	9.08	9.97	24.56	12.35
TraesCS1A02G370600	15.76	14.46	15.39	15.33	10.95	9.7	9.02	16.02	10.9	30.37	37.43	23.28	26.33	44.15	25.57
TraesCS1A02G370700	12.86	10.1	8.27	8.75	6.44	5.2	4.72	10.21	5.49	24.13	30.99	15.81	22.34	41.76	22.84
TraesCS1A02G370800	8.94	9.56	8.58	9.39	8.58	9.09	9.25	10.65	9.36	10.29	9.64	9.66	10.26	8.7	9.08
TraesCS1A02G371000	2	1.14	1.12	2.83	3.92	4.24	9.28	10.8	11.24	43.09	37.75	47.62	10.43	11.71	13.56
TraesCS1A02G371100	2.31	3.8	3.28	3.77	4.45	3.84	5.14	3.32	3.46	4.74	3.43	4.59	3.47	4.38	4.48
TraesCS1A02G371200	1.57	2.13	0.95	0.64	1.28	0.61	1.48	1.95	0.95	5.62	3.95	3.76	4.08	3.52	7.31
TraesCS1A02G371400	3.94	3.06	4.51	3.52	3.51	3.01	2.96	3.2	1.26	1.49	3.44	1.45	0.38	0.34	0.52
TraesCS1A02G371600	1.37	1.52	2.32	1.6	1.45	2.06	1.54	1.59	1.88	2.13	1.85	1.97	1.76	1.7	1.98
TraesCS1A02G371800	1.41	2.04	2.3	2.49	1.28	1.61	2.98	2.19	2.39	2.27	2.75	2.05	2.69	2.33	2.66
TraesCS1A02G371900	6.98	6.96	7.56	8.86	10.39	9.17	7.87	7.08	9.42	6.66	6.82	6.28	11.04	8.36	8.94
TraesCS1A02G372100	0.63	0.69	0.55	0.35	0.39	0.5	0.89	1.22	0.36	1.24	0.93	1.12	0.9	1.3	0.73
TraesCS1A02G372200	1.03	1.45	2.12	1.31	1.84	1.45	2.89	2.64	2.61	2.46	2.52	2.01	2.35	2.83	2.13
TraesCS1A02G372300	4.04	3.78	3.68	3.12	4.48	3.76	8.35	8.85	5.4	8.76	6.01	6.2	3.97	5.7	6.28
TraesCS1A02G372400	18.41	19.9	18.05	16.72	12.89	13.65	11.78	14.05	12.53	6.83	6.41	7.15	4.96	6.68	5.73
TraesCS1A02G372900	3.1	3.52	4	3.09	2.62	2.69	2.32	2.55	2.94	1.53	2.03	1.6	3.35	2.47	2.6
TraesCS1A02G373000	33.29	32.01	35.93	32.37	25.7	30.41	19.98	22.84	23.51	13.34	13.04	12.19	6.82	9.06	6.72
TraesCS1A02G373100	0.89	0.97	0.85	1.72	1.4	0.95	0.84	1.73	1.61	0.78	1.8	1.99	2.58	1.65	1.93
TraesCS1A02G373200	2.94	3.16	3.57	2.55	3.67	3.18	3.65	4.17	4.27	4.31	4.41	4.6	4.19	3.47	3.12
TraesCS1A02G373300	6.6	5.92	5.83	6.63	6.06	6.79	6.21	5.58	6.54	5.47	5.17	6.12	6.16	6.17	6.37
TraesCS1A02G373700	1.13	1.45	1.46	1.52	1.11	1.28	1.52	0.93	0.78	0.93	1.28	1.18	0.86	1.15	1.21
TraesCS1A02G373800	1	0.88	1.42	1.38	1.85	0.92	0.77	1.25	1.16	0.88	1.74	1.83	1.75	1.75	1.48
TraesCS1A02G374200	253.19	362.86	292.21	311.8	219.38	240.54	197.7	198.74	273.82	76.17	101.39	93.38	99.53	79.5	73.53
TraesCS1A02G374300	87.5	109.88	94.46	61.67	67.17	62.42	40.4	51.11	72.37	15.84	20.9	19.53	19.11	16.06	14.33
TraesCS1A02G374400	5.87	6.76	11.89	5.04	6.01	6.3	1.84	3.55	7.21	1.43	3.04	0.45	0.67	1.54	1.42
TraesCS1A02G374500	2.53	5.78	5.04	1.92	2.3	3.71	1.19	1.61	1.36	1.19	1.88	1.62	0.89	1.73	1.7
TraesCS1A02G374700	1.21	1.93	1.53	1.15	0.68	0.99	0.51	1.27	0.69	0.63	1.48	0.94	0.27	0.32	0.36
TraesCS1A02G374800	5.1	7.76	6.56	6.7	5.13	5.99	6.66	5.91	5.78	4.06	6.23	5.47	5.82	6.28	5.23
TraesCS1A02G375200	6.07	5.96	5.46	5.2	6.08	6.05	4.71	5.56	6.88	5.1	5.25	5.23	4.59	3.47	3.97
TraesCS1A02G375600	11.33	12.87	12.32	11.54	9.46	11.88	7.53	8.93	10	12	11.25	11.44	6.68	9	7.89
TraesCS1A02G375700	2.57	2.84	2.27	2.49	2.41	3.11	4.11	3.17	2.64	4.32	3.41	2.74	3.94	3.16	3.78
TraesCS1A02G375800	8.94	9.51	11.3	9.49	9.46	9.03	8.13	7.04	8.29	7.17	6.05	6.48	4.39	4.8	4.19
TraesCS1A02G375900	4.12	4.38	3.84	3.61	4.59	4.46	3.64	4.25	5.55	3.21	3.59	3.14	3.48	3.04	3.35
TraesCS1A02G376100	12.27	12.08	11.98	12.05	12.49	13.34	12.98	12.78	12.98	14.24	13.26	13.13	13.72	13.69	14.98
TraesCS1A02G376400	3.14	3.08	3.31	3.48	3.03	2.88	2.96	3.4	2.79	3.26	3.26	3.14	3.93	3.53	3.52
TraesCS1A02G376700	0.11	0.11	0.7	0.3	0	0.36	0.33	0.22	0.5	0.24	0	0.56	0	0	0
TraesCS1A02G377900	5.63	7.53	5.93	5.01	4.27	5.53	4.18	6.24	7.44	3.13	3.98	4.91	4.12	3.37	3.35
TraesCS1A02G378000	89.13	52.26	54.97	63.9	108.66	83.94	85.31	74.93	79.72	96.69	67.45	80.74	100.97	78	89.97
TraesCS1A02G378200	11.58	12.01	11.5	14.12	11.89	12.51	12.39	13.78	11.89	15.98	15.72	16.43	15.83	14.24	14.5
TraesCS1A02G378500	17.01	14.43	16.55	20.4	16.69	9.85	17.85	20.11	17.7	46.31	55.03	39.41	41.69	52.31	40.78
TraesCS1A02G378900	2.72	3.05	2.26	2.45	2.5	2.48	1.98	2.47	1.71	2.14	1.89	1.89	2.5	1.58	2.02
TraesCS1A02G379000	166.89	149.18	143.87	130.7	188.47	165.41	181.29	157.3	145.4	157.03	135.51	154.44	166.64	164.14	180.87
TraesCS1A02G379300	22.68	16.52	18.96	18.49	23.92	21.05	22.85	21.51	19.64	24.91	21.92	22.91	26.93	22.21	24.99
TraesCS1A02G379400	0.87	0.91	0.78	1.16	1.8	0.79	1.18	1.01	0.55	1.1	1.23	1.84	1.82	1.96	1.12
TraesCS1A02G379500	3.74	3.81	4.14	3.8	3.32	3.8	3.76	4.5	4.01	4.52	4.16	4.09	4.63	4.54	4.53
TraesCS1A02G379700	12.56	11.84	12.09	10.45	11	10.42	11.7	13.57	14.72	19.94	24.93	19.73	19.38	24.99	16.93
TraesCS1A02G379800	41.75	43.49	40.47	44.95	44.74	46	49.08	45.73	51.98	50.62	48.34	48.99	48.4	50.27	46.81
TraesCS1A02G379900	2.76	2.91	2.65	3.13	2.36	3.54	3.32	3.56	2.92	2.47	3.38	2.87	2.6	2.38	2.95
TraesCS1A02G380700	3.02	1.53	3	2.17	3.85	3.18	3.29	4.03	4.81	4.64	3.87	3.15	3.8	3.72	5.59
TraesCS1A02G380900	11.1	10.38	10.05	7.02	6.66	7.64	5.3	5.47	5.07	5.4	5.19	5.51	3.74	2.81	2.05
TraesCS1A02G381100	4.03	2.32	3.33	2.91	3.77	3.06	3.27	2.39	3.43	2.77	1.77	2.99	3.3	2.32	2.31
TraesCS1A02G381200	36.35	39.49	38.62	40.28	43.27	41.16	46.39	40.91	39.76	44.9	41.92	48.65	40.86	39.97	47.02
TraesCS1A02G381400	17.05	13.48	14.33	15.63	13.93	9.83	8.26	12.24	15.05	14.99	22.28	19.04	20.99	19.35	16.4
TraesCS1A02G381500	5.45	5.93	4.63	5.28	4.17	3.51	3.63	3.98	4.24	7.37	8.1	5.69	5.5	9.2	5.84
TraesCS1A02G381800	2.72	2.61	2.61	3.41	3.04	2.54	2.82	3.6	2.31	3.38	2.45	3.33	3.89	2.51	3.12
TraesCS1A02G382200	35.69	32.48	25.19	19.57	45.62	39.74	59.44	34.14	26.01	37.47	27.34	32.7	27.59	36.53	34.58
TraesCS1A02G382800	11.84	8.95	8.85	11.59	12.74	9.96	9.95	11.25	9.9	10.68	9.58	10.79	11.52	10.7	11.75
TraesCS1A02G382900	6.35	5.72	5.73	5.72	8.8	7.61	8.73	6.79	6.05	7.21	7.7	8.12	7.52	7.57	7.17
TraesCS1A02G383400	3.68	4.51	5.66	5.43	1.39	2.5	2.53	2.96	4.98	3.12	6.48	6.21	3.66	2.2	1.2
TraesCS1A02G383500	19.53	20.64	18.55	22.94	21.04	15.4	15.91	19.55	14.34	19.89	13.37	15.56	25.87	15.49	19.9
TraesCS1A02G383700	0.83	0.5	0.81	0.74	0	0.97	0.6	0.3	1.04	0.42	0	0.09	0	0	0
TraesCS1A02G383800	5.62	7.52	8.33	10.36	6.36	6.3	9.25	8.47	8.67	4.84	6.79	5.35	5.58	4.69	3.64
TraesCS1A02G383900	1.3	1.73	1.37	1.37	1.52	1.32	1.38	1.45	1.61	1.94	2.71	2.2	1.84	2.5	2.08
TraesCS1A02G384000	10.08	8.55	10.09	9.26	8.08	7.36	8.67	8.74	8.6	8.9	9.8	8.19	6.8	8.9	7.67
TraesCS1A02G384200	4.16	3.37	3.2	3.45	3.45	5.19	4.18	3.74	4.46	3.53	3.32	2.7	3.22	4.32	4.59
TraesCS1A02G384300	4.2	5.01	5.51	4.71	2.67	4.64	3.8	8.6	7.96	8.9	10.27	13.43	0.44	0.33	0.36
TraesCS1A02G385400	22.35	22.22	20.97	20.59	24.09	20.9	28.11	20.95	17.46	20.49	18.02	19.49	18.36	21.12	20.07
TraesCS1A02G385600	8.55	8.54	9.93	12.04	11.71	10.43	11.82	10.8	14.74	11.82	17.68	12.47	14.33	16.58	14.05
TraesCS1A02G385900	7.34	5.79	6.83	8.22	5.46	5.96	4.26	3.82	4.76	3.56	3.01	2.18	2.54	3.46	3.06
TraesCS1A02G386300	64.34	50.52	51.75	53.82	80.03	61.16	82.19	71.73	68.79	95.26	83.11	80.45	89.92	80.18	89.47
TraesCS1A02G386400	3.81	3.95	2.99	3.78	4.09	3.85	4.72	3.79	5.28	5.15	4.6	5.14	5.08	5.42	4.75
TraesCS1A02G386500	3.41	3.1	2.59	2.21	2.1	2.03	2.8	2.11	1.02	0.84	0.89	1	0.23	0.37	0.13
TraesCS1A02G386700	0.6	0.78	0.61	0.93	0.49	0.74	0.11	0.4	0.42	0.95	2.04	0.36	1.05	1.62	0.69
TraesCS1A02G387400	2.84	1.98	2.45	2.21	2.3	4.13	4.25	4.77	3.16	7.13	4.09	6.13	5.75	6.91	6.47
TraesCS1A02G387600	3.03	2.05	2.47	2.88	1.64	1.41	1.77	1.81	1.22	2.76	4.48	6.06	3.43	6.62	4.21
TraesCS1A02G387700	6.77	7.87	8.26	7.56	6.71	7.19	7.31	8.2	7.43	8.44	8.67	8.32	8.59	8.87	7.83
TraesCS1A02G388000	8.03	8.69	9.12	8.87	8.33	7.85	8.29	8.7	8.66	7.42	8.49	7.63	8.34	8.98	8.36
TraesCS1A02G388400	27.39	34.1	35.11	46.58	29.29	34.25	19.49	17.83	19.77	46.59	55.12	52.18	49.25	46.44	45.54
TraesCS1A02G388500	6.49	6.21	6.47	7.81	9.38	8.2	7.39	7.52	6.93	7.19	5.71	5.74	7.78	6.78	6.56
TraesCS1A02G388600	17.54	9.8	10.42	11.53	18.64	16.61	19.67	15.71	21.7	26.77	20.83	21.91	30.03	19.79	21.98
TraesCS1A02G388800	0.85	1	0.55	0.8	1.01	1.17	1.47	1.14	0.67	1.52	1.13	1.39	1.62	1.31	2.35
TraesCS1A02G389100	11	8.34	9.37	8.79	12.43	9.95	8.85	8.56	9.9	10.53	8.71	9.09	10.28	8.26	9.58
TraesCS1A02G389200	4.12	1.43	2.88	2.12	6.49	4.46	6.75	4.31	5.46	7.62	7.43	7.5	11.98	8.55	8.4
TraesCS1A02G389300	2.2	4.03	3.65	3.74	3.22	6.27	1.6	2.05	4.37	0.63	0.81	1.03	0.99	0.44	0.58
TraesCS1A02G389500	14.74	15.04	15.98	12.93	13.85	12.86	14.9	13.67	13	15.72	15.35	13.22	15.45	14.79	13.53
TraesCS1A02G389600	3.25	2.63	2.56	2.86	4.82	3.15	3.87	3.69	2.99	4.89	2.72	3.19	4.25	2.69	3.74
TraesCS1A02G389800	4.71	4.48	2.79	4.88	3.95	4.13	2.97	4.9	5.47	2.69	3.16	2.49	1.89	1.64	1.15
TraesCS1A02G390100	5.06	4.65	4.09	6.78	3.72	3.46	4.31	4.96	4.17	9.59	18.12	12.93	9.4	13	10.01
TraesCS1A02G390200	12.19	11.78	13.83	14.39	16.86	14.35	14.37	14.3	15.14	17.91	19.45	15.15	15.65	17.72	18.55
TraesCS1A02G390500	14.46	17.8	16.09	15.39	13.13	14.1	13.13	19.15	24.43	15.28	15.41	16.15	10.04	8.99	6.25
TraesCS1A02G391000	7.45	7.89	8.68	8.98	8.07	8.88	9.1	8.94	8.73	8.77	10.76	9.16	8.29	8.98	9.16
TraesCS1A02G391600	8.42	7.64	7.74	7.92	7.81	7.82	9.21	7.73	6.82	9.84	9.54	10.01	8.73	10.09	9.28
TraesCS1A02G391900	4.24	4.43	4.1	3.83	6.12	5.05	5.65	4.83	4.71	5.76	4.31	4.59	2.96	4.85	3.02
TraesCS1A02G392000	0.2	1.33	0.62	1.54	0.08	0	0.82	0.13	0.13	0.73	2.51	1.15	1.28	0.98	0.78
TraesCS1A02G392200	2.23	1.64	2.29	1.56	1.37	0.81	0.61	0.85	0.69	0.8	0.41	0.45	0.2	0.06	0.2
TraesCS1A02G392300	7.91	8.57	8.57	7.57	6.97	5.6	5.62	8.65	7.37	9.13	11.61	9.96	8.63	10.51	8.44
TraesCS1A02G392400	42.67	42.13	44.09	51.71	48.12	51.37	54.34	50.27	52.57	44.41	43.31	46.45	45.09	45.45	49.51
TraesCS1A02G393000	1.84	2.68	3.99	5.67	1.41	1.54	5.68	5.71	9.44	7.25	5.66	6.43	9.86	7.08	8.36
TraesCS1A02G393100	0.12	0.29	0.31	0.65	0.1	0.26	1.07	1.08	1.11	1.72	0.24	1.75	1.02	0.74	1.39
TraesCS1A02G393200	1.23	3.18	2.15	2.01	1.63	2.57	3.8	4.33	6.82	2.32	1.97	4.15	3.29	2.79	2.47
TraesCS1A02G393900	10.58	13.43	14.53	19.54	12.17	13.01	10.52	9.86	11.41	11.33	14.62	16.27	12.88	10.77	12.85
TraesCS1A02G394100	2.63	3.58	3.06	2.81	2.89	2.9	2.05	5.78	5.63	2.47	2.62	3.03	0.9	1.45	1.04
TraesCS1A02G394200	5.7	11.22	7.52	12.34	7.88	5.99	4.94	6.35	8.8	4.38	4.94	4.95	5.67	5.12	4.87
TraesCS1A02G394400	9.67	10.53	9.97	9.49	7.16	8.04	6.79	9.3	8.96	9.2	11.69	9.54	10.94	15.33	11.34
TraesCS1A02G394500	3.83	2.34	2.87	3.74	3.91	3.97	7.03	4.39	4.76	6.29	4.51	6.09	5.39	5.58	7.04
TraesCS1A02G394600	3.63	1.95	2.04	2	3.3	2.9	5.05	7.2	4.73	14.39	9.17	9.9	13.83	15.48	23.99
TraesCS1A02G394700	2.05	1.31	2.63	1.65	0.42	2.11	0.05	0.48	0	0.88	0	0.4	0	0	0
TraesCS1A02G394900	1.13	1	0.5	0.6	0.22	0.26	0.77	1.6	1.28	0.68	0.87	0.6	0	0	0
TraesCS1A02G395100	2.8	2.97	2.33	2.78	2.45	1.9	1.9	1.99	2.12	1.37	1.53	2.04	1.07	0.73	0.68
TraesCS1A02G395200	24.01	28.07	26.45	29.15	24.86	25.48	28.86	32.88	31.22	35.84	38.46	33.63	36.09	34.12	37.74
TraesCS1A02G395300	9.1	8.59	7.86	6.78	8.62	7.79	6.69	7.57	7.08	5.99	5.41	5.33	3.65	3.63	4.48
TraesCS1A02G395600	5.99	5.39	5.09	5.39	4.35	4.98	4.79	4.74	4.21	4.95	5.24	5.79	5.13	5.9	5.19
TraesCS1A02G395800	0.6	0.86	0.77	1.32	0.7	1.06	0.88	1.12	1.21	1.76	1.56	2.67	3	2.44	2.49
TraesCS1A02G396000	8.63	9.36	9.04	9.14	8.85	9.53	9.32	9.97	8.86	11.12	11.69	11.82	12.13	10.49	11.21
TraesCS1A02G396100	0.93	0.99	1.26	0.84	2.11	1.32	1.98	1.78	1.6	1.76	1.36	1.33	1.4	1.21	1.8
TraesCS1A02G396200	48.79	60.18	61.9	57.13	66.69	66.82	57.78	73.15	92.91	73.96	100.53	74.83	101	108.42	108.36
TraesCS1A02G396400	2.3	3.29	3.27	4.18	3	3.91	2.57	3.17	2.74	3.55	2.57	2.5	2.64	3.81	3.55
TraesCS1A02G396600	3.77	2.95	2.38	4.33	3.36	3.59	2.64	3.12	3.75	3.35	3.87	3.45	4.33	3.19	3.4
TraesCS1A02G396700	17.97	14.93	13.81	14.39	20.73	24.09	26.22	22.7	24.91	38.13	32.6	38.27	45.73	49.5	45.45
TraesCS1A02G396800	72.89	69.27	71.71	71.44	83.5	93.19	92.45	83.66	100.98	110.66	101.56	101.53	109.06	131.31	118.51
TraesCS1A02G396900	57.44	49.28	54.15	74.46	49.68	44.59	42.63	52.01	54.09	66.57	78.14	70.99	90.93	88.37	69.05
TraesCS1A02G397000	1.09	1.21	1.47	1.29	1.28	1.11	1.48	1.91	1.85	1.27	1.37	1.78	1.86	1.04	1.72
TraesCS1A02G397100	2.85	2.42	2.42	2.87	2.94	2.8	3.29	3.71	3.96	3.87	3.89	3.31	5.15	3.49	3.12
TraesCS1A02G397200	7.59	6.56	4.87	8.22	4.13	4.51	2.99	4.27	5.95	6.49	10.02	9.4	8.41	9.23	6.72
TraesCS1A02G397300	33.24	29.81	33.35	35.96	35.77	35.69	37.67	38.84	43.53	43.78	40.75	41.37	46.87	41.87	42
TraesCS1A02G397400	34.48	22.28	23.57	24.63	38.83	34.06	30.25	26.77	30.51	28.09	21.07	26.42	27.89	24.21	22.85
TraesCS1A02G397500	131.94	93.87	94.67	108.4	172.87	128.93	133.49	132.85	135.11	146.49	108.84	126.57	149.15	119.74	123.67
TraesCS1A02G398200	0.66	0.64	0.73	1.41	0.2	0.6	1.51	0.66	2.48	3.86	5.94	5.04	3.69	5.05	2.7
TraesCS1A02G398400	12.03	10.34	8.33	9.87	13.28	12.41	12.25	12.95	10.7	12.91	8.66	8.8	10.82	10.47	10.97
TraesCS1A02G399600	8.33	13.02	13.06	11.94	10.16	12.04	10.88	12.31	12.29	8.55	10.24	9.09	8.32	7.83	10.1
TraesCS1A02G399800	150.47	102.75	107.56	112.74	185.51	148.83	150.05	133.22	145.17	167.55	126.36	145.69	168.52	136.01	151.31
TraesCS1A02G399900	0.89	1.1	1.39	2.07	2.34	2.15	1.89	1.82	2.86	2.57	2.68	2.83	3.17	2.84	3.84
TraesCS1A02G400200	11.02	12.92	10.92	10.52	10.26	10.18	10.89	9.81	9.18	13.91	12.88	10.43	11.08	10.03	11.92
TraesCS1A02G400300	14.82	15.75	14.38	14.14	14.7	15.77	17.86	16.34	14.14	17.02	14.14	14.94	16.02	17.98	18.78
TraesCS1A02G400600	2.1	1.01	0	1.36	0	1.88	1.29	1.36	0	1.76	1.34	1.76	3.27	2.44	0
TraesCS1A02G400700	2.72	6.16	4.53	4.84	2.7	4.82	4.86	3.72	5.94	4.57	2.75	4.05	3.05	2.73	3.3
TraesCS1A02G401200	1.77	1.6	1.86	1.94	0.97	0.92	1.07	1.45	0.95	1.81	2.72	1.52	2.15	2.11	1.84
TraesCS1A02G401800	1.27	1.7	1.87	1.47	1.5	1.67	1.84	1.34	1.29	1.32	1.04	0.88	0.81	0.94	0.65
TraesCS1A02G401900	1.69	1.51	1.73	2.14	2.5	2.16	2.55	2.63	2.72	2.55	1.85	2.07	2.01	1.73	2.24
TraesCS1A02G402400	4.6	4.82	3.7	5.39	6.03	5	7.69	6.07	5.05	10.65	11.3	9.19	8.65	13.7	10.23
TraesCS1A02G402500	72.15	75.14	69.73	53.84	85.24	85.09	133.13	82.95	56.38	49.74	41.04	52.03	38.08	52.71	55.84
TraesCS1A02G402600	2.9	1.22	2.32	1.83	0.91	2.15	1.05	1.83	0.38	5.18	6.77	5.77	1.44	3.37	1.36
TraesCS1A02G402700	2.48	2.79	2.35	3.68	2.76	2.94	3.59	3.76	3.82	4.61	3.44	3.56	4.23	3	3.92
TraesCS1A02G402800	11.71	9.38	10.26	10.61	14.35	12	11.74	11.46	11.02	14.35	12.11	12.1	14.47	11.9	12.5
TraesCS1A02G402900	26.11	26.34	25.15	23.17	30.79	31.25	32.78	28.53	34.51	23.35	20.28	21.81	22.5	23.58	25.75
TraesCS1A02G403000	0.78	0.79	0.86	0.56	1.05	1.15	1.1	0.65	0.87	1.34	0.61	0.75	1	0.64	1.19
TraesCS1A02G403100	8.24	5.72	5.58	8.57	9.06	8.36	8.24	9.53	11.93	8.64	7.08	7.53	9.7	8.92	8.18
TraesCS1A02G403200	2.89	3.34	2.9	2.8	3.64	3.02	3.27	3.33	2.99	2.43	2.17	2.37	2.53	2.22	3.1
TraesCS1A02G403300	0.6	2.4	1.87	4.52	0	0.37	3.43	0.95	0.8	3.77	11.35	4.29	7.19	4.17	3.9
TraesCS1A02G403400	9.48	8.8	7.29	8.81	12.51	8.33	10.81	8.4	9.24	9.52	7.24	8.58	8.5	6.59	9.32
TraesCS1A02G403500	1.02	0.81	0.83	1.14	1.05	1.06	0.72	1.02	1.03	0.6	0.57	0.63	0.8	0.45	0.71
TraesCS1A02G403900	13.28	13.08	12.75	13.7	14.74	15.1	13.18	12.5	13.69	12.64	12.31	13.46	13.31	12.59	12.84
TraesCS1A02G404200	63.41	62.92	59.94	45.19	57.21	59.26	81.49	58.37	56.61	57.35	46.97	51.35	43.21	53.42	42.94
TraesCS1A02G404300	7.34	7.14	6.79	7.29	5.9	7.11	7.56	6.44	5.91	7.94	7.69	7.44	6.84	7.57	8.35
TraesCS1A02G404500	140.71	161.2	164.84	174.9	139.32	148.9	131.54	142.78	163.03	128	147	146.62	141.58	130.23	130.23
TraesCS1A02G404700	10.57	8.51	7.75	9.57	12.06	11.36	9.58	9.17	8.7	13.64	11.04	11.49	12.92	10.1	11.63
TraesCS1A02G405600	5.57	5.61	5.22	5.12	4.73	5.21	7.15	8.99	8.16	13.35	12.41	16.65	15.96	19.25	17.34
TraesCS1A02G405800	8.55	9.04	7.16	8.98	6.53	7.39	6.38	10.11	10.34	6.91	6.94	6.99	7.5	7.9	6.96
TraesCS1A02G406200	9.16	9.65	9.74	11.14	10.11	10.75	9.34	11.02	9.4	12.68	11.98	13.12	10.64	13.04	11.02
TraesCS1A02G406300	11.1	8.9	11.8	6.63	5.48	5.05	1.88	2.08	2.25	0.47	0.29	0.71	0.17	0.29	0.08
TraesCS1A02G406400	0.61	0.55	1.36	1.34	0.35	0.73	0.59	0.51	1.45	0.47	0.91	1.8	1.61	0.33	1.01
TraesCS1A02G406900	0	0.32	0	0.11	0	0.2	0.46	0.21	0.27	0.23	0	0.98	0.63	2.68	1.81
TraesCS1A02G407100	59.46	43.67	48.43	45.86	62.26	53.14	61.26	62.98	59.29	44.68	39.15	43.92	60.15	54.13	52.95
TraesCS1A02G407700	1.47	1.93	1.46	1.99	1.12	1.76	1.7	0.65	1.86	1.09	0.77	1.64	1.91	1.01	1.59
TraesCS1A02G407800	7.65	5.15	6.57	5.27	4.76	6.52	4.88	7.8	9.34	13.48	12.6	15.65	16.35	17.18	13.26
TraesCS1A02G408200	1.48	1.73	1.49	2.5	2.21	1.79	1.29	1.35	1.91	2.15	1.25	0.88	1.38	1.43	1.62
TraesCS1A02G408700	2.47	1.29	1.62	1.75	1.88	1.7	1.87	1.79	1.41	0.72	0.4	1.26	0.61	0.83	0.55
TraesCS1A02G408800	5.34	4.01	4.83	5.41	4.25	4.45	3.52	4.09	3.7	1.65	1.29	2.04	0.55	0.5	0.43
TraesCS1A02G409600	1.6	1.07	1.22	1.06	1.27	1.44	1.6	1.19	1.12	1.68	1.42	1.65	2.15	1.89	1.82
TraesCS1A02G409700	2.65	3.35	3.33	2.8	3.83	2.52	4.19	2.51	3.04	2.96	2.33	3.06	3.61	2.14	2.84
TraesCS1A02G409800	3.05	3.15	2.82	3.29	2.76	2.33	1.79	2.77	2.44	3.07	2.85	3.9	2.77	3.01	2.63
TraesCS1A02G409900	5.42	4.26	4.79	3.73	6.25	5.22	6.29	4.14	4.14	4.71	4.34	4.22	3.03	3.88	3.81
TraesCS1A02G410300	1.43	1.03	0.9	0.93	1.42	1.24	1.11	0.98	0.74	1.55	1.6	1.66	1.34	1.45	1.07
TraesCS1A02G410400	1.63	5.23	5.46	1.47	2.71	5.26	0	1.18	0.27	0.12	0.47	0.14	0	0	0
TraesCS1A02G410500	2.33	2.4	2.31	3.57	1.55	2.11	2.78	1.73	2.19	2.54	3.21	2.49	2.5	3.32	2.35
TraesCS1A02G410600	0.45	1.15	0.61	1.42	1.37	0.96	1.5	1.88	1.47	0.61	1.05	0.79	0.52	1.47	1.46
TraesCS1A02G410700	7.84	6.76	6.87	8.21	7.45	5.52	9.65	9.41	9.82	12.97	17.48	15.39	15.05	20.91	13.37
TraesCS1A02G410800	0.69	0	0.25	0	0.21	0.2	0.28	0.33	0.12	0.73	1.57	0.97	0.49	0.85	0.96
TraesCS1A02G411500	6.02	6.77	6.68	6.66	6.83	8.1	8.97	7.53	8.7	9.38	7.5	8.96	7.23	7.54	8.25
TraesCS1A02G411600	10.64	10.67	12.42	10.83	11.98	10.76	17.11	17.18	12.53	12.61	12.72	12.79	14.97	14.94	13.81
TraesCS1A02G411700	4.41	6.86	4.68	4.68	5.71	5.58	6.4	6.73	6.65	5.81	6.66	6.88	5.15	5.24	5.83
TraesCS1A02G411800	1.33	1.99	1.99	1.49	0.45	2.08	0.44	1.23	0.74	0.26	0	1.65	0	0.12	0.2
TraesCS1A02G411900	66.69	60.07	59	64.32	74.56	68.32	76.14	73.1	76.8	83.04	73.02	77.25	89.36	71.58	82.95
TraesCS1A02G412100	0.71	0.54	0.54	0.81	0.58	0.91	0.82	0.95	1.13	0.91	1.2	0.91	1.52	1.72	1.42
TraesCS1A02G412200	2.28	2.63	2.66	2.75	1.68	2.29	1.79	2.23	1.69	0.88	0.82	1.03	0.68	0.4	0.64
TraesCS1A02G412900	87.91	73.34	73.38	63.22	95.08	88.82	93.92	77.2	74.18	81.11	56	73.74	81.14	82.05	74.58
TraesCS1A02G413000	289.13	285.52	271.26	288.99	316.33	288.54	282.79	269.37	307.6	288.09	270.22	289.97	315.56	286.03	291.89
TraesCS1A02G413300	1.65	1.32	1.88	2.07	1.64	2.08	1.96	1.07	2.06	2.56	1.93	2.17	1.42	1.3	1.85
TraesCS1A02G413400	19.74	16.53	20.21	18.6	17.46	15.88	13.78	16.3	17.75	19.01	25.64	21.02	12.3	13.39	10.42
TraesCS1A02G413700	2.56	2.91	3.29	4.45	2.95	3.17	2.5	3.19	3.41	4.35	5.59	5	4.33	4.17	4.08
TraesCS1A02G413900	21.84	19.9	20.1	19.78	24.02	23.44	21.31	23.26	26.09	20.07	20.32	19.54	20.82	18.84	19.36
TraesCS1A02G414000	2.29	1.39	1.97	2.77	1.57	1.4	1.31	1.59	1.12	1.37	1.38	1.72	1.98	0.97	0.91
TraesCS1A02G414500	3.1	4.49	3.34	3.95	3.41	3.34	3.14	3.62	4.45	3.89	3.26	3.93	2.15	2.18	2.36
TraesCS1A02G414600	1.16	2.04	1.52	1.11	1.32	1.37	0.95	1.31	1.48	0.9	1.47	0.6	0.37	1.06	0.32
TraesCS1A02G414700	8.46	8.62	9.92	9.51	7.84	7.16	7.19	8.83	8	7.51	11.14	7.72	4.29	8.11	4.62
TraesCS1A02G415300	1.01	1.15	1.28	1.35	1.63	1.74	2.09	1.47	1.87	2.37	1.66	1.78	1.93	2.33	2.4
TraesCS1A02G415800	1.17	1.98	1.86	2.02	2.11	2.32	1.5	0.85	1.33	1.3	1.34	0.85	1.03	1.26	0.79
TraesCS1A02G416000	13.59	10.13	11.47	12.02	14.14	16.23	17.89	14.7	15.14	22.03	15.43	18.41	18.2	21.24	19.63
TraesCS1A02G416100	17.23	15.51	16.52	14.62	15.73	14.96	16.27	15.83	18.11	22.47	21.76	22.79	16.55	17.82	19.48
TraesCS1A02G416200	3.91	4.33	3.5	4.13	4.65	4.46	5	4.45	6.18	16.32	12.82	14.37	11.37	6.33	8.84
TraesCS1A02G416500	2.35	2.07	1.95	2.13	2.9	2.3	2.19	3.54	3.11	3.18	3	2.09	3.62	3.25	2.96
TraesCS1A02G416600	35.1	46.46	40.05	48.43	31.96	40.74	42.03	42.96	50.61	32.86	40.22	38.47	38.94	34.46	35.84
TraesCS1A02G416700	3.36	2.55	3.15	3.1	0.8	1.29	1.38	0.9	1.81	1.43	1.15	0.45	0.37	0.38	0.36
TraesCS1A02G417000	0.82	0.73	1.13	0.51	0.27	0.48	0.8	0.89	0.32	0.89	0.86	1.55	1.66	1.37	1.02
TraesCS1A02G417300	3.04	4.44	4.92	4.43	3.72	3.94	3.65	5.3	4.82	3.71	4.09	3.99	4.13	4.15	4.59
TraesCS1A02G417500	2.26	1.84	1.95	2.21	1.51	2	1.91	1.71	1.97	2.54	2.2	1.83	2.47	2.44	2.67
TraesCS1A02G417800	2.23	2.27	2.66	2.43	1.56	2.29	1.85	2.7	2.55	4.39	5.06	4	4.67	3.36	3.38
TraesCS1A02G417900	0.39	0.45	0.5	0.47	0.51	0.36	0.68	0.35	0.77	2.05	1.14	1	1.39	1.23	1.22
TraesCS1A02G418300	26.49	25.85	25.97	25.69	24.95	28.84	24.73	19.04	20.55	21.1	20.16	21.24	19.47	19.15	19.53
TraesCS1A02G418400	2.67	2.61	2.62	2.62	3.56	3.09	4.78	3.65	3.43	3.18	2.98	3.98	4.19	3.96	3.56
TraesCS1A02G419400	3.91	2.97	3.74	3.84	5	4.68	5.25	5.72	8.07	7.93	5.81	5.96	6.51	9.2	5.98
TraesCS1A02G419500	3.62	3.6	3.38	3.94	3.07	3.66	3.36	2.56	2.42	3.91	4.6	4.36	4.42	4.13	4.3
TraesCS1A02G419600	2.62	2.85	3.17	2.23	3.85	3.48	4.43	3.37	3.03	3.79	2.17	2.9	1.99	2.05	2.07
TraesCS1A02G420000	3.41	4.08	3.41	4.58	4.33	4.75	4.75	3.55	3.81	4.76	4.69	4.28	4.88	4.4	5.06
TraesCS1A02G420100	5.16	8.24	8.59	10.41	5.61	9.56	7.29	5.67	10.67	4.19	4.99	4.95	4.78	3.07	3.6
TraesCS1A02G420200	0.77	1.36	0.8	0.93	1.03	0.79	1.2	0.79	1.15	1.46	1.26	0.31	1.06	1.33	1
TraesCS1A02G420300	12.47	10.62	10.7	12.89	14.21	13.69	14.69	13.36	12.76	15.24	14.28	15.22	15.23	13.51	15.72
TraesCS1A02G420500	11.26	8.4	9.68	8.79	10.13	9.79	9.87	9.21	8.51	10.27	9.15	8.31	9.68	8.76	8.82
TraesCS1A02G420600	1.58	2.65	2.61	3.27	2.72	3.53	2.69	3.05	3.68	2.07	2.35	3.34	2.43	1.92	2.41
TraesCS1A02G420700	0.59	0.49	0.5	0.55	1.13	0.77	1.28	1.55	1.02	1.1	1.16	1.15	1.6	0.48	0.91
TraesCS1A02G420800	18.89	20.96	19.8	21.99	24.08	25.06	24.84	20.84	24.6	19.02	22.8	19.89	17.38	20.72	23.64
TraesCS1A02G421000	8.87	8	7.85	6.86	11.32	9.49	13.19	8.44	6.33	9.81	10.79	10	9.39	12.49	10.92
TraesCS1A02G421100	14.39	13.11	10.39	9.54	14.17	10.76	7.24	12.25	9.21	5.57	7.72	6.51	4.37	6.64	3.72
TraesCS1A02G421200	5.22	3.24	3.25	2.44	3.12	3.39	2.98	3.74	3.13	1.38	2.39	1.62	2.74	2.44	2.6
TraesCS1A02G421600	2.04	3.12	3	2.51	2.84	2.56	2.47	3.46	4.47	1.46	1.76	1.41	2.39	1.58	2.01
TraesCS1A02G421900	5.75	4.52	6.08	3.12	5.56	5.16	5.81	6.29	4.7	4.18	4.2	4.77	2.14	3	2.89
TraesCS1A02G422100	3.81	2.78	3.96	3.19	3.94	3.57	4.15	4.24	3.28	4.34	4.36	4.17	4.69	4.52	4
TraesCS1A02G422400	2.85	3.88	4.11	3.67	2.63	3.1	2.81	3.07	2.51	3.87	4.52	4.54	4.12	3.94	4.42
TraesCS1A02G422600	2.98	3.8	3.01	3.71	2.34	3.17	3.48	4.23	4.29	6.05	6.41	7.34	6.63	6.38	6.16
TraesCS1A02G422700	2.76	3.65	2.65	3.72	2.33	3.29	3.31	4.02	3.82	4.42	4.78	4.78	3.88	4.08	3.52
TraesCS1A02G422800	2.97	4.51	3.84	3.91	2.38	3.3	2.59	3	3.58	3.16	3.81	3.43	2.54	2.49	2.54
TraesCS1A02G422900	95	121.1	113.9	102.26	57.72	72.68	47.83	62.03	66.17	58.01	66.37	74.32	53.77	38.81	40.68
TraesCS1A02G423100	24.58	26.96	25.12	28.27	23.95	25.78	22.17	21.72	22.48	21.76	23.28	24.46	29.81	28.3	27.23
TraesCS1A02G423400	2.82	2.64	3.06	3.57	3.53	4.31	2.66	2.59	3.48	1.62	2.1	2.24	2.09	1.68	1.87
TraesCS1A02G423800	169.95	182.14	164.04	140.41	200.41	134.48	163.05	172.62	166.37	154.77	161.29	132.28	125.08	164.93	139.07
TraesCS1A02G424000	9.31	9.89	10.51	7.03	6.25	8.02	5.49	8.73	8.84	3.53	3.49	3.73	0.13	0.16	0.25
TraesCS1A02G424100	72	68.38	74.85	46.49	36.22	38.04	23.91	38.06	36.01	16.52	21.75	20.73	12.46	10.89	9.75
TraesCS1A02G424200	21.75	23.51	23.35	21.68	20.8	22.81	24.85	24.73	26.01	24.84	29.17	24.47	22.36	25.18	22.54
TraesCS1A02G424300	1.43	1.27	1.05	2.49	2.34	2.5	2.69	2	2.62	3.41	1.73	2.35	2.37	3.06	3.29
TraesCS1A02G424500	0.39	0.36	0.49	0.79	0.37	0.43	0.4	0.31	0.24	2.38	1.97	2.75	0.74	0.84	1.03
TraesCS1A02G424800	0.55	1.3	1.21	2.63	1.67	1.42	1.01	1.53	2.44	0.91	0.69	0.63	1	0.72	0.83
TraesCS1A02G425000	27.28	21.31	22.37	21.96	28.62	25.82	26.08	25.9	23.49	25.82	22.91	25.02	29.06	26.38	28.83
TraesCS1A02G425100	2.77	1.88	3.27	2.38	2.69	2.55	2.48	2.99	3.03	4.35	5.43	3.71	3.99	5.77	4.32
TraesCS1A02G425200	4.46	4.96	5.4	4.23	5.17	5.34	4.99	4.36	5.36	5.46	5.88	4.33	4.91	6.35	5.74
TraesCS1A02G425400	3.29	2.95	3.1	2.64	1.92	2.18	2.85	3.71	4.96	2.8	2.83	3.43	3.83	3.2	3.83
TraesCS1A02G425700	10.43	8.12	7.08	9.64	9.55	9.26	8.85	9.1	7.93	9.94	9.4	8.34	9.73	7.28	7.66
TraesCS1A02G426000	1.05	0.67	0.84	0.65	1.22	1.18	1.34	0.68	0.69	1.15	1.07	0.99	0.86	1.45	1.72
[truncated: 45,863 more rows]
