# Supplementary material for: Integrated physiological and weighted gene co-expression network analysis reveals the hub genes engaged in nitrate-regulated alleviation of ammonium toxicity at the seedling stage in wheat (Triticum aestivum L.)
Source: Front Plant Sci. 2022 Nov 17;13:1012966. doi: 10.3389/fpls.2022.1012966 (PMC9713819; doi:10.3389/fpls.2022.1012966)
Supplement: Supplementary file 6 [file DataSheet_6.xlsx]

## Sheet: Table S10 kME
Table S6 The KME value of each gene in the module
Gene_ID	Darkturquoise	Green	Red	Midnightblue	Brown	Purple	Darkred	Royalblue	Lightgreen	Magenta	Pink	Greenyellow	Lightyellow	Lightcyan	Black	Turquoise	Cyan	Grey60	Salmon	Darkgreen	Yellow	Blue	Tan
TraesCS1A02G000700	0.193787	0.0572285	-0.0117067	0.356905	0.213929	0.279471	0.496488	-0.171879	0.106011	0.231928	-0.101548	0.178384	-0.255885	0.0339442	-0.0325358	0.168606	0.0338086	-0.360545	-0.125838	-0.732803	-0.21118	-0.262885	-0.210824
TraesCS1A02G000900	0.427517	0.0876747	0.166682	0.449492	0.452885	0.247172	0.404424	0.106503	0.490752	0.550903	-0.413476	-0.0182235	-0.329977	-0.0194594	-0.101901	0.228342	-0.192871	-0.233566	-0.178524	-0.682034	-0.127519	-0.435311	-0.569893
TraesCS1A02G001800	0.359881	-0.335466	-0.0299229	0.241301	0.604515	0.0589938	-0.362111	0.664581	0.675555	0.58632	-0.109998	0.0899227	0.344573	0.451243	0.498721	0.671021	-0.125517	-0.0533079	0.0127526	-0.269786	-0.423296	-0.766228	-0.640242
TraesCS1A02G001900	0.0971347	0.0444501	-0.0737601	-0.0950533	-0.405999	-0.480713	-0.0470413	-0.0766563	-0.13491	-0.161414	0.183634	-0.437167	-0.115426	-0.108446	0.0415065	-0.425439	-0.185905	0.373146	0.593589	0.307325	0.581321	0.405937	0.517869
TraesCS1A02G002000	0.420886	-0.586509	-0.307255	0.166884	0.402681	-0.0728406	-0.434801	0.436739	0.282142	0.319361	0.368622	0.358811	0.588325	0.677579	0.908848	0.723653	-0.0950936	-0.242697	0.340046	-0.290839	-0.527951	-0.701141	-0.162943
TraesCS1A02G002100	0.34577	-0.305888	0.172507	0.203484	0.726169	0.313711	-0.328813	0.304365	0.289898	0.306658	0.112842	0.308794	0.411811	0.517911	0.561589	0.751851	-0.246811	-0.454079	-0.178	-0.338186	-0.74926	-0.797144	-0.513316
TraesCS1A02G002200	-0.140592	0.866039	0.56876	0.359356	-0.0131382	0.287535	0.405652	-0.638463	0.122159	-0.265115	-0.713722	-0.585569	-0.817985	-0.740191	-0.674715	-0.79714	-0.178928	-0.0126947	-0.0232172	0.207003	0.516117	0.479297	0.0161267
TraesCS1A02G002500	-0.345511	-0.159468	-0.434387	-0.566497	-0.84046	-0.36515	-0.151999	-0.381338	-0.861081	-0.694791	0.5853	0.270834	0.246819	-0.0584762	-0.0475904	-0.416043	0.318144	0.217189	0.196786	0.526123	0.274623	0.737822	0.911379
TraesCS1A02G002700	0.172391	-0.690835	-0.48748	-0.137888	0.137315	0.114851	-0.433616	0.274332	-0.208691	-0.0359155	0.601705	0.8495	0.776503	0.588722	0.722506	0.740649	0.28117	-0.267474	-0.0678631	-0.307459	-0.751146	-0.482452	0.0110447
TraesCS1A02G003300	0.547949	-0.550286	-0.164375	0.249332	0.631085	0.172224	-0.287253	0.477047	0.337076	0.478647	0.317305	0.445403	0.505911	0.604474	0.770902	0.928023	-0.187224	-0.44306	0.0220647	-0.554493	-0.764306	-0.919833	-0.463576
TraesCS1A02G003800	0.331762	-0.220083	0.0732619	0.285813	0.704963	0.251628	-0.0427616	0.557641	0.603663	0.75386	-0.0917425	0.061301	0.0845356	0.23987	0.259606	0.762727	-0.303348	-0.364694	-0.230843	-0.54494	-0.528822	-0.873035	-0.812194
TraesCS1A02G004200	0.635684	-0.0366157	0.0453352	0.459304	0.446226	-0.138772	0.0683667	0.384755	0.762417	0.621261	-0.291623	-0.449725	-0.187057	0.0718613	0.295464	0.257118	-0.314492	-0.0165984	0.331778	-0.315908	0.0861587	-0.503908	-0.46349
TraesCS1A02G004800	0.424188	-0.288171	0.215249	-0.103558	0.435159	-0.0176748	-0.0880192	0.453614	0.477674	0.473125	-0.401786	0.106959	0.202267	0.0455532	0.0960858	0.379374	0.251504	0.108575	-0.277459	-0.303702	-0.245746	-0.3839	-0.546356
TraesCS1A02G005100	0.0812896	0.2807	-0.205806	0.387381	-0.206871	-0.170132	0.476423	-0.234082	0.171301	0.225977	-0.163459	-0.422152	-0.595513	-0.398792	-0.174784	-0.340467	-0.199609	-0.134263	0.424644	-0.0479737	0.486869	0.149641	0.114359
TraesCS1A02G005400	-0.50312	0.155432	0.051833	-0.518116	-0.612194	-0.200846	0.0996094	-0.576703	-0.822048	-0.594713	0.259645	0.00959082	-0.0791919	-0.265799	-0.403921	-0.558623	0.113394	0.0262904	-0.0659811	0.552546	0.305458	0.750412	0.692514
TraesCS1A02G005500	0.316808	0.401906	0.257907	0.354936	0.248983	0.408657	-0.283192	-0.366887	0.148509	-0.404449	-0.229638	-0.155359	-0.151632	-0.332021	0.0756366	-0.168344	-0.1237	-0.204098	0.036474	0.175607	-0.111471	-0.00497814	-0.0433449
TraesCS1A02G005600	0.438914	-0.521848	-0.101518	-0.00401275	0.339593	-0.0528521	-0.329294	0.292003	0.102026	0.166543	0.278219	0.421385	0.564861	0.583908	0.694562	0.570289	-0.0701348	-0.200946	0.131744	-0.167663	-0.489648	-0.495213	-0.0953019
TraesCS1A02G005700	0.370161	0.267799	0.730555	0.271745	0.843856	0.51693	-0.12757	0.183519	0.555925	0.392595	-0.510465	-0.197287	-0.166173	-0.210046	-0.135405	0.340818	-0.470931	-0.352964	-0.469065	-0.14622	-0.419156	-0.576967	-0.839563
TraesCS1A02G005800	0.482956	-0.712296	-0.355049	0.089206	0.457051	-0.0296548	-0.307721	0.647188	0.293886	0.547386	0.441637	0.457562	0.601728	0.632121	0.791502	0.953109	-0.090691	-0.280755	0.0921055	-0.486644	-0.663975	-0.857736	-0.381404
TraesCS1A02G005900	0.25588	-0.0706968	-0.38494	0.107627	-0.276601	-0.099237	-0.0619119	-0.306686	-0.41298	-0.196868	0.606899	0.0872453	-0.0228999	-0.0284686	0.236838	-0.00321655	-0.423955	-0.377805	0.377203	0.128395	0.00935585	0.0589949	0.444668
TraesCS1A02G007500	-0.239737	0.774142	0.613191	0.0314	-0.15023	0.150419	0.247791	-0.718112	-0.215005	-0.398751	-0.46228	-0.582066	-0.702745	-0.755988	-0.702339	-0.825016	-0.311584	-0.0563233	-0.0632303	0.449241	0.524077	0.624452	0.222184
TraesCS1A02G007900	-0.526854	0.463473	0.194435	-0.358729	-0.636237	-0.256394	0.286535	-0.466673	-0.413808	-0.456848	-0.233238	-0.401849	-0.42686	-0.46618	-0.724397	-0.883762	0.112623	0.415789	-0.0235833	0.569704	0.739756	0.916026	0.514464
TraesCS1A02G009000	0.00357127	0.322618	0.414651	-0.246067	-0.0959785	0.0483931	-0.432449	-0.215718	-0.256262	-0.480386	-0.0562124	-0.331872	-0.0571974	-0.39219	-0.349578	-0.38354	-0.172678	0.245938	-0.18645	0.590625	0.185269	0.388225	0.140564
TraesCS1A02G009100	0.22015	0.585259	0.701849	0.499333	0.44467	0.397773	0.21364	-0.431367	0.232052	-0.109259	-0.541758	-0.360265	-0.458254	-0.26284	-0.237524	-0.292298	-0.353149	-0.265628	-0.100322	0.0538902	0.015366	-0.031732	-0.240426
TraesCS1A02G009200	0.438106	0.519982	0.605941	0.425606	0.440791	0.584837	0.0400387	-0.494066	-0.0171133	-0.290372	-0.233568	-0.143557	-0.337026	-0.299933	-0.236066	-0.106076	-0.463671	-0.437498	-0.346553	-0.000671497	-0.251617	-0.100972	-0.243684
TraesCS1A02G010200	0.319787	-0.581096	-0.26809	0.0274299	0.373784	0.0110614	0.195795	0.562341	0.240395	0.683167	0.277549	0.406885	0.307096	0.453899	0.391412	0.839487	-0.0140325	-0.304938	-0.176699	-0.71085	-0.542115	-0.728921	-0.471424
TraesCS1A02G011100	0.72161	-0.0925274	0.0553361	0.397674	0.630003	0.497821	-0.102448	0.230832	0.452405	0.352356	-0.163138	0.241646	0.0256654	-0.0739675	0.178522	0.593471	-0.08359	-0.355701	-0.361772	-0.660404	-0.58239	-0.688094	-0.696345
TraesCS1A02G011500	0.0503428	0.230101	0.125707	0.439617	0.339571	0.0435619	0.301252	0.362791	0.766493	0.588313	-0.546246	-0.50048	-0.418341	-0.0929776	-0.115891	0.0288862	-0.217423	0.145978	0.0923496	-0.308309	0.257884	-0.30532	-0.557573
TraesCS1A02G011600	-0.161563	0.213678	0.0810084	-0.0269812	-0.308559	-0.436085	0.0397588	-0.115977	0.124357	-0.10222	-0.37232	-0.547579	-0.250057	-0.34693	-0.149704	-0.610787	0.215593	0.440801	0.452823	0.533124	0.671102	0.491444	0.310613
TraesCS1A02G011800	0.497877	-0.0671447	0.3252	0.391976	0.827079	0.328834	-0.43179	0.467676	0.668828	0.481943	-0.199307	-0.0347481	0.184209	0.236715	0.365337	0.616915	-0.420014	-0.261968	-0.111561	-0.199796	-0.533596	-0.821975	-0.759351
TraesCS1A02G012500	0.219966	-0.187594	-0.182192	0.0236059	0.142644	0.270206	-0.535184	0.174688	0.0239301	-0.114001	0.135388	0.443869	0.379328	-0.0137275	0.211134	0.336594	0.164099	-0.0804543	-0.190938	0.0715408	-0.453238	-0.253585	-0.18347
TraesCS1A02G012600	0.031945	-0.229339	-0.0439028	0.0469968	0.240359	-0.178817	0.0694196	0.825646	0.720963	0.657297	-0.377423	-0.091532	0.135355	0.369687	-0.00423712	0.317293	0.224609	0.540121	-0.117942	-0.309333	0.0541866	-0.362797	-0.597612
TraesCS1A02G012700	0.234612	-0.352813	0.0162767	0.136658	0.420571	-0.232621	0.248571	0.567078	0.502752	0.875841	-0.0588403	-0.167217	-0.0007147	0.247932	0.284695	0.512473	-0.260122	-0.133879	0.163837	-0.453663	-0.0918173	-0.609063	-0.475406
TraesCS1A02G012800	0.191452	-0.652369	-0.0955848	-0.240996	0.413531	0.00285022	-0.0191666	0.618157	0.187996	0.587152	0.154974	0.501655	0.502759	0.433612	0.355801	0.830852	0.186352	-0.181234	-0.357717	-0.50657	-0.618219	-0.652183	-0.500775
TraesCS1A02G012900	0.345509	-0.467288	-0.100472	0.0985479	0.46453	-0.0978556	0.304332	0.54375	0.469561	0.84184	-0.0309515	0.141838	0.122648	0.358893	0.345395	0.691529	-0.0813882	-0.275183	-0.0544532	-0.644831	-0.335396	-0.700477	-0.549329
TraesCS1A02G013000	0.260336	-0.595759	-0.201341	-0.0271124	0.469239	0.0666264	0.00824282	0.637578	0.289738	0.675129	0.22682	0.475231	0.430992	0.551766	0.40733	0.913725	-0.0160839	-0.300466	-0.293209	-0.588272	-0.657118	-0.795401	-0.578666
TraesCS1A02G013500	-0.169702	-0.379384	-0.581982	-0.29786	-0.338506	-0.0568964	0.138261	0.156245	-0.430602	0.0827647	0.617247	0.472688	0.210859	0.196294	-0.0470667	0.356624	0.145064	-0.123308	-0.268774	-0.305949	-0.237841	-0.0564509	0.100007
TraesCS1A02G013600	0.30799	-0.250575	0.0129012	0.207217	0.361107	-0.345678	-0.131974	0.609464	0.717808	0.615699	-0.203497	-0.408647	0.0929107	0.208972	0.488336	0.278873	-0.168408	0.210426	0.509295	-0.0725623	0.138331	-0.449313	-0.320524
TraesCS1A02G013700	0.44393	-0.170771	-0.18263	-0.174931	-0.252854	-0.147605	-0.48206	-0.262661	-0.38978	-0.549252	0.357897	0.173456	0.317924	-0.0217029	0.306501	-0.113694	0.105824	0.0647609	0.218642	0.311527	-0.0263259	0.253812	0.491399
TraesCS1A02G013800	-0.417852	0.454749	-0.0135528	-0.121548	-0.685025	-0.363149	0.396337	-0.414199	-0.235692	-0.297564	-0.242637	-0.527111	-0.557643	-0.487412	-0.615379	-0.906333	0.121241	0.457574	0.27158	0.397048	0.894862	0.854555	0.53696
TraesCS1A02G013900	-0.326351	0.525671	0.184909	-0.0613293	-0.504772	-0.369516	0.26318	-0.329653	-0.0376009	-0.220235	-0.407675	-0.729588	-0.580355	-0.555083	-0.578194	-0.910931	-0.0242598	0.477774	0.319333	0.577385	0.924469	0.771647	0.395845
TraesCS1A02G015100	0.411205	-0.311281	-0.214227	0.337827	0.356588	-0.0269665	-0.0113029	0.171289	0.340729	0.35485	0.0613291	0.0659518	0.12354	0.24975	0.628267	0.428329	-0.0607512	-0.297107	0.346549	-0.4396	-0.240859	-0.521905	-0.172701
TraesCS1A02G015200	0.457856	-0.308859	0.0656932	0.188712	0.710501	0.390575	-0.241326	0.507366	0.389303	0.495836	0.120178	0.344365	0.330892	0.362527	0.349143	0.883851	-0.290385	-0.426899	-0.405082	-0.463562	-0.785415	-0.884574	-0.745208
TraesCS1A02G015300	-0.321189	0.3615	0.14408	-0.133255	-0.479384	-0.409152	0.123568	-0.11948	-0.0392166	-0.159073	-0.279282	-0.595049	-0.372981	-0.352469	-0.483377	-0.75274	-0.0217473	0.586484	0.297713	0.556868	0.817968	0.666474	0.353348
TraesCS1A02G015400	0.626577	0.325823	0.511543	0.71021	0.910878	0.70551	-0.0505009	-0.0684869	0.527395	0.283244	-0.30117	-0.135279	-0.275878	-0.109327	0.136782	0.418152	-0.629263	-0.651361	-0.236181	-0.495166	-0.541642	-0.747734	-0.738749
TraesCS1A02G015500	-0.166899	0.59161	0.425269	-0.0260441	-0.262215	-0.138262	-0.175919	-0.314539	0.0108574	-0.418879	-0.408648	-0.669631	-0.383627	-0.517171	-0.461196	-0.810374	-0.134591	0.45725	0.219068	0.730629	0.668104	0.638435	0.282926
TraesCS1A02G015600	-0.334372	0.585106	0.303202	-0.140697	-0.486218	-0.189568	-0.00631078	-0.465684	-0.219527	-0.534421	-0.319818	-0.576555	-0.428269	-0.554852	-0.572898	-0.930446	-0.00443747	0.453541	0.186045	0.718997	0.749712	0.835422	0.476266
TraesCS1A02G015700	-0.372867	0.447624	0.147938	-0.247647	-0.624989	-0.317225	-0.0016282	-0.438264	-0.318255	-0.558591	-0.207771	-0.479855	-0.326867	-0.487204	-0.50125	-0.923111	0.125779	0.514917	0.254643	0.731677	0.779521	0.901792	0.609728
TraesCS1A02G015800	-0.385997	0.332169	0.0791953	-0.376299	-0.664573	-0.290588	-0.0204051	-0.434532	-0.474172	-0.581075	-0.103531	-0.272796	-0.218286	-0.461827	-0.526634	-0.826491	0.172931	0.443459	0.087971	0.738257	0.652639	0.897523	0.610166
TraesCS1A02G016100	-0.231278	-0.186208	-0.477126	-0.120677	-0.578604	-0.533381	0.0716906	-0.227952	-0.323696	-0.288273	0.35271	-0.0339723	0.104797	0.160425	0.368606	-0.342723	0.197133	0.147442	0.742492	0.323653	0.428105	0.43215	0.789087
TraesCS1A02G016600	0.380925	-0.275175	-0.041037	0.41664	0.73384	0.394224	-0.0429671	0.445015	0.520242	0.642502	0.0172748	0.302709	0.168189	0.352669	0.428128	0.849053	-0.244717	-0.509614	-0.198931	-0.711041	-0.70163	-0.950914	-0.745542
TraesCS1A02G016800	-0.417303	0.463509	0.149808	-0.267448	-0.629443	-0.301771	0.0782097	-0.412141	-0.297986	-0.488594	-0.266588	-0.476763	-0.381831	-0.545873	-0.602293	-0.921042	0.145004	0.510759	0.165989	0.704122	0.792667	0.904652	0.539569
TraesCS1A02G016900	0.135924	-0.6366	-0.182084	-0.409527	0.121243	0.0302297	-0.595561	0.240498	-0.352087	-0.132159	0.580324	0.750648	0.825815	0.492057	0.571343	0.610189	0.113165	-0.201948	-0.152093	0.0521368	-0.685402	-0.319565	0.0800538
TraesCS1A02G017000	0.213404	0.111481	0.57126	0.0998284	0.724912	0.445489	-0.500419	0.252449	0.37084	0.167173	-0.235641	-0.0792633	0.147773	-0.0850584	0.0566155	0.414284	-0.315423	-0.2621	-0.40832	0.12769	-0.532644	-0.538243	-0.661744
TraesCS1A02G017300	-0.408263	0.417918	0.0841099	-0.293317	-0.650375	-0.282883	0.116313	-0.471955	-0.377744	-0.506733	-0.217363	-0.380362	-0.363207	-0.570457	-0.584781	-0.879347	0.183274	0.39508	0.117222	0.706791	0.724839	0.900284	0.562499
TraesCS1A02G017400	-0.495953	0.294641	-0.00588702	-0.374474	-0.690555	-0.21128	0.0827048	-0.523692	-0.583185	-0.662001	-0.0552341	-0.121401	-0.178655	-0.428131	-0.509614	-0.777508	0.378792	0.34587	-0.0133741	0.652711	0.529949	0.897306	0.642606
TraesCS1A02G017900	-0.441157	0.294518	-0.0665129	-0.289318	-0.761385	-0.527619	0.272689	-0.392261	-0.356984	-0.352143	-0.107752	-0.4797	-0.38692	-0.419772	-0.454482	-0.887763	0.149918	0.471199	0.393533	0.581948	0.900108	0.906029	0.699643
TraesCS1A02G018000	-0.367666	0.263122	-0.229084	-0.0919877	-0.720813	-0.560412	0.386269	-0.283154	-0.140078	-0.183623	-0.165845	-0.512038	-0.437801	-0.320561	-0.34813	-0.813516	0.178959	0.476552	0.515568	0.431998	0.932207	0.776386	0.604995
TraesCS1A02G018200	0.399607	-0.40853	-0.274145	0.301147	0.498485	0.189014	-0.0722838	0.504037	0.318023	0.561199	0.355048	0.30478	0.280897	0.511951	0.482683	0.867446	-0.302532	-0.417717	-0.10986	-0.57492	-0.628823	-0.858703	-0.537354
TraesCS1A02G018400	0.304599	-0.609759	-0.116294	-0.0867032	0.443025	-0.0293737	-0.0720294	0.473492	0.198799	0.581603	0.182845	0.432557	0.437907	0.377852	0.499431	0.782824	0.019907	-0.368761	-0.11801	-0.393332	-0.588564	-0.682414	-0.405847
TraesCS1A02G018900	0.638745	-0.0514872	0.472075	0.268458	0.741839	0.0248863	-0.275473	0.388238	0.682013	0.543742	-0.288539	-0.39021	0.0203011	0.0289614	0.358786	0.40028	-0.465596	-0.174014	0.151825	-0.114326	-0.212518	-0.637786	-0.577898
TraesCS1A02G019000	-0.061446	0.923959	0.491041	0.643743	0.123703	0.374317	0.390429	-0.584536	0.294414	-0.165131	-0.676173	-0.6767	-0.887824	-0.595036	-0.54591	-0.691444	-0.406637	-0.102128	0.085711	0.0760955	0.478758	0.274682	-0.105384
TraesCS1A02G019200	0.426375	-0.233696	0.171233	0.260363	0.785142	0.386026	-0.223701	0.468718	0.482878	0.582032	-0.0052051	0.183002	0.204891	0.179296	0.346107	0.818409	-0.309854	-0.469784	-0.284267	-0.476959	-0.710509	-0.904222	-0.775109
TraesCS1A02G020000	-0.00729301	0.870001	0.530491	0.820785	0.417596	0.691826	0.230233	-0.556077	0.31738	-0.15883	-0.563439	-0.392537	-0.7132	-0.364138	-0.363982	-0.3688	-0.480626	-0.365463	-0.0809715	-0.137305	0.0423119	-0.0678097	-0.312567
TraesCS1A02G020400	0.50195	-0.447435	-0.150887	0.355895	0.612595	0.312881	-0.219589	0.344301	0.256333	0.339733	0.316027	0.533571	0.460794	0.632524	0.704734	0.862567	-0.188869	-0.477251	-0.0484946	-0.591537	-0.800418	-0.870958	-0.429691
TraesCS1A02G020500	0.60344	-0.0209258	0.241032	0.603463	0.857413	0.566574	-0.220507	0.221354	0.510295	0.34448	-0.0355826	0.123674	0.0877643	0.204106	0.456794	0.674563	-0.486032	-0.542717	-0.109834	-0.507303	-0.686954	-0.887533	-0.674808
TraesCS1A02G020600	0.0354286	0.206323	0.447826	-0.0296946	0.296161	0.317473	-0.124802	-0.120361	-0.101226	0.0109121	-0.0856256	-0.0622831	-0.123381	-0.384007	-0.28311	0.0725735	-0.323527	-0.339736	-0.396683	0.206427	-0.250533	-0.121616	-0.284486
TraesCS1A02G020800	-0.398061	-0.126659	-0.293577	-0.568103	-0.748518	-0.384519	-0.0760424	-0.276508	-0.659534	-0.572238	0.210039	0.188965	0.186644	-0.160328	-0.19641	-0.492974	0.538609	0.403137	0.0494656	0.551667	0.369083	0.765444	0.708124
TraesCS1A02G020900	-0.403091	0.357236	0.143168	-0.213311	-0.492575	-0.44925	0.304844	-0.237897	-0.0827197	-0.0679889	-0.287265	-0.609924	-0.473783	-0.477417	-0.473048	-0.755561	-0.071297	0.337808	0.347695	0.569295	0.829506	0.68095	0.406464
TraesCS1A02G021100	-0.324403	0.373884	0.0193961	-0.109093	-0.563328	-0.493354	0.530547	-0.213138	0.0195918	0.0214772	-0.390265	-0.662439	-0.612587	-0.467135	-0.567439	-0.808336	0.0699713	0.47413	0.335099	0.298687	0.963297	0.713453	0.361717
TraesCS1A02G021200	-0.492624	0.264178	0.142686	-0.37456	-0.501582	-0.430251	0.143661	0.0736694	-0.00653674	-0.0971874	-0.370872	-0.45715	-0.229192	-0.244814	-0.62113	-0.660317	0.226665	0.730318	-0.00477872	0.599411	0.738263	0.683248	0.208673
TraesCS1A02G021400	0.0858696	0.087551	-0.0537098	0.287524	-0.051547	-0.425526	0.0585658	0.0843258	0.397939	0.322901	-0.153352	-0.595868	-0.291098	-0.149739	0.238201	-0.262689	-0.296311	0.124598	0.832879	0.165931	0.547187	0.0216704	0.16327
TraesCS1A02G022000	0.268354	0.296809	0.308817	0.657039	0.734661	0.584184	0.175708	0.13792	0.697851	0.488418	-0.547032	-0.127436	-0.356008	-0.20123	-0.0585015	0.327755	-0.263641	-0.401074	-0.280187	-0.487614	-0.335173	-0.637507	-0.833605
TraesCS1A02G023000	0.504208	-0.490302	-0.233278	0.0873017	0.201638	-0.310123	-0.329838	0.153342	0.0875949	0.210354	0.446523	0.0724784	0.383561	0.386914	0.891002	0.420354	-0.282735	-0.31488	0.677798	-0.0675015	-0.214916	-0.425359	0.195728
TraesCS1A02G023100	-0.0454821	-0.374911	-0.373528	0.0822323	-0.0288953	-0.442997	-0.0400439	0.270324	0.157677	0.35621	0.363611	-0.124062	0.174762	0.406249	0.667481	0.226138	-0.242792	-0.0801458	0.776496	-0.0677672	0.124564	-0.259186	0.236738
TraesCS1A02G023300	0.91626	-0.289737	0.053962	0.367314	0.668184	0.207677	-0.274354	0.31662	0.423402	0.432578	0.126455	0.111859	0.202369	0.165467	0.556699	0.703025	-0.397261	-0.435983	0.0405359	-0.458923	-0.563666	-0.803234	-0.507734
TraesCS1A02G023400	0.481098	-0.393404	-0.188201	0.334779	0.548852	0.232013	-0.345997	0.283925	0.237511	0.324604	0.388918	0.396567	0.406552	0.57785	0.732648	0.791	-0.352887	-0.524257	0.113181	-0.467585	-0.700413	-0.824485	-0.330145
TraesCS1A02G024500	-0.183451	-0.0957216	0.191597	-0.0184224	0.235857	0.237671	-0.1154	0.0765309	0.0552224	-0.138691	-0.134422	0.36304	0.335933	0.281588	0.184598	0.164214	0.35145	0.0337085	-0.185063	-0.0454086	-0.357409	-0.137328	-0.111616
TraesCS1A02G024700	0.440309	-0.316454	0.0698563	0.297092	0.779652	0.382983	-0.336571	0.435898	0.457504	0.516736	0.0512043	0.317249	0.320712	0.292688	0.527799	0.850381	-0.276322	-0.506345	-0.168592	-0.470099	-0.767135	-0.931169	-0.688815
TraesCS1A02G025100	0.607638	-0.0908051	0.473255	0.227409	0.846073	0.516714	-0.307738	0.186785	0.340637	0.282083	-0.165281	0.212984	0.19194	0.00645046	0.247361	0.62989	-0.2788	-0.495625	-0.426575	-0.311589	-0.744854	-0.733944	-0.701133
TraesCS1A02G025200	-0.0870337	0.0628624	-0.318435	-0.223631	-0.687542	-0.398541	0.00432581	-0.222478	-0.353877	-0.376512	0.113746	-0.128618	-0.104935	-0.311532	-0.229236	-0.563221	0.19343	0.402675	0.290682	0.496853	0.576208	0.669942	0.58729
TraesCS1A02G025500	0.518302	-0.574125	-0.394459	0.201564	0.367437	0.0212848	-0.277219	0.374053	0.106163	0.383357	0.61778	0.376031	0.450209	0.505742	0.79886	0.833733	-0.330307	-0.48976	0.239815	-0.42282	-0.609473	-0.772031	-0.182127
TraesCS1A02G025600	0.374361	-0.579463	-0.361011	0.0656605	0.362049	0.140933	-0.213687	0.413578	0.00808686	0.366968	0.629172	0.541535	0.500103	0.572128	0.608406	0.912871	-0.238499	-0.482777	-0.0965109	-0.499561	-0.745501	-0.76868	-0.293516
TraesCS1A02G025800	0.146758	0.128495	-0.158817	0.139853	-0.241551	-0.225626	-0.0608644	-0.457884	-0.251413	-0.143156	0.293983	-0.289872	-0.263956	-0.285191	0.197641	-0.296122	-0.482095	-0.352055	0.653499	0.277347	0.309291	0.19846	0.511724
TraesCS1A02G025900	0.650362	-0.240069	0.0587315	0.446334	0.745834	0.325926	-0.225629	0.446097	0.665788	0.501216	-0.179557	0.186053	0.209901	0.183232	0.514806	0.690386	-0.112519	-0.291864	-0.0440397	-0.513726	-0.572358	-0.837962	-0.689169
TraesCS1A02G026000	-0.0725803	0.538995	0.523778	0.461508	0.31787	0.327446	0.132484	-0.479908	0.18022	-0.107741	-0.457498	-0.354234	-0.462701	-0.408448	-0.0664682	-0.358331	-0.348274	-0.348423	0.225202	0.141065	0.118396	0.0260651	-0.0372712
TraesCS1A02G026100	0.690781	-0.424556	-0.0552353	0.297873	0.675198	0.181815	-0.185299	0.445742	0.399911	0.567576	0.218648	0.243404	0.304748	0.40172	0.591306	0.871378	-0.32717	-0.479923	-0.0569467	-0.559095	-0.67541	-0.912629	-0.575165
TraesCS1A02G026200	0.389851	-0.573606	-0.283309	0.0487522	0.468352	0.218273	-0.239197	0.520929	0.14157	0.438384	0.459529	0.556072	0.512166	0.493944	0.537189	0.967877	-0.126123	-0.425815	-0.257817	-0.525696	-0.805047	-0.829837	-0.480763
TraesCS1A02G026400	-0.0790836	0.419103	-0.0328243	0.521424	0.138312	0.669153	0.0539497	-0.421824	-0.00925032	-0.279514	-0.127003	0.296641	-0.249294	-0.0657784	-0.164123	-0.0590774	-0.0970841	-0.367706	-0.24559	-0.287874	-0.27152	-0.0867629	-0.14474
TraesCS1A02G027200	-0.0112874	0.345182	0.395452	-0.0053311	0.232152	0.44042	-0.155676	-0.0986372	-0.0702957	-0.1249	-0.139408	-0.103532	-0.17691	-0.422833	-0.475331	0.0135422	-0.230165	-0.179586	-0.609982	0.21241	-0.224703	-0.0430659	-0.372096
TraesCS1A02G027300	0.34921	-0.481126	-0.113093	-0.0453701	0.422146	0.0503188	-0.0865195	0.651295	0.295507	0.529248	0.197958	0.328553	0.42092	0.482426	0.286784	0.800662	-0.0477897	-0.141806	-0.360455	-0.331903	-0.573528	-0.6792	-0.574482
TraesCS1A02G027500	-0.391771	0.475484	0.212401	-0.262905	-0.535157	-0.0999867	0.24986	-0.732036	-0.585601	-0.556753	-0.075956	-0.298226	-0.447657	-0.621602	-0.576201	-0.797688	-0.0202752	-0.0118353	0.0239474	0.574031	0.523293	0.816539	0.592914
TraesCS1A02G027600	-0.511676	0.661825	0.400145	-0.154284	-0.410518	0.0282042	0.116417	-0.626813	-0.409281	-0.606822	-0.231234	-0.425891	-0.456275	-0.49698	-0.671526	-0.852274	-0.141959	0.166189	-0.0656696	0.69451	0.543129	0.787243	0.431558
TraesCS1A02G028200	-0.468545	0.359229	0.0953291	-0.220207	-0.469479	-0.119811	0.251448	-0.515315	-0.422059	-0.458179	-0.110682	-0.26596	-0.320375	-0.418186	-0.481368	-0.636905	0.258052	0.125419	-0.0394011	0.440032	0.430995	0.675419	0.446994
TraesCS1A02G029200	0.433071	0.278153	0.593443	0.461236	0.697954	0.581344	-0.196031	-0.0430602	0.345723	-0.0406733	-0.365939	-0.007025	-0.0206836	-0.0184585	0.0221858	0.2063	-0.192702	-0.227845	-0.352605	-0.130811	-0.465393	-0.427156	-0.545114
TraesCS1A02G029300	0.392106	-0.549328	-0.28895	0.0130343	0.383103	0.164989	-0.234856	0.474455	0.0366778	0.352565	0.554961	0.501804	0.502897	0.535254	0.493147	0.906614	-0.18486	-0.379447	-0.253278	-0.463067	-0.74521	-0.745882	-0.387187
TraesCS1A02G029800	0.414421	-0.648273	-0.237999	0.0176946	0.48495	0.0521304	-0.214223	0.607312	0.201825	0.551219	0.449606	0.458789	0.542182	0.583709	0.618617	0.968659	-0.170512	-0.364671	-0.119544	-0.477189	-0.722349	-0.847851	-0.453933
TraesCS1A02G030500	0.627983	0.107104	0.55443	0.509527	0.879837	0.503946	-0.232671	0.0204283	0.399032	0.247234	-0.167053	-0.0137466	0.0117193	0.114206	0.308858	0.473011	-0.579697	-0.568703	-0.148678	-0.270313	-0.597163	-0.726203	-0.59648
TraesCS1A02G030600	0.420683	0.0509254	0.209581	0.429403	0.600201	0.183965	0.14026	0.353498	0.587752	0.685399	-0.139514	-0.243353	-0.218823	0.149082	0.0922151	0.45408	-0.665703	-0.334164	-0.0409354	-0.44077	-0.210895	-0.674771	-0.658927
TraesCS1A02G030900	-0.447679	0.471768	0.101147	-0.0537406	-0.446666	0.220384	0.209539	-0.546646	-0.415489	-0.665767	-0.245062	0.0790799	-0.270382	-0.266008	-0.628003	-0.677726	0.35795	0.309033	-0.31459	0.194429	0.310444	0.703153	0.337465
TraesCS1A02G031200	-0.0371836	-0.610962	-0.43697	-0.196741	-0.0567408	-0.555934	-0.011057	0.734196	0.402542	0.564458	0.0662298	0.0836374	0.409004	0.437084	0.481946	0.365501	0.339081	0.352843	0.388267	-0.0647941	0.0827427	-0.2571	-0.0728425
TraesCS1A02G033000	0.106994	0.565627	0.177027	0.330428	-0.207077	-0.136263	0.200576	-0.423444	0.0235366	-0.152066	-0.1279	-0.751019	-0.646672	-0.447002	-0.276964	-0.630114	-0.568646	0.0255664	0.475569	0.312274	0.653151	0.379189	0.294484
TraesCS1A02G033100	0.224617	-0.408809	-0.215099	0.199343	0.284578	-0.376194	-0.225315	0.659115	0.609748	0.573863	0.0460393	-0.206026	0.283218	0.495649	0.664404	0.416652	-0.10091	0.196506	0.572302	-0.159333	0.0137788	-0.520036	-0.218249
TraesCS1A02G033200	0.327366	-0.630577	-0.489733	-0.215279	-0.00429363	-0.06582	-0.378863	0.183009	-0.397908	-0.00724176	0.857633	0.589118	0.61508	0.478087	0.581479	0.673383	-0.0890765	-0.378935	-0.00730035	-0.141022	-0.600831	-0.392657	0.139361
TraesCS1A02G033300	0.0551092	0.399698	0.492908	0.25718	0.287025	0.1579	-0.109411	-0.0683979	0.177118	-0.00335563	-0.156116	-0.52908	-0.280576	-0.283191	-0.136159	-0.14559	-0.516032	-0.090731	0.0779225	0.314184	0.0912843	-0.0751846	-0.170234
TraesCS1A02G033600	0.457115	-0.678583	-0.2181	0.0323017	0.521084	0.0701914	-0.43676	0.535824	0.204277	0.373442	0.42965	0.530912	0.690475	0.63217	0.82766	0.935893	-0.0690943	-0.343757	0.0186269	-0.370154	-0.77639	-0.82799	-0.34222
TraesCS1A02G034300	0.145759	0.226019	0.173384	0.466452	0.385827	0.10519	0.133418	0.147247	0.702329	0.397755	-0.575883	-0.295493	-0.287452	0.0373124	0.0589231	-0.0110408	-0.178813	0.00498906	0.171282	-0.230262	0.131553	-0.280992	-0.424406
TraesCS1A02G035000	0.0513348	0.593402	0.754487	0.217023	0.367449	0.12003	0.031379	-0.190533	0.397815	0.0620553	-0.574278	-0.7618	-0.5024	-0.393346	-0.267479	-0.374404	-0.538612	-0.0450357	0.0956935	0.286108	0.31352	0.052033	-0.229327
TraesCS1A02G035100	-0.179017	0.170788	-0.166573	-0.179068	-0.668691	-0.402194	-0.132927	-0.519986	-0.534534	-0.628429	0.26894	-0.250639	-0.0968279	-0.246632	-0.0216895	-0.696531	-0.00889475	0.219101	0.581781	0.673279	0.582619	0.741372	0.880781
TraesCS1A02G035600	-0.184317	-0.131368	-0.493698	0.0598455	-0.542354	-0.650133	0.376815	-0.0501866	-0.0116154	0.105888	0.119655	-0.245863	-0.151422	0.150517	0.207848	-0.371333	0.164859	0.277243	0.811297	0.049853	0.645811	0.347396	0.57876
TraesCS1A02G035700	0.226811	-0.724168	-0.480307	-0.0197737	0.230989	-0.0746055	-0.421515	0.453097	-0.0033749	0.225337	0.662515	0.600965	0.743766	0.804447	0.877278	0.823182	-0.00630064	-0.266753	0.200797	-0.299168	-0.651735	-0.651993	-0.0412321
TraesCS1A02G035800	0.0474893	0.915983	0.681346	0.616747	0.382116	0.523226	0.347373	-0.45124	0.384345	-0.00695378	-0.704064	-0.673928	-0.860417	-0.573888	-0.611072	-0.458495	-0.564261	-0.237887	-0.201273	-0.00809229	0.250904	0.0418819	-0.409554
TraesCS1A02G035900	-0.407405	0.662108	0.298602	-0.0724653	-0.466695	0.0525455	0.04133	-0.590154	-0.346027	-0.702311	-0.291434	-0.361831	-0.409875	-0.47544	-0.672523	-0.897251	0.0545487	0.360497	-0.0725858	0.635105	0.56877	0.831711	0.430705
TraesCS1A02G036100	-0.150454	0.118457	0.267448	-0.0183272	-0.00383034	-0.404773	-0.231152	0.1993	0.347303	0.0223083	-0.328466	-0.568737	0.0169014	0.0674473	0.0804205	-0.332014	0.0298786	0.497021	0.431149	0.577666	0.447969	0.183802	0.0857143
TraesCS1A02G036300	0.591064	-0.339336	-0.0579624	0.32954	0.571206	0.242797	-0.312245	0.322718	0.225815	0.328381	0.318162	0.308586	0.350607	0.473133	0.535693	0.753735	-0.329936	-0.40797	-0.0685906	-0.434353	-0.674312	-0.789049	-0.435349
TraesCS1A02G036700	-0.0373429	0.353754	0.419666	0.126814	0.188239	0.32947	-0.193648	-0.475227	-0.12155	-0.349071	-0.110607	0.0169383	-0.0910382	-0.127746	0.00369574	-0.204098	-0.31731	-0.368201	0.0356468	0.267392	-0.142337	0.0713933	0.117395
TraesCS1A02G037700	0.0235115	-0.521628	-0.559751	-0.232595	-0.21338	-0.0438472	-0.224875	0.0954447	-0.561043	-0.167137	0.927493	0.604168	0.543332	0.505413	0.423396	0.504647	-0.0453586	-0.269423	-0.0273478	-0.0923958	-0.474513	-0.192614	0.296879
TraesCS1A02G037800	-0.405267	0.0396323	-0.300364	-0.376299	-0.72485	-0.221718	-0.0156643	-0.430137	-0.836246	-0.653204	0.575296	0.119255	0.0654199	0.0265312	-0.213184	-0.417129	0.0354386	0.122102	0.0564418	0.474519	0.26099	0.655083	0.762128
TraesCS1A02G037900	0.214269	-0.0321445	-0.0851474	0.320454	0.135657	-0.448193	0.180292	0.448347	0.698151	0.662765	-0.290688	-0.645668	-0.267622	0.0524567	0.185226	-0.000141347	-0.255862	0.250238	0.567965	-0.0712351	0.472733	-0.232964	-0.237488
TraesCS1A02G038100	0.51868	0.14561	0.614152	0.522861	0.958473	0.488747	-0.153157	0.150346	0.597777	0.388965	-0.33147	-0.154995	-0.0526088	0.0964222	0.280961	0.481344	-0.546061	-0.493393	-0.151396	-0.298891	-0.530363	-0.776673	-0.733406
TraesCS1A02G038200	0.516165	0.0402912	0.479194	0.514182	0.926118	0.38247	-0.163231	0.223675	0.604147	0.490561	-0.199628	-0.169383	-0.0179873	0.177771	0.410726	0.56175	-0.627401	-0.533415	-0.00657947	-0.335424	-0.51026	-0.843053	-0.68686
TraesCS1A02G038300	-0.249502	0.0537155	0.0533059	0.029458	-0.0164193	0.0329076	0.302579	-0.154947	-0.303167	-0.0196897	0.328747	0.0310052	-0.0524669	0.390402	-0.0603359	0.0692699	-0.405239	-0.293616	-0.104433	0.007472	-0.0987031	-0.0398383	0.0985658
TraesCS1A02G038400	0.598738	-0.295626	0.0657256	0.307231	0.688376	0.426278	-0.471905	0.149867	0.228844	0.142624	0.170712	0.469366	0.431602	0.332908	0.66585	0.724801	-0.241582	-0.570434	-0.0759788	-0.323172	-0.82016	-0.773906	-0.406129
TraesCS1A02G039100	0.763243	-0.131396	0.218995	0.391184	0.737957	0.278811	-0.504759	0.254029	0.453572	0.323202	0.0613414	0.01212	0.205247	0.211329	0.545236	0.604442	-0.57074	-0.430977	0.0803178	-0.243308	-0.547321	-0.776482	-0.503923
TraesCS1A02G039300	0.433909	-0.198871	-0.0652864	0.477944	0.611228	0.319116	0.157289	0.327617	0.565397	0.668859	-0.167782	0.245163	-0.0197302	0.150871	0.318271	0.634382	-0.121504	-0.432071	-0.0724469	-0.790278	-0.480792	-0.785871	-0.65495
TraesCS1A02G039400	-0.160017	0.106525	0.510126	-0.155274	0.308218	0.260633	0.0152635	0.0822247	0.038389	-0.000565047	-0.346149	0.12129	0.0929647	0.0961629	-0.338183	0.0783418	0.0939805	0.0406767	-0.659906	0.121826	-0.265496	-0.0628565	-0.400166
TraesCS1A02G039800	0.275735	-0.514719	-0.407786	0.254124	0.397592	-0.028335	0.118913	0.631978	0.45807	0.794924	0.223992	0.236357	0.213386	0.480973	0.504499	0.814369	-0.136284	-0.284105	0.0724085	-0.684862	-0.416464	-0.814903	-0.513747
TraesCS1A02G040200	-0.36642	-0.00159627	0.0157675	-0.452019	-0.496293	-0.352451	0.161991	-0.228038	-0.375465	-0.417754	-0.0389979	-0.0575118	0.0606657	-0.0564103	-0.195596	-0.478993	0.534688	0.415366	0.0477973	0.359063	0.379435	0.64042	0.524907
TraesCS1A02G040300	-0.490778	0.0232094	-0.173092	-0.422244	-0.714204	-0.615473	0.610742	-0.103772	-0.261061	-0.0226255	-0.160018	-0.28463	-0.287253	-0.178506	-0.484071	-0.62656	0.427054	0.546443	0.141445	0.213008	0.790923	0.748344	0.479438
TraesCS1A02G040400	0.350277	-0.518908	-0.0801752	-0.0360696	0.493172	0.28669	-0.165078	0.334401	0.0992704	0.337056	0.147159	0.662212	0.47153	0.28993	0.410486	0.792906	0.152099	-0.402921	-0.386678	-0.525599	-0.785286	-0.667742	-0.465251
TraesCS1A02G040500	0.240182	0.544312	0.852259	0.382063	0.732184	0.617609	-0.0802057	-0.24223	0.271983	0.0688256	-0.390532	-0.344313	-0.371831	-0.386728	-0.21709	0.0591223	-0.680717	-0.537143	-0.324087	0.0238832	-0.3149	-0.360336	-0.54452
TraesCS1A02G040600	-0.461816	-0.186274	-0.254877	-0.757386	-0.693041	-0.275217	0.124327	-0.242582	-0.786316	-0.456611	0.355408	0.340142	0.196959	-0.0355783	-0.345406	-0.268629	0.463614	0.20488	-0.310973	0.296622	0.148463	0.651967	0.56611
TraesCS1A02G041000	0.28138	-0.290646	0.0518308	0.0181515	0.258614	0.0539003	0.145189	0.194837	0.151921	0.309593	-0.147916	0.347782	0.160552	0.137	0.145185	0.305051	0.152671	-0.0824952	-0.155036	-0.390696	-0.259427	-0.285282	-0.262087
TraesCS1A02G041300	-0.0770252	0.837403	0.617447	0.551298	0.451839	0.799312	0.120395	-0.454617	0.254403	-0.156503	-0.603564	-0.282432	-0.630384	-0.501673	-0.571368	-0.26232	-0.381401	-0.349963	-0.473851	-0.0911189	-0.106627	-0.0674439	-0.491781
TraesCS1A02G041400	-0.0918783	0.534849	0.538655	0.264435	0.485297	0.523546	-0.106014	-0.0341029	0.391799	0.131975	-0.50675	-0.329955	-0.377703	-0.372432	-0.414635	-0.0166136	-0.356582	-0.201872	-0.426209	0.0190558	-0.130598	-0.22211	-0.606127
TraesCS1A02G041700	0.41271	-0.592207	-0.104247	0.0767547	0.586915	0.0064769	-0.157354	0.615692	0.436025	0.672801	0.154945	0.311339	0.440126	0.434511	0.664272	0.868652	-0.0903504	-0.326595	0.0417755	-0.483745	-0.59603	-0.84751	-0.509698
TraesCS1A02G042700	-0.363523	0.159142	-0.12696	-0.195177	-0.610297	-0.51828	0.209502	0.0513579	0.0453583	-0.151768	-0.333979	-0.376812	-0.191037	-0.0950798	-0.394705	-0.695628	0.436759	0.859722	0.258735	0.367123	0.827104	0.702431	0.368113
TraesCS1A02G042800	-0.306781	0.411457	0.0334552	-0.221146	-0.664802	-0.236147	0.0866123	-0.483985	-0.390267	-0.590193	-0.10716	-0.289248	-0.303468	-0.384659	-0.494487	-0.852434	0.12495	0.433065	0.180268	0.562756	0.682564	0.875414	0.629277
TraesCS1A02G043100	0.199922	0.151977	0.365732	0.283814	0.54407	0.240678	-0.488496	0.126158	0.476777	0.188353	-0.293731	-0.174971	0.0180075	-0.0576042	0.254184	0.157509	-0.436635	-0.204014	0.153594	0.145645	-0.189858	-0.399298	-0.375362
TraesCS1A02G043200	-0.262512	-0.0933249	-0.265206	-0.352164	-0.65772	-0.739791	-0.114578	0.0463114	-0.241521	-0.154748	0.22977	-0.384789	0.0348206	-0.0256055	-0.00814934	-0.494163	0.0340222	0.544401	0.608864	0.667294	0.707919	0.581922	0.648165
TraesCS1A02G043300	0.192966	0.25738	0.210728	0.661935	0.498934	0.181311	0.338286	0.166661	0.696765	0.564666	-0.438435	-0.338049	-0.406149	0.133232	0.0523586	0.113357	-0.494986	-0.180151	0.179524	-0.404699	0.0636835	-0.462811	-0.518933
TraesCS1A02G043400	0.44429	-0.0985503	0.475057	0.0295895	0.583649	0.28525	-0.572011	0.172271	0.142243	-0.0467834	-0.0115796	0.162376	0.402085	0.317454	0.268363	0.394959	-0.220694	-0.0985905	-0.280793	0.00180559	-0.547561	-0.434271	-0.362247
TraesCS1A02G043600	-0.152722	-0.0505844	-0.18394	-0.44678	-0.484476	-0.310639	-0.0695937	-0.128608	-0.437947	-0.228491	0.318427	-0.073247	0.00241499	-0.219517	-0.14978	-0.25642	-0.13987	0.0921574	0.105876	0.446822	0.310196	0.436916	0.443553
TraesCS1A02G043900	-0.288521	0.322366	0.0559844	-0.229497	-0.62505	-0.461423	0.0273861	-0.373648	-0.256488	-0.428727	-0.144955	-0.53166	-0.309713	-0.463785	-0.31158	-0.868176	0.0949689	0.49153	0.490424	0.653029	0.837369	0.834538	0.673852
TraesCS1A02G044200	-0.145622	0.688571	0.527886	0.0504166	-0.103842	0.299709	-0.0162215	-0.406066	-0.115793	-0.485677	-0.435478	-0.370246	-0.439107	-0.50944	-0.743119	-0.6463	-0.0960485	0.300625	-0.364134	0.340011	0.336354	0.514453	0.00164126
TraesCS1A02G044500	-0.0813322	0.56295	0.144433	0.442111	-0.0722951	0.292127	0.236689	-0.392472	0.128355	-0.332638	-0.427356	-0.165242	-0.405115	-0.179847	-0.376548	-0.483097	0.16187	0.138585	-0.0613032	0.0120528	0.227039	0.286777	0.013999
TraesCS1A02G044600	-0.0845308	-0.110717	-0.250519	-0.207856	-0.500829	-0.753042	0.337343	0.0359351	0.0163274	0.201585	0.0248693	-0.462757	-0.207228	-0.100002	0.0420612	-0.403666	0.0322839	0.326233	0.692343	0.221716	0.73886	0.411796	0.491968
TraesCS1A02G044800	-0.0871148	0.143743	0.197939	0.366524	0.460241	0.162213	-0.0758021	0.249175	0.577634	0.376165	-0.324685	-0.245148	-0.0891583	0.0695063	0.148301	0.199308	-0.146215	-0.137226	0.104324	-0.0344165	-0.131246	-0.429408	-0.454277
TraesCS1A02G045300	-0.0900355	0.243331	0.17822	-0.0203573	-0.307694	-0.398313	-0.0769796	-0.247705	-0.0438353	-0.224416	-0.203406	-0.499262	-0.224204	-0.200135	-0.0902881	-0.654831	-0.0976138	0.395212	0.54973	0.468281	0.664747	0.515751	0.461445
TraesCS1A02G045400	0.155184	-0.36803	-0.234413	0.108389	0.263795	-0.205448	-0.0690391	0.380948	0.322514	0.498998	0.232409	-0.0549894	0.18437	0.422348	0.568288	0.487365	-0.216669	-0.192547	0.36843	-0.346269	-0.163898	-0.521344	-0.159331
TraesCS1A02G045700	-0.476185	0.492	0.191386	-0.187154	-0.469888	-0.228421	0.601217	-0.333778	-0.164208	-0.0539881	-0.366661	-0.585515	-0.685503	-0.595764	-0.808621	-0.744773	-0.00821636	0.271295	-0.0606828	0.256166	0.767505	0.69037	0.223319
TraesCS1A02G045800	-0.527607	0.477387	0.0743793	-0.251364	-0.675749	-0.237452	0.364091	-0.531876	-0.379799	-0.489758	-0.261084	-0.39909	-0.477506	-0.544099	-0.671307	-0.911964	0.291511	0.390841	0.0582322	0.490566	0.753881	0.927203	0.556609
TraesCS1A02G046300	0.00906186	0.403104	0.108497	0.110124	-0.193535	0.312572	0.188431	-0.352944	-0.199994	-0.331741	-0.111313	0.0740323	-0.308967	-0.230515	-0.518003	-0.346135	-0.0389618	0.0814736	-0.299899	-0.132504	0.114329	0.319838	0.0664734
TraesCS1A02G046500	0.168118	-0.606488	-0.304043	-0.0621202	0.207897	0.0473382	-0.366953	0.249537	-0.20309	0.0209175	0.674979	0.675125	0.717893	0.762424	0.74125	0.711013	-0.0207211	-0.326783	0.066514	-0.237041	-0.703165	-0.524432	0.0514164
TraesCS1A02G046600	-0.016632	0.7464	0.478501	0.292721	0.0384746	0.178015	-0.0835668	-0.38957	0.23935	-0.32015	-0.562734	-0.706003	-0.562342	-0.619163	-0.418525	-0.658972	-0.276046	0.142514	0.103697	0.497149	0.475495	0.369295	-0.00945028
TraesCS1A02G046800	-0.222898	0.172533	-0.0477683	-0.0557485	-0.325599	-0.208977	0.198162	0.134332	0.182993	0.0770534	-0.397902	-0.245026	-0.26224	-0.365355	-0.42698	-0.431045	0.292539	0.546894	0.0619808	0.167565	0.53881	0.389519	0.0228419
TraesCS1A02G047000	0.0785805	0.632271	0.15062	0.579425	0.0972906	0.675827	-0.0157743	-0.524447	-0.0676638	-0.489702	-0.0975642	0.0295455	-0.362321	-0.201646	-0.301058	-0.253476	-0.297279	-0.252038	-0.222091	-0.0500684	-0.130672	0.0628127	-0.061697
TraesCS1A02G047300	-0.484189	0.516247	0.10886	-0.215203	-0.649125	-0.240596	0.274239	-0.563479	-0.389776	-0.518348	-0.227583	-0.471554	-0.489394	-0.570521	-0.643094	-0.927815	0.153862	0.339663	0.109749	0.617514	0.762329	0.916312	0.570852
TraesCS1A02G047500	0.0472387	0.16795	-0.00138318	0.0288177	-0.169286	-0.27566	-0.204439	-0.02971	0.177773	-0.176368	-0.153979	-0.489859	-0.112604	-0.143208	0.0707373	-0.373081	-0.00893898	0.365895	0.423524	0.352892	0.462964	0.277684	0.230144
TraesCS1A02G048000	-0.420308	0.701445	0.244336	0.0587566	-0.492451	-0.0404229	0.352818	-0.599148	-0.240658	-0.496887	-0.341005	-0.511215	-0.622037	-0.467801	-0.703148	-0.942889	-0.0142569	0.32772	0.0801828	0.407735	0.730686	0.809413	0.429303
TraesCS1A02G048100	-0.533132	0.0924769	-0.303827	-0.406219	-0.89213	-0.537752	0.11224	-0.344239	-0.544152	-0.535701	0.142941	-0.154082	-0.079192	-0.139868	-0.282462	-0.765951	0.352537	0.529702	0.358641	0.612697	0.731728	0.919485	0.848229
TraesCS1A02G048700	-0.426353	0.0569381	-0.146627	-0.617137	-0.805369	-0.392165	-0.0149786	-0.455271	-0.789397	-0.651488	0.274102	-0.0192949	0.0094078	-0.301633	-0.362923	-0.637305	0.287368	0.293077	0.0491224	0.693993	0.473403	0.889446	0.802977
TraesCS1A02G048900	-0.385357	0.337478	-0.0404301	-0.278261	-0.72306	-0.281713	0.256373	-0.502572	-0.415368	-0.50691	-0.167342	-0.258616	-0.366266	-0.541769	-0.514744	-0.868496	0.33064	0.425122	0.195821	0.400911	0.735058	0.915803	0.656038
TraesCS1A02G049100	0.216209	0.137655	0.0592602	0.679816	0.616812	0.571827	0.336756	0.219875	0.569864	0.485971	-0.276677	0.140018	-0.212132	0.20186	0.0127166	0.483571	-0.194124	-0.368168	-0.332794	-0.734661	-0.451347	-0.697612	-0.762776
TraesCS1A02G049300	0.461464	-0.164309	0.336243	0.0950304	0.725152	0.556961	-0.585782	0.141527	0.130488	0.0401889	0.0789517	0.422632	0.413707	0.194719	0.359131	0.662371	-0.237257	-0.464332	-0.42385	-0.256004	-0.858856	-0.67486	-0.521011
TraesCS1A02G049600	-0.391478	0.0222208	-0.0798607	-0.621473	-0.733786	-0.498412	-0.242991	-0.261957	-0.553452	-0.618978	0.130538	-0.113575	0.144534	-0.186795	-0.224978	-0.653798	0.345228	0.532395	0.200304	0.841836	0.543429	0.860277	0.756598
TraesCS1A02G049700	0.0700625	0.0717229	-0.0342456	0.168008	-0.12754	-0.419358	-0.0353927	-0.111285	0.199177	-0.0288513	-0.119386	-0.462327	-0.125096	0.0685712	0.314575	-0.359641	-0.137241	0.186335	0.741819	0.276041	0.500506	0.19445	0.358716
TraesCS1A02G050100	0.071508	-0.407803	-0.475727	0.148927	0.0844133	-0.195903	0.58545	0.495614	0.380864	0.811633	0.0113198	0.143488	-0.0607935	0.260478	0.141047	0.487743	0.157546	-0.10776	0.0189546	-0.71305	-0.0666231	-0.458268	-0.377331
TraesCS1A02G050200	-0.44984	0.186819	-0.216675	-0.423941	-0.817046	-0.292244	0.164006	-0.427434	-0.531589	-0.61252	-0.00430293	-0.0327283	-0.142582	-0.351593	-0.449337	-0.745626	0.511493	0.46691	0.0647565	0.443976	0.592244	0.921165	0.70165
TraesCS1A02G050600	-0.498915	0.238471	-0.1439	-0.392003	-0.754699	-0.142735	0.191814	-0.577295	-0.674259	-0.712975	0.035917	0.0727409	-0.145124	-0.337917	-0.495863	-0.714858	0.470838	0.282586	-0.0978749	0.462326	0.44114	0.898334	0.684752
TraesCS1A02G051300	0.438014	-0.35965	-0.0404403	0.268716	0.691993	0.346437	-0.368601	0.516788	0.404717	0.422652	0.200208	0.373763	0.440937	0.533926	0.53576	0.897095	-0.243995	-0.383439	-0.236811	-0.427379	-0.79884	-0.911811	-0.651087
TraesCS1A02G051500	-0.447243	0.0864096	-0.28172	-0.43798	-0.845185	-0.621919	0.397701	-0.107846	-0.271083	-0.178047	-0.105868	-0.317248	-0.263889	-0.267821	-0.507585	-0.720063	0.430846	0.66982	0.20201	0.376788	0.867202	0.858067	0.565521
TraesCS1A02G051700	0.481284	-0.723713	-0.394688	-0.0568201	0.294202	-0.184183	-0.309072	0.620535	0.140555	0.484737	0.598688	0.352342	0.592002	0.596487	0.728932	0.876786	-0.181248	-0.240774	0.131971	-0.308901	-0.546192	-0.720238	-0.230634
TraesCS1A02G051800	-0.461952	0.505656	0.109921	-0.234714	-0.674141	-0.152819	0.180625	-0.630729	-0.480745	-0.673397	-0.180743	-0.300993	-0.393107	-0.509128	-0.604844	-0.941515	0.20344	0.365021	0.0852596	0.574525	0.685608	0.957963	0.649911
TraesCS1A02G051900	-0.285573	0.442295	0.376653	0.110974	-0.074286	-0.0265883	0.514871	-0.35304	-0.0479149	0.0756443	-0.351315	-0.388967	-0.558738	-0.315447	-0.512204	-0.475893	-0.267833	-0.0928454	-0.00145137	0.158671	0.403193	0.303197	0.0476903
TraesCS1A02G052200	0.11061	0.11485	0.0173563	0.158129	0.156641	0.697781	-0.100021	-0.412052	-0.306833	-0.407268	0.0660454	0.674567	0.0824917	-0.108139	-0.0666125	0.155313	0.131963	-0.443658	-0.498513	-0.335714	-0.585304	-0.102134	-0.0844489
TraesCS1A02G052300	0.398109	0.414699	0.443988	0.764039	0.699915	0.666333	0.242632	-0.228583	0.362748	0.132703	-0.264848	-0.115994	-0.374175	0.014697	0.0277674	0.211367	-0.543588	-0.555715	-0.187548	-0.521783	-0.378218	-0.532043	-0.524368
TraesCS1A02G054000	-0.00478417	0.127558	0.112356	-0.139031	-0.167687	-0.207824	-0.211537	0.0809393	-0.0469341	-0.149967	0.0655108	-0.437468	-0.0612033	-0.27065	-0.127997	-0.243341	-0.182048	0.304731	0.150854	0.49829	0.323262	0.242844	0.145412
TraesCS1A02G054300	0.359387	-0.664025	-0.292821	-0.00192824	0.47164	0.124448	-0.382542	0.614028	0.193051	0.432947	0.43803	0.575589	0.652924	0.608748	0.65296	0.979233	-0.00717733	-0.295097	-0.170648	-0.458303	-0.798661	-0.834026	-0.450106
TraesCS1A02G054400	0.480396	-0.0764067	0.0340448	0.554371	0.747417	0.588061	-0.203825	0.319802	0.485976	0.362161	0.0431213	0.279054	0.150975	0.316623	0.38119	0.753734	-0.359457	-0.486277	-0.251147	-0.569462	-0.742134	-0.891727	-0.717961
TraesCS1A02G054900	-0.0567006	0.166793	0.207389	0.270142	0.280994	0.242241	-0.369117	0.148729	0.29471	-0.122682	-0.271735	-0.00143069	0.152065	0.28003	0.0282089	0.0183275	0.0345221	0.232907	-0.144215	0.164857	-0.144918	-0.152029	-0.28533
TraesCS1A02G055000	-0.140147	-0.322677	-0.10184	-0.269567	0.119134	0.0415428	-0.381259	0.385549	0.0833451	0.159756	0.0861777	0.330403	0.391766	0.207421	0.195833	0.354954	0.155244	0.110511	-0.133666	-0.167716	-0.279452	-0.238883	-0.184259
TraesCS1A02G055200	0.534753	-0.557308	-0.33217	0.259214	0.42499	-0.0105402	-0.170084	0.662615	0.447218	0.550452	0.228977	0.331332	0.444207	0.570466	0.605766	0.800654	0.018696	-0.0782133	0.0485739	-0.519007	-0.508387	-0.776808	-0.468126
TraesCS1A02G055400	0.391745	-0.651625	-0.122304	-0.128015	0.472034	0.0584208	-0.196759	0.531356	0.152974	0.471908	0.244387	0.495945	0.541235	0.402923	0.496907	0.862458	0.10571	-0.269483	-0.279852	-0.46979	-0.693414	-0.709883	-0.461048
TraesCS1A02G056400	0.359273	0.389873	0.335602	0.281004	0.242426	0.340937	-0.00748167	-0.502043	-0.00747616	-0.0463195	-0.233075	-0.195337	-0.456848	-0.641943	-0.196725	-0.173983	-0.381423	-0.50144	-0.0303948	-0.0900836	-0.0334996	-0.0288793	-0.104483
TraesCS1A02G056500	0.400745	-0.2986	0.118746	0.183703	0.561888	0.247536	-0.102979	0.340037	0.36615	0.323459	-0.105989	0.421581	0.356209	0.454579	0.379546	0.587553	0.0357292	-0.20184	-0.223364	-0.411445	-0.582754	-0.61163	-0.492163
TraesCS1A02G056600	-0.141648	0.641373	0.0438151	0.585084	-0.229656	0.0227182	0.432791	-0.564123	0.0738664	-0.218374	-0.285671	-0.543931	-0.702919	-0.315587	-0.256203	-0.70231	-0.262388	-0.00687561	0.493679	0.110211	0.613665	0.39247	0.314317
TraesCS1A02G056700	0.56494	-0.428241	-0.238528	0.30644	0.518721	0.256971	-0.145323	0.412115	0.266041	0.436229	0.352659	0.364406	0.310575	0.33346	0.563667	0.845644	-0.206444	-0.437051	-0.0635365	-0.624808	-0.676278	-0.831131	-0.466694
TraesCS1A02G056800	0.331574	-0.584838	-0.206199	0.10976	0.579704	0.127196	-0.213979	0.677802	0.398067	0.632354	0.261653	0.427168	0.499566	0.5861	0.604743	0.971708	-0.0942295	-0.311051	-0.135032	-0.55649	-0.718288	-0.91371	-0.595314
TraesCS1A02G056900	0.304934	-0.750128	-0.279936	-0.136296	0.376648	-0.170365	-0.266583	0.891039	0.420667	0.624562	0.200202	0.394854	0.656509	0.63654	0.582128	0.864949	0.220977	0.126293	-0.0790646	-0.420713	-0.505041	-0.716375	-0.4866
TraesCS1A02G057700	0.131078	0.144305	0.23453	0.0358657	0.221691	0.00452743	0.250123	0.164995	0.456564	0.448714	-0.49544	-0.386511	-0.372146	-0.477138	-0.260982	-0.0192874	0.060195	0.0424384	-0.0936193	-0.287119	0.1764	-0.111765	-0.406615
TraesCS1A02G057900	0.252938	-0.419284	-0.149202	0.045498	0.27566	-0.237911	0.153049	0.75559	0.590432	0.806038	-0.179406	-0.0351877	0.106286	0.183245	0.183956	0.471006	0.101366	0.236575	0.0350809	-0.486558	-0.0243615	-0.492327	-0.525391
TraesCS1A02G058300	0.235181	0.383991	0.703811	0.296779	0.701272	0.481654	0.0467938	0.045794	0.443193	0.360324	-0.439525	-0.308243	-0.338761	-0.311674	-0.255665	0.196433	-0.544711	-0.399198	-0.37755	-0.138789	-0.278295	-0.449081	-0.699358
TraesCS1A02G058400	0.232774	-0.284067	0.141174	0.161647	0.669422	0.125214	0.130172	0.661408	0.658013	0.841708	-0.233448	0.0595671	0.111716	0.307784	0.192993	0.716859	-0.129007	-0.199014	-0.276478	-0.541012	-0.436175	-0.796925	-0.827197
TraesCS1A02G058600	0.473645	-0.0460232	0.286089	0.507786	0.879519	0.598114	-0.0733973	0.264312	0.522579	0.443461	-0.168647	0.25278	0.0931591	0.312379	0.297131	0.713624	-0.347066	-0.518262	-0.360149	-0.634678	-0.742323	-0.890491	-0.805836
TraesCS1A02G059100	-0.546454	0.383854	0.0676485	-0.423128	-0.741698	-0.316365	0.260799	-0.515748	-0.537914	-0.524173	-0.0989212	-0.338788	-0.369916	-0.485909	-0.652533	-0.87873	0.19242	0.380911	0.0456697	0.594632	0.731732	0.965153	0.648807
TraesCS1A02G059200	0.352585	-0.205564	-0.268145	0.289697	0.136894	-0.129316	-0.392966	0.207029	0.200851	0.211217	0.368015	-0.0527309	0.164206	0.232389	0.583906	0.284169	-0.460019	-0.16732	0.605481	-0.0436847	-0.0816273	-0.383139	0.0554746
TraesCS1A02G060100	-0.313413	0.741574	0.431722	0.313678	-0.0599535	0.489236	0.316641	-0.688943	-0.176418	-0.534652	-0.429371	-0.138204	-0.530374	-0.305497	-0.5985	-0.634865	-0.0374897	-0.013919	-0.274641	0.00925629	0.206813	0.444617	0.100233
TraesCS1A02G060200	-0.416953	0.432313	-0.0120958	-0.124047	-0.691185	-0.402876	0.273768	-0.472574	-0.264031	-0.416712	-0.202408	-0.524994	-0.466218	-0.440415	-0.454524	-0.941189	0.133145	0.444327	0.419617	0.541858	0.890682	0.885456	0.662405
TraesCS1A02G060700	0.658888	-0.150782	0.336049	0.404977	0.907179	0.405092	-0.301426	0.388493	0.613602	0.512831	-0.173076	0.0889555	0.174707	0.216729	0.437809	0.716508	-0.3816	-0.401296	-0.162372	-0.502843	-0.649195	-0.902939	-0.772357
TraesCS1A02G061700	-0.495833	0.195225	-0.0896419	-0.512076	-0.810281	-0.31919	0.147469	-0.359497	-0.564422	-0.588338	-0.0376811	-0.0769943	-0.133879	-0.340741	-0.583674	-0.772164	0.496077	0.594113	-0.0509975	0.469318	0.624946	0.957953	0.650173
TraesCS1A02G062100	0.194662	-0.19344	0.0960864	-0.227388	-0.0374136	-0.561197	-0.00293581	0.487055	0.417119	0.421667	-0.248224	-0.413772	0.0329383	0.0647875	0.0496455	-0.0772799	0.0266231	0.550652	0.324079	0.0728701	0.444129	0.0480696	-0.0598329
TraesCS1A02G063300	-0.540141	-0.0204152	-0.150909	-0.199367	-0.228768	-0.25856	0.171915	0.189408	0.177004	0.0815924	-0.269404	-0.0743514	0.0295953	0.117382	-0.0982193	-0.178991	0.40138	0.324007	0.040434	0.281664	0.281621	0.227274	0.0394476
TraesCS1A02G063500	-0.0973273	-0.00223117	-0.0938387	0.461705	0.327076	0.453454	0.0834397	-0.057166	0.136596	0.0530316	-0.0669067	0.426346	0.0660126	0.288978	0.232623	0.287447	0.0602306	-0.345377	-0.109985	-0.403059	-0.434203	-0.390942	-0.253773
TraesCS1A02G064000	0.0614795	0.265626	0.404456	0.319101	0.512712	0.134658	0.302244	0.411558	0.695318	0.643623	-0.47925	-0.494707	-0.3618	0.0433422	-0.270067	0.185605	-0.429628	0.00135764	-0.236038	-0.2148	0.0403448	-0.426003	-0.741934
TraesCS1A02G064100	0.472902	-0.5039	-0.112312	0.187353	0.658318	0.135905	-0.248637	0.698632	0.538857	0.679212	0.11891	0.286488	0.414546	0.477618	0.557437	0.927186	-0.13673	-0.262621	-0.128226	-0.53854	-0.658296	-0.933355	-0.693894
TraesCS1A02G064900	0.401783	-0.572341	-0.0876198	0.0497376	0.627821	0.129529	-0.207609	0.686667	0.427808	0.656105	0.151161	0.41188	0.488203	0.514283	0.528857	0.952813	-0.0742947	-0.285628	-0.229448	-0.527881	-0.716616	-0.894692	-0.661034
TraesCS1A02G065300	-0.449192	0.271456	-0.0157365	-0.427272	-0.748593	-0.235698	-0.0273692	-0.58219	-0.688689	-0.773905	0.0786895	-0.0805263	-0.112359	-0.379215	-0.423293	-0.805996	0.27596	0.344873	0.0947043	0.686557	0.537113	0.948216	0.790575
TraesCS1A02G065400	-0.529337	-0.113924	-0.360331	-0.619346	-0.886314	-0.52078	-0.0303167	-0.257037	-0.661344	-0.581802	0.263832	0.0887278	0.161269	-0.0740391	-0.179735	-0.595565	0.513325	0.527971	0.221818	0.568428	0.540136	0.871958	0.852069
TraesCS1A02G065700	0.41786	-0.614621	-0.255499	0.132768	0.525651	0.208473	-0.352777	0.514023	0.228829	0.348781	0.374573	0.623554	0.641095	0.621922	0.747333	0.935492	0.00789652	-0.341099	-0.0839371	-0.496275	-0.822471	-0.840087	-0.408963
TraesCS1A02G066200	0.0536081	-0.687302	-0.559033	-0.239051	-0.147837	-0.327438	0.151021	0.396571	-0.17431	0.227252	0.584503	0.513027	0.53442	0.783625	0.465956	0.544581	0.237002	0.00470653	0.0309119	-0.340966	-0.293256	-0.262597	0.119882
TraesCS1A02G066700	0.233535	-0.233615	-0.226934	0.248664	-0.0102402	-0.486113	0.0198806	0.131586	0.326426	0.317326	0.0198973	-0.258811	0.0127265	0.212875	0.593646	-0.029147	-0.106379	0.0647224	0.897561	-0.0643035	0.32323	-0.123625	0.251051
TraesCS1A02G066800	-0.0951075	-0.168196	-0.369244	-0.0412941	-0.47552	-0.554741	0.284074	-0.239475	-0.211953	-0.00678862	0.17321	-0.128571	-0.108419	-0.0515129	0.245004	-0.343261	0.168999	0.0536732	0.74031	0.0756732	0.488668	0.352551	0.642949
TraesCS1A02G066900	-0.40939	0.0260217	-0.209172	-0.488292	-0.843381	-0.577414	0.0584319	-0.392194	-0.64669	-0.567126	0.258474	-0.167647	-0.0159878	-0.140594	-0.192161	-0.712319	0.277987	0.4398	0.391012	0.622099	0.662171	0.891468	0.915346
TraesCS1A02G067300	0.576784	-0.352182	0.13367	0.146182	0.630801	0.424159	-0.439958	0.136358	0.0526392	0.0637396	0.263662	0.578027	0.509585	0.40017	0.58175	0.730081	-0.191281	-0.50281	-0.217838	-0.391115	-0.865918	-0.700369	-0.344443
TraesCS1A02G067900	-0.30335	0.0103927	-0.185843	-0.488862	-0.742265	-0.625834	0.00878188	0.0028638	-0.214487	-0.327459	-0.0707216	-0.287865	0.000628434	-0.126583	-0.30037	-0.654912	0.461122	0.821453	0.26032	0.541511	0.75789	0.803076	0.576746
TraesCS1A02G068000	-0.0619975	0.671463	0.873141	0.251693	0.446761	0.357409	0.0249745	-0.322512	0.217416	-0.051191	-0.517116	-0.602049	-0.502882	-0.387264	-0.376992	-0.335402	-0.623672	-0.200001	-0.131819	0.239169	0.127575	0.0172978	-0.279184
TraesCS1A02G068300	0.207829	-0.5519	-0.295211	-0.0820852	0.242943	0.257218	-0.501547	0.312658	-0.093006	-0.0262934	0.423405	0.849304	0.733931	0.526998	0.552336	0.702162	0.244911	-0.192604	-0.217422	-0.288983	-0.786065	-0.501072	-0.154804
TraesCS1A02G068400	-0.491425	0.177413	-0.0840768	-0.502517	-0.80577	-0.428051	0.0225173	-0.3678	-0.519178	-0.624601	-0.0300034	-0.171452	-0.075795	-0.299334	-0.418191	-0.815684	0.457031	0.599872	0.160614	0.656719	0.683768	0.971224	0.749542
TraesCS1A02G068500	0.129258	-0.198466	0.137561	-0.0788927	0.235324	-0.188442	0.367322	0.354397	0.261339	0.640629	-0.0649806	-0.109033	-0.0668475	0.177932	-0.0353541	0.314181	-0.193841	-0.104614	-0.0898303	-0.336154	-0.0455746	-0.325314	-0.344229
TraesCS1A02G069300	-0.470122	-0.083648	-0.187017	-0.731211	-0.834935	-0.497608	0.0243121	-0.168502	-0.623873	-0.514751	0.165313	0.0437435	0.131756	-0.165929	-0.370103	-0.583459	0.543456	0.619272	0.0158514	0.532749	0.529112	0.881485	0.71493
TraesCS1A02G069400	-0.254342	0.49644	-0.151865	0.278653	-0.446792	-0.0096235	0.322535	-0.465886	-0.0520677	-0.363422	-0.265435	-0.340285	-0.533943	-0.436917	-0.343677	-0.71117	0.127147	0.226944	0.297337	0.14891	0.616816	0.571663	0.376697
TraesCS1A02G069600	0.395128	-0.750076	-0.36878	-0.116965	0.327798	-0.108684	-0.329108	0.730595	0.177761	0.501018	0.522407	0.459879	0.665002	0.632887	0.647385	0.934602	-0.0388036	-0.139413	-0.0533174	-0.359522	-0.624102	-0.744586	-0.351854
TraesCS1A02G069700	0.302387	0.312625	0.774185	0.0175305	0.479303	0.248121	-0.144568	-0.189109	0.0635299	-0.0391463	-0.267066	-0.291985	-0.138892	-0.213136	-0.19493	-0.0198831	-0.486138	-0.292682	-0.313322	0.292593	-0.184494	-0.12019	-0.29585
TraesCS1A02G070200	-0.322546	0.57815	0.254927	-0.0272467	-0.411477	0.111264	-0.0169696	-0.649964	-0.435926	-0.778064	-0.174273	-0.250651	-0.312412	-0.457314	-0.52204	-0.792539	0.114626	0.230726	-0.0642803	0.603566	0.410208	0.749988	0.467296
TraesCS1A02G070300	0.518014	-0.072621	0.196186	0.108299	0.223947	-0.133223	-0.274644	0.0175719	0.0225524	0.0517862	0.241854	-0.216685	0.0861332	0.218123	0.324812	0.126514	-0.598943	-0.127155	0.297546	0.0648154	-0.0379915	-0.210969	0.0507965
TraesCS1A02G070400	0.224359	-0.709127	-0.455904	-0.203773	0.0932575	-0.177758	-0.110796	0.400239	-0.183455	0.33513	0.760487	0.460201	0.53481	0.579554	0.619212	0.772036	-0.137055	-0.336702	0.0783265	-0.377284	-0.512412	-0.531896	-0.000645089
TraesCS1A02G070500	-0.464907	0.435406	0.137544	-0.358066	-0.68586	-0.223242	0.125896	-0.600971	-0.561862	-0.681712	-0.0979398	-0.317781	-0.322225	-0.491635	-0.586633	-0.904548	0.18948	0.369534	0.0584699	0.648525	0.66588	0.967612	0.682245
TraesCS1A02G070600	0.376696	-0.7004	-0.433756	-0.0245367	0.289237	-0.0106746	-0.37166	0.503674	0.00377827	0.328178	0.693151	0.542286	0.650226	0.622935	0.755561	0.905065	-0.1462	-0.348217	0.0644651	-0.357456	-0.694181	-0.725935	-0.177755
TraesCS1A02G070900	0.295826	-0.70078	-0.209042	-0.197003	0.348884	-0.159301	-0.382628	0.814149	0.298047	0.459043	0.270372	0.408619	0.727604	0.697489	0.549164	0.819651	0.13466	0.102809	-0.152871	-0.162149	-0.544641	-0.641697	-0.420479
TraesCS1A02G071400	-0.390093	-0.314539	-0.570356	-0.303831	-0.690974	-0.804145	0.563462	0.139792	-0.12354	0.261519	0.131768	-0.161398	-0.0938198	0.161448	-0.0111251	-0.300619	0.390598	0.435645	0.519271	-0.0355454	0.688191	0.437792	0.515909
TraesCS1A02G071500	-0.549082	0.246209	0.092269	-0.483126	-0.666345	-0.277699	0.276254	-0.482158	-0.605089	-0.463065	-0.0687349	-0.116971	-0.239972	-0.363637	-0.608164	-0.737736	0.273929	0.302426	-0.0763049	0.481263	0.555114	0.868747	0.593494
TraesCS1A02G071600	-0.0649553	-0.0203418	-0.0570826	0.00255943	-0.0888633	0.162723	-0.258739	-0.237946	-0.124521	-0.439116	-0.0991226	0.418939	0.254471	0.0328409	0.187174	-0.150698	0.458255	0.084182	0.0717893	0.0758583	-0.131549	0.182923	0.252155
TraesCS1A02G071700	0.290817	-0.592556	-0.287749	-0.0906202	0.397755	0.142841	-0.258228	0.576389	0.174507	0.443746	0.354921	0.555826	0.545375	0.49872	0.45061	0.911583	0.0679632	-0.270743	-0.325277	-0.5077	-0.739519	-0.737696	-0.486652
TraesCS1A02G071800	0.220048	0.272335	0.0359523	0.379134	0.0243903	-0.160097	0.137871	-0.369953	0.175199	0.0701993	-0.123117	-0.52715	-0.451467	-0.288674	0.195746	-0.314617	-0.475293	-0.305889	0.664012	0.121058	0.391311	0.0575975	0.226394
TraesCS1A02G072000	-0.495245	0.413749	0.0350661	-0.258813	-0.686194	-0.157546	0.021257	-0.644753	-0.611478	-0.796066	0.0246826	-0.189849	-0.215688	-0.338232	-0.434702	-0.854771	0.169637	0.297642	0.13246	0.698222	0.560547	0.918625	0.754069
TraesCS1A02G072100	0.264947	-0.296033	-0.0955839	0.0521499	0.249363	-0.0209021	-0.516755	0.140716	-0.0132824	0.00906772	0.509116	0.0675834	0.382892	0.231391	0.709895	0.423101	-0.409599	-0.343858	0.425087	0.123143	-0.349365	-0.412059	0.100566
TraesCS1A02G072200	-0.611953	0.428492	-0.027083	-0.241179	-0.753597	-0.308436	0.341458	-0.545865	-0.497228	-0.498909	-0.0582763	-0.362091	-0.428222	-0.378201	-0.590394	-0.889587	0.136468	0.331472	0.178491	0.553171	0.758838	0.92051	0.679916
TraesCS1A02G072600	0.318864	-0.275742	-0.440106	0.446148	0.184854	-0.195576	0.13487	0.350823	0.38423	0.598017	0.313491	-0.103321	-0.018063	0.369518	0.536276	0.453472	-0.43015	-0.291414	0.535269	-0.369735	-0.0620519	-0.56783	-0.155183
TraesCS1A02G072800	-0.425804	0.422063	0.179528	-0.389061	-0.634971	-0.299915	0.0606162	-0.412782	-0.414949	-0.517212	-0.147642	-0.432057	-0.324084	-0.477494	-0.62127	-0.859232	0.0462722	0.456768	0.0624379	0.727672	0.726286	0.902005	0.554638
TraesCS1A02G073000	-0.559637	0.303637	-0.0587866	-0.0385983	-0.355599	0.242903	0.553089	-0.498599	-0.503085	-0.350024	0.0409783	0.151556	-0.335177	-0.207551	-0.503146	-0.344691	0.142649	-0.146232	-0.332292	-0.0754028	0.112258	0.420765	0.252487
TraesCS1A02G073300	-0.445469	0.0359802	-0.17609	-0.552525	-0.836054	-0.53409	0.0879175	-0.420485	-0.694786	-0.544584	0.254053	-0.13029	-0.0472366	-0.206508	-0.258926	-0.699992	0.218598	0.364419	0.306105	0.608774	0.636894	0.897099	0.888152
TraesCS1A02G073900	0.0968265	-0.257408	-0.0947487	0.110948	0.382574	-0.0611161	0.116925	0.718201	0.594813	0.791629	-0.0863016	-0.108446	0.0501301	0.203957	0.112873	0.575236	-0.113227	-0.0196443	-0.115199	-0.328705	-0.191935	-0.615314	-0.656086
TraesCS1A02G074400	0.271487	-0.283671	-0.351755	-0.124849	-0.163081	-0.378252	-0.208557	0.262812	0.181156	0.127834	0.078299	-0.00788236	0.209217	0.0979462	0.29804	0.0706556	0.0868538	0.182075	0.324888	0.205527	0.150861	0.00277141	0.110134
TraesCS1A02G074800	0.471622	-0.319727	0.00830134	0.156327	0.407694	0.0392645	-0.600585	0.223841	0.235002	-0.00722526	0.145977	0.206951	0.502854	0.418114	0.73616	0.411582	-0.136601	-0.106337	0.282093	0.0292689	-0.398855	-0.451061	-0.0878489
TraesCS1A02G075000	-0.418368	0.338315	0.010883	-0.291915	-0.715508	-0.451545	0.123368	-0.395553	-0.36424	-0.431894	-0.104152	-0.476344	-0.347025	-0.445515	-0.459318	-0.890256	0.100987	0.493792	0.359034	0.637469	0.852072	0.898613	0.679798
TraesCS1A02G075100	-0.157006	0.630677	0.561783	0.484879	0.362362	0.199469	0.126891	-0.172904	0.563728	0.109076	-0.765136	-0.676299	-0.551075	-0.380068	-0.24308	-0.40681	-0.227891	0.000357351	0.149271	0.222067	0.323373	0.00884616	-0.311681
TraesCS1A02G075200	-0.468296	-0.131181	-0.386706	-0.25466	-0.602019	-0.409763	-0.108411	-0.0135454	-0.226295	-0.416332	0.0897077	0.150388	0.291704	0.300698	0.0890009	-0.394629	0.574477	0.574587	0.329189	0.461896	0.371234	0.541456	0.583592
TraesCS1A02G075300	-0.186009	0.247637	0.0554706	0.0449489	-0.229577	-0.327298	0.490764	-0.138069	0.121474	0.12956	-0.382893	-0.554172	-0.480072	-0.33209	-0.338619	-0.474741	0.0804462	0.203747	0.176932	0.197416	0.610091	0.362593	0.100003
TraesCS1A02G075400	0.0308877	-0.0893887	0.136672	0.0228289	0.170128	-0.163816	0.143964	0.425238	0.442043	0.470118	-0.34126	-0.0634489	0.0133319	0.288772	-0.0714907	0.0922087	-0.00694011	0.298343	-0.0311412	-0.169028	0.112998	-0.170028	-0.337782
TraesCS1A02G075700	0.315952	0.139699	0.62664	0.230633	0.761762	0.628748	-0.279046	-0.00942944	0.242054	-0.0248857	-0.255908	0.190491	0.147762	0.151205	0.114077	0.373725	-0.245014	-0.343633	-0.476295	-0.24419	-0.645217	-0.505704	-0.553418
TraesCS1A02G076000	0.118946	0.420033	0.411603	0.672733	0.679407	0.561584	-0.0350031	-0.0251912	0.552678	0.219325	-0.360188	-0.263267	-0.314491	-0.0701758	0.10636	0.163064	-0.580138	-0.408197	0.0195634	-0.221154	-0.23742	-0.519487	-0.542299
TraesCS1A02G076100	-0.439341	0.317618	-0.00929847	-0.283917	-0.700677	-0.531993	0.427261	-0.343308	-0.250727	-0.204887	-0.240431	-0.54373	-0.481473	-0.446881	-0.553784	-0.868069	0.173517	0.466702	0.29848	0.476587	0.925275	0.865519	0.566308
TraesCS1A02G076200	0.291243	-0.588709	-0.415855	-0.0493158	0.247512	0.107189	-0.277356	0.422559	-0.0894194	0.262409	0.684571	0.553926	0.549461	0.536416	0.542149	0.866697	-0.159986	-0.391827	-0.161855	-0.366019	-0.712639	-0.661003	-0.230287
TraesCS1A02G076400	-0.357975	-0.178534	0.0378629	-0.438698	-0.243009	-0.562221	0.401062	0.44084	0.136866	0.402083	-0.17515	-0.267137	-0.00518488	0.254582	-0.280461	-0.113734	0.188583	0.540513	-0.043363	0.0864655	0.441326	0.216694	-0.0268898
TraesCS1A02G076500	0.38914	-0.48488	-0.2993	0.291825	0.53228	0.240047	-0.142547	0.467143	0.269404	0.509014	0.396476	0.463192	0.389582	0.557906	0.615084	0.928741	-0.239062	-0.497066	-0.0782179	-0.604553	-0.743838	-0.901022	-0.491758
TraesCS1A02G077000	0.402386	-0.517612	-0.203441	0.247361	0.584477	0.0962037	-0.0366278	0.512403	0.432675	0.661735	0.203607	0.295538	0.31902	0.451378	0.679942	0.868788	-0.153295	-0.439183	0.0843201	-0.655686	-0.598415	-0.888539	-0.49828
TraesCS1A02G077200	0.251271	-0.67826	-0.324376	-0.0183477	0.392697	0.146248	-0.356175	0.532869	0.0845403	0.262543	0.446788	0.704706	0.733834	0.726079	0.670252	0.911749	0.181504	-0.210848	-0.197972	-0.468488	-0.81331	-0.731552	-0.333919
TraesCS1A02G077500	-0.344009	0.402697	0.0733682	-0.0698941	-0.581305	-0.341541	0.217841	-0.475097	-0.255248	-0.421467	-0.249511	-0.414375	-0.384988	-0.336645	-0.416166	-0.884718	0.141834	0.413104	0.348466	0.538274	0.773466	0.810609	0.594722
TraesCS1A02G077600	0.624132	-0.427528	-0.282986	0.290534	0.430994	-0.0358521	-0.0564496	0.505729	0.492232	0.694503	0.111341	0.0874719	0.127453	0.140322	0.510191	0.673449	-0.226883	-0.288116	0.183094	-0.52843	-0.319202	-0.732449	-0.469702
TraesCS1A02G077700	0.290128	-0.426543	0.0569893	-0.204003	0.420011	-0.173805	-0.284204	0.627463	0.320613	0.580424	0.152076	-0.0437846	0.341104	0.246228	0.326936	0.646795	-0.295062	-0.154092	-0.100175	0.0391882	-0.342612	-0.580824	-0.467675
TraesCS1A02G077800	0.244299	0.372885	0.660046	0.278379	0.604937	0.22495	-0.0118411	0.158011	0.654768	0.333854	-0.68604	-0.579699	-0.348243	-0.323128	-0.184261	-0.0202816	-0.334272	0.00648548	-0.15735	0.000709666	0.0644095	-0.274378	-0.62622
TraesCS1A02G078100	0.629305	-0.0269336	-0.00220577	0.738099	0.708087	0.543717	-0.090522	0.0883757	0.445826	0.304302	0.0533003	0.192195	0.00301576	0.196751	0.514065	0.61291	-0.418088	-0.600715	0.0522518	-0.660655	-0.615778	-0.83246	-0.520908
TraesCS1A02G078200	-0.436161	0.0587286	-0.244373	-0.497265	-0.834858	-0.397073	-0.0128944	-0.465594	-0.740292	-0.674621	0.329788	-0.0275948	0.0053504	-0.273221	-0.217285	-0.654773	0.289686	0.297271	0.268772	0.634374	0.510788	0.870628	0.897811
TraesCS1A02G078300	-0.297936	-0.198861	-0.326745	-0.227406	-0.403761	-0.308583	0.262951	-0.167463	-0.472478	-0.130097	0.456274	0.20112	0.12704	0.381839	0.0878497	-0.0511447	-0.0488441	-0.135017	0.141681	0.208857	0.0836412	0.229321	0.465679
TraesCS1A02G078400	-0.244869	0.16961	-0.166493	-0.246303	-0.679118	-0.605674	0.10777	-0.191445	-0.208641	-0.20828	-0.00299138	-0.553145	-0.299197	-0.428153	-0.251592	-0.714322	0.0412635	0.45375	0.547223	0.619318	0.855271	0.725716	0.623193
TraesCS1A02G078600	-0.520287	0.217068	-0.100689	-0.496696	-0.824767	-0.37394	0.149074	-0.479061	-0.679059	-0.606593	0.14186	-0.200193	-0.190538	-0.408949	-0.479227	-0.774715	0.249843	0.360302	0.121139	0.643467	0.640488	0.947294	0.781036
TraesCS1A02G078800	-0.531075	0.308275	-0.0482781	-0.420074	-0.778791	-0.249674	0.148049	-0.579818	-0.648904	-0.699071	0.00979235	-0.130306	-0.212147	-0.404427	-0.524285	-0.827207	0.339879	0.34066	0.0313468	0.624549	0.590433	0.968757	0.741047
TraesCS1A02G078900	-0.0516311	0.0669727	0.119353	-0.0320362	0.140535	-0.154506	-0.34886	0.227765	0.236005	0.169326	0.0862271	-0.430585	0.0150627	0.0102695	0.154884	0.0744172	-0.465566	-0.037952	0.269379	0.416265	0.083737	-0.157297	-0.0843451
TraesCS1A02G079400	-0.292974	-0.514106	-0.362616	-0.71829	-0.434532	-0.235864	-0.109736	0.280127	-0.555162	-0.212354	0.485213	0.60279	0.604904	0.42091	-0.0923997	0.229078	0.516298	0.319811	-0.493148	0.176613	-0.221196	0.219548	0.209783
TraesCS1A02G079500	-0.199724	0.234586	-0.0951957	-0.211389	-0.565586	-0.418524	0.0530731	-0.288068	-0.186535	-0.304212	-0.0665695	-0.49528	-0.301169	-0.554916	-0.222483	-0.671407	0.109118	0.31612	0.452043	0.577539	0.706442	0.672995	0.558836
TraesCS1A02G079700	0.374372	-0.639114	-0.376888	-0.0043704	0.363607	0.138936	-0.279556	0.471766	0.0140293	0.351511	0.609225	0.603529	0.583161	0.570637	0.620236	0.950666	-0.118209	-0.424466	-0.160406	-0.484447	-0.789376	-0.770056	-0.321221
TraesCS1A02G079800	0.55917	-0.157202	0.0761692	0.387187	0.685574	0.355812	-0.0912837	0.428442	0.512973	0.548912	-0.065836	0.116799	0.076163	0.234115	0.222067	0.699598	-0.299098	-0.313034	-0.314243	-0.604429	-0.553408	-0.811118	-0.769402
TraesCS1A02G079900	-0.0595778	0.583578	0.409276	0.625717	0.439826	0.378209	0.429844	0.0180367	0.696871	0.354059	-0.803759	-0.507011	-0.640431	-0.293935	-0.419693	-0.175604	-0.138965	0.00912867	-0.190132	-0.278854	0.182101	-0.196435	-0.640387
TraesCS1A02G080000	0.367213	-0.575695	-0.102729	-0.127824	0.500177	0.0642231	-0.29418	0.786749	0.387986	0.569036	0.145465	0.379121	0.547902	0.46193	0.373114	0.89139	0.0669455	-0.049057	-0.374707	-0.388852	-0.643602	-0.755458	-0.657814
TraesCS1A02G080100	-0.436683	0.193181	0.0801439	-0.473374	-0.618857	-0.565566	0.393273	-0.220702	-0.293124	-0.0888418	-0.155193	-0.508974	-0.37428	-0.438447	-0.546536	-0.699173	0.136927	0.38956	0.172175	0.49671	0.791213	0.765244	0.479673
TraesCS1A02G080500	-0.283733	-0.128258	-0.450605	-0.318218	-0.732753	-0.442932	-0.0193193	-0.455055	-0.684921	-0.494958	0.516107	0.0572974	0.0553222	-0.0977609	0.156883	-0.442576	0.144401	0.0538885	0.571894	0.350769	0.404803	0.615289	0.93889
TraesCS1A02G080600	-0.405633	0.205891	-0.180545	-0.180226	-0.705004	-0.519322	0.586883	-0.279071	-0.196937	-0.127811	-0.223325	-0.418176	-0.456587	-0.351054	-0.458677	-0.766961	0.366833	0.488256	0.319049	0.199087	0.874308	0.779114	0.537802
TraesCS1A02G080700	-0.137437	-0.0830535	-0.405617	-0.0337042	-0.595061	-0.66038	0.0497196	-0.0651654	-0.125996	-0.134032	0.191511	-0.332846	-0.0559202	0.0926994	0.1893	-0.480128	0.0828973	0.458192	0.809831	0.307217	0.7016	0.474908	0.677214
TraesCS1A02G081200	0.00302777	-0.434138	0.0429641	-0.274827	0.212966	-0.449602	0.145165	0.6171	0.333491	0.747792	-0.00130597	-0.193681	0.155522	0.202373	0.213993	0.405674	-0.116587	0.0227418	0.123055	-0.043243	0.0144594	-0.362165	-0.294016
TraesCS1A02G081300	-0.021086	-0.602331	-0.718465	-0.0562781	-0.227816	-0.414266	-0.115765	0.635253	0.217036	0.27432	0.265882	0.36064	0.517428	0.720387	0.460868	0.355195	0.476014	0.481144	0.266023	-0.234872	-0.0103251	-0.191343	0.0367923
TraesCS1A02G081400	0.134066	-0.333827	-0.302811	-0.0260879	-0.135347	-0.45269	-0.314913	0.123451	-0.0613524	-0.0279527	0.496232	-0.0835665	0.333911	0.514082	0.653214	0.103324	-0.232742	0.064776	0.701314	0.163479	0.104401	-0.071042	0.430086
TraesCS1A02G082000	-0.55207	0.19077	-0.179598	-0.417692	-0.852533	-0.5186	0.334864	-0.385345	-0.488969	-0.37526	-0.0264161	-0.287554	-0.303766	-0.388791	-0.489325	-0.826238	0.318029	0.454618	0.264274	0.518833	0.818465	0.939315	0.733784
TraesCS1A02G082200	-0.459961	0.345428	-0.0239433	-0.231635	-0.73767	-0.391709	0.221671	-0.518393	-0.4286	-0.535691	-0.111194	-0.360309	-0.334771	-0.391682	-0.418377	-0.919052	0.238956	0.437497	0.35594	0.576694	0.800176	0.933192	0.754027
TraesCS1A02G082300	0.35972	-0.387126	-0.0287146	0.133538	0.630017	0.378295	-0.176817	0.543913	0.329958	0.448005	0.139958	0.470292	0.408805	0.454152	0.34717	0.892286	-0.102107	-0.322218	-0.468609	-0.533657	-0.795286	-0.834375	-0.705621
TraesCS1A02G082400	0.403848	0.110603	0.0985177	0.744394	0.744845	0.565076	-0.0227096	0.190818	0.647017	0.472381	-0.217631	0.0656188	-0.140034	0.131034	0.288107	0.528887	-0.376053	-0.476652	-0.044981	-0.676472	-0.498161	-0.816801	-0.708079
TraesCS1A02G082500	0.268782	-0.774579	-0.586424	-0.286004	-0.0784875	-0.286687	-0.273415	0.326448	-0.341086	0.155752	0.880492	0.518833	0.637887	0.575591	0.675143	0.682951	-0.0381027	-0.246629	0.170531	-0.224233	-0.454585	-0.386027	0.20264
TraesCS1A02G082600	-0.387748	0.662691	0.244109	0.0241004	-0.434025	0.0321957	0.483009	-0.60867	-0.187517	-0.356125	-0.469809	-0.406308	-0.69308	-0.622562	-0.761208	-0.881148	0.0916445	0.221946	-0.0262843	0.178862	0.673122	0.754361	0.31587
TraesCS1A02G082700	-0.507991	0.489206	0.247768	-0.0782989	-0.412636	-0.113602	0.00958913	-0.319927	-0.197676	-0.551203	-0.250839	-0.388118	-0.228712	-0.18488	-0.452792	-0.767238	0.0933111	0.503827	0.0876436	0.687118	0.572135	0.704974	0.401119
TraesCS1A02G083100	0.326448	-0.219623	-0.0707516	0.454574	0.633666	0.178384	0.0680758	0.509428	0.713899	0.77094	-0.192482	0.0899147	0.0376291	0.349461	0.374837	0.655806	-0.208886	-0.298748	0.00510789	-0.635144	-0.39233	-0.828587	-0.711587
TraesCS1A02G083300	-0.340582	0.0939206	-0.129846	-0.50115	-0.727635	-0.206995	-0.122048	-0.531173	-0.838029	-0.753394	0.375106	0.0819518	0.0347031	-0.302872	-0.294027	-0.571405	0.23845	0.206214	0.0490384	0.522413	0.32257	0.80027	0.8043
TraesCS1A02G083400	0.644664	0.228701	0.67308	0.46406	0.793886	0.318226	-0.397667	-0.0055237	0.522709	0.150888	-0.365141	-0.368646	-0.0828266	-0.169583	0.310928	0.174614	-0.525468	-0.307551	0.142485	0.0108517	-0.265609	-0.504621	-0.451029
TraesCS1A02G083500	-0.179685	0.305034	0.0249966	-0.0388581	-0.460722	-0.149717	0.495333	-0.428203	-0.198675	-0.248059	-0.342179	-0.198096	-0.448583	-0.418895	-0.512427	-0.676147	0.400404	0.334277	0.0396477	-0.0575551	0.576137	0.64482	0.352359
TraesCS1A02G083800	-0.369388	0.220009	0.0830919	-0.503234	-0.625683	-0.223807	-0.0171266	-0.311505	-0.450372	-0.639626	-0.147521	-0.115119	-0.0520694	-0.332409	-0.527205	-0.708108	0.512225	0.620683	-0.151296	0.514654	0.510481	0.869535	0.515257
TraesCS1A02G084100	0.257985	0.112556	0.549345	0.176963	0.579313	0.410927	-0.183228	-0.0601596	0.214123	-0.0278124	-0.273138	0.165307	0.13624	0.191123	0.130603	0.212869	-0.159173	-0.260861	-0.265839	-0.104935	-0.456258	-0.338159	-0.351962
TraesCS1A02G084200	-0.265012	0.196792	-0.123937	-0.330281	-0.70372	-0.246255	0.233506	-0.479707	-0.57988	-0.536042	0.154909	-0.0711055	-0.200734	-0.265462	-0.404294	-0.638508	0.229639	0.285164	0.094329	0.253876	0.499418	0.779471	0.681846
TraesCS1A02G084500	0.53876	-0.597973	-0.386962	-0.0390994	0.172727	0.0254784	-0.411826	0.225542	-0.203431	0.0631534	0.761706	0.567312	0.596371	0.478555	0.705146	0.727517	-0.189561	-0.40443	0.103289	-0.276733	-0.650487	-0.536627	0.0396574
TraesCS1A02G084600	-0.509228	0.175071	-0.0827659	-0.558051	-0.808495	-0.357699	0.0539533	-0.33771	-0.569937	-0.613773	-0.0273304	-0.109978	-0.0828713	-0.358333	-0.551756	-0.767821	0.509085	0.603207	-0.0408429	0.605694	0.619811	0.965597	0.659453
TraesCS1A02G084800	-0.140295	-0.0744014	-0.240813	-0.478856	-0.745016	-0.573703	0.0769606	-0.279402	-0.529773	-0.445572	0.194606	-0.131191	0.0134036	-0.133591	-0.182026	-0.568131	0.379032	0.465265	0.251415	0.424274	0.57689	0.768012	0.741927
TraesCS1A02G084900	-0.439841	0.149166	-0.0364401	-0.383626	-0.670971	-0.576187	0.204436	-0.0662185	-0.190959	-0.237709	-0.185348	-0.450318	-0.20352	-0.214334	-0.430125	-0.739258	0.314121	0.755266	0.245966	0.499862	0.849224	0.802167	0.509277
TraesCS1A02G085300	-0.324373	0.325378	0.086016	0.0809567	-0.160857	-0.365221	0.467074	-0.00274068	0.289223	0.343555	-0.365155	-0.739929	-0.570207	-0.24649	-0.339236	-0.426022	-0.270387	0.139876	0.293776	0.254513	0.682	0.245165	-0.00233519
TraesCS1A02G085400	-0.45686	0.278219	-0.128192	-0.142971	-0.66249	-0.542578	0.374472	-0.0878992	0.00844294	-0.115554	-0.337228	-0.544869	-0.398275	-0.251695	-0.478561	-0.80018	0.319452	0.720418	0.339777	0.397101	0.947328	0.763012	0.425721
TraesCS1A02G085500	0.128511	-0.147761	-0.108488	-0.00364839	0.0864873	0.0784365	-0.233858	0.122432	0.125493	-0.0992688	-0.0463312	0.26435	0.299311	0.241634	0.179232	0.181168	0.421659	0.120562	-0.131124	-0.110696	-0.25834	-0.121524	-0.101079
TraesCS1A02G085600	0.0671008	-0.283065	-0.375484	0.124747	-0.195843	-0.333584	-0.0314204	-0.188784	-0.214216	-0.14447	0.470627	0.0886733	0.213661	0.356843	0.680231	0.00710428	-0.0616528	-0.193796	0.76533	0.0726259	0.0592665	0.00703277	0.586747
TraesCS1A02G085800	-0.451518	-0.0242667	0.0366921	-0.640276	-0.574643	-0.574389	0.277069	-0.109564	-0.392095	-0.111815	0.0100431	-0.317923	-0.125922	-0.21248	-0.374457	-0.502142	0.205148	0.403447	0.0899791	0.385246	0.613002	0.669922	0.490186
TraesCS1A02G085900	-0.159519	0.265689	0.0335478	-0.235222	-0.434489	-0.0913393	-0.240552	-0.0636038	-0.103902	-0.512677	-0.248523	-0.147478	-0.0143534	-0.26048	-0.460952	-0.553482	0.436783	0.715398	-0.161599	0.476315	0.411701	0.621274	0.219871
TraesCS1A02G086100	-0.293765	-0.021155	-0.158868	-0.305331	-0.530296	-0.746295	0.125855	0.0628252	-0.0454426	0.122381	0.0308863	-0.560225	-0.19062	-0.155206	-0.067034	-0.488754	-0.118331	0.401635	0.643008	0.519987	0.799911	0.493443	0.493523
TraesCS1A02G086200	-0.609451	-0.0295192	-0.389138	-0.439278	-0.873734	-0.519825	0.240902	-0.270588	-0.539294	-0.462476	0.193908	-0.00758715	-0.00260043	0.00402922	-0.19203	-0.634259	0.464922	0.499947	0.325851	0.40186	0.635926	0.835784	0.826366
TraesCS1A02G086500	0.333993	0.0234605	-0.0729778	0.632013	0.486999	0.409662	-0.297551	0.121036	0.439351	0.0446824	-0.0388558	0.151211	0.134538	0.363597	0.487882	0.360148	-0.160281	-0.181329	0.137541	-0.374826	-0.398379	-0.556014	-0.33451
TraesCS1A02G086600	0.675789	-0.0482882	0.340431	0.522565	0.892758	0.416104	-0.43929	0.234608	0.597528	0.362806	-0.139596	0.0125467	0.151959	0.186159	0.555347	0.604783	-0.493827	-0.478141	0.0528718	-0.32174	-0.604753	-0.855039	-0.628739
TraesCS1A02G086700	-0.136569	0.0129714	0.149362	0.0814997	0.220197	-0.0116198	0.421662	0.35622	0.341571	0.586618	-0.267635	-0.232928	-0.255955	-0.118917	-0.246157	0.160789	-0.112297	0.0110522	-0.176877	-0.244588	0.0728704	-0.246351	-0.459867
TraesCS1A02G086800	-0.507626	0.0609281	-0.257114	-0.498694	-0.810653	-0.385676	-0.0550002	-0.284794	-0.565138	-0.65954	0.17918	-0.0213332	0.0829963	-0.0802612	-0.279518	-0.634693	0.505427	0.571457	0.125524	0.54941	0.517922	0.855403	0.750626
TraesCS1A02G087100	0.417374	-0.59177	-0.124932	-0.028089	0.526583	0.0578359	-0.126329	0.709498	0.36433	0.636907	0.210407	0.346307	0.456186	0.449592	0.459044	0.914585	-0.0168304	-0.184574	-0.245531	-0.565857	-0.632247	-0.8119	-0.604543
TraesCS1A02G087500	0.352934	-0.558308	-0.471019	-0.2234	-0.3099	-0.620078	-0.328812	0.195297	-0.116127	-0.0332844	0.432723	0.134499	0.474247	0.368952	0.638641	0.0821434	0.136802	0.241183	0.649318	0.198701	0.149884	0.0695952	0.501807
TraesCS1A02G087900	0.361575	-0.62677	-0.0954948	-0.208804	0.416777	0.03156	-0.629482	0.442342	0.0513602	0.191351	0.345713	0.490267	0.715181	0.389115	0.668652	0.755459	0.0146904	-0.2373	-0.0871672	-0.0659802	-0.685082	-0.598363	-0.250038
TraesCS1A02G088000	0.537745	-0.409883	-0.292153	0.332678	0.448384	0.213499	-0.121128	0.487113	0.337715	0.412881	0.31654	0.395249	0.351606	0.573451	0.517731	0.800431	-0.131255	-0.234593	-0.0822214	-0.675451	-0.613164	-0.78267	-0.464625
TraesCS1A02G088100	-0.364187	0.315761	-0.097927	-0.260155	-0.662271	-0.417593	0.120802	-0.236569	-0.146828	-0.311503	-0.224972	-0.451018	-0.32956	-0.467945	-0.464233	-0.779352	0.234841	0.512506	0.260701	0.626359	0.793916	0.796361	0.487488
TraesCS1A02G088300	-0.514664	0.208807	-0.238114	-0.321998	-0.785503	-0.354725	0.531809	-0.509404	-0.532007	-0.351795	-0.00243079	-0.158418	-0.385694	-0.392368	-0.504472	-0.720102	0.32275	0.202268	0.118628	0.291458	0.662987	0.84151	0.658939
TraesCS1A02G088400	-0.165795	-0.52603	-0.317756	-0.344587	-0.0532727	-0.369842	0.484524	0.539675	0.0853655	0.703022	0.122063	0.168588	0.122706	0.318449	-0.00925473	0.442303	0.196434	0.0388668	-0.198309	-0.442587	-0.037415	-0.249274	-0.250407
TraesCS1A02G088600	-0.327853	0.392719	-0.0382961	-0.0801499	-0.632389	-0.458672	0.27985	-0.299613	-0.0874989	-0.21557	-0.287549	-0.580562	-0.48909	-0.44131	-0.471686	-0.870941	0.0909644	0.50221	0.421088	0.512741	0.924909	0.78594	0.507827
TraesCS1A02G088900	-0.409383	0.0676021	-0.209709	-0.475227	-0.848522	-0.576526	0.130875	-0.226605	-0.426654	-0.45749	0.00723827	-0.218651	-0.0836983	-0.24783	-0.342787	-0.764851	0.456469	0.672749	0.299086	0.563315	0.77517	0.92303	0.750066
TraesCS1A02G089500	0.023634	-0.464504	-0.623092	-0.158663	-0.374935	-0.431279	0.0191165	0.0544582	-0.415491	0.0614881	0.808519	0.12475	0.220255	0.268485	0.450777	0.224608	-0.180592	-0.187131	0.485615	-0.0241314	0.0326046	-0.0328995	0.489559
TraesCS1A02G089600	0.149376	-0.655419	-0.626838	-0.178011	-0.178071	-0.37077	-0.114761	0.233266	-0.319889	0.212177	0.868438	0.338031	0.435071	0.457573	0.648444	0.520253	-0.201034	-0.30556	0.418464	-0.138787	-0.239599	-0.298456	0.322956
TraesCS1A02G089900	0.178696	0.416492	0.40317	0.121083	0.127691	0.540394	-0.140875	-0.688993	-0.305524	-0.595241	-0.138187	0.114477	-0.193479	-0.554451	-0.143893	-0.282878	-0.109837	-0.398292	-0.184041	0.117156	-0.192335	0.205765	0.14849
TraesCS1A02G090000	-0.0804825	-0.293489	-0.249384	-0.163923	-0.0207413	0.199027	-0.19948	0.36804	-0.0716338	-0.124418	0.137647	0.63754	0.509382	0.525868	-0.0302632	0.358882	0.470773	0.315092	-0.582864	-0.188464	-0.425344	-0.132501	-0.230451
TraesCS1A02G090100	0.0321449	-0.0757717	0.0339574	-0.141479	-0.0153616	-0.289718	-0.469925	0.4636	0.29952	-0.0104243	-0.0582111	-0.254071	0.30592	0.301243	0.0958061	-0.00415161	0.0739197	0.575522	0.0997612	0.460812	0.151573	0.0195527	-0.0776374
TraesCS1A02G090300	-0.329221	0.587721	0.500995	0.0180666	-0.109562	-0.15377	0.140003	-0.0504259	0.314418	-0.0311572	-0.693925	-0.772255	-0.507185	-0.421411	-0.630839	-0.702067	-0.0251415	0.558683	0.0251019	0.479129	0.704126	0.480837	-0.067137
TraesCS1A02G090600	-0.313972	0.561858	0.373215	-0.186457	-0.418905	0.0179503	0.158642	-0.52134	-0.28658	-0.55229	-0.428308	-0.330393	-0.432217	-0.656834	-0.707354	-0.860445	0.223318	0.398555	-0.122669	0.433709	0.576632	0.816228	0.355107
TraesCS1A02G091000	0.126614	-0.413559	-0.239463	0.0862264	0.208516	-0.0344962	-0.630159	0.311475	0.0651674	0.0083887	0.429901	0.344903	0.611664	0.546876	0.742664	0.473671	-0.111237	-0.120072	0.35057	0.153882	-0.42942	-0.435209	0.0400838
TraesCS1A02G091100	0.652978	-0.0657358	0.247266	0.277773	0.606864	0.620884	-0.517505	-0.0861998	0.0292445	-0.125825	0.123337	0.473721	0.289456	0.0602623	0.349293	0.505226	-0.265884	-0.504065	-0.283926	-0.335197	-0.778949	-0.557585	-0.34667
TraesCS1A02G091300	0.506255	-0.0464947	0.153014	0.57276	0.799763	0.41673	-0.058404	0.344192	0.682893	0.629209	-0.184005	0.0627826	-0.0252305	0.198465	0.357452	0.65387	-0.43794	-0.488185	-0.0532536	-0.603052	-0.534892	-0.891516	-0.759214
TraesCS1A02G092200	-0.218522	0.254415	0.0845005	-0.160467	-0.381191	-0.491951	0.166726	0.0443055	0.178765	-0.038538	-0.360421	-0.672856	-0.307246	-0.235224	-0.322645	-0.616604	0.0819401	0.623265	0.304937	0.487904	0.798554	0.548709	0.234825
TraesCS1A02G092700	-0.368207	0.14027	-0.0962456	-0.181205	-0.562681	-0.689153	0.421709	0.0629495	0.0873674	0.125005	-0.256096	-0.645229	-0.370403	-0.136304	-0.347719	-0.649263	0.162543	0.66829	0.45153	0.292854	0.942027	0.604606	0.369482
TraesCS1A02G092900	0.536614	0.175313	0.70047	0.415214	0.970189	0.548488	-0.263655	0.130597	0.566413	0.344461	-0.394131	-0.135825	-0.050556	-0.0783947	0.182567	0.455251	-0.509806	-0.47988	-0.266249	-0.254982	-0.556226	-0.730701	-0.772376
TraesCS1A02G093000	-0.442694	0.134959	-0.0376992	-0.537906	-0.695632	-0.181293	0.184387	-0.564563	-0.784139	-0.611362	0.160001	0.0826363	-0.119694	-0.365021	-0.461925	-0.617299	0.312304	0.178709	-0.0964162	0.331712	0.383759	0.832574	0.700567
TraesCS1A02G093300	0.435489	-0.679086	-0.297499	0.0903807	0.477137	0.000433981	-0.387636	0.531288	0.230378	0.43097	0.469502	0.453254	0.629286	0.613219	0.881342	0.910968	-0.118679	-0.366838	0.176489	-0.386153	-0.693461	-0.830518	-0.283871
TraesCS1A02G093800	0.255463	-0.897805	-0.611486	-0.415417	-0.212233	-0.627405	-0.359571	0.58923	-0.142562	0.246304	0.691588	0.381095	0.754001	0.6083	0.714531	0.536688	0.243667	0.217669	0.39171	-0.0253223	-0.170936	-0.23679	0.268594
TraesCS1A02G093900	0.317933	-0.646889	-0.21841	-0.231267	0.288526	0.184367	-0.624774	0.302186	-0.211134	-0.0493063	0.587006	0.786592	0.819048	0.477073	0.670109	0.785126	0.103371	-0.305759	-0.178953	-0.179541	-0.849201	-0.536348	-0.0881384
TraesCS1A02G094000	0.0513169	0.742346	0.457187	0.515916	0.161703	0.183194	0.27294	-0.239279	0.395076	0.112066	-0.523607	-0.760798	-0.768886	-0.504382	-0.490846	-0.486661	-0.618376	-0.0280074	0.124417	0.167105	0.474898	0.113336	-0.230086
TraesCS1A02G094700	-0.543653	0.41529	0.139325	-0.155242	-0.477313	-0.451498	0.47028	-0.1959	-0.037528	0.0386335	-0.316535	-0.729573	-0.586944	-0.408531	-0.586919	-0.744461	-0.0879296	0.354249	0.263478	0.467635	0.875342	0.644868	0.308285
TraesCS1A02G094900	0.3037	-0.638298	-0.371899	-0.0470706	0.33866	0.141198	-0.313831	0.484432	-0.0172106	0.324344	0.625595	0.619076	0.609228	0.576997	0.597507	0.93934	-0.103402	-0.391534	-0.180375	-0.447262	-0.78911	-0.743805	-0.305759
TraesCS1A02G095000	0.452817	-0.229063	0.0839546	0.354487	0.774602	0.482592	-0.373702	0.451709	0.467908	0.391037	0.088837	0.328183	0.34605	0.422047	0.474056	0.843457	-0.289668	-0.404199	-0.262158	-0.496088	-0.804475	-0.920468	-0.712371
TraesCS1A02G095100	-0.279861	0.135781	0.198224	-0.419656	-0.337199	-0.441634	-0.197773	-0.144995	-0.145125	-0.291389	-0.124148	-0.420854	-0.00957155	-0.161091	-0.120143	-0.523618	0.0135296	0.344111	0.274896	0.779637	0.51219	0.55421	0.428561
TraesCS1A02G095200	-0.361111	-0.293364	-0.166621	-0.384658	-0.0301675	-0.0818347	-0.339449	0.227471	-0.174441	-0.0380264	0.332603	0.218688	0.425638	0.254995	0.242211	0.296377	0.0227195	-0.0947605	-0.0927721	0.350656	-0.259525	-0.102055	0.0434165
TraesCS1A02G095500	0.476227	-0.521601	-0.267825	0.220076	0.445173	-0.0861294	-0.130227	0.494006	0.292487	0.588153	0.443915	0.147264	0.332526	0.546992	0.7098	0.8022	-0.420279	-0.405856	0.240449	-0.407961	-0.468814	-0.80326	-0.320023
TraesCS1A02G095600	-0.524544	0.217765	-0.20004	-0.288939	-0.760599	-0.379397	0.455118	-0.175659	-0.248655	-0.307457	-0.206464	-0.211773	-0.282897	-0.187224	-0.596786	-0.730649	0.551347	0.697588	0.0151141	0.228079	0.746848	0.834425	0.46776
TraesCS1A02G095800	-0.472861	0.269446	-0.0804725	-0.412273	-0.821913	-0.407737	0.186319	-0.467074	-0.528259	-0.568649	-0.0529671	-0.259253	-0.257455	-0.41541	-0.509367	-0.879217	0.345099	0.50107	0.186335	0.57908	0.76145	0.990058	0.750047
TraesCS1A02G096000	0.0483796	0.296855	0.687531	0.0315751	0.387787	-0.0139421	-0.247607	0.0575093	0.344747	0.129994	-0.486132	-0.516607	-0.138313	-0.170991	-0.159518	-0.170352	-0.322912	0.0771691	-0.0246659	0.460198	0.125134	-0.0473975	-0.296681
TraesCS1A02G096100	-0.0157764	-0.0720991	0.196248	0.045278	0.325972	0.0683384	0.144703	0.332287	0.307657	0.491634	-0.113765	-0.00576527	-0.0264176	0.146978	0.0155479	0.291697	-0.302519	-0.110537	-0.0741502	-0.276232	-0.132416	-0.363914	-0.382218
TraesCS1A02G096200	0.10082	-0.00585328	-0.409593	0.289527	-0.157636	0.186611	0.281811	0.00631136	0.0484287	0.0158405	0.0641358	0.315559	-0.0984826	0.0428842	-0.0351922	0.0493117	0.166596	0.0322115	-0.00887924	-0.483223	-0.0263834	-0.037139	-0.012808
TraesCS1A02G096500	0.507123	0.387467	0.836739	0.403669	0.806591	0.520846	-0.26191	-0.204795	0.342147	0.0646596	-0.381695	-0.305685	-0.223725	-0.286812	0.0641316	0.113065	-0.649669	-0.474222	-0.11404	-0.0651335	-0.330744	-0.431573	-0.476471
TraesCS1A02G096600	-0.349242	0.453111	0.0386809	-0.137995	-0.571558	-0.0806599	0.076021	-0.493169	-0.376773	-0.568449	-0.17451	-0.238845	-0.344479	-0.521128	-0.558613	-0.790339	0.12719	0.314117	0.0228863	0.596436	0.574944	0.794815	0.478677
TraesCS1A02G097200	-0.362292	0.723218	0.351583	0.0247085	-0.283948	0.34918	0.0099797	-0.80705	-0.498825	-0.755479	-0.126251	-0.219516	-0.449296	-0.565342	-0.619463	-0.712574	-0.169267	-0.123746	-0.219682	0.534438	0.244444	0.638779	0.357537
TraesCS1A02G097300	0.201674	-0.208853	0.1572	0.0600522	0.304319	-0.449699	-0.0100478	0.523921	0.587258	0.67002	-0.231143	-0.472516	0.0146223	0.21508	0.269511	0.189246	-0.187747	0.186821	0.386649	-0.0131969	0.201066	-0.342252	-0.294812
TraesCS1A02G097400	-0.264911	0.741738	0.76937	0.125416	0.180857	0.348391	-0.0521047	-0.40252	0.116377	-0.368936	-0.646839	-0.452949	-0.408329	-0.456861	-0.548082	-0.579051	-0.190081	0.0678801	-0.252342	0.55508	0.222316	0.34248	-0.12558
TraesCS1A02G097500	0.463606	0.134188	0.287484	0.305935	0.261864	0.0337786	-0.144249	-0.271225	-0.0792481	-0.0989993	0.264364	-0.253675	-0.0684539	0.128719	0.291262	0.0325982	-0.709365	-0.399409	0.323845	0.14754	-0.0986122	-0.188009	0.126454
TraesCS1A02G097600	0.353333	-0.0832422	0.384145	0.320572	0.75028	0.222248	-0.271872	0.38621	0.514886	0.493881	-0.158199	-0.0773361	0.130213	0.291951	0.303071	0.525626	-0.452365	-0.248882	-0.0784684	-0.229033	-0.429302	-0.722192	-0.638207
TraesCS1A02G097700	0.153239	0.882975	0.683815	0.645283	0.472423	0.813188	0.00319237	-0.627795	0.202721	-0.352602	-0.539518	-0.344007	-0.621951	-0.583615	-0.395046	-0.348039	-0.454267	-0.405095	-0.2554	-0.0299138	-0.0953329	-0.0244641	-0.315616
TraesCS1A02G098800	0.306098	-0.425866	-0.505265	0.251644	0.221243	0.161451	-0.0316302	0.307647	0.0444233	0.309409	0.57507	0.436993	0.29858	0.442449	0.511577	0.744365	-0.162329	-0.438191	0.00734808	-0.531419	-0.575317	-0.652733	-0.220686
TraesCS1A02G098900	-0.0681857	0.114577	-0.242948	0.134455	-0.417951	-0.462671	0.0238469	-0.277752	-0.0580145	-0.17337	0.13329	-0.423436	-0.206446	-0.0672274	0.24989	-0.496509	-0.160491	0.135866	0.895746	0.321057	0.611813	0.382421	0.644978
TraesCS1A02G099000	-0.453092	0.10346	-0.105256	-0.526945	-0.775702	-0.249911	-0.028385	-0.496537	-0.781295	-0.777694	0.191757	0.110436	0.050594	-0.245309	-0.372251	-0.674979	0.447049	0.389229	-0.0121728	0.573316	0.411093	0.9074	0.793917
TraesCS1A02G099100	0.462773	-0.0417011	0.205593	0.514909	0.842829	0.692089	-0.188005	0.179898	0.370946	0.300445	0.0319473	0.324507	0.141318	0.260567	0.353207	0.76289	-0.395836	-0.643378	-0.359917	-0.585159	-0.854929	-0.902554	-0.72213
TraesCS1A02G099300	-0.309874	0.863502	0.396323	0.387618	-0.178344	0.204078	0.552746	-0.664687	-0.0158365	-0.256367	-0.502835	-0.619345	-0.884219	-0.611055	-0.701084	-0.827084	-0.295038	-0.0219701	0.0686807	0.16092	0.616207	0.531801	0.152352
TraesCS1A02G099400	0.115525	0.14938	0.313515	-0.148791	0.145276	0.364929	-0.326986	0.0797593	0.0498238	-0.330364	-0.32775	0.195614	0.179758	-0.0778851	-0.353734	-0.0205731	0.368379	0.362634	-0.688168	0.0540234	-0.23183	0.0878045	-0.321283
TraesCS1A02G099500	0.416726	0.266959	0.589757	0.548291	0.917035	0.787284	-0.279857	-0.105497	0.327759	0.084551	-0.172649	0.0636781	-0.0432471	-1.97e-05	0.20647	0.464451	-0.563116	-0.679699	-0.322859	-0.323216	-0.725742	-0.722271	-0.645355
TraesCS1A02G099700	-0.313101	0.597999	0.371901	-0.185296	-0.354977	0.134015	-0.0358238	-0.597445	-0.444545	-0.742677	-0.137329	-0.306207	-0.30651	-0.431191	-0.608615	-0.717956	-0.0320051	0.189648	-0.231115	0.609599	0.355	0.718905	0.379357
TraesCS1A02G099900	-0.346083	0.23933	0.0420858	-0.182949	-0.444092	-0.491446	0.299685	0.0932161	0.186777	0.141191	-0.426441	-0.61999	-0.42066	-0.417999	-0.471718	-0.64044	0.164358	0.650266	0.302918	0.291873	0.866933	0.562862	0.191258
TraesCS1A02G100100	0.17642	0.315592	0.111154	0.522497	0.355794	0.274947	0.460372	0.153439	0.486165	0.555487	-0.272991	-0.352832	-0.544011	-0.153343	-0.322323	0.168556	-0.434427	-0.237092	-0.20883	-0.477473	0.00352944	-0.401777	-0.616339
TraesCS1A02G100200	-0.143375	0.175217	-0.134875	0.175014	0.0415044	0.301516	-0.0413038	-0.134403	0.11923	-0.100935	-0.133621	0.153591	-0.0855531	-0.096014	0.00395196	-0.00722253	0.0204612	-0.199488	-0.0608067	-0.0265944	-0.109088	-0.0410381	-0.087937
TraesCS1A02G100400	-0.123123	-0.413887	-0.602784	-0.48058	-0.679708	-0.583866	-0.293907	0.238409	-0.388429	-0.26013	0.546307	0.183474	0.453973	0.378344	0.129385	-0.0894485	0.316092	0.5629	0.233342	0.382538	0.26642	0.394045	0.55123
TraesCS1A02G100600	0.25263	-0.518905	-0.143177	-0.101205	0.356844	0.114734	-0.528675	0.451824	-0.0317372	0.109585	0.587465	0.485042	0.696295	0.669106	0.60605	0.789762	-0.21325	-0.244102	-0.129767	-0.0946839	-0.724582	-0.622771	-0.213905
TraesCS1A02G101900	0.501235	0.264351	0.75788	0.31562	0.791426	0.379901	-0.183581	0.0864832	0.47913	0.266	-0.382441	-0.357141	-0.153129	-0.202406	0.0173624	0.245224	-0.511234	-0.314184	-0.204744	-0.0553062	-0.321647	-0.50662	-0.623805
TraesCS1A02G102000	0.649674	0.343832	0.374514	0.742994	0.616304	0.412858	-0.0285279	-0.00730605	0.614728	0.17543	-0.415288	-0.317289	-0.30363	-0.174736	0.117743	0.096586	-0.332062	-0.1727	0.0879895	-0.325095	-0.142745	-0.448527	-0.495364
TraesCS1A02G102300	0.366964	-0.517947	-0.310519	-0.0292834	0.247217	-0.0725866	-0.397848	0.530183	0.166693	0.297146	0.397323	0.32559	0.524282	0.605845	0.524178	0.669736	-0.152275	-0.0555611	-0.0150707	-0.212589	-0.440722	-0.552201	-0.255409
TraesCS1A02G102400	-0.358565	0.614963	0.0281727	0.381611	-0.338596	0.0358893	0.484544	-0.549505	-0.00226849	-0.353235	-0.382995	-0.402251	-0.599596	-0.274664	-0.393221	-0.75294	0.0934878	0.154798	0.245244	0.169637	0.591238	0.547486	0.32328
TraesCS1A02G102500	0.110403	0.630756	0.953778	0.281368	0.598202	0.562481	-0.00401321	-0.381519	0.175054	-0.102339	-0.53165	-0.359952	-0.410442	-0.410722	-0.355534	-0.187638	-0.529856	-0.366086	-0.345577	0.121365	-0.150158	-0.104134	-0.394651
TraesCS1A02G102600	-0.394361	0.626558	0.610808	-0.204446	-0.199363	0.187606	0.0699823	-0.626227	-0.397088	-0.574413	-0.299491	-0.299406	-0.384812	-0.535734	-0.660312	-0.711431	-0.122677	0.0443826	-0.250531	0.553455	0.318202	0.651553	0.28123
TraesCS1A02G102700	-0.51178	0.412821	0.0512638	-0.34721	-0.734772	-0.272579	0.149068	-0.50666	-0.472227	-0.628515	-0.159529	-0.320254	-0.316527	-0.476766	-0.601034	-0.9179	0.307972	0.488011	0.0818406	0.637313	0.727692	0.98251	0.654511
TraesCS1A02G102800	-0.36712	0.548797	0.182544	-0.122414	-0.575449	-0.232822	0.0532334	-0.532819	-0.291424	-0.57789	-0.235145	-0.521345	-0.420073	-0.507487	-0.503869	-0.951536	0.0354194	0.411694	0.282869	0.701914	0.77082	0.875592	0.597279
TraesCS1A02G102900	-0.489373	0.448077	0.096407	-0.312423	-0.698843	-0.235681	0.309981	-0.610461	-0.521116	-0.566834	-0.150694	-0.348549	-0.438214	-0.564068	-0.643195	-0.910724	0.215826	0.318006	0.0647045	0.532873	0.71466	0.956017	0.646042
TraesCS1A02G103000	-0.329902	0.471021	0.0489762	-0.0109327	-0.560024	-0.410701	0.487824	-0.38336	-0.0774003	-0.101814	-0.328954	-0.673547	-0.665764	-0.524929	-0.54957	-0.870493	-0.0429151	0.338839	0.395264	0.376051	0.938342	0.737186	0.446278
TraesCS1A02G103900	-0.436816	-0.268799	-0.428759	-0.652165	-0.828743	-0.556401	-0.098812	0.0516134	-0.484192	-0.434051	0.248141	0.160608	0.31593	0.0848308	-0.132373	-0.418461	0.691508	0.76143	0.145021	0.370603	0.468425	0.732997	0.682575
TraesCS1A02G104100	-0.473743	0.232436	-0.0576125	-0.416148	-0.771769	-0.478432	0.0815378	-0.23186	-0.341321	-0.461421	-0.139697	-0.333576	-0.181944	-0.313902	-0.493063	-0.840448	0.353438	0.713138	0.202227	0.639707	0.812196	0.931902	0.628972
TraesCS1A02G104200	-0.451759	0.164045	-0.118245	-0.452502	-0.803151	-0.468403	0.0718011	-0.237442	-0.399373	-0.51055	-0.0931732	-0.22751	-0.111326	-0.289572	-0.460196	-0.803705	0.486133	0.731313	0.165592	0.567215	0.753028	0.938437	0.662193
TraesCS1A02G104300	-0.546221	0.487211	-0.0976737	-0.0457445	-0.662442	-0.0806332	0.294788	-0.600084	-0.437054	-0.62724	-0.0305266	-0.223726	-0.389969	-0.282316	-0.464617	-0.807594	0.131325	0.237649	0.158985	0.428983	0.595751	0.81188	0.635664
TraesCS1A02G105400	0.419877	0.332575	0.839242	0.355858	0.865582	0.44179	-0.173133	0.0420216	0.536852	0.304723	-0.492576	-0.376391	-0.214219	-0.22866	-0.00109187	0.218003	-0.570282	-0.382525	-0.205243	-0.0649748	-0.320995	-0.53048	-0.676674
TraesCS1A02G105500	-0.202202	0.0906047	-0.0787656	-0.0190385	-0.169761	-0.375155	0.349462	0.211725	0.384056	0.464281	-0.399568	-0.521411	-0.415369	-0.43716	-0.221123	-0.27987	0.0302285	0.253655	0.320088	0.0798526	0.603708	0.166321	-0.0695946
TraesCS1A02G105600	-0.445063	0.542589	0.303029	-0.127618	-0.322072	0.235252	0.464819	-0.62264	-0.372486	-0.478372	-0.361205	-0.0888795	-0.471117	-0.541112	-0.742425	-0.650152	0.278966	0.0436645	-0.395779	0.157995	0.296086	0.652179	0.224387
TraesCS1A02G105800	-0.00946771	0.506839	-0.026453	0.557766	0.0656824	0.422174	0.392286	-0.178487	0.231829	-0.0301304	-0.260545	-0.164901	-0.497548	-0.114615	-0.400817	-0.152185	-0.169563	-0.0842685	-0.257919	-0.241934	0.072691	-0.0276203	-0.294081
TraesCS1A02G105900	0.258571	-0.235607	-0.103499	0.134258	0.265005	0.139687	0.241815	0.280784	0.205951	0.36851	-0.000112714	0.237598	0.0671598	0.0640898	0.128589	0.43441	0.0333488	-0.204005	-0.203938	-0.386023	-0.3112	-0.40455	-0.37025
TraesCS1A02G106000	0.335845	0.489907	0.554175	0.693203	0.85259	0.777414	-0.0810694	-0.0803576	0.596356	0.224136	-0.478883	-0.213975	-0.367821	-0.289714	-0.0220624	0.258755	-0.518314	-0.545234	-0.261599	-0.354213	-0.433025	-0.623028	-0.760095
TraesCS1A02G106100	-0.506809	0.108617	-0.216912	-0.311565	-0.660958	-0.146004	-0.08832	-0.228411	-0.441373	-0.659832	0.0275491	0.21548	0.147004	0.085933	-0.317818	-0.552933	0.559079	0.593249	-0.0682087	0.432966	0.33961	0.726295	0.54275
TraesCS1A02G106200	-0.379047	0.34685	0.197765	-0.419413	-0.584256	-0.177975	-0.179644	-0.37587	-0.464647	-0.699544	-0.112053	-0.206025	-0.0884201	-0.352936	-0.530686	-0.779496	0.239265	0.563156	-0.0506622	0.708594	0.533028	0.869718	0.547467
TraesCS1A02G106400	0.464703	-0.0314332	0.32112	0.297514	0.445928	0.00237013	-0.260792	0.0556197	0.413119	0.104106	-0.307063	-0.15854	0.0883393	0.107069	0.437257	0.0595229	-0.117686	0.0137584	0.344568	-0.0791309	-0.0514105	-0.272757	-0.141751
TraesCS1A02G106500	-0.353644	0.26628	-0.228047	-0.114453	-0.716281	-0.346429	0.512774	-0.39244	-0.290435	-0.325495	-0.158978	-0.286028	-0.424468	-0.336448	-0.47736	-0.759654	0.417422	0.449618	0.19608	0.147454	0.753342	0.793743	0.555306
TraesCS1A02G106600	-0.357986	0.444024	-0.0448722	0.0122155	-0.622501	-0.422152	0.446692	-0.335456	-0.0754273	-0.181415	-0.300355	-0.633654	-0.596673	-0.429852	-0.513602	-0.884212	0.0705576	0.478965	0.411172	0.366872	0.957566	0.770824	0.485637
TraesCS1A02G106700	-0.395754	0.19359	-0.0457973	-0.158229	-0.492787	-0.549872	0.226406	0.155292	0.217716	0.00253665	-0.410648	-0.547094	-0.244428	-0.0691856	-0.363026	-0.647553	0.308161	0.834563	0.310273	0.392261	0.858058	0.598207	0.248405
TraesCS1A02G107300	0.00868668	-0.40613	-0.224833	-0.439423	-0.0900272	-0.109973	-0.281178	0.526293	0.0193328	-0.0140506	0.108875	0.341578	0.526124	0.354465	0.0182279	0.319907	0.537684	0.498146	-0.433118	-0.059613	-0.21502	-0.045532	-0.173933
TraesCS1A02G107600	0.0433661	-0.615151	-0.504817	-0.201692	-0.216419	-0.592606	-0.340218	0.451242	0.118063	0.183933	0.297731	0.139048	0.521476	0.406861	0.686782	0.193313	0.345171	0.363539	0.684542	0.0467377	0.119592	-0.0774021	0.325802
TraesCS1A02G107700	0.142603	-0.254315	-0.328668	-0.0669708	-0.0558897	0.209344	-0.174769	-0.084261	-0.526873	-0.220948	0.777829	0.493903	0.317614	0.31458	0.2082	0.437139	-0.245639	-0.424985	-0.228367	-0.141561	-0.525526	-0.220244	0.132333
TraesCS1A02G107800	0.053451	0.599331	0.785695	0.0835106	0.341419	0.410907	0.0648241	-0.335272	0.064408	-0.18634	-0.469279	-0.356358	-0.388294	-0.373896	-0.527381	-0.277912	-0.416067	-0.177604	-0.478961	0.277828	-0.00758204	0.105291	-0.304078
TraesCS1A02G107900	-0.301199	0.381092	0.403075	0.11347	0.0705544	-0.130919	0.137009	0.00763067	0.281427	0.0537441	-0.470001	-0.567693	-0.287632	0.0200893	-0.304531	-0.382113	-0.167867	0.277844	0.0258046	0.431477	0.406151	0.188733	-0.122643
TraesCS1A02G108100	0.169623	-0.699882	-0.652093	-0.10025	-0.0230425	-0.275189	0.100388	0.447026	0.0312521	0.40035	0.498025	0.459801	0.462651	0.566797	0.577899	0.658919	0.261852	-0.164259	0.128776	-0.404215	-0.355869	-0.439035	-0.0277877
TraesCS1A02G108300	0.352541	-0.571274	-0.448688	0.12646	0.162057	-0.144324	-0.146526	0.375339	0.147839	0.446039	0.351885	0.398273	0.36272	0.350366	0.619073	0.579308	-0.0297785	-0.233309	0.317558	-0.384003	-0.335041	-0.52919	-0.0962596
TraesCS1A02G108400	0.368341	-0.487638	-0.18042	0.263713	0.550207	-0.111799	0.0362507	0.67239	0.622968	0.86392	0.074148	0.0490583	0.217673	0.48799	0.607945	0.776512	-0.23819	-0.250195	0.220018	-0.57093	-0.35489	-0.857945	-0.549499
TraesCS1A02G108600	-0.265693	0.0260462	-0.336279	0.274923	-0.168838	0.0404531	0.361402	-0.217873	-0.126517	-0.169993	0.146477	0.139495	-0.0482451	0.332244	0.130553	-0.0482506	0.226408	-0.103252	0.117028	-0.181231	-0.00511024	0.0502547	0.214342
TraesCS1A02G108900	0.210974	-0.177543	-0.385725	0.292246	0.165125	0.318059	-0.0726692	-0.0197789	-0.170835	0.0453821	0.57817	0.399084	0.148205	0.33506	0.324877	0.535199	-0.359594	-0.570608	-0.0944685	-0.373662	-0.538774	-0.479581	-0.109398
TraesCS1A02G109200	0.0510895	0.177008	0.215777	0.0234716	-0.0909352	-0.283736	0.00309224	-0.0773675	0.224667	0.0339417	-0.413961	-0.393145	-0.226542	-0.288384	-0.0533207	-0.458823	-0.07307	0.277024	0.426981	0.320012	0.520757	0.29732	0.165553
TraesCS1A02G109300	-0.0130621	0.614444	0.830835	0.4653	0.743097	0.647477	0.0574957	-0.144062	0.478902	0.16415	-0.661893	-0.350982	-0.432684	-0.295592	-0.32576	-0.00411368	-0.44436	-0.361703	-0.396564	-0.0686076	-0.233925	-0.347464	-0.685059
TraesCS1A02G109400	0.534299	-0.197947	0.119801	0.415176	0.784055	0.501455	-0.451183	0.286869	0.440123	0.278611	0.00290469	0.376013	0.343922	0.358001	0.549454	0.738387	-0.263959	-0.459391	-0.160615	-0.42601	-0.787027	-0.857271	-0.616925
TraesCS1A02G109500	0.426969	-0.16236	0.462927	0.00532373	0.665143	0.461569	-0.493378	0.0654324	0.0548272	-0.0789462	-0.0200814	0.374704	0.43146	0.125239	0.326594	0.511889	-0.0470747	-0.350825	-0.408831	-0.0996677	-0.764434	-0.505417	-0.399718
TraesCS1A02G110000	0.305515	-0.66148	-0.327013	-0.0509068	0.380381	0.0789111	-0.249467	0.529638	0.0413514	0.423332	0.58347	0.569535	0.597087	0.628557	0.612575	0.958156	-0.138955	-0.399042	-0.153866	-0.447338	-0.764647	-0.779257	-0.341641
TraesCS1A02G110100	-0.14131	0.0357231	0.00832109	0.15958	0.0297171	-0.212514	0.626686	0.158654	0.254971	0.41089	-0.13995	-0.354413	-0.291723	0.11342	-0.0877662	-0.00375115	-0.0270541	0.0332986	0.114442	-0.216168	0.244452	-0.0813208	-0.131823
TraesCS1A02G110200	0.526508	-0.0997151	0.373555	0.142822	0.680017	0.329245	-0.455944	0.119935	0.373101	0.13128	-0.19853	0.0649186	0.217301	-0.0973635	0.43667	0.423743	-0.115978	-0.326473	-0.0536784	-0.178082	-0.507325	-0.537169	-0.421638
TraesCS1A02G110300	-0.565995	0.238407	-0.156426	-0.425785	-0.837635	-0.397922	0.34736	-0.401541	-0.488393	-0.432707	-0.0964171	-0.178581	-0.29448	-0.361721	-0.599162	-0.818737	0.409066	0.481605	0.0712801	0.448236	0.742686	0.951643	0.653593
TraesCS1A02G110400	-0.325039	0.790888	0.317165	0.26479	-0.313906	0.18452	0.437433	-0.820186	-0.258049	-0.524265	-0.36333	-0.449866	-0.729876	-0.539984	-0.630466	-0.87938	-0.110392	-0.00414161	0.053329	0.231795	0.555881	0.673461	0.37235
TraesCS1A02G110800	-0.581504	0.250082	-0.207628	-0.324623	-0.807679	-0.329772	0.445213	-0.505934	-0.553208	-0.451669	-0.0211084	-0.143936	-0.334423	-0.33763	-0.552569	-0.767614	0.390769	0.305007	0.0624802	0.384512	0.657325	0.892104	0.666046
TraesCS1A02G110900	-0.324614	0.1777	-0.129263	-0.329983	-0.740402	-0.397233	0.323103	-0.544087	-0.569869	-0.469156	0.0529695	-0.16375	-0.270531	-0.27778	-0.370327	-0.747202	0.21829	0.272521	0.232243	0.340345	0.654943	0.851263	0.75675
TraesCS1A02G111000	0.0411341	0.0136862	-0.079998	-0.316283	-0.544878	-0.540093	-0.0665939	-0.023434	-0.166217	-0.226586	-0.010645	-0.305801	-0.0443704	-0.179255	-0.183101	-0.539872	0.0832094	0.599357	0.342759	0.489208	0.656092	0.609041	0.486476
TraesCS1A02G111500	0.0943131	0.0778296	0.230626	0.214084	0.331274	-0.221595	0.248645	0.503633	0.755035	0.739952	-0.533865	-0.572294	-0.306519	-0.0441163	-0.092804	0.0541123	-0.286976	0.201316	0.143722	-0.0625549	0.324021	-0.286428	-0.535827
TraesCS1A02G111700	0.427425	-0.0306698	0.520073	0.176885	0.834857	0.534504	-0.137581	0.204596	0.371881	0.369118	-0.263312	0.135089	0.0676416	-0.0775547	0.10791	0.586263	-0.259218	-0.470862	-0.502884	-0.410432	-0.664463	-0.696609	-0.761351
TraesCS1A02G111800	0.445303	-0.276012	-0.019085	0.436332	0.707539	0.217102	0.120881	0.558441	0.701792	0.767911	-0.126173	0.0902256	0.081507	0.337876	0.424534	0.762622	-0.17879	-0.317574	-0.0613559	-0.73241	-0.489244	-0.902365	-0.754705
TraesCS1A02G111900	-0.415306	0.654998	0.273914	-0.0285951	-0.328672	0.0738973	0.526415	-0.413422	-0.0896267	-0.129802	-0.470442	-0.463656	-0.731591	-0.625453	-0.908189	-0.703008	-0.0341615	0.166049	-0.263949	0.139491	0.585058	0.596294	0.0493921
TraesCS1A02G112000	0.0452817	0.453183	0.457233	0.693809	0.574455	0.510324	0.36111	-0.24251	0.413547	0.150816	-0.417611	-0.208624	-0.4206	0.0498497	0.018054	0.00915785	-0.392055	-0.405149	0.0110248	-0.425124	-0.150878	-0.360385	-0.378937
TraesCS1A02G112100	0.0493268	0.786455	0.436577	0.449388	0.133809	0.484149	0.0986938	-0.30701	0.273239	-0.255887	-0.526314	-0.441367	-0.587716	-0.464735	-0.584865	-0.46361	-0.280337	0.102856	-0.241671	0.0745001	0.237196	0.192693	-0.258023
TraesCS1A02G112200	-0.0269733	-0.162676	-0.189054	-0.556443	-0.657038	-0.442625	-0.28116	-0.157246	-0.613234	-0.585522	0.369567	0.0351693	0.267335	-0.0602882	-0.093915	-0.403511	0.318331	0.520914	0.121314	0.498513	0.34823	0.666179	0.689978
TraesCS1A02G112400	-0.32893	-0.287058	-0.435738	-0.330111	-0.569453	-0.502066	-0.176855	0.0214471	-0.32158	-0.314156	0.309409	0.0892685	0.312989	0.293062	0.250593	-0.265653	0.354541	0.483237	0.455614	0.280687	0.365687	0.437541	0.639905
TraesCS1A02G112500	-0.138706	0.727403	0.722927	0.110311	0.0486802	0.314555	-0.0839039	-0.655975	-0.107751	-0.566466	-0.541439	-0.414368	-0.437033	-0.63026	-0.491253	-0.716649	-0.0896883	0.02728	-0.0996205	0.483768	0.27657	0.49575	0.138574
TraesCS1A02G112600	0.129469	-0.0818639	0.151144	0.259987	0.41551	0.108337	-0.261926	0.135803	0.429672	0.157618	-0.33274	0.101835	0.184486	0.202243	0.411441	0.164646	0.0574083	-0.0545037	0.201846	-0.0615343	-0.192157	-0.328184	-0.233127
TraesCS1A02G112700	-0.328502	0.202289	0.172619	-0.450247	-0.481281	-0.496476	0.218828	-0.0909338	-0.0769052	-0.0961903	-0.347821	-0.541025	-0.306343	-0.492386	-0.469838	-0.679095	0.192035	0.532199	0.162867	0.523212	0.778331	0.707532	0.342757
TraesCS1A02G112800	0.0117173	-0.00423561	0.346768	-0.00198753	0.23969	0.0240261	0.207575	-0.0661295	-0.0848029	0.0970963	0.0434472	-0.0979148	-0.0386698	0.159063	0.0567678	0.0899775	-0.335001	-0.216448	-0.0456026	-0.0795137	-0.092128	-0.131582	-0.0462935
TraesCS1A02G113100	0.461274	-0.580102	-0.217786	0.187299	0.594646	0.121314	-0.205105	0.591618	0.372818	0.597448	0.310651	0.394316	0.467247	0.580323	0.686192	0.961055	-0.167191	-0.382165	-0.0403666	-0.599287	-0.711219	-0.927621	-0.53419
TraesCS1A02G113200	0.478044	-0.345737	-0.180753	0.199478	0.442854	0.25847	-0.249983	0.423267	0.255243	0.3483	0.211722	0.318655	0.286711	0.280793	0.354589	0.702831	-0.120274	-0.20452	-0.222692	-0.565218	-0.559589	-0.676755	-0.498901
TraesCS1A02G113300	0.42185	0.409429	0.193201	0.941241	0.591987	0.427931	0.297466	-0.111085	0.663926	0.417322	-0.386128	-0.344109	-0.557812	-0.12077	0.132206	0.107237	-0.547684	-0.459098	0.266785	-0.579447	-0.0623947	-0.542569	-0.487965
TraesCS1A02G113700	-0.271039	0.65891	0.492754	0.439983	0.179921	0.134819	0.348082	-0.239911	0.394243	0.120206	-0.592393	-0.655508	-0.656531	-0.201369	-0.368391	-0.492207	-0.420526	0.0430665	0.1861	0.00891799	0.463279	0.122796	-0.154382
TraesCS1A02G113800	0.291249	0.52535	0.548579	0.771405	0.833643	0.791195	0.0516859	-0.105479	0.602959	0.202435	-0.543501	-0.143882	-0.37426	-0.0749015	-0.0977318	0.220732	-0.447515	-0.477244	-0.357302	-0.415545	-0.428083	-0.594794	-0.78271
TraesCS1A02G114300	0.246191	0.48335	-0.040338	0.583423	-0.0719189	0.133755	0.139285	-0.519614	0.0808568	-0.186312	-0.12457	-0.356766	-0.54314	-0.405155	-0.0281145	-0.428252	-0.426689	-0.268163	0.470442	0.0931373	0.335818	0.158967	0.215582
TraesCS1A02G115000	-0.616726	0.271046	-0.141946	-0.281377	-0.649029	-0.0949018	0.413078	-0.480882	-0.467483	-0.376829	-0.145912	0.0187342	-0.345209	-0.474796	-0.573723	-0.660894	0.393862	0.178083	-0.0749886	0.231973	0.49258	0.759458	0.481342
TraesCS1A02G115100	0.238358	-0.218862	-0.0903057	0.0926661	0.0968962	-0.0695125	-0.395474	0.191111	0.154041	-0.173419	0.0597545	0.140707	0.423053	0.28828	0.461186	0.143835	0.311783	0.217524	0.226832	0.160575	-0.174004	-0.128943	0.0621004
TraesCS1A02G115400	0.156817	-0.432742	-0.394912	0.221318	0.298192	0.186657	-0.156378	0.254028	0.105398	0.273971	0.375109	0.444904	0.333446	0.345791	0.611444	0.662104	0.0346657	-0.379101	0.114591	-0.581293	-0.551865	-0.622763	-0.190945
TraesCS1A02G115500	0.125744	0.0991875	0.263649	0.109832	0.32209	0.0628086	0.269448	0.441361	0.585322	0.48565	-0.60148	-0.251187	-0.20276	-0.0776895	-0.359758	0.104268	0.0943619	0.289788	-0.429561	-0.196138	0.0742946	-0.210317	-0.675726
TraesCS1A02G115700	-0.555894	0.202649	-0.131177	-0.46987	-0.830235	-0.375013	0.31181	-0.423169	-0.552085	-0.523237	-0.0521763	-0.141645	-0.225918	-0.355603	-0.549394	-0.800585	0.496857	0.501939	0.0490864	0.423297	0.687764	0.963716	0.69741
TraesCS1A02G115800	-0.525882	-0.0299054	-0.454607	-0.411731	-0.844325	-0.424705	0.260583	-0.130203	-0.413287	-0.413231	0.0473631	0.0572759	-0.00188473	-0.032802	-0.361341	-0.560602	0.707878	0.652233	0.0321961	0.269294	0.571174	0.790331	0.590647
TraesCS1A02G115900	-0.490605	0.255654	-0.116013	-0.308533	-0.766762	-0.521053	0.549747	-0.322699	-0.314162	-0.1989	-0.156775	-0.435953	-0.460995	-0.381233	-0.559249	-0.818399	0.249993	0.472085	0.252752	0.336088	0.895192	0.867335	0.594122
TraesCS1A02G116000	-0.0277563	0.113338	0.0468743	0.191438	0.0611757	-0.0291242	-0.152155	0.229122	0.356897	-0.0215938	-0.333995	-0.136514	0.0672711	0.227167	-0.0712679	-0.105468	0.268199	0.453668	-0.0497886	0.160115	0.111088	0.0102155	-0.200206
TraesCS1A02G116200	0.503207	-0.291385	-0.0877705	0.36919	0.650281	0.448949	-0.362759	0.305533	0.236653	0.289771	0.344577	0.414776	0.359125	0.416994	0.560015	0.854146	-0.390677	-0.573844	-0.169472	-0.448758	-0.830781	-0.883123	-0.523636
TraesCS1A02G116500	0.0865937	0.108028	0.602019	0.107862	0.704196	0.413419	-0.113315	0.115242	0.296236	0.292918	-0.203519	-0.0646478	-0.00909089	0.0127995	0.0749634	0.381753	-0.440971	-0.424391	-0.287008	-0.20097	-0.456526	-0.527431	-0.54705
TraesCS1A02G116600	0.591762	-0.0182375	0.14474	0.675301	0.789457	0.532958	-0.104587	0.156413	0.511727	0.294073	-0.0644358	0.175426	0.0813554	0.342393	0.477779	0.621067	-0.365367	-0.511333	-0.0823224	-0.552457	-0.649431	-0.834578	-0.61055
TraesCS1A02G116700	0.470015	-0.57069	-0.172517	0.0785907	0.547881	0.168313	-0.329358	0.560882	0.227423	0.474996	0.402137	0.438433	0.51836	0.485483	0.601605	0.94844	-0.162616	-0.356024	-0.149017	-0.522901	-0.762017	-0.863544	-0.494942
TraesCS1A02G116900	0.422175	-0.704559	-0.273537	0.0184885	0.482985	0.0353198	-0.278285	0.606602	0.201066	0.516373	0.452758	0.524413	0.618138	0.646422	0.70932	0.978281	-0.0793254	-0.330325	-0.0645367	-0.50793	-0.745958	-0.852339	-0.410958
TraesCS1A02G117000	0.477597	-0.267378	-0.100695	0.457637	0.553788	0.0450908	0.196241	0.527469	0.601036	0.819192	0.0284272	-0.0243847	-0.0136931	0.365349	0.375176	0.669925	-0.395768	-0.30373	0.106364	-0.662685	-0.313163	-0.819991	-0.609964
TraesCS1A02G117400	-0.151094	0.168007	-0.0420352	0.212208	-0.167311	-0.507153	0.551896	0.0900786	0.406327	0.485421	-0.348265	-0.717961	-0.540452	-0.183964	-0.104105	-0.390277	-0.199081	0.216956	0.6096	0.0443282	0.762272	0.16932	0.0762914
TraesCS1A02G118200	0.272431	-0.401325	-0.0178468	0.0897152	0.555293	0.149295	-0.0407955	0.738386	0.528063	0.604622	-0.0491693	0.287227	0.369951	0.532905	0.273728	0.780405	0.0286296	-0.0153148	-0.377635	-0.47885	-0.545795	-0.745747	-0.7358
TraesCS1A02G118300	0.402663	0.139995	0.352515	0.469037	0.665116	0.459469	-0.294072	-0.0276695	0.350623	0.183483	-0.0991421	-0.0386277	-0.0530514	-0.00324056	0.303888	0.337394	-0.464663	-0.455894	0.0574058	-0.379507	-0.4321	-0.585236	-0.409441
TraesCS1A02G118400	-0.508933	0.417925	0.0476056	-0.33525	-0.72653	-0.23667	0.170598	-0.508599	-0.46058	-0.624296	-0.195007	-0.280131	-0.323858	-0.478224	-0.631482	-0.91228	0.355853	0.497859	0.0313027	0.575591	0.708411	0.977357	0.622246
TraesCS1A02G118700	-0.22316	-0.000412139	0.0287948	-0.287547	-0.422364	-0.502344	0.0694519	-0.252019	-0.308303	-0.133222	0.0367693	-0.302201	-0.133777	-0.23646	-0.0343782	-0.508596	-0.0520911	0.193729	0.505231	0.406542	0.573016	0.516968	0.58135
TraesCS1A02G118800	-0.387562	0.221435	0.0239184	-0.492568	-0.686099	-0.18884	0.02145	-0.536154	-0.698271	-0.716319	0.0628026	-0.0159037	-0.0843976	-0.375713	-0.505231	-0.696726	0.393745	0.326753	-0.118607	0.548703	0.415964	0.882252	0.665257
TraesCS1A02G119000	-0.420985	0.371095	0.22602	-0.340939	-0.484721	-0.396259	0.289405	-0.162993	-0.101074	-0.146667	-0.354549	-0.638396	-0.442294	-0.457626	-0.637571	-0.752657	0.0939385	0.552937	0.0639208	0.458383	0.816209	0.73495	0.299974
TraesCS1A02G119100	-0.363145	0.149987	0.185681	-0.493929	-0.507157	-0.507754	0.0170185	0.0500053	-0.190236	-0.177368	-0.129335	-0.461961	-0.107438	-0.216622	-0.493214	-0.591499	0.118462	0.679847	0.0635549	0.645843	0.671316	0.671659	0.343843
TraesCS1A02G119300	-0.457037	0.243276	-0.10458	-0.320458	-0.698617	-0.353164	0.197402	-0.136104	-0.1946	-0.386884	-0.285885	-0.261742	-0.212736	-0.287584	-0.576605	-0.760099	0.548461	0.787558	0.00634229	0.403918	0.740608	0.845354	0.425804
TraesCS1A02G119500	-0.295056	-0.29202	-0.426552	-0.23048	-0.464256	-0.653696	0.357203	0.00983043	-0.069985	0.23658	0.0395673	-0.090049	-0.0451954	0.0441277	0.1641	-0.22618	0.309621	0.144595	0.563438	0.0687111	0.491663	0.297001	0.451888
TraesCS1A02G119600	-0.284872	0.464436	0.00160991	0.151121	-0.461064	-0.28994	0.358868	-0.405761	-0.0274347	-0.240989	-0.323282	-0.515423	-0.509549	-0.275102	-0.375087	-0.788758	0.0120111	0.292	0.374897	0.447143	0.761747	0.637699	0.416221
TraesCS1A02G120000	-0.355883	0.257447	0.00821346	0.0139532	-0.3381	-0.218541	0.332153	0.0695623	0.188218	0.0609907	-0.476013	-0.255438	-0.309376	-0.0961103	-0.522701	-0.516166	0.325339	0.624999	0.00472462	0.0699277	0.588366	0.43637	0.0264885
TraesCS1A02G120100	-0.429252	0.459583	0.100098	-0.264639	-0.664152	-0.121308	0.203945	-0.686397	-0.58261	-0.723164	-0.104021	-0.217911	-0.349153	-0.46616	-0.578686	-0.886487	0.213359	0.280896	0.00962823	0.540015	0.596695	0.941651	0.67159
TraesCS1A02G120200	-0.00765172	0.678126	0.576538	0.208732	0.143624	0.705494	-0.188337	-0.784277	-0.350307	-0.784474	-0.185505	0.0265014	-0.266577	-0.44043	-0.373543	-0.4147	-0.22075	-0.319903	-0.376429	0.250565	-0.191211	0.28744	0.0992154
TraesCS1A02G120400	0.414086	0.276029	0.232405	0.812098	0.765473	0.527062	0.135588	0.151545	0.755387	0.539102	-0.352697	-0.215116	-0.360316	-0.0198158	0.170203	0.39168	-0.530543	-0.467861	0.0202472	-0.616214	-0.31314	-0.758887	-0.73981
TraesCS1A02G120500	0.313659	0.640071	0.8666	0.240136	0.419383	0.275354	0.0977437	-0.361056	0.222011	0.0198019	-0.54654	-0.649104	-0.593132	-0.608423	-0.454277	-0.348463	-0.605365	-0.234416	-0.154199	0.192471	0.172649	0.0428736	-0.29722
TraesCS1A02G120900	0.0843284	0.396842	0.531412	-0.121039	-0.0192032	0.240216	-0.215448	-0.579047	-0.399442	-0.5628	-0.0740694	-0.164123	-0.197121	-0.500245	-0.279917	-0.441645	-0.237635	-0.0861122	-0.100705	0.273201	0.0884241	0.388874	0.276013
TraesCS1A02G121000	-0.027401	0.111926	0.395531	-0.305203	0.0147491	0.0271776	-0.342392	-0.0906121	-0.216108	-0.2516	0.0163111	-0.0896936	0.0956868	-0.0783258	-0.199063	-0.139806	-0.100958	0.146938	-0.191384	0.238267	-0.0147057	0.178384	0.0710774
TraesCS1A02G121300	-0.553031	0.140025	0.0458217	-0.37545	-0.543048	-0.337526	0.192028	-0.30015	-0.318104	-0.343569	-0.237292	-0.0951047	-0.112309	-0.123712	-0.361084	-0.666209	0.435786	0.462997	0.10056	0.352363	0.560097	0.734471	0.510519
TraesCS1A02G121400	-0.0427464	-0.548687	-0.354498	0.0269787	0.0702199	-0.36639	-0.196925	0.408513	0.153302	0.337817	0.329206	0.232123	0.476448	0.661771	0.735451	0.397315	-0.00132737	-0.00604776	0.565976	-0.0667043	-0.137596	-0.367898	0.119174
TraesCS1A02G121500	-0.213497	0.360604	0.0650551	-0.0637526	-0.478753	-0.491516	0.192236	-0.108653	0.0660647	-0.0525783	-0.274309	-0.718583	-0.462594	-0.370772	-0.401415	-0.746279	-0.139029	0.526636	0.455227	0.513112	0.907867	0.624217	0.36181
TraesCS1A02G121700	-0.448039	0.0215362	-0.172973	-0.650866	-0.780009	-0.379558	-0.0311842	-0.200267	-0.525004	-0.559546	0.0227632	0.0513233	0.0887472	-0.20975	-0.433897	-0.610883	0.558822	0.607055	-0.0897959	0.580159	0.502253	0.87403	0.606589
TraesCS1A02G121800	0.413903	-0.696415	-0.290694	-0.038357	0.452226	0.0852762	-0.365222	0.589593	0.135025	0.426387	0.50715	0.574339	0.661325	0.61638	0.681053	0.986551	-0.0616116	-0.327498	-0.138505	-0.464538	-0.794277	-0.823435	-0.395226
TraesCS1A02G122000	0.151546	-0.40319	-0.144936	-0.0107351	0.237245	-0.117724	-0.178915	0.339678	0.0330487	0.339862	0.422284	0.222224	0.370341	0.663156	0.43014	0.552775	-0.345241	-0.23145	0.0600486	-0.177151	-0.368138	-0.491842	-0.145921
TraesCS1A02G122100	0.297049	-0.754529	-0.506163	-0.150076	0.157931	-0.0463687	-0.147655	0.533209	-0.0270703	0.318655	0.51777	0.721107	0.672552	0.702183	0.530278	0.846175	0.24124	-0.149192	-0.232022	-0.45936	-0.659202	-0.578167	-0.23137
TraesCS1A02G122200	-0.383485	0.19191	0.0293276	-0.415769	-0.583166	-0.431363	0.0427046	-0.297524	-0.347088	-0.4124	-0.0750566	-0.313713	-0.128359	-0.223681	-0.327603	-0.675326	0.128587	0.381327	0.177205	0.731749	0.622243	0.761217	0.56563
TraesCS1A02G122300	-0.305576	-0.0277816	-0.00171742	-0.0446104	0.0895063	-0.114449	0.155944	0.443969	0.412737	0.525856	-0.34339	-0.239465	-0.154007	-0.0951362	-0.221748	0.0767297	0.139761	0.272004	-0.101966	-0.19981	0.187037	-0.137771	-0.401477
TraesCS1A02G122500	-0.229967	0.471963	-0.119836	0.321283	-0.359836	0.0883027	0.431844	-0.604381	-0.362253	-0.279964	0.151646	-0.231336	-0.557092	-0.227418	-0.368724	-0.47407	-0.33627	-0.24313	0.151841	0.0584723	0.341487	0.366128	0.367284
TraesCS1A02G122700	-0.098517	0.832648	0.601784	0.448803	0.101832	0.108502	0.37843	-0.387929	0.362619	0.0141033	-0.699346	-0.866026	-0.843565	-0.536025	-0.574957	-0.704122	-0.436628	0.0810919	0.1632	0.19581	0.62631	0.303796	-0.10994
TraesCS1A02G122800	0.399148	-0.497187	-0.176147	0.183634	0.613776	0.179835	-0.13574	0.632063	0.472187	0.702004	0.145164	0.352136	0.346481	0.418933	0.508187	0.927157	-0.141817	-0.360202	-0.16026	-0.634914	-0.664727	-0.918604	-0.675087
TraesCS1A02G122900	0.399597	0.0318732	0.274306	0.644815	0.846159	0.522099	-0.146569	0.192891	0.633225	0.345972	-0.248837	0.113319	0.074151	0.296726	0.477429	0.547356	-0.299369	-0.450589	-0.00850939	-0.470328	-0.591167	-0.814489	-0.641073
TraesCS1A02G123000	-0.363505	0.716953	0.340536	0.0166302	-0.39049	-0.103831	0.277791	-0.444724	-0.0650252	-0.337036	-0.458558	-0.731246	-0.67488	-0.63037	-0.734268	-0.91046	-0.114537	0.363586	0.0768916	0.540993	0.797582	0.742579	0.269236
TraesCS1A02G123100	-0.395119	0.187772	-0.147802	-0.167387	-0.629248	-0.494256	0.661567	-0.195537	-0.130128	0.0553987	-0.235759	-0.41466	-0.513686	-0.347449	-0.492585	-0.682053	0.214568	0.425854	0.292158	0.0548589	0.856407	0.672556	0.423112
TraesCS1A02G123600	0.113644	0.749103	0.753993	0.341581	0.413968	0.57211	-0.136181	-0.395343	0.164857	-0.298641	-0.441969	-0.460556	-0.44435	-0.507221	-0.435399	-0.292166	-0.440179	-0.221953	-0.32754	0.284331	-0.0584898	0.0213529	-0.318409
TraesCS1A02G123900	-0.384021	-0.0373077	-0.125056	-0.448382	-0.458611	0.142976	-0.0128179	-0.418629	-0.849772	-0.592233	0.395207	0.538762	0.179959	-0.0958181	-0.326342	-0.167036	0.30147	-0.0750408	-0.43801	0.185558	-0.167828	0.457489	0.437886
TraesCS1A02G124100	-0.468715	0.400485	0.241401	-0.153502	-0.418482	-0.34575	0.313546	-0.216688	-0.0418264	-0.0958903	-0.357166	-0.57191	-0.458908	-0.398863	-0.494285	-0.756901	-0.0191003	0.42033	0.292082	0.442389	0.786519	0.651022	0.349074
TraesCS1A02G124200	0.0196883	0.834088	0.508864	0.708567	0.3506	0.657686	-0.0621653	-0.580694	0.247395	-0.401916	-0.501853	-0.356579	-0.529919	-0.368055	-0.236278	-0.421975	-0.37185	-0.260454	-0.0120274	0.115153	0.0254723	0.0359087	-0.166097
TraesCS1A02G124400	-0.380722	-0.415448	-0.316807	-0.320264	-0.325755	-0.511672	0.0213954	0.571876	0.0354428	0.184018	0.104963	0.0946835	0.379844	0.553496	0.0555435	0.0449111	0.448605	0.714669	0.0863078	0.0669914	0.241907	0.124632	0.103014
TraesCS1A02G124500	-0.282305	0.369497	0.20551	-0.0545663	-0.218601	-0.284263	-0.00238916	-0.0241136	0.186344	-0.0439982	-0.306484	-0.616054	-0.298346	-0.282257	-0.303723	-0.517733	-0.100055	0.345457	0.277745	0.602122	0.573841	0.391073	0.141264
TraesCS1A02G124600	0.500612	0.0151548	0.195318	0.616358	0.862777	0.655074	-0.0511326	0.220924	0.543931	0.456619	-0.134099	0.188994	-0.0179871	0.135819	0.293233	0.709609	-0.388299	-0.610443	-0.294238	-0.664999	-0.7245	-0.916552	-0.811406
TraesCS1A02G124700	0.0184694	0.0709125	0.241855	0.250352	0.536049	0.34241	-0.172073	0.20519	0.491114	0.32968	-0.42799	0.0817635	0.012646	0.000237685	0.0650406	0.284607	-0.0730334	-0.222412	-0.21635	-0.102578	-0.327955	-0.449283	-0.581198
TraesCS1A02G125000	0.343066	0.371182	0.480713	0.79821	0.813862	0.477141	0.15788	0.114211	0.823761	0.48852	-0.63244	-0.335065	-0.393338	-0.026703	0.0686269	0.200857	-0.427796	-0.285252	-0.00792163	-0.466742	-0.180039	-0.629931	-0.755089
TraesCS1A02G125100	0.419918	0.42208	0.87733	0.392551	0.845579	0.55716	-0.245015	-0.18329	0.364097	0.0787462	-0.410388	-0.325708	-0.226259	-0.26118	0.014949	0.140361	-0.641751	-0.50048	-0.206585	-0.015549	-0.373168	-0.457151	-0.546116
TraesCS1A02G125300	0.481092	-0.634541	-0.318587	0.0061985	0.420728	0.0814375	-0.338359	0.602073	0.224083	0.47245	0.399847	0.517302	0.563883	0.528193	0.572796	0.923216	-0.0247257	-0.247252	-0.159666	-0.526537	-0.706377	-0.788377	-0.4521
TraesCS1A02G125400	-0.437847	0.210239	-0.165273	-0.436148	-0.779913	-0.234351	0.0708119	-0.493025	-0.613158	-0.661624	0.0543641	0.00698473	-0.119253	-0.389497	-0.449125	-0.722314	0.379158	0.330194	0.0228871	0.585442	0.51	0.90119	0.704481
TraesCS1A02G125500	-0.551598	0.223548	-0.110815	-0.176136	-0.627541	-0.603517	0.52195	-0.0635581	0.00792537	0.032463	-0.321459	-0.561929	-0.428154	-0.212572	-0.447728	-0.742057	0.239043	0.60006	0.372704	0.377975	0.946338	0.705025	0.409209
TraesCS1A02G125600	0.075778	0.626894	0.541343	0.495743	0.536442	0.758753	-0.068256	-0.226242	0.37914	-0.14632	-0.565175	-0.171148	-0.368023	-0.294588	-0.327746	-0.0736108	-0.199503	-0.17847	-0.456711	-0.207166	-0.230766	-0.201791	-0.552745
TraesCS1A02G125700	0.429654	0.0476859	0.118342	0.573055	0.623073	0.400311	-0.13463	0.160399	0.518153	0.441649	-0.141494	0.05216	-0.0935071	0.0373149	0.302883	0.431286	-0.475626	-0.447161	0.0953984	-0.464095	-0.383395	-0.6836	-0.532905
TraesCS1A02G126000	0.508957	-0.145301	0.39974	0.104866	0.692096	0.0764721	-0.294787	0.329353	0.484597	0.441845	-0.183207	-0.168723	0.154064	0.121906	0.332313	0.488935	-0.31063	-0.266124	-0.0727244	-0.107157	-0.381737	-0.61514	-0.551514
TraesCS1A02G126100	0.816928	-0.147359	0.153371	0.502392	0.71098	0.239032	-0.465533	0.265198	0.557816	0.316148	-0.0507495	-0.00449766	0.190389	0.152918	0.615526	0.535095	-0.345375	-0.301427	0.220352	-0.322417	-0.466725	-0.746285	-0.468157
TraesCS1A02G126800	-0.33581	0.0131449	-0.0569395	-0.494407	-0.628845	-0.637656	0.25149	0.00735736	-0.14106	-0.0429328	-0.267314	-0.379643	-0.196578	-0.348533	-0.438336	-0.640602	0.419027	0.689472	0.18309	0.390769	0.809205	0.736483	0.40919
TraesCS1A02G126900	-0.0901878	0.764796	0.38313	0.388925	-0.0636623	0.107074	0.394175	-0.443149	0.165895	-0.109795	-0.478353	-0.756468	-0.797273	-0.585864	-0.592357	-0.6621	-0.299531	0.0388734	0.093832	0.190689	0.564488	0.364342	0.00210763
TraesCS1A02G127000	-0.539396	0.581751	0.156174	-0.122028	-0.595976	-0.188467	0.427168	-0.47439	-0.236027	-0.402356	-0.392469	-0.479787	-0.56559	-0.495171	-0.763425	-0.934389	0.200021	0.436221	0.0144501	0.484995	0.79213	0.877815	0.419273
TraesCS1A02G127500	-0.503054	0.255161	-0.0751626	-0.375047	-0.743078	-0.242885	0.357657	-0.632552	-0.693085	-0.595957	0.0892001	-0.0906461	-0.271492	-0.341452	-0.476207	-0.741693	0.302211	0.185991	0.0515535	0.372521	0.535571	0.883846	0.749228
TraesCS1A02G127800	0.0158542	-0.126703	0.357041	-0.177951	0.309474	-0.0216456	0.104583	0.400948	0.274907	0.442828	-0.252111	-0.0137198	0.0770483	0.0794524	-0.140572	0.247357	0.0156113	0.10358	-0.29719	-0.160175	-0.135865	-0.248654	-0.430439
TraesCS1A02G127900	0.442457	-0.579218	-0.370726	0.0825377	0.370859	0.18191	-0.331997	0.356736	-0.0185391	0.240437	0.64289	0.584139	0.564977	0.563508	0.680763	0.904686	-0.179756	-0.486787	-0.0853427	-0.442836	-0.797189	-0.754192	-0.250099
TraesCS1A02G128100	-0.421106	-0.310519	-0.455813	-0.37637	-0.513091	-0.491396	0.0184694	0.0926431	-0.313415	-0.217897	0.393888	0.071516	0.324182	0.42026	0.217385	-0.0926453	0.350392	0.313366	0.263846	0.327945	0.223874	0.324437	0.515912
TraesCS1A02G128300	-0.331885	0.449994	0.00410615	0.119839	-0.452442	-0.229746	0.357544	-0.143646	0.0806886	-0.133833	-0.356565	-0.54717	-0.515792	-0.290312	-0.530364	-0.723531	0.104834	0.595245	0.22076	0.165855	0.793371	0.588996	0.238555
TraesCS1A02G128600	0.596179	-0.0334171	0.507059	0.29993	0.702318	0.0300709	-0.309446	0.314245	0.646808	0.433478	-0.389038	-0.33276	0.0396303	-0.00583319	0.366806	0.268783	-0.357144	-0.0718383	0.213251	-0.0578988	-0.14634	-0.530919	-0.490496
TraesCS1A02G128900	-0.00566839	-0.564464	-0.31766	-0.399731	0.011311	-0.269099	-0.345054	0.836584	0.235835	0.3633	0.17088	0.234936	0.569754	0.411047	0.175033	0.527653	0.396932	0.471288	-0.234454	-0.0680764	-0.215078	-0.293389	-0.323055
TraesCS1A02G129100	0.0869352	0.734602	0.955589	0.283901	0.486051	0.494488	-0.0298296	-0.374766	0.257791	-0.149557	-0.714474	-0.50808	-0.514089	-0.602201	-0.495347	-0.398053	-0.412442	-0.131552	-0.294145	0.23616	0.0762744	0.0705684	-0.368062
TraesCS1A02G129200	-0.201619	0.927316	0.760787	0.439174	0.255111	0.501135	0.122927	-0.52008	0.189887	-0.30905	-0.654953	-0.613097	-0.685436	-0.552641	-0.600534	-0.614153	-0.405765	-0.0587527	-0.174763	0.281224	0.278171	0.253238	-0.192277
TraesCS1A02G129300	0.381442	0.307517	0.320379	0.802563	0.793252	0.733281	0.105756	-0.0168977	0.580428	0.316968	-0.400132	0.0337231	-0.287947	-0.0375128	0.0974989	0.362864	-0.378435	-0.515066	-0.212839	-0.634493	-0.477094	-0.695974	-0.728559
TraesCS1A02G129400	0.0792635	0.575872	0.889509	0.294275	0.650046	0.664905	-0.00402588	-0.251966	0.230749	-0.0702611	-0.560398	-0.1904	-0.311264	-0.259753	-0.393444	-0.053381	-0.409522	-0.3127	-0.565439	0.0276074	-0.29168	-0.198231	-0.55707
TraesCS1A02G129500	-0.471479	0.001834	-0.309135	-0.535569	-0.701213	-0.246444	-0.0631051	-0.126358	-0.456333	-0.512793	0.0739286	0.0963688	0.101597	-0.253018	-0.377712	-0.446802	0.62201	0.500345	-0.166842	0.502144	0.350796	0.711647	0.465061
TraesCS1A02G129800	0.128595	0.0343276	0.298609	-0.0991249	0.115398	-0.2576	-0.0300216	0.330803	0.52264	0.327109	-0.615958	-0.429443	-0.138791	-0.336033	-0.134297	-0.206475	0.216217	0.51464	0.135302	0.0248238	0.401753	0.0796176	-0.239176
TraesCS1A02G130800	0.723635	-0.14691	0.22078	0.223983	0.630793	0.428701	-0.288781	0.214516	0.339591	0.245654	-0.0914261	0.294113	0.185751	0.0694333	0.253427	0.556476	-0.179127	-0.281566	-0.300553	-0.555489	-0.594513	-0.622113	-0.561551
TraesCS1A02G131000	0.0746596	-0.625445	-0.430155	-0.0697403	0.230331	0.11718	-0.292559	0.486387	-0.00241681	0.284178	0.479546	0.744698	0.64913	0.657377	0.512556	0.822626	0.139722	-0.238387	-0.209014	-0.384561	-0.723475	-0.621457	-0.271111
TraesCS1A02G131200	-0.0994797	0.316349	0.0128016	-0.197302	-0.469182	-0.0646703	-0.142001	-0.239747	-0.175239	-0.520214	-0.244321	-0.11549	-0.125208	-0.384846	-0.494217	-0.605656	0.388202	0.529594	-0.127024	0.446242	0.415402	0.65857	0.285884
TraesCS1A02G131300	-0.0820511	0.318814	0.1091	0.0603589	-0.238237	-0.265489	0.183506	-0.225849	-0.0657124	0.0208223	0.0124455	-0.52235	-0.421082	-0.20521	-0.226939	-0.436516	-0.577363	-0.0120631	0.382562	0.374199	0.532888	0.305719	0.275102
TraesCS1A02G131500	0.437426	0.420386	0.62451	0.288435	0.485224	0.504365	-0.199748	-0.218904	0.110336	-0.184903	-0.236595	-0.224583	-0.2163	-0.261095	-0.191328	-0.0217302	-0.512584	-0.206268	-0.335865	0.00245559	-0.209693	-0.165873	-0.347016
TraesCS1A02G131900	0.461074	-0.184183	0.207242	0.376569	0.760468	0.17635	-0.187761	0.548314	0.749579	0.588723	-0.273414	-0.088317	0.155352	0.29893	0.428652	0.604067	-0.157049	-0.100261	-0.0222699	-0.449221	-0.399101	-0.790755	-0.723884
TraesCS1A02G132400	0.411811	0.069984	0.56909	0.42279	0.936984	0.43293	-0.0847064	0.309332	0.641233	0.533971	-0.336786	-0.138717	-0.0299712	0.126206	0.217881	0.55604	-0.49047	-0.426143	-0.231479	-0.348522	-0.522301	-0.809377	-0.81908
TraesCS1A02G132600	-0.197647	-0.337486	-0.207158	-0.376603	-0.00340806	0.322791	-0.385541	0.0636881	-0.374855	-0.249512	0.35328	0.79271	0.544617	0.178774	0.139415	0.414848	0.35459	-0.176754	-0.466601	-0.125668	-0.628432	-0.134099	-0.0135001
TraesCS1A02G133100	-0.421825	0.295406	0.0669984	-0.477142	-0.732194	-0.351041	0.0703389	-0.524156	-0.591101	-0.616745	-0.011239	-0.280504	-0.228539	-0.471618	-0.501682	-0.843072	0.223381	0.384899	0.131091	0.662941	0.666087	0.956434	0.736321
TraesCS1A02G133300	0.462381	0.528937	0.550342	0.330869	0.343619	0.538687	0.134877	-0.460076	0.0508091	-0.187689	-0.352708	-0.19592	-0.47525	-0.486587	-0.371983	-0.191883	-0.390487	-0.299523	-0.346342	-0.244959	-0.0782698	-0.00722403	-0.257927
TraesCS1A02G133400	-0.0597896	-0.23045	-0.187895	-0.371767	-0.188237	0.228485	-0.444012	-0.0844742	-0.481679	-0.50488	0.352467	0.699302	0.516563	0.0904552	0.0457325	0.163971	0.452287	0.0125842	-0.38377	0.0878106	-0.458817	0.118339	0.195897
TraesCS1A02G133700	0.322768	0.347712	0.383051	0.512369	0.67484	0.933803	-0.245177	-0.267606	0.197283	-0.179607	-0.235415	0.307494	-0.0726333	-0.179971	0.0270412	0.300382	-0.224774	-0.579696	-0.478625	-0.3653	-0.697712	-0.482572	-0.532532
TraesCS1A02G133800	0.531381	-0.150628	0.0903506	0.570121	0.805765	0.507599	-0.228409	0.188502	0.479973	0.365721	0.00945547	0.285506	0.180278	0.283729	0.621782	0.717719	-0.33756	-0.616783	0.0234801	-0.585751	-0.730441	-0.902588	-0.567801
TraesCS1A02G133900	-0.364213	0.231913	0.208832	-0.0947262	-0.0389572	-0.0648229	-0.0574217	0.189632	0.183657	0.0193947	-0.340159	-0.410551	-0.152513	-0.22441	-0.37018	-0.251713	0.0961938	0.419557	-0.158544	0.34921	0.306895	0.193953	-0.176221
TraesCS1A02G134000	-0.0234828	-0.516788	-0.550276	-0.435493	-0.530297	-0.355305	-0.00429961	0.0933048	-0.628319	-0.210772	0.699541	0.492701	0.450526	0.440095	0.108488	0.14848	0.273822	0.199036	-0.0665986	-0.00155063	-0.0648458	0.213167	0.45723
TraesCS1A02G134300	-0.131665	0.434012	0.123207	0.460167	0.0755358	0.0457257	0.510473	0.15258	0.669385	0.396715	-0.732533	-0.476216	-0.592896	-0.197938	-0.433885	-0.331567	0.0605166	0.373001	0.052415	-0.316547	0.494399	0.0396342	-0.388333
TraesCS1A02G134500	-0.325346	0.192401	-0.110173	-0.28096	-0.688075	-0.426204	0.0150913	-0.261802	-0.314798	-0.491958	-0.0329751	-0.296883	-0.13401	-0.180641	-0.278567	-0.751074	0.245137	0.629109	0.338914	0.486763	0.730591	0.810435	0.662891
TraesCS1A02G134600	-0.259808	0.778697	0.612393	0.149537	0.0813656	0.60182	0.0328098	-0.661186	-0.234976	-0.539177	-0.399478	-0.198617	-0.491072	-0.630819	-0.694315	-0.522072	-0.224121	-0.220331	-0.498343	0.36181	0.0312918	0.36595	-0.0646581
TraesCS1A02G134800	0.28601	-0.407949	-0.10152	0.211908	0.506394	0.13348	-0.279315	0.28739	0.339257	0.351985	0.0638363	0.402385	0.404289	0.461374	0.687626	0.618021	-0.011653	-0.341911	0.160054	-0.418742	-0.548424	-0.666264	-0.299255
TraesCS1A02G135100	0.250915	0.440556	0.65942	0.375527	0.716501	0.536808	-0.154651	0.0379634	0.592314	0.242558	-0.656472	-0.256817	-0.280637	-0.310446	-0.214364	0.105947	-0.389436	-0.273521	-0.373251	0.0040847	-0.251483	-0.399532	-0.741159
TraesCS1A02G135300	-0.0520339	-0.221078	-0.392434	-0.242735	-0.347695	0.199766	-0.331979	-0.181137	-0.625338	-0.595241	0.542138	0.751313	0.464966	0.258741	0.0716012	0.100732	0.277912	0.00484418	-0.280165	0.0427479	-0.363524	0.188106	0.359606
TraesCS1A02G135600	0.0914595	-0.70741	-0.421895	-0.189522	0.190923	0.0283913	-0.33534	0.569755	0.0605183	0.279179	0.35108	0.743214	0.71835	0.51457	0.535309	0.774627	0.4137	-0.061548	-0.175316	-0.345424	-0.657458	-0.542104	-0.251091
TraesCS1A02G135700	-0.344121	0.0956333	-0.134173	-0.24643	-0.591468	-0.632644	0.299364	0.152131	0.0765842	0.0656107	-0.276177	-0.485574	-0.254865	-0.0977491	-0.409398	-0.618548	0.26451	0.803629	0.295746	0.307174	0.88094	0.625465	0.311273
TraesCS1A02G135800	-0.0924253	0.456424	0.0633478	0.290371	-0.0990339	-0.0178513	0.288432	-0.400296	-0.0142084	0.0717358	-0.034392	-0.561031	-0.635696	-0.512257	-0.234997	-0.360276	-0.5866	-0.382598	0.339978	0.228058	0.389352	0.152741	0.139774
TraesCS1A02G136100	-0.308903	0.116052	0.126553	-0.0976237	-0.116351	-0.286196	0.579419	0.0225109	0.009414	0.407242	-0.126587	-0.480238	-0.450139	-0.244316	-0.380001	-0.187034	-0.180618	-0.00102277	0.0351282	-0.0511153	0.412628	0.131695	-0.0366769
TraesCS1A02G136200	0.314387	-0.697726	-0.428174	-0.0440532	0.307091	0.122159	-0.337619	0.496207	0.0344191	0.297935	0.512219	0.769181	0.695338	0.659579	0.636933	0.908386	0.125973	-0.279852	-0.169441	-0.501627	-0.792689	-0.70563	-0.286771
TraesCS1A02G136400	-0.446754	-0.0626706	-0.246529	-0.570349	-0.769418	-0.594779	-0.147782	0.0368663	-0.331217	-0.430218	0.0746971	-0.134542	0.179599	-0.00369069	-0.221782	-0.576394	0.463415	0.787214	0.215027	0.717664	0.630681	0.788638	0.62573
TraesCS1A02G136800	0.559468	-0.185585	0.0934052	0.365286	0.531573	0.276618	-0.0542251	0.242918	0.233042	0.263847	0.175591	0.220502	0.203292	0.466901	0.336132	0.585537	-0.27343	-0.273854	-0.156224	-0.525938	-0.548692	-0.648964	-0.423379
TraesCS1A02G136900	0.152756	-0.354775	-0.0546289	0.240683	0.604056	0.137667	-0.227412	0.587644	0.503769	0.554725	0.0470991	0.198686	0.362836	0.602853	0.499221	0.751329	-0.148614	-0.206836	-0.0817245	-0.365938	-0.548726	-0.809378	-0.603835
TraesCS1A02G137000	-0.0843627	0.489327	0.280212	0.00402846	-0.354443	-0.0679476	0.159342	-0.520032	-0.174173	-0.501171	-0.439114	-0.352094	-0.400808	-0.532519	-0.500729	-0.812814	0.226959	0.353443	0.0514951	0.434532	0.57238	0.715288	0.360485
TraesCS1A02G137300	-0.00947166	-0.453727	-0.44055	0.0202352	-0.0801723	-0.49786	0.474979	0.671029	0.430727	0.72085	-0.05899	-0.00281055	0.089333	0.519431	0.132232	0.293454	0.291052	0.383693	0.145491	-0.425549	0.202585	-0.243926	-0.237979
TraesCS1A02G137400	0.242342	-0.510375	-0.283853	0.205169	0.494502	0.255513	-0.108423	0.437362	0.285302	0.478993	0.246633	0.58286	0.420454	0.505307	0.616112	0.853312	0.00525379	-0.417153	-0.0639403	-0.692533	-0.716292	-0.812951	-0.442017
TraesCS1A02G137500	0.433535	0.339051	0.695428	0.214063	0.568613	0.251608	-0.34338	0.145758	0.59613	0.0994153	-0.642762	-0.447827	-0.151296	-0.378107	-0.0906367	-0.0661273	-0.249345	0.134956	-0.103371	0.18999	0.00233912	-0.194215	-0.511342
TraesCS1A02G137600	0.321764	-0.0259591	0.117818	0.0496287	0.138464	0.0836572	-0.515623	-0.174424	-0.0365003	-0.310756	0.0297895	0.0417244	0.210789	-0.268233	0.35594	-0.0117852	0.0701068	-0.137963	0.24857	0.332761	-0.177103	-0.0253371	0.156372
TraesCS1A02G137700	0.2831	0.169839	0.277913	-0.0283198	-0.0598678	-0.218949	-0.0140102	-0.135317	-0.121761	-0.0834753	0.0654093	-0.50274	-0.211504	-0.273993	-0.157984	-0.251921	-0.342067	0.0734355	0.148712	0.325586	0.2899	0.191324	0.15335
TraesCS1A02G137800	0.243662	-0.0749056	0.239305	0.220483	0.659204	0.593519	-0.686853	0.0698849	0.136914	-0.117795	0.0973822	0.403224	0.430964	0.230142	0.463875	0.559616	-0.199604	-0.449729	-0.243216	-0.0692517	-0.812801	-0.615789	-0.396766
TraesCS1A02G137900	0.250989	0.245273	0.379106	0.283656	0.47619	0.713522	-0.161466	-0.135095	0.13289	-0.145373	-0.298029	0.389394	0.0193621	-0.0245065	-0.173128	0.191891	-0.0041404	-0.236458	-0.593366	-0.326694	-0.544982	-0.286706	-0.474228
TraesCS1A02G138000	-0.317304	0.745634	0.38582	0.14741	-0.259756	0.242605	0.134512	-0.587472	-0.170278	-0.54996	-0.405045	-0.31064	-0.50918	-0.42172	-0.668947	-0.794486	-0.0958937	0.202923	-0.11517	0.387745	0.448235	0.631216	0.229567
TraesCS1A02G138100	-0.233725	-0.0966246	0.26677	-0.574278	-0.164354	-0.51745	0.0115445	0.453164	0.146509	0.256515	-0.263935	-0.392527	0.0636451	-0.00878816	-0.350638	-0.179097	0.156092	0.634757	-0.130056	0.398812	0.421185	0.276199	-0.0809197
TraesCS1A02G138200	0.411032	-0.650402	-0.4917	-0.237831	-0.141049	-0.224847	-0.371376	0.155507	-0.233171	-0.115836	0.524548	0.602814	0.635886	0.414872	0.661431	0.379941	0.302657	0.0129178	0.260725	-0.204094	-0.313177	-0.137907	0.326482
TraesCS1A02G138400	0.148641	-0.689453	-0.465962	-0.220281	0.150442	0.135286	-0.277949	0.453119	-0.152344	0.152073	0.553675	0.847145	0.713888	0.595023	0.470871	0.8329	0.235533	-0.206987	-0.360399	-0.389468	-0.763124	-0.531229	-0.213915
TraesCS1A02G138500	-0.188909	0.399188	0.23397	-0.172123	-0.38934	-0.0204607	0.0855773	-0.549368	-0.372648	-0.510584	-0.235936	-0.154273	-0.29198	-0.45859	-0.530731	-0.677945	0.231086	0.204956	-0.0968396	0.353607	0.386005	0.674739	0.387671
TraesCS1A02G138600	0.219872	-0.279488	-0.324007	-0.0114497	-0.0408061	-0.128305	0.0674664	0.165416	0.205619	0.328741	-0.0938612	0.180106	0.00572262	-0.175543	0.187692	0.137824	0.266483	0.0130569	0.211545	-0.433829	0.0445719	-0.119042	-0.0458889
TraesCS1A02G138800	-0.213393	0.921755	0.588475	0.360091	0.0444142	0.580679	0.200323	-0.794181	-0.102076	-0.525225	-0.554641	-0.356176	-0.711282	-0.695898	-0.692484	-0.709082	-0.222123	-0.177318	-0.270687	0.190142	0.240504	0.438403	0.00877465
TraesCS1A02G139100	0.441717	-0.679534	-0.360265	-0.0843112	0.158129	-0.213796	-0.500306	0.480612	0.0599279	0.125152	0.530474	0.412301	0.725531	0.699256	0.801452	0.632422	0.107784	0.0639845	0.266326	-0.239849	-0.440873	-0.475005	0.0291423
TraesCS1A02G139300	-0.418083	0.560939	0.182065	-0.0656374	-0.523648	-0.261931	0.397273	-0.393541	-0.13277	-0.284927	-0.370324	-0.609833	-0.592928	-0.426293	-0.665372	-0.896152	-0.0324179	0.440137	0.152769	0.453988	0.858367	0.790769	0.387979
TraesCS1A02G139400	-0.469105	0.180613	-0.120657	-0.287724	-0.519475	-0.149191	0.163197	-0.170313	-0.239159	-0.302866	-0.172376	0.0311131	-0.115749	-0.11161	-0.465028	-0.50069	0.297945	0.387244	-0.144807	0.357429	0.416412	0.605774	0.292231
TraesCS1A02G139500	-0.545484	0.0575247	-0.359733	0.00901992	-0.451178	0.0473668	0.11319	-0.375184	-0.557536	-0.408206	0.389252	0.301019	0.00846411	0.130237	-0.0764103	-0.219367	0.140693	-0.089871	0.0783485	0.0950802	0.0366025	0.317977	0.485499
TraesCS1A02G139600	-0.198834	0.403078	0.318135	-0.214756	-0.363772	-0.172326	-0.0848849	-0.465307	-0.233376	-0.57113	-0.341402	-0.387606	-0.230867	-0.441644	-0.364059	-0.786786	0.166037	0.388784	0.122554	0.636429	0.565615	0.742928	0.456011
TraesCS1A02G139900	-0.476791	0.306206	-0.0181069	-0.422393	-0.790029	-0.314943	0.150419	-0.538677	-0.612979	-0.654792	-0.0120106	-0.21186	-0.244012	-0.41811	-0.537473	-0.867187	0.297913	0.433975	0.0952917	0.586857	0.680662	0.988855	0.750228
TraesCS1A02G140700	0.298345	-0.156283	-0.298389	0.373218	0.222731	0.253834	-0.0515108	0.317448	0.178178	0.241986	0.272825	0.236509	0.106821	0.300312	0.178616	0.486549	-0.176857	-0.108913	-0.126508	-0.495758	-0.359324	-0.501059	-0.351883
TraesCS1A02G141100	-0.205936	0.132161	0.246292	-0.374154	-0.116764	-0.287732	-0.241566	0.321656	0.220775	0.0470049	-0.314204	-0.467806	-0.0121303	-0.258037	-0.352625	-0.252036	0.104093	0.529195	-0.10938	0.623998	0.364438	0.27315	-0.119406
TraesCS1A02G141300	-0.33565	0.523598	-0.0465549	0.0458807	-0.63737	-0.176233	0.24249	-0.633759	-0.338559	-0.569269	-0.147277	-0.400854	-0.496898	-0.471906	-0.441149	-0.9132	0.0660398	0.271364	0.334576	0.487951	0.743668	0.83607	0.647471
TraesCS1A02G141400	-0.616272	0.1142	-0.252515	-0.464448	-0.864062	-0.368498	0.27588	-0.468205	-0.675406	-0.542027	0.144111	-0.00853002	-0.149516	-0.301761	-0.397061	-0.719323	0.413522	0.334033	0.165344	0.440573	0.598314	0.911699	0.810182
TraesCS1A02G141500	0.00466906	0.228602	-0.0747299	0.27268	-0.20399	-0.422337	0.242501	-0.0903021	0.236302	0.239399	-0.083526	-0.6689	-0.46592	-0.212978	0.0253843	-0.400677	-0.385984	0.0648118	0.758441	0.183055	0.651241	0.176092	0.263456
TraesCS1A02G141700	0.517816	-0.295301	-0.056128	0.504084	0.757199	0.385121	-0.206208	0.40608	0.532937	0.501854	0.0854711	0.309599	0.27223	0.439971	0.646484	0.83561	-0.2888	-0.492328	-0.0052087	-0.625144	-0.718523	-0.962668	-0.628466
TraesCS1A02G141900	0.197684	-0.489374	-0.0348423	0.0325913	0.406748	-0.248007	0.0839787	0.553613	0.526788	0.701831	-0.159966	0.0612537	0.249822	0.383109	0.50901	0.502498	0.122427	-0.00861141	0.226792	-0.44805	-0.169745	-0.54801	-0.361153
TraesCS1A02G142300	0.002682	0.0542626	0.285921	-0.222694	0.123192	0.154515	0.027731	-0.184754	-0.248185	-0.0286013	-0.000940346	0.105347	-0.0247944	-0.0750528	-0.277151	0.0764479	-0.0907473	-0.278685	-0.474796	0.00666849	-0.238143	-0.00854864	-0.133855
TraesCS1A02G142400	0.0998937	0.655968	0.340996	0.475923	0.249611	0.545202	0.09884	-0.135023	0.31023	-0.0636262	-0.405766	-0.319577	-0.512401	-0.331953	-0.53996	-0.193617	-0.384829	-0.022351	-0.387394	-0.0708087	0.0451893	-0.0435252	-0.453775
TraesCS1A02G142500	0.196023	-0.20167	-0.0692403	-0.00395077	0.304567	0.20784	-0.0661659	0.385056	0.341603	0.384081	-0.181068	0.216246	0.101299	-0.0311426	-0.00405904	0.434552	0.25931	0.0111009	-0.372906	-0.552844	-0.325145	-0.404761	-0.53469
TraesCS1A02G142600	-0.501087	0.14943	-0.174196	-0.3966	-0.682606	-0.54451	0.370624	0.0704701	-0.0881068	0.0275235	-0.1621	-0.454662	-0.334323	-0.296721	-0.573725	-0.603656	0.233468	0.645089	0.130896	0.324281	0.830441	0.68648	0.328121
TraesCS1A02G142700	-0.25337	0.732389	0.290221	0.142385	-0.377946	0.0471602	0.17463	-0.649511	-0.167473	-0.524807	-0.419304	-0.556168	-0.64553	-0.702602	-0.611717	-0.935591	-0.0539148	0.236591	0.146532	0.457761	0.688548	0.747035	0.378564
TraesCS1A02G142900	0.619678	0.070885	0.200524	0.571528	0.787172	0.744603	-0.263322	0.0635876	0.353396	0.183909	-0.00635358	0.249142	0.0302142	0.0217891	0.275581	0.63623	-0.42472	-0.618466	-0.331536	-0.55935	-0.769323	-0.804693	-0.676004
TraesCS1A02G143000	0.0903422	0.265934	-0.132389	0.665465	0.0233814	-0.0213652	0.45292	-0.289436	0.292042	0.210863	-0.200018	-0.281578	-0.49985	-0.0695601	0.13996	-0.245705	-0.243289	-0.241454	0.610768	-0.286358	0.320775	-0.0564445	0.104984
TraesCS1A02G143100	0.0112161	-0.553383	-0.476501	-0.143818	-0.143202	-0.596638	0.14187	0.453126	0.11653	0.620902	0.337853	0.018497	0.180829	0.385191	0.423045	0.316373	-0.135148	0.00148638	0.513472	-0.167961	0.152845	-0.236908	0.104655
TraesCS1A02G143300	0.484301	-0.418792	-0.15215	-0.0496023	0.276706	0.0205172	0.0906808	0.518136	0.35882	0.510384	-0.153632	0.332967	0.215478	0.142722	0.0717014	0.533531	0.315148	0.0791434	-0.390661	-0.576578	-0.323488	-0.436437	-0.543518
TraesCS1A02G143400	0.377288	-0.576311	-0.166559	-0.0381354	0.426937	0.30868	-0.420735	0.249191	-0.0775233	0.0753567	0.412158	0.807441	0.67757	0.498923	0.625691	0.812654	0.108233	-0.404869	-0.249403	-0.450312	-0.88986	-0.645209	-0.244015
TraesCS1A02G143500	0.0605807	0.804091	0.591459	0.425206	0.121481	0.19586	0.145312	-0.384513	0.366664	-0.217498	-0.732112	-0.758854	-0.671034	-0.58095	-0.493533	-0.689955	-0.20589	0.192833	0.0715101	0.313841	0.511673	0.335706	-0.108687
TraesCS1A02G143700	0.361547	0.156778	0.403935	0.501433	0.84623	0.680249	-0.0909345	0.14609	0.535497	0.280152	-0.338583	0.133015	-0.0172038	0.132341	0.136833	0.519767	-0.318647	-0.460662	-0.434354	-0.433034	-0.640535	-0.728411	-0.796283
TraesCS1A02G143800	-0.210128	0.264532	-0.0227829	-0.216463	-0.566883	-0.299483	0.0851893	-0.0907565	-0.0487451	-0.373555	-0.340982	-0.293605	-0.188521	-0.293652	-0.48563	-0.710838	0.468613	0.790279	0.0582198	0.38277	0.686736	0.744238	0.343105
TraesCS1A02G143900	0.183531	0.292691	-0.00583236	0.660177	0.408891	0.324417	0.437871	0.164626	0.621836	0.599891	-0.316692	-0.279851	-0.527665	-0.0669633	-0.15921	0.221934	-0.395294	-0.285227	-0.0778985	-0.617622	-0.0337577	-0.500568	-0.637305
TraesCS1A02G144000	0.1337	-0.706969	-0.542287	-0.337883	-0.0203033	-0.0135309	-0.095386	0.446394	-0.238885	0.185307	0.586944	0.775642	0.633859	0.532061	0.310438	0.758016	0.337254	-0.130893	-0.41544	-0.383987	-0.631482	-0.395528	-0.147242
TraesCS1A02G144500	0.601205	0.202242	0.146201	0.176172	0.0529689	-0.0675893	-0.195724	-0.142592	0.156724	-0.0900204	-0.166939	-0.372979	-0.200666	-0.390333	-0.0471	-0.205101	-0.202152	0.0199018	0.152974	0.280843	0.192503	0.0826605	-0.00925776
TraesCS1A02G144600	0.222797	-0.268083	0.0373093	0.151738	0.63632	0.453877	0.0138079	0.45895	0.336897	0.539445	0.00589964	0.412439	0.209434	0.269987	0.140281	0.824589	-0.0767926	-0.405331	-0.57917	-0.64895	-0.749298	-0.802817	-0.787843
TraesCS1A02G145000	0.0750761	0.550472	0.842211	0.304177	0.667642	0.719412	0.0541209	-0.311067	0.138373	-0.0192257	-0.427096	-0.156209	-0.358263	-0.34304	-0.373243	0.0373358	-0.489633	-0.512834	-0.569253	-0.0816656	-0.380332	-0.274758	-0.551541
TraesCS1A02G145100	-0.234144	0.178651	-0.18253	-0.347293	-0.674235	-0.172594	-0.124674	-0.44822	-0.515774	-0.68443	0.0612004	0.0467225	-0.0294977	-0.380292	-0.308022	-0.628489	0.365837	0.305283	0.0625892	0.591201	0.39995	0.784337	0.640248
TraesCS1A02G145500	-0.307186	0.594277	0.298522	-0.00566161	-0.233878	0.449124	0.16994	-0.592845	-0.333251	-0.588342	-0.373872	0.0517437	-0.393384	-0.583853	-0.740417	-0.598508	0.200069	0.0700653	-0.496636	0.188475	0.16062	0.572357	0.108331
TraesCS1A02G145600	0.447675	-0.445722	-0.179467	0.0862275	0.394985	-0.0359462	-0.0258922	0.523824	0.380086	0.625805	0.173618	0.230854	0.270381	0.401446	0.411175	0.710027	-0.142372	-0.252853	-0.0189051	-0.483375	-0.435464	-0.680816	-0.447762
TraesCS1A02G145800	-0.511127	0.379959	-0.0275351	-0.277877	-0.75896	-0.340445	0.348228	-0.55568	-0.469307	-0.482108	-0.142832	-0.333463	-0.428395	-0.473605	-0.571791	-0.914851	0.251785	0.373375	0.201937	0.475802	0.790389	0.950787	0.691004
TraesCS1A02G145900	-0.167602	0.0169435	-0.0758784	-0.26705	-0.444535	-0.423799	-0.185305	0.0536191	-0.0539369	-0.258057	-0.176837	-0.251182	0.0491034	-0.261627	-0.153895	-0.48946	0.405256	0.634074	0.240634	0.61537	0.529333	0.543641	0.345222
TraesCS1A02G146000	0.347101	-0.522505	-0.274464	0.180312	0.338025	-0.242181	-0.253896	0.494412	0.420126	0.537018	0.230056	0.0476094	0.342757	0.354512	0.824927	0.567611	-0.146973	-0.162491	0.588409	-0.286837	-0.223766	-0.623859	-0.141116
TraesCS1A02G146200	-0.222956	-0.434793	-0.152338	-0.509596	-0.0848304	-0.0295595	-0.24256	0.372682	-0.254214	-0.0948122	0.328646	0.505295	0.587241	0.518513	0.075686	0.36567	0.369857	0.286603	-0.433858	-0.126874	-0.350057	-0.059225	-0.0274364
TraesCS1A02G146600	0.136898	0.418065	0.186227	0.360203	0.193937	0.276073	0.369592	-0.426097	0.196905	0.072803	-0.396799	-0.254819	-0.549634	-0.435825	-0.211331	-0.188403	-0.173993	-0.439917	-0.0423753	-0.190533	0.0728358	-0.0200849	-0.171562
TraesCS1A02G146800	0.444589	-0.0936687	-0.231812	0.36664	0.268992	0.246325	-0.0975392	0.225892	0.294484	0.135974	0.120934	0.114808	0.0776113	0.111743	0.294761	0.398321	-0.139602	-0.157486	-0.0157165	-0.313869	-0.3017	-0.438327	-0.307692
TraesCS1A02G146900	-0.12475	-0.542997	-0.434551	-0.496983	-0.484333	-0.739784	-0.0681017	0.366472	-0.125902	0.168904	0.190702	0.0943365	0.355338	0.296725	0.176075	-0.0531295	0.422714	0.555253	0.33634	0.139782	0.365922	0.26679	0.370021
TraesCS1A02G147000	0.570648	0.0635954	0.606796	0.404254	0.950267	0.516768	-0.342265	0.137773	0.481427	0.293656	-0.238686	-0.0134853	0.0907173	0.0762385	0.323029	0.542174	-0.493063	-0.521107	-0.221056	-0.234308	-0.653053	-0.774692	-0.696035
TraesCS1A02G147400	-0.589256	0.308571	0.212609	-0.481688	-0.499232	-0.164941	-0.239091	-0.23586	-0.376892	-0.624542	-0.13268	-0.185435	0.0184189	-0.205701	-0.477616	-0.6624	0.24176	0.535833	-0.122065	0.830886	0.437828	0.769515	0.434606
TraesCS1A02G147500	-0.593521	-0.0678379	-0.218457	-0.253602	-0.382593	-0.0561729	0.128842	-0.0786679	-0.218857	-0.295276	-0.0368685	0.333923	0.168662	0.189329	-0.0707057	-0.230315	0.636219	0.3392	-0.0234354	-0.0512403	0.115682	0.372416	0.326998
TraesCS1A02G147600	-0.148874	0.60299	0.722194	0.19923	0.34415	0.270359	0.0891746	-0.00865461	0.456564	0.0716377	-0.749051	-0.562695	-0.451178	-0.319523	-0.519913	-0.355069	-0.264218	0.228125	-0.264882	0.162191	0.266228	0.0763647	-0.44364
TraesCS1A02G147700	0.526724	0.518482	0.663163	0.606052	0.791575	0.709184	-0.0728728	-0.188832	0.522108	0.147824	-0.582499	-0.232771	-0.4076	-0.394304	-0.171705	0.120749	-0.424726	-0.448858	-0.350691	-0.328743	-0.351264	-0.470755	-0.711035
TraesCS1A02G148000	0.483865	0.206119	0.575995	0.450889	0.868185	0.747659	-0.211601	-0.103867	0.346126	0.133164	-0.325979	0.16644	-0.0468101	-0.125881	0.112882	0.42572	-0.318634	-0.607217	-0.413923	-0.4082	-0.698646	-0.648948	-0.672417
TraesCS1A02G148400	0.116974	0.658653	0.953288	0.211639	0.46329	0.333297	0.0153818	-0.278787	0.279148	-0.0560406	-0.659157	-0.625725	-0.495309	-0.550463	-0.456248	-0.37105	-0.43271	-0.0731765	-0.218949	0.267191	0.146094	0.0630104	-0.344512
TraesCS1A02G149100	-0.257957	0.298402	-0.0983903	0.359018	-0.0482703	0.411966	0.43356	-0.44472	-0.126224	-0.195746	-0.178994	0.298211	-0.283284	-0.0285152	-0.251974	-0.162262	0.168096	-0.298898	-0.24976	-0.247585	-0.10574	0.0919864	-0.00967565
TraesCS1A02G149200	0.277719	0.651332	0.795338	0.495666	0.518722	0.512905	0.0256667	-0.336947	0.372838	-0.0994776	-0.699479	-0.409966	-0.491297	-0.443235	-0.319107	-0.322199	-0.311948	-0.0764886	-0.152781	-0.106579	0.0488476	-0.045245	-0.372002
TraesCS1A02G149300	-0.127366	-0.0772965	0.142682	-0.101786	0.192215	-0.0518473	-0.307725	0.474258	0.193274	0.130971	0.0829208	-0.128502	0.285117	0.38024	0.0243649	0.263198	-0.127088	0.231392	-0.19419	0.29927	-0.158193	-0.231888	-0.295046
TraesCS1A02G149600	-0.670259	0.0971707	-0.247388	-0.479635	-0.86448	-0.424871	0.344356	-0.267863	-0.575942	-0.437696	0.0993365	-0.0597831	-0.128843	-0.0811546	-0.51242	-0.682824	0.439767	0.568127	0.0300554	0.346477	0.652667	0.886274	0.677967
TraesCS1A02G149700	0.449969	-0.526434	-0.326509	0.14887	0.423593	0.217521	-0.284639	0.368274	0.0431227	0.311954	0.596262	0.532458	0.491129	0.542616	0.636007	0.909577	-0.260641	-0.5165	-0.0962533	-0.489251	-0.787207	-0.799464	-0.322314
TraesCS1A02G149800	-0.353122	-0.135658	-0.335268	-0.623318	-0.784223	-0.501661	-0.0237627	-0.153389	-0.631544	-0.429915	0.427733	0.0407475	0.148635	0.0533147	-0.191504	-0.404843	0.20217	0.399342	0.127947	0.452754	0.433618	0.6945	0.716617
TraesCS1A02G150100	-0.160538	-0.423803	-0.437051	-0.467876	-0.50362	-0.277127	-0.292087	-0.183112	-0.817561	-0.462203	0.890165	0.442686	0.489778	0.317439	0.346679	0.0690199	0.0224186	-0.0835244	0.230132	0.240386	-0.12607	0.254407	0.733802
TraesCS1A02G150200	-0.376241	0.175438	-0.174127	-0.308134	-0.759809	-0.650422	0.199122	-0.234148	-0.237419	-0.270475	-0.0634858	-0.511346	-0.283049	-0.314995	-0.288263	-0.800155	0.190651	0.548479	0.528433	0.595514	0.914962	0.834439	0.698671
TraesCS1A02G150400	0.190236	-0.380147	-0.0569289	0.0299822	0.20129	-0.566023	-0.147026	0.55281	0.520821	0.5679	-0.0105461	-0.331973	0.232152	0.424388	0.584041	0.248882	-0.153056	0.187675	0.649129	0.083276	0.168874	-0.344913	-0.073434
TraesCS1A02G150500	0.00846068	0.0393963	-0.147897	0.423004	0.141835	0.0536482	-0.0343713	-0.08393	0.222129	-0.0297162	0.0481404	-0.0105882	0.0409086	0.400824	0.436688	0.0699119	-0.03898	-0.15227	0.409974	-0.151373	-0.08532	-0.215839	0.0766152
TraesCS1A02G150600	0.443385	-0.410569	0.102937	0.12523	0.710359	0.342133	-0.326734	0.319275	0.269847	0.32543	0.0996317	0.462774	0.466423	0.351673	0.579115	0.821392	-0.0387829	-0.490748	-0.236267	-0.431342	-0.838255	-0.809411	-0.528938
TraesCS1A02G151000	-0.325152	0.633843	0.0516786	0.15848	-0.41481	0.0217754	0.49024	-0.496416	-0.0606065	-0.18207	-0.432812	-0.46765	-0.766231	-0.667145	-0.723821	-0.773427	0.000391943	0.156764	0.024616	0.115344	0.684836	0.617509	0.19551
TraesCS1A02G151200	-0.386466	0.0383404	-0.23048	-0.14377	-0.433582	0.00836871	-0.102527	-0.189979	-0.296918	-0.472645	-0.0657824	0.358261	0.149958	0.0383974	-0.192092	-0.354739	0.548623	0.372039	-0.0993151	0.226926	0.138705	0.46835	0.331619
TraesCS1A02G151400	0.0452663	0.069443	0.136278	-0.0454449	-0.0818283	-0.308574	-0.00762952	0.199442	0.293159	0.0695487	-0.231761	-0.444318	-0.0810756	-0.138715	-0.0012191	-0.254385	0.0945103	0.454303	0.341359	0.192071	0.412956	0.176409	0.0758644
TraesCS1A02G151500	-0.31883	0.27543	0.601908	-0.0690073	0.261572	0.312707	-0.286034	-0.0779224	-0.000690106	-0.300823	-0.32763	-0.00314433	0.111205	0.0692425	-0.218078	-0.148805	0.0784926	0.177967	-0.360396	0.248816	-0.157221	0.0759745	-0.161827
TraesCS1A02G152200	0.0764809	-0.436564	-0.423345	-0.064397	0.0253877	0.302672	-0.376969	0.0864085	-0.383295	-0.244832	0.607339	0.859779	0.613962	0.539551	0.373175	0.56054	0.202907	-0.214847	-0.311382	-0.312963	-0.711234	-0.315105	0.0240444
TraesCS1A02G152500	0.117525	-0.336984	-0.234078	0.0489755	0.270028	0.466727	-0.345508	-0.00400384	-0.237232	-0.142232	0.464822	0.825752	0.513377	0.422925	0.462054	0.623297	-0.00266797	-0.518441	-0.268085	-0.342468	-0.824964	-0.475202	-0.104236
TraesCS1A02G152800	-0.422285	0.173273	-0.116479	-0.316346	-0.664862	-0.573531	0.503692	-0.167041	-0.191977	-0.0514179	-0.188827	-0.507438	-0.423313	-0.356628	-0.49743	-0.699575	0.222274	0.488763	0.232555	0.329012	0.870188	0.743186	0.45706
TraesCS1A02G152900	-0.259744	0.645994	0.632397	0.0967088	0.058063	0.381586	-0.143548	-0.56192	-0.210485	-0.639384	-0.346368	-0.213245	-0.233792	-0.223076	-0.454513	-0.546274	-0.12115	0.0312555	-0.297743	0.506382	0.0792739	0.401996	0.0923065
TraesCS1A02G153100	0.51002	-0.442296	-0.0426562	0.0741058	0.603209	0.294904	-0.178968	0.468626	0.227355	0.489304	0.250676	0.426601	0.366914	0.342559	0.378264	0.905461	-0.228266	-0.449296	-0.394776	-0.548172	-0.774075	-0.831154	-0.627998
TraesCS1A02G153300	-0.212579	0.798777	0.451656	0.381775	-0.0334235	0.233786	0.366163	-0.506959	0.236805	-0.238138	-0.723933	-0.559866	-0.729206	-0.560209	-0.552375	-0.764617	-0.107653	0.125591	0.0732402	0.167188	0.55318	0.448968	0.0184515
TraesCS1A02G153600	-0.187645	-0.11096	-0.293154	-0.0313164	-0.398736	-0.733001	0.189035	0.357758	0.271417	0.341943	-0.0452756	-0.516063	-0.123446	0.139542	0.0573118	-0.306312	0.0007016	0.579521	0.681907	0.247494	0.739851	0.246826	0.263984
TraesCS1A02G153900	-0.118362	0.738043	0.506791	0.461872	0.242314	0.764354	0.0237129	-0.632208	-0.056664	-0.596364	-0.387291	-0.0189158	-0.359066	-0.278993	-0.392	-0.364797	-0.111403	-0.237699	-0.395749	0.07484	-0.167888	0.149941	-0.118627
TraesCS1A02G154400	-0.158085	0.102578	0.128415	-0.459066	-0.249949	0.119317	-0.229405	0.00329585	-0.244382	-0.377684	-0.188525	0.182774	0.111882	-0.251942	-0.560384	-0.233214	0.426155	0.465759	-0.637464	0.231756	0.0397629	0.419411	-0.0359217
TraesCS1A02G154700	0.0569693	-0.12064	-0.168935	0.244518	0.375998	0.567134	-0.102828	0.248321	0.197192	0.129271	0.0120218	0.581817	0.237303	0.344166	0.0725013	0.573218	0.177101	-0.20179	-0.564458	-0.591751	-0.665912	-0.534754	-0.554133
TraesCS1A02G154900	-0.354604	0.59791	0.331994	-0.146197	-0.375457	0.0107561	-0.0756203	-0.411428	-0.167073	-0.606812	-0.352081	-0.45016	-0.338493	-0.519411	-0.566375	-0.807147	0.0962777	0.4389	-0.0209945	0.637358	0.558645	0.743504	0.335401
TraesCS1A02G155200	0.0221537	0.618698	0.5709	0.491063	0.599296	0.720968	0.275452	-0.10766	0.502239	0.193955	-0.680508	-0.26149	-0.552114	-0.412056	-0.492971	0.011651	-0.254038	-0.290076	-0.571999	-0.338999	-0.191774	-0.301254	-0.759232
TraesCS1A02G155500	-0.436508	0.130877	0.0277437	-0.51484	-0.573745	-0.504173	0.00141966	-0.164849	-0.239156	-0.316405	-0.138954	-0.416282	-0.115984	-0.374622	-0.290227	-0.651452	0.278909	0.48368	0.245162	0.694664	0.675995	0.74688	0.528835
TraesCS1A02G155600	-0.417608	0.722018	0.363115	0.378259	-0.13004	0.0712427	0.434802	-0.439542	0.156312	-0.216892	-0.603943	-0.571787	-0.645165	-0.265233	-0.533341	-0.762265	-0.0397844	0.227154	0.116652	0.253705	0.596539	0.472019	0.0995607
TraesCS1A02G156100	-0.359456	-0.366367	-0.501512	-0.605969	-0.714482	-0.393019	-0.136359	-0.200561	-0.865045	-0.478839	0.768321	0.356236	0.369678	0.166674	0.11118	-0.127621	0.17972	0.0865877	0.157279	0.353375	0.105454	0.492329	0.7953
TraesCS1A02G156200	0.341473	-0.279535	0.207721	-0.0181136	0.477128	0.117933	-0.398959	0.298535	0.12007	0.11703	0.136444	0.224376	0.460478	0.504745	0.334168	0.534332	-0.114861	-0.135113	-0.269078	-0.0485968	-0.555879	-0.495652	-0.35147
TraesCS1A02G156300	-0.36498	0.194563	0.163553	-0.129377	-0.0803053	0.128348	-0.298185	0.199237	0.0437319	-0.278267	-0.190454	-0.0580185	0.118072	0.0411105	-0.324544	-0.190725	0.212192	0.562472	-0.318665	0.297586	0.0932405	0.216559	-0.113121
TraesCS1A02G156400	-0.345193	0.0865241	0.0502303	-0.662786	-0.644671	-0.431026	0.231692	-0.187811	-0.431179	-0.255497	-0.129072	-0.180939	-0.1597	-0.417979	-0.632208	-0.598323	0.369177	0.466368	-0.182479	0.475791	0.576705	0.799453	0.417612
TraesCS1A02G156500	0.330457	-0.447206	-0.0515762	0.109864	0.579575	0.392954	-0.321871	0.336733	0.0811497	0.190681	0.343551	0.598176	0.553458	0.47739	0.554033	0.869976	-0.0340195	-0.454537	-0.321257	-0.421918	-0.906362	-0.775949	-0.44391
TraesCS1A02G156600	-0.196072	0.770877	0.589838	0.362501	0.235398	0.652867	0.109974	-0.517441	-0.0016136	-0.295434	-0.482013	-0.201051	-0.541468	-0.47545	-0.656393	-0.387603	-0.264804	-0.226172	-0.474631	0.0779934	-0.0246151	0.144848	-0.271681
TraesCS1A02G157600	-0.319422	0.326259	0.127019	-0.353017	-0.477147	0.156115	-0.271027	-0.543093	-0.692328	-0.883879	0.185178	0.123836	0.0336906	-0.308204	-0.414076	-0.53056	0.147659	0.159745	-0.247571	0.598096	0.109141	0.689461	0.535268
TraesCS1A02G157700	0.193907	-0.362224	-0.472051	0.0793283	0.0193405	-0.0589764	-0.366211	0.231694	-0.0637909	0.0118047	0.560596	0.287228	0.422266	0.541029	0.494232	0.463462	-0.119033	-0.150195	0.125424	-0.0284639	-0.350925	-0.350533	0.0298857
TraesCS1A02G157900	0.202795	-0.471035	-0.326633	0.09207	0.2973	-0.097811	0.291089	0.640016	0.442138	0.842247	0.0909672	0.151296	0.0984165	0.294264	0.262669	0.692402	0.020232	-0.146791	-0.0473852	-0.727975	-0.275098	-0.659235	-0.523226
TraesCS1A02G158200	-0.284222	0.598386	0.0953866	0.18429	-0.415339	-0.0468165	0.381135	-0.40951	0.0342637	-0.367319	-0.46997	-0.481668	-0.572258	-0.416265	-0.538286	-0.829215	0.196536	0.447719	0.15651	0.20202	0.717983	0.673193	0.296206
TraesCS1A02G158300	-0.0443701	0.719914	0.384099	0.320061	-0.0925455	0.235091	0.483602	-0.820791	-0.175019	-0.268918	-0.369162	-0.486141	-0.822838	-0.75295	-0.546003	-0.678063	-0.29882	-0.335744	0.048447	0.063621	0.412997	0.432101	0.195262
TraesCS1A02G158400	0.422724	-0.367171	-0.127732	0.319841	0.588842	0.107583	0.0498989	0.620139	0.680889	0.744327	-0.139549	0.156177	0.17215	0.383899	0.404384	0.731348	0.0334986	-0.142065	-0.079577	-0.731547	-0.435105	-0.814688	-0.70424
TraesCS1A02G158500	-0.359338	0.694308	0.687666	-0.0577455	0.00517682	0.446269	-0.00802964	-0.532016	-0.199173	-0.596716	-0.491179	-0.208233	-0.340511	-0.512443	-0.675339	-0.604746	0.0170659	0.0974399	-0.469601	0.423615	0.13868	0.502804	0.0178404
TraesCS1A02G158600	-0.287185	-0.821329	-0.539752	-0.71496	-0.353227	-0.567571	-0.430788	0.63786	-0.252615	0.100868	0.558834	0.460015	0.823922	0.550064	0.432031	0.401572	0.505357	0.43885	0.102237	0.19874	-0.129517	-0.0116694	0.259388
TraesCS1A02G158700	0.0165065	0.699667	0.53326	0.426692	0.348093	0.909223	-0.0453259	-0.695808	-0.167812	-0.514071	-0.247974	0.103255	-0.382831	-0.436336	-0.395678	-0.1976	-0.337535	-0.54224	-0.500531	-0.0604108	-0.36306	0.00247794	-0.198346
TraesCS1A02G159100	0.475076	0.210877	0.768158	0.356688	0.922129	0.483416	-0.236113	0.108401	0.530474	0.301472	-0.422183	-0.217047	-0.0682246	-0.0882407	0.11852	0.36633	-0.481575	-0.404655	-0.26586	-0.155078	-0.47657	-0.637538	-0.71998
TraesCS1A02G159200	-0.0715812	-0.651602	-0.706013	-0.534985	-0.472249	-0.271828	-0.141787	0.163346	-0.6299	-0.136982	0.888097	0.637529	0.568934	0.376705	0.3105	0.396974	0.251915	-0.0545495	-0.0322299	-0.078471	-0.285015	0.0318222	0.427415
TraesCS1A02G159300	0.331399	0.0667316	0.474975	0.320994	0.709824	0.203982	-0.470106	0.241913	0.468531	0.289289	-0.0821295	-0.316407	0.0755171	0.129434	0.394328	0.359116	-0.647618	-0.269848	0.175716	0.0266559	-0.30433	-0.605621	-0.440526
TraesCS1A02G159400	-0.369417	0.118075	-0.0682849	-0.435673	-0.73148	-0.462228	0.242364	-0.440444	-0.548533	-0.472213	0.0198963	-0.218858	-0.191336	-0.334062	-0.341041	-0.748895	0.320507	0.403764	0.246337	0.429031	0.683588	0.875371	0.755542
TraesCS1A02G159500	-0.489731	0.402038	0.314481	-0.40164	-0.440729	-0.165683	0.0600688	-0.30223	-0.35078	-0.422043	-0.231348	-0.417355	-0.292927	-0.474724	-0.667839	-0.706388	0.0869874	0.427249	-0.173965	0.617047	0.566464	0.747404	0.320825
TraesCS1A02G159600	0.338417	-0.544453	-0.118386	0.073931	0.605718	0.156116	-0.100032	0.669297	0.421325	0.680074	0.140013	0.415349	0.428897	0.506003	0.465122	0.947457	-0.0383799	-0.303567	-0.277302	-0.601051	-0.709157	-0.888436	-0.681643
TraesCS1A02G159700	0.00515085	0.641738	0.425473	0.486838	0.170338	0.0227207	0.06403	-0.203773	0.439977	0.0643449	-0.480153	-0.774305	-0.579606	-0.231975	-0.22737	-0.480808	-0.593898	0.0315627	0.355051	0.33052	0.486342	0.0976178	-0.103586
TraesCS1A02G159800	0.296076	0.149752	-0.0221547	0.148956	-0.0630328	-0.108555	-0.213008	-0.104025	0.124895	-0.110236	-0.0525104	-0.362737	-0.164073	-0.472499	0.114938	-0.22577	-0.160142	0.00798305	0.411342	0.374485	0.261142	0.119761	0.153793
TraesCS1A02G160200	0.579921	-0.66146	-0.327772	0.117914	0.400108	-0.124287	-0.425466	0.657167	0.405605	0.464302	0.293449	0.310593	0.584061	0.500662	0.805888	0.780831	0.058111	-0.0427466	0.253451	-0.386214	-0.486028	-0.732073	-0.310893
TraesCS1A02G160400	-0.125107	0.465856	0.772411	0.242331	0.513967	0.228286	0.132171	0.0212859	0.513129	0.234314	-0.760829	-0.485092	-0.353448	-0.212597	-0.326184	-0.18783	-0.227183	0.0139325	-0.203124	0.17712	0.0991472	-0.111553	-0.510182
TraesCS1A02G160500	0.683639	-0.231109	0.279515	0.11548	0.625199	0.271922	-0.535268	0.288657	0.324933	0.16163	-0.0875527	0.246397	0.382909	0.185684	0.359935	0.531325	-0.0684439	-0.133455	-0.232492	-0.245704	-0.584786	-0.576501	-0.492546
TraesCS1A02G160700	-0.379232	0.102738	-0.258219	-0.404716	-0.712423	-0.180754	0.0770682	-0.239075	-0.490554	-0.453505	0.0411716	0.165157	-0.0434742	-0.234511	-0.535602	-0.517851	0.457105	0.431584	-0.196334	0.352767	0.380033	0.724582	0.45029
TraesCS1A02G161300	0.239265	-0.616156	-0.384108	-0.130916	0.130872	-0.26182	-0.0997373	0.70567	0.402672	0.566374	0.0283395	0.285364	0.418453	0.297115	0.385843	0.559499	0.465474	0.231794	0.0436107	-0.42693	-0.219254	-0.437826	-0.322926
TraesCS1A02G161400	-0.404757	0.186531	-0.0124625	-0.504091	-0.718271	-0.371983	-0.190392	-0.430809	-0.611328	-0.697975	0.113699	-0.187259	-0.0143245	-0.346984	-0.325111	-0.743948	0.226278	0.408757	0.179661	0.857074	0.558519	0.895416	0.765718
TraesCS1A02G161900	-0.572056	0.227864	-0.194995	-0.368404	-0.843584	-0.441242	0.401526	-0.437152	-0.504732	-0.44576	-0.0336626	-0.237135	-0.309267	-0.298514	-0.505601	-0.821403	0.360849	0.440517	0.177981	0.447781	0.772092	0.940335	0.720225
TraesCS1A02G162300	0.170698	-0.634282	-0.382879	-0.0452601	0.23914	-0.157892	-0.198853	0.792362	0.479341	0.489221	0.0530254	0.421193	0.597758	0.64082	0.534379	0.672912	0.439115	0.251794	-0.0027043	-0.375722	-0.376338	-0.553394	-0.387033
TraesCS1A02G162400	-0.00967357	0.66339	0.62469	0.151041	0.0513364	-0.0162064	0.348245	-0.28408	0.326501	0.0472378	-0.804265	-0.785396	-0.728783	-0.665126	-0.645535	-0.686804	-0.194651	0.224165	-0.0134024	0.245224	0.643158	0.397972	-0.143309
TraesCS1A02G162800	0.435242	-0.673554	-0.470826	-0.0969091	0.050848	-0.091902	-0.210619	0.415581	-0.0329758	0.133541	0.476059	0.601939	0.604615	0.464595	0.605257	0.610758	0.251227	0.00258754	0.0650334	-0.393754	-0.448554	-0.392188	-0.00410857
TraesCS1A02G163000	0.230538	-0.179724	-0.143128	0.451457	0.369664	-0.190609	0.218398	0.444413	0.718976	0.797007	-0.191706	-0.268266	-0.145021	0.172124	0.434893	0.331152	-0.241618	-0.124981	0.537248	-0.444392	0.0744495	-0.56613	-0.365303
TraesCS1A02G163200	0.232405	0.545544	0.693809	0.386418	0.44933	0.109692	0.121104	-0.255909	0.51496	0.21767	-0.721844	-0.720134	-0.591344	-0.531817	-0.174573	-0.35476	-0.462162	-0.195092	0.216468	0.157428	0.308601	-0.0407673	-0.285172
TraesCS1A02G163400	0.603973	-0.316982	0.15213	0.283277	0.768238	0.437544	-0.416699	0.309999	0.335751	0.309884	0.0631895	0.438035	0.402525	0.336033	0.546444	0.78456	-0.212335	-0.443334	-0.210963	-0.503097	-0.814334	-0.845555	-0.585819
TraesCS1A02G163700	-0.268482	-0.0328342	-0.22798	-0.479246	-0.76284	-0.550316	0.144588	-0.093419	-0.337963	-0.3487	-0.0127238	-0.103026	-0.00370363	-0.0707174	-0.32629	-0.615686	0.506901	0.733065	0.165833	0.320592	0.670981	0.797948	0.606216
TraesCS1A02G163800	-0.417254	0.232005	-0.0431758	-0.437297	-0.710198	-0.108431	0.109262	-0.584917	-0.722364	-0.733877	0.0809624	0.0981113	-0.115888	-0.330821	-0.488057	-0.699726	0.33358	0.279609	-0.106155	0.415424	0.410439	0.883563	0.694741
TraesCS1A02G163900	0.445684	0.113201	0.735614	0.121652	0.72676	0.394461	-0.482257	-0.0186899	0.187901	0.0199851	-0.208156	-0.0726666	0.119799	-0.130672	0.152691	0.26838	-0.424726	-0.34977	-0.234314	0.107828	-0.479108	-0.429261	-0.431224
TraesCS1A02G164000	-0.451316	-0.290617	-0.54858	-0.619653	-0.770289	-0.558924	0.145709	-0.00749161	-0.48411	-0.140892	0.278791	0.0935372	0.104004	-0.151594	-0.191495	-0.269722	0.545833	0.330679	0.0752624	0.325524	0.406454	0.57977	0.538386
TraesCS1A02G164200	0.235832	-0.282835	0.0533364	0.200617	0.586645	0.425155	-0.158416	0.410921	0.385267	0.331522	-0.123334	0.556779	0.378589	0.39827	0.298307	0.671961	0.168946	-0.189734	-0.387954	-0.538938	-0.706336	-0.679003	-0.621358
TraesCS1A02G164400	0.0285097	0.522407	0.699588	0.067815	0.208676	0.0167328	0.186723	-0.237396	0.336165	0.0645223	-0.784013	-0.640878	-0.523075	-0.598165	-0.461502	-0.506608	-0.0814281	0.0967167	-0.0512693	0.279109	0.40556	0.250683	-0.20032
TraesCS1A02G164600	0.22216	-0.277311	-0.291069	0.258985	0.0345645	-0.479244	0.124972	0.191142	0.309735	0.492219	0.16642	-0.304295	-0.0533945	0.160885	0.597315	0.127783	-0.273783	-0.135004	0.875554	-0.137739	0.251598	-0.266475	0.168348
TraesCS1A02G164800	0.352157	-0.255373	0.0773015	0.229047	0.700829	0.275377	-0.047743	0.640936	0.597902	0.726434	-0.0718745	0.115849	0.152054	0.273642	0.23629	0.806244	-0.269696	-0.285393	-0.329645	-0.53759	-0.566153	-0.872154	-0.849189
TraesCS1A02G164900	-0.285946	-0.535541	-0.487386	-0.683756	-0.634931	-0.685856	0.25442	0.0907837	-0.516779	0.115284	0.432208	0.173793	0.199781	0.00314444	0.0269652	-0.0498986	0.3374	0.147496	0.197454	0.146839	0.300546	0.379409	0.535253
TraesCS1A02G165300	0.395636	-0.644256	-0.346017	0.11341	0.432443	0.0160552	-0.398025	0.515335	0.19194	0.406819	0.537417	0.445531	0.606632	0.615797	0.846926	0.902331	-0.169244	-0.385117	0.177079	-0.357348	-0.688713	-0.818988	-0.262743
TraesCS1A02G165800	0.229827	-0.338153	0.136735	-0.0438208	0.580097	0.45224	-0.331216	0.351345	0.124404	0.167502	0.0414393	0.618028	0.513633	0.382312	0.232964	0.740081	0.131918	-0.266782	-0.645789	-0.354736	-0.854778	-0.633367	-0.595663
TraesCS1A02G165900	-0.428516	-0.228782	-0.390934	-0.555662	-0.777361	-0.614487	0.312895	0.102635	-0.301	-0.120091	-0.0351279	0.0426417	0.0670851	-0.0632721	-0.342329	-0.445721	0.784042	0.731001	0.0394019	0.227305	0.590131	0.699991	0.472763
TraesCS1A02G166000	-0.385771	0.386322	0.13657	-0.293576	-0.596542	-0.0934714	0.28501	-0.712239	-0.667175	-0.645277	-0.00419818	-0.134305	-0.334129	-0.388358	-0.554247	-0.766606	0.145169	0.136835	-0.0549224	0.353973	0.477067	0.843923	0.647623
TraesCS1A02G166100	-0.452811	0.296569	-0.108274	-0.269913	-0.764364	-0.455838	0.421255	-0.524318	-0.459068	-0.364975	-0.0515187	-0.391148	-0.443355	-0.439046	-0.463504	-0.851755	0.145812	0.279611	0.33058	0.468807	0.821938	0.890376	0.724967
TraesCS1A02G166200	-0.377704	0.233068	-0.198611	-0.13099	-0.702571	-0.558034	0.413316	-0.43017	-0.293894	-0.208107	-0.0215106	-0.48158	-0.440052	-0.332673	-0.256451	-0.775703	0.0575104	0.240743	0.585125	0.423698	0.855261	0.751729	0.716622
TraesCS1A02G166600	-0.318237	0.212271	-0.14461	-0.110996	-0.626911	-0.596296	0.510828	-0.314286	-0.15983	-0.0379536	-0.128486	-0.573459	-0.50417	-0.353779	-0.288279	-0.740666	0.0308795	0.303129	0.570866	0.300689	0.911591	0.685398	0.591558
TraesCS1A02G166900	0.278485	-0.151379	-0.0743088	0.276397	0.507952	0.709258	-0.202	0.0506793	0.0229854	0.0358548	0.184685	0.68743	0.2701	0.16357	0.238785	0.682287	-0.0199145	-0.572204	-0.518937	-0.564639	-0.886786	-0.642563	-0.485359
TraesCS1A02G167100	0.455348	-0.559334	-0.270889	0.0354744	0.348567	0.107795	-0.315769	0.378625	-0.0573246	0.227528	0.661706	0.490715	0.557899	0.597764	0.623228	0.846045	-0.273588	-0.398377	-0.080984	-0.351383	-0.719182	-0.695289	-0.215817
TraesCS1A02G167200	0.277733	0.420887	0.670698	0.470395	0.608647	0.242004	0.422022	-0.0615017	0.530069	0.412704	-0.578119	-0.547498	-0.52911	-0.191591	-0.20136	-0.0205437	-0.473283	-0.274054	-0.0976438	-0.24309	0.0379869	-0.318379	-0.539906
TraesCS1A02G167300	0.225703	-0.506248	-0.0310505	-0.324003	0.103684	-0.191071	0.011075	0.341625	0.0548774	0.317176	-0.0558362	0.394504	0.362533	0.170368	0.179862	0.328522	0.349937	0.100274	-0.151042	-0.254792	-0.207438	-0.175819	-0.148408
TraesCS1A02G167400	0.0434038	0.287338	0.647902	0.270435	0.660265	0.498208	0.0950411	0.0305664	0.465306	0.242612	-0.665637	-0.028531	-0.176117	-0.123326	-0.182033	0.121642	-0.101729	-0.2091	-0.429151	-0.203617	-0.292365	-0.345227	-0.649149
TraesCS1A02G167600	-0.258742	0.339475	0.193511	-0.180815	-0.368455	-0.46001	0.23348	-0.203995	-0.00486405	0.00376243	-0.250684	-0.740499	-0.478954	-0.471753	-0.385955	-0.651852	-0.124691	0.275752	0.377052	0.468	0.767311	0.549684	0.330663
TraesCS1A02G167700	0.136188	-0.363502	0.141758	-0.103613	0.534109	0.143412	-0.223634	0.716693	0.425602	0.53568	-0.0890151	0.216918	0.387422	0.260036	0.151057	0.69528	0.0888868	0.0250305	-0.439635	-0.255467	-0.527054	-0.638295	-0.710499
TraesCS1A02G168100	0.514962	-0.367391	-0.156406	0.242376	0.467269	0.126636	-0.6338	0.307447	0.316424	0.116844	0.243081	0.222253	0.479943	0.307934	0.811843	0.594136	-0.11215	-0.242484	0.29189	-0.153712	-0.523153	-0.633371	-0.203788
TraesCS1A02G168600	-0.569428	0.496121	0.130932	-0.23589	-0.640374	-0.0457677	0.230995	-0.680056	-0.59435	-0.715077	-0.122004	-0.155848	-0.347294	-0.400934	-0.642141	-0.872921	0.223872	0.270522	-0.0722702	0.518601	0.543785	0.918527	0.621214
TraesCS1A02G168900	-0.510448	0.385898	-0.0369921	-0.249246	-0.687576	-0.226848	0.211606	-0.559763	-0.52493	-0.565384	-0.0167835	-0.305902	-0.364906	-0.450901	-0.49363	-0.816114	0.10195	0.259094	0.148252	0.562462	0.662185	0.865279	0.65991
TraesCS1A02G169000	-0.0409952	-0.747729	-0.662771	-0.333132	-0.177134	-0.114741	-0.373541	0.284275	-0.433513	-0.0574306	0.811422	0.830544	0.775136	0.601064	0.606455	0.619006	0.244659	-0.161989	0.0199958	-0.115147	-0.553942	-0.268773	0.244042
TraesCS1A02G169100	0.355876	0.489604	0.719732	0.267928	0.443238	0.188668	-0.278566	-0.103435	0.464941	0.0528706	-0.583073	-0.588312	-0.354331	-0.519649	-0.147779	-0.281432	-0.482904	-0.00357335	0.137137	0.277303	0.187154	-0.0476586	-0.291494
TraesCS1A02G169200	0.206233	0.508135	0.0209918	0.516935	0.0651449	0.315029	-0.0292381	-0.245914	0.34295	-0.114125	-0.33133	-0.287532	-0.451229	-0.40843	-0.152998	-0.294648	-0.217303	-0.0489045	0.174883	-0.0532331	0.203343	0.0424115	-0.108152
TraesCS1A02G169300	0.00657082	-0.27489	-0.44877	-0.0234899	-0.322437	-0.742564	0.196918	0.444096	0.380334	0.471785	-0.0423261	-0.424285	-0.0583102	0.170657	0.204134	-0.111791	0.172771	0.515472	0.653555	-0.020469	0.616538	0.0863138	0.157769
TraesCS1A02G169500	0.657866	-0.437008	-0.0652223	0.353793	0.664263	0.125814	-0.136936	0.448653	0.511696	0.585649	0.0497939	0.206776	0.276328	0.30527	0.672925	0.769921	-0.159284	-0.377088	0.114338	-0.57364	-0.554252	-0.858583	-0.528105
TraesCS1A02G169600	0.111686	0.384714	0.0263394	0.297156	-0.297167	-0.187812	0.433293	-0.442036	0.00243345	-0.0657966	-0.242089	-0.484508	-0.617763	-0.530564	-0.234501	-0.631095	-0.165246	0.0520287	0.506746	0.0486186	0.655059	0.42763	0.35633
TraesCS1A02G170000	0.436435	-0.650744	-0.336834	0.00873072	0.400752	0.141864	-0.219278	0.486181	0.0556914	0.423593	0.541194	0.608685	0.547105	0.530337	0.591527	0.957922	-0.0947097	-0.416994	-0.179601	-0.586891	-0.783002	-0.792939	-0.371201
TraesCS1A02G170100	0.167049	0.202163	0.704084	0.145123	0.80575	0.508703	-0.332729	0.201105	0.42652	0.237281	-0.372466	-0.135009	0.0164861	-0.0686597	-0.033075	0.369965	-0.414713	-0.296932	-0.471385	-0.0151551	-0.488384	-0.546661	-0.73885
TraesCS1A02G170200	0.0337007	-0.0683684	-0.147145	-0.298818	-0.378644	-0.265813	-0.0851112	0.115056	-0.104911	-0.251846	-0.0877771	-0.0575831	0.109486	-0.0990912	-0.256634	-0.260965	0.536185	0.628031	-0.16423	0.209411	0.293032	0.413462	0.152741
TraesCS1A02G170300	0.364058	0.498699	0.4289	0.454943	0.322851	0.580718	0.311499	-0.431	0.0684845	-0.16443	-0.302939	-0.0924841	-0.464857	-0.341383	-0.31077	-0.136842	-0.300447	-0.312576	-0.313306	-0.380329	-0.121852	-0.0611924	-0.249317
TraesCS1A02G170400	-0.202275	-0.779561	-0.692197	-0.581522	-0.437321	-0.304126	-0.273734	0.336811	-0.511544	-0.147321	0.729842	0.826338	0.806997	0.633378	0.415139	0.416604	0.559332	0.222399	-0.0384674	-0.101901	-0.325246	0.0236384	0.390455
TraesCS1A02G170500	0.275077	-0.514781	-0.10069	-0.374843	0.0838895	-0.17419	-0.700991	0.290945	-0.0783613	-0.0532978	0.312096	0.378771	0.674842	0.199787	0.528488	0.380725	0.192191	0.0215467	0.119495	0.2486	-0.377195	-0.198053	0.0908469
TraesCS1A02G170600	-0.609022	0.148564	-0.0799469	-0.45106	-0.731834	-0.515979	0.132744	-0.0607309	-0.298944	-0.320138	-0.108792	-0.324756	-0.120445	-0.21232	-0.493063	-0.717379	0.378911	0.732679	0.134095	0.652399	0.758751	0.833963	0.522629
TraesCS1A02G170800	-0.158988	0.158264	-0.215996	0.0010907	-0.360199	0.199524	-0.0155181	-0.428066	-0.332631	-0.51178	-0.0775999	0.357508	-0.0485294	-0.201207	-0.228847	-0.359579	0.436103	0.110905	-0.138142	-0.0142965	0.0720844	0.424303	0.305615
TraesCS1A02G170900	-0.0192509	0.00120882	0.0481193	-0.0360712	0.0413134	-0.249907	0.489455	0.362325	0.458822	0.537736	-0.459469	-0.370739	-0.278814	-0.187113	-0.305453	-0.0144487	0.262599	0.266586	-0.133765	-0.148296	0.296424	-0.0311626	-0.375246
TraesCS1A02G171000	-0.180471	-0.511594	-0.43714	-0.121835	-0.125716	-0.323414	-0.0806988	0.302568	-0.0916209	0.0798548	0.423722	0.397837	0.541947	0.893683	0.509021	0.334499	0.192123	0.108272	0.21325	-0.0554094	-0.180512	-0.171249	0.199197
TraesCS1A02G171100	0.474098	-0.593656	-0.189115	0.0466745	0.498166	0.0617727	-0.563031	0.501167	0.266179	0.32897	0.341328	0.398085	0.614204	0.465539	0.812776	0.811361	-0.0913804	-0.252779	0.134374	-0.341789	-0.646239	-0.754167	-0.305396
TraesCS1A02G171200	0.695313	-0.123562	-0.077736	0.515497	0.520952	0.472629	-0.0187839	-0.154388	0.13649	0.16283	0.147743	0.363697	0.0145645	0.0076269	0.460084	0.531602	-0.230633	-0.723335	-0.00480198	-0.674789	-0.621771	-0.637316	-0.294122
TraesCS1A02G171300	-0.375587	0.168765	-0.0979149	-0.366754	-0.731676	-0.549644	0.151033	-0.130045	-0.204656	-0.342858	-0.198925	-0.396743	-0.191934	-0.292782	-0.421131	-0.793276	0.432951	0.781938	0.272469	0.514442	0.852112	0.8657	0.57133
TraesCS1A02G171400	0.193518	-0.020931	0.320798	-0.160525	0.267833	-0.106831	-0.333216	0.585152	0.547292	0.305147	-0.469513	-0.28666	0.123825	-0.128902	-0.165567	0.0897333	0.106062	0.491304	-0.239505	0.286424	0.0698991	-0.131867	-0.516016
TraesCS1A02G171600	-0.385646	-0.092766	-0.364523	-0.0151831	-0.413802	-0.398817	0.423464	0.209605	0.166248	0.0966355	-0.189163	-0.0446746	-0.02006	0.290958	-0.0877378	-0.258138	0.623463	0.585232	0.214702	-0.0823291	0.441656	0.297306	0.185
TraesCS1A02G171700	0.532394	-0.35532	-0.0636421	0.155157	0.548055	0.357438	-0.251138	0.234157	0.166788	0.323508	0.22677	0.516818	0.34242	0.235576	0.439982	0.776832	-0.168998	-0.576615	-0.244968	-0.466077	-0.784147	-0.740051	-0.46454
TraesCS1A02G172100	0.165875	0.422035	0.761921	0.00403055	0.340986	0.432347	-0.280297	-0.168305	0.0443129	-0.314976	-0.420699	-0.102698	-0.0707556	-0.246772	-0.411484	-0.194927	-0.120861	0.119419	-0.510343	0.197956	-0.148126	0.0833854	-0.288823
TraesCS1A02G172800	0.0663231	0.210789	0.115297	0.320098	0.287188	0.159343	0.0539972	0.237495	0.523939	0.257996	-0.268684	-0.231955	-0.161245	0.123997	0.00535069	0.0917686	-0.304709	0.018804	0.0221275	-0.0827262	0.0207402	-0.264286	-0.378561
TraesCS1A02G173000	-0.345277	0.229108	-0.232132	0.0664623	-0.527983	-0.223838	0.532371	-0.568885	-0.506087	-0.235911	0.260306	-0.210278	-0.432025	-0.140163	-0.221822	-0.49337	-0.181726	-0.177916	0.323697	0.130657	0.464754	0.486825	0.598349
TraesCS1A02G173100	-0.276345	0.315503	0.0497498	-0.0387595	-0.472867	-0.317563	0.25376	-0.112961	-0.00122976	-0.240581	-0.384206	-0.387867	-0.294021	-0.155925	-0.487254	-0.713781	0.296526	0.698919	0.112274	0.364298	0.721337	0.658792	0.283299
TraesCS1A02G173200	-0.463203	0.219787	-0.243318	-0.196008	-0.811588	-0.506664	0.310586	-0.41581	-0.388665	-0.394633	-0.00238178	-0.309898	-0.310774	-0.22642	-0.31505	-0.833861	0.242759	0.452945	0.481277	0.421093	0.836916	0.86736	0.784616
TraesCS1A02G173400	-0.420865	0.146291	-0.13524	-0.407433	-0.774081	-0.648192	0.247622	-0.118715	-0.222543	-0.227816	-0.15233	-0.465503	-0.255807	-0.285257	-0.449195	-0.788234	0.339413	0.725541	0.317028	0.509074	0.91879	0.865472	0.589118
TraesCS1A02G173500	0.516018	-0.42321	-0.393466	0.253672	0.190076	-0.114218	-0.11108	0.245235	0.0624812	0.281522	0.597937	0.150845	0.279662	0.47504	0.656817	0.587905	-0.328209	-0.357745	0.347723	-0.32019	-0.35646	-0.557553	-0.0201878
TraesCS1A02G173800	0.202331	-0.633876	-0.315197	-0.0831953	0.244633	-0.378815	0.109097	0.858192	0.49791	0.818075	0.134995	0.0574512	0.341837	0.533097	0.447824	0.685461	0.0543387	0.130182	0.117085	-0.419755	-0.163947	-0.60101	-0.418078
TraesCS1A02G174000	-0.406484	0.567863	0.127301	-0.146054	-0.629193	-0.0270707	0.146256	-0.708884	-0.542162	-0.747474	-0.100304	-0.261808	-0.41061	-0.498598	-0.618081	-0.905427	0.100226	0.259343	0.0225472	0.543371	0.58614	0.908853	0.631366
TraesCS1A02G174500	-0.182773	0.220708	0.0113889	-0.254901	-0.395802	-0.408411	0.23481	0.152589	0.196113	0.188172	-0.39954	-0.552649	-0.405536	-0.456637	-0.57588	-0.504533	0.106784	0.577053	0.0489027	0.246637	0.739032	0.48214	0.0246654
TraesCS1A02G174600	0.203596	0.338152	0.659235	0.115502	0.498819	0.607179	-0.451649	-0.180294	0.0719753	-0.304126	-0.263497	0.0432592	0.0326262	-0.32036	-0.103276	0.0352279	-0.181399	-0.195369	-0.372848	0.125275	-0.413412	-0.159538	-0.313161
TraesCS1A02G174700	-0.272146	-0.74989	-0.424109	-0.844213	-0.449832	-0.428678	-0.289659	0.391545	-0.532048	-0.170004	0.530924	0.658702	0.811467	0.4644	0.202745	0.275475	0.67115	0.424734	-0.210618	0.180619	-0.196655	0.201083	0.352706
TraesCS1A02G174800	-0.504303	0.199277	-0.292041	-0.23018	-0.767314	-0.221342	0.300716	-0.452193	-0.481546	-0.576101	0.0251236	0.00723794	-0.183706	-0.202406	-0.339889	-0.699025	0.466342	0.388049	0.159284	0.265716	0.559745	0.823824	0.698375
TraesCS1A02G174900	0.0220629	-0.269771	-0.161245	-0.149697	0.105898	-0.254148	-0.174356	0.632421	0.460454	0.50146	-0.0941999	-0.101104	0.176481	0.160237	0.148872	0.292229	-0.0560123	0.243478	0.0701784	0.0397282	0.0586621	-0.266149	-0.329382
TraesCS1A02G175000	0.423358	-0.312408	-0.109277	0.263437	0.576726	0.394174	-0.375307	0.426366	0.239538	0.288076	0.360616	0.388411	0.404525	0.442616	0.476692	0.848651	-0.30625	-0.407731	-0.242304	-0.40246	-0.785599	-0.829246	-0.538795
TraesCS1A02G175200	-0.47553	0.35086	0.154958	-0.398698	-0.587146	-0.310644	0.262544	-0.563531	-0.51925	-0.426973	-0.0767792	-0.407719	-0.393043	-0.546733	-0.516244	-0.778207	0.0380679	0.134976	0.115852	0.607909	0.645235	0.829969	0.608995
TraesCS1A02G175500	-0.464599	0.213552	-0.0803555	-0.471483	-0.748075	-0.190442	0.246871	-0.598188	-0.732215	-0.660154	0.0972102	0.0160132	-0.182357	-0.367403	-0.502963	-0.7009	0.373357	0.232276	-0.076649	0.380191	0.461489	0.896326	0.718238
TraesCS1A02G175700	0.106657	-0.41492	-0.44994	0.0241802	0.100024	0.0779881	0.151577	0.410886	0.159591	0.476855	0.127383	0.510967	0.200909	0.315643	0.0974116	0.565023	0.257027	-0.101695	-0.300142	-0.664287	-0.376439	-0.440708	-0.384515
TraesCS1A02G175800	0.017257	-0.0083136	0.00622395	-0.149473	-0.190959	-0.324682	-0.444537	0.210366	0.190484	-0.147892	-0.216019	-0.232506	0.173641	-0.0934509	0.0147337	-0.287256	0.327515	0.60589	0.255765	0.504225	0.332739	0.275193	0.136107
TraesCS1A02G175900	-0.268752	0.400982	0.291634	-0.116005	-0.106167	0.415066	-0.085763	-0.183726	-0.178365	-0.409553	-0.325244	0.121002	-0.13649	-0.359984	-0.69015	-0.328735	0.251127	0.290136	-0.656999	0.143746	0.00469517	0.357824	-0.141399
TraesCS1A02G176000	0.540374	0.133554	0.407474	0.545222	0.883374	0.756738	-0.31364	0.0680096	0.401574	0.123702	-0.117797	0.159883	0.0707594	0.0786481	0.27453	0.588533	-0.403664	-0.552122	-0.362488	-0.427627	-0.775543	-0.787899	-0.705731
TraesCS1A02G176200	-0.335635	-0.260959	-0.312449	-0.306524	-0.191842	-0.252361	-0.0156222	0.567659	0.162629	0.267473	-0.0307948	0.0514072	0.219584	0.202322	-0.180318	0.171272	0.476867	0.489814	-0.277691	0.0325419	0.0666551	-0.00215019	-0.227463
TraesCS1A02G176500	0.456421	-0.647042	-0.328583	0.0410768	0.303812	-0.114009	-0.410063	0.594095	0.342658	0.330485	0.190488	0.42316	0.622219	0.576827	0.725141	0.656696	0.255452	0.122021	0.170093	-0.430061	-0.42864	-0.57797	-0.237735
TraesCS1A02G176700	0.462877	-0.364888	-0.0398782	0.310714	0.662401	0.336358	-0.314686	0.456564	0.386834	0.350296	0.218766	0.39641	0.450399	0.535612	0.635798	0.842281	-0.206526	-0.371435	-0.089633	-0.459469	-0.76574	-0.868398	-0.529324
TraesCS1A02G176800	0.644045	-0.256332	-0.0812653	0.457748	0.602007	0.352657	-0.294513	0.168011	0.191298	0.222928	0.40673	0.265525	0.270633	0.390554	0.650198	0.743446	-0.464417	-0.586974	0.0558085	-0.479816	-0.704633	-0.816402	-0.352417
TraesCS1A02G176900	-0.231584	0.0741456	-0.278624	0.0668714	-0.364636	-0.155675	0.381997	0.113058	0.144696	0.0613007	-0.331029	0.0440979	-0.167962	0.0579818	-0.391634	-0.306071	0.52743	0.538874	-0.0974505	-0.147289	0.382977	0.313941	-0.00353459
TraesCS1A02G177000	-0.248818	-0.120568	-0.391502	-0.278908	-0.53606	-0.0326639	0.0645886	-0.48372	-0.891678	-0.510836	0.755731	0.413931	0.125435	0.0732669	-0.000976027	-0.0896617	-0.0384247	-0.308299	0.0105614	0.109525	-0.0936993	0.349233	0.667364
TraesCS1A02G177100	-0.128703	0.258033	0.0938371	-0.172921	-0.388746	-0.445448	0.164654	-0.161105	-0.165111	-0.0325143	0.00685645	-0.652969	-0.394703	-0.323187	-0.367655	-0.523862	-0.372477	0.215316	0.271946	0.519021	0.673331	0.481615	0.327068
TraesCS1A02G177300	-0.220597	-0.0882147	-0.321447	-0.422257	-0.744584	-0.546028	-0.301209	-0.233876	-0.577786	-0.557319	0.466216	-0.100569	0.183949	-0.0274592	0.0581447	-0.497891	0.120251	0.392065	0.504311	0.684649	0.487516	0.681172	0.866064
TraesCS1A02G177400	-0.345452	0.528299	0.321899	-0.187279	-0.467241	-0.0843465	0.0415747	-0.598096	-0.381966	-0.681038	-0.247604	-0.338199	-0.315556	-0.36832	-0.516641	-0.874215	0.095856	0.362992	0.0540692	0.567471	0.578429	0.837778	0.544441
TraesCS1A02G177500	-0.367755	0.66676	0.188433	0.0589387	-0.523213	-0.1323	0.364453	-0.576527	-0.177967	-0.443831	-0.405916	-0.574673	-0.651625	-0.558873	-0.66777	-0.980397	0.0433857	0.365917	0.172827	0.440992	0.822611	0.836221	0.445263
TraesCS1A02G177600	0.394461	0.00225825	0.0338205	0.323879	0.55627	0.609842	-0.405188	0.130606	0.255259	0.0985318	0.0611317	0.323939	0.15042	0.0796491	0.216268	0.562956	-0.286916	-0.436463	-0.34763	-0.386337	-0.6706	-0.628201	-0.545449
TraesCS1A02G177700	0.552535	0.0632577	0.219028	0.688891	0.865079	0.58417	-0.0975512	0.16898	0.543473	0.440477	-0.0578076	0.0498621	-0.0541698	0.182063	0.371317	0.664966	-0.579916	-0.662508	-0.122344	-0.548455	-0.659726	-0.919489	-0.728822
TraesCS1A02G177800	0.123777	-0.243429	0.018979	-0.186504	0.0888516	-0.459638	-0.523317	0.570321	0.41624	0.271216	-0.0719509	-0.364979	0.297246	0.134518	0.320335	0.0994193	-0.0925284	0.422115	0.368081	0.49142	0.207241	-0.122015	-0.100787
TraesCS1A02G178100	-0.446809	-0.0746487	-0.293835	-0.548825	-0.665054	-0.161946	0.050849	-0.110042	-0.530917	-0.380069	0.111622	0.369341	0.126813	-0.0664001	-0.470428	-0.335529	0.550067	0.436812	-0.331464	0.182755	0.222513	0.623129	0.383603
TraesCS1A02G178200	-0.449348	-0.169431	-0.290751	-0.712631	-0.737256	-0.323112	0.00714532	-0.262934	-0.772755	-0.504611	0.42143	0.284877	0.208519	-0.0204545	-0.240479	-0.326099	0.40421	0.248901	-0.0950308	0.314401	0.217034	0.675349	0.68471
TraesCS1A02G178300	0.0759125	-0.504485	-0.114228	-0.160404	0.422474	0.165012	-0.122861	0.493672	0.208784	0.442499	0.0754978	0.514221	0.447046	0.349036	0.338611	0.75121	0.162142	-0.249208	-0.377492	-0.423271	-0.630548	-0.611673	-0.502728
TraesCS1A02G178400	0.637052	0.235551	0.0140129	0.724718	0.388109	0.530658	-0.0288798	-0.390967	0.0975591	-0.091729	0.0478018	0.114378	-0.232936	-0.150994	0.23535	0.162392	-0.422379	-0.620471	0.0882144	-0.369078	-0.358456	-0.384304	-0.162499
TraesCS1A02G178700	-0.44561	0.464843	0.227828	-0.349034	-0.579911	-0.27551	0.137566	-0.297894	-0.281915	-0.428544	-0.279559	-0.515412	-0.376885	-0.506017	-0.734852	-0.844013	0.142611	0.567065	-0.0574153	0.67931	0.74521	0.8655	0.394689
TraesCS1A02G179000	0.759974	-0.147968	0.0645823	0.511663	0.687398	0.412839	-0.232663	0.308701	0.481214	0.300384	-0.00404531	0.186113	0.17735	0.288957	0.426627	0.646532	-0.246588	-0.277384	-0.146808	-0.589329	-0.596334	-0.778066	-0.608494
TraesCS1A02G179400	-0.324145	-0.00769988	0.0565565	-0.532185	-0.541826	-0.600459	-0.0294407	-0.00028573	-0.287507	-0.171671	-0.0114975	-0.322029	0.00962591	-0.189379	-0.301002	-0.52056	0.150292	0.513967	0.193051	0.75454	0.597093	0.6422	0.46348
TraesCS1A02G179500	0.389187	-0.269791	-0.2057	0.501128	0.549769	0.319661	0.0146586	0.330242	0.321189	0.468865	0.294177	0.323048	0.182896	0.567919	0.500224	0.77516	-0.395443	-0.503064	-0.0429523	-0.654143	-0.626668	-0.850937	-0.494738
TraesCS1A02G179600	0.383694	-0.396843	-0.322136	0.371961	0.44405	-0.0196168	0.00841673	0.608383	0.575357	0.772237	0.118963	0.104719	0.148191	0.438357	0.488831	0.71914	-0.219614	-0.218494	0.163658	-0.615455	-0.338865	-0.804485	-0.537936
TraesCS1A02G180000	-0.0230348	-0.294625	0.30291	-0.376351	0.189394	-0.223463	-0.188434	0.213893	0.0184824	0.152891	-0.0179464	0.0438421	0.338862	0.11976	0.256842	0.173919	0.0397963	-0.00476708	0.0699296	0.238461	-0.135742	-0.103863	-0.00167021
TraesCS1A02G180100	0.674803	0.115427	0.420506	0.462517	0.718521	0.269524	-0.349835	0.0780637	0.541091	0.357923	-0.254604	-0.305075	-0.138762	-0.27887	0.330648	0.290927	-0.546901	-0.406196	0.212921	-0.182	-0.259199	-0.593536	-0.480608
TraesCS1A02G180300	-0.111216	0.153213	0.194149	-0.253444	-0.251242	-0.400426	0.00369734	0.068388	0.220878	-0.0354191	-0.534324	-0.390653	-0.121876	-0.220857	-0.312213	-0.522136	0.332541	0.610335	0.109124	0.465411	0.580562	0.483792	0.105866
TraesCS1A02G180400	-0.280019	0.671667	0.241084	0.142073	-0.285824	0.0139097	0.134801	-0.538263	-0.0318814	-0.376485	-0.356234	-0.574607	-0.581265	-0.617336	-0.443683	-0.771885	-0.145413	0.0707499	0.251683	0.52627	0.587831	0.579446	0.313674
TraesCS1A02G180500	-0.465297	-0.000776652	-0.390102	-0.426455	-0.869256	-0.513578	0.0480432	-0.167846	-0.459107	-0.506264	0.159456	-0.0162954	0.06678	0.0491133	-0.258511	-0.629394	0.461198	0.649254	0.227499	0.534133	0.624354	0.833978	0.733765
TraesCS1A02G180700	0.233632	0.114976	0.0978627	0.38571	0.340505	-0.070109	0.244666	0.191635	0.609831	0.556007	-0.361237	-0.55691	-0.402653	-0.240528	0.107606	0.0669695	-0.255728	-0.0933631	0.314126	-0.308876	0.220509	-0.325727	-0.364039
TraesCS1A02G181100	-0.352559	0.245851	0.152825	-0.496128	-0.6148	-0.508969	-0.0304292	-0.227095	-0.339414	-0.374087	-0.108771	-0.508361	-0.198599	-0.43827	-0.476341	-0.764481	0.0862555	0.528782	0.18484	0.835879	0.751129	0.835281	0.547568
TraesCS1A02G181400	0.307687	-0.498841	-0.231673	0.264771	0.50144	0.121156	-0.330304	0.573022	0.364684	0.455584	0.291692	0.422348	0.516074	0.671464	0.680407	0.814325	-0.124984	-0.217855	0.0794133	-0.432735	-0.630405	-0.81907	-0.423174
TraesCS1A02G181500	-0.478178	-0.0088946	-0.195128	-0.607348	-0.792354	-0.474735	0.209831	-0.23908	-0.518385	-0.455885	0.0323832	-0.0338593	-0.00172633	-0.169872	-0.394172	-0.615777	0.617709	0.558065	0.0162463	0.410297	0.565717	0.860243	0.657618
TraesCS1A02G181600	-0.226184	0.324797	-0.0654917	-0.202613	-0.63685	-0.25007	0.0632011	-0.528018	-0.420651	-0.584712	0.0167884	-0.322473	-0.298779	-0.493156	-0.289499	-0.76823	0.10281	0.279819	0.338113	0.482817	0.642071	0.799181	0.70221
TraesCS1A02G181900	0.464064	-0.509474	-0.181266	0.160044	0.595066	0.303536	-0.246166	0.561648	0.353268	0.475749	0.22798	0.54793	0.488357	0.500786	0.541232	0.949301	-0.0227802	-0.335371	-0.271262	-0.646631	-0.812209	-0.883544	-0.611792
TraesCS1A02G182100	-0.541564	0.0806586	-0.245664	-0.355223	-0.778829	-0.6611	0.355221	-0.274139	-0.351517	-0.187236	0.0352574	-0.361118	-0.258094	-0.208464	-0.244668	-0.713389	0.186835	0.368592	0.51624	0.513376	0.831016	0.78793	0.741051
TraesCS1A02G182300	0.278454	-0.77662	-0.506833	-0.287643	0.0363973	-0.15801	-0.355922	0.469234	-0.25301	0.196427	0.822854	0.614638	0.719646	0.625232	0.615948	0.796579	-0.013463	-0.189317	-0.0186153	-0.263676	-0.593422	-0.491995	0.016256
TraesCS1A02G182400	-0.0346374	0.715318	0.511373	0.533474	0.372407	0.794001	-0.0395818	-0.451035	0.0277435	-0.373631	-0.234157	-0.142344	-0.404209	-0.287218	-0.366662	-0.171896	-0.443263	-0.330727	-0.375343	-0.0297782	-0.230118	-0.0778291	-0.286264
TraesCS1A02G182500	-0.116434	0.74311	0.755945	0.324481	0.25393	0.269353	0.280828	-0.522774	0.146269	-0.132028	-0.608158	-0.666008	-0.675067	-0.600769	-0.468783	-0.554647	-0.352701	-0.190488	-0.0253094	0.270624	0.309711	0.224389	-0.107953
TraesCS1A02G182600	0.57478	-0.557817	-0.260856	0.166825	0.515346	0.145233	-0.159556	0.456036	0.246202	0.546119	0.3852	0.421546	0.383169	0.351216	0.629506	0.918734	-0.199734	-0.511631	-0.0332787	-0.596683	-0.705112	-0.860964	-0.449284
TraesCS1A02G182700	-0.464775	0.529259	0.0932644	-0.142091	-0.564877	-0.251701	0.306715	-0.330135	-0.0781246	-0.272247	-0.413081	-0.560272	-0.556707	-0.566908	-0.665717	-0.877735	0.112919	0.470483	0.144945	0.488266	0.847417	0.803988	0.362718
TraesCS1A02G182900	0.503049	-0.235637	0.337318	0.254644	0.758667	0.296067	-0.234354	0.234652	0.310528	0.378699	-0.0154024	0.228666	0.271638	0.31874	0.448045	0.642346	-0.319843	-0.460246	-0.13659	-0.360216	-0.65541	-0.752064	-0.525776
TraesCS1A02G183000	0.330022	-0.689828	-0.491608	0.0734576	0.273938	-0.0054853	-0.145908	0.591831	0.246031	0.442814	0.330906	0.652272	0.597082	0.664258	0.644479	0.824761	0.222877	-0.136262	-0.01858	-0.527899	-0.603441	-0.681328	-0.316676
TraesCS1A02G183800	-0.493772	-0.0212745	-0.426303	-0.281714	-0.654164	0.0522879	0.199457	-0.537735	-0.848296	-0.644907	0.460731	0.530723	0.0817745	0.038346	-0.203299	-0.283737	0.393862	-0.0641575	-0.163577	0.0494947	0.0024564	0.551724	0.653432
TraesCS1A02G184100	0.231094	-0.241609	-0.070105	0.396824	0.659545	0.347956	-0.0294335	0.555889	0.643407	0.669159	-0.149471	0.261372	0.150062	0.323105	0.333949	0.74564	-0.0656787	-0.271803	-0.193527	-0.680129	-0.563043	-0.859689	-0.779
TraesCS1A02G184300	0.0435092	-0.0976864	-0.0513713	0.310295	0.310292	-0.0615248	-0.0790361	0.436497	0.541534	0.408856	-0.18948	-0.216653	0.0464645	0.247745	0.249256	0.253175	0.0521075	0.166727	0.16965	-0.204066	-0.0258742	-0.402052	-0.375719
TraesCS1A02G184500	-0.0104263	0.299879	0.0480124	0.298335	-0.0962756	-0.397139	0.44889	0.0559331	0.503238	0.463601	-0.472867	-0.769611	-0.619619	-0.34852	-0.20324	-0.43497	-0.259051	0.199941	0.545423	0.107508	0.749819	0.157909	-0.0315364
TraesCS1A02G184600	-0.153154	0.180951	-0.0221941	0.607416	0.340653	0.41371	0.279674	-0.0728148	0.178258	0.196293	0.031771	0.131225	-0.16864	0.348319	0.104432	0.254968	-0.332667	-0.466189	-0.0321638	-0.364376	-0.320122	-0.442161	-0.290038
TraesCS1A02G184800	0.303086	0.420806	0.721603	0.422107	0.727682	0.524949	-0.022544	-0.0197825	0.483533	0.28455	-0.48205	-0.282147	-0.337414	-0.285163	-0.145959	0.126018	-0.597511	-0.370932	-0.219612	-0.173552	-0.24298	-0.440222	-0.630004
TraesCS1A02G184900	-0.262918	0.282265	-0.0696553	0.0411883	-0.437838	-0.306647	0.604811	-0.359519	-0.158048	0.0521632	-0.117186	-0.372984	-0.554201	-0.238713	-0.414647	-0.549839	-0.0604242	0.0696016	0.269653	-0.0207875	0.622774	0.467582	0.350344
TraesCS1A02G185300	0.633062	-0.0182594	0.202569	0.538443	0.808535	0.424504	-0.304913	0.300816	0.643931	0.50368	-0.182706	-0.0244408	0.000254589	-0.0070138	0.3672	0.602931	-0.44021	-0.456735	-0.0410838	-0.427547	-0.52679	-0.844296	-0.733325
TraesCS1A02G185700	0.549565	-0.613179	-0.120493	-0.0930604	0.407755	0.0378902	-0.212602	0.436204	0.204211	0.324413	0.126531	0.509443	0.541598	0.354556	0.541566	0.715325	0.293749	-0.129892	-0.165445	-0.511561	-0.602946	-0.580767	-0.34238
TraesCS1A02G185800	0.140647	0.20808	0.229069	-0.237576	-0.309142	-0.31599	-0.325732	-0.200618	-0.15319	-0.366289	-0.136083	-0.401149	-0.0875047	-0.444837	-0.20439	-0.568657	-0.0776986	0.373216	0.253829	0.748959	0.500686	0.54864	0.378624
TraesCS1A02G186100	-0.488808	0.319994	-0.0261835	-0.377319	-0.768469	-0.250655	0.122545	-0.62557	-0.663187	-0.72438	0.0288104	-0.149015	-0.224037	-0.413893	-0.474084	-0.854825	0.282303	0.322214	0.118213	0.615032	0.608272	0.970596	0.791057
TraesCS1A02G186200	0.350213	0.2761	0.0705596	0.649202	0.378913	0.374694	-0.343643	-0.147573	0.304515	-0.108323	0.0144722	-0.084864	-0.0630154	0.159082	0.332458	0.107713	-0.436633	-0.299156	0.272963	-0.0777377	-0.238592	-0.366196	-0.146928
TraesCS1A02G186300	-0.471348	0.327696	-0.0684218	-0.293648	-0.772118	-0.278244	0.0911525	-0.548479	-0.560328	-0.699548	-0.0218284	-0.193392	-0.22321	-0.370716	-0.451798	-0.877133	0.318301	0.446125	0.185847	0.604512	0.669445	0.959016	0.76402
TraesCS1A02G186400	-0.50372	0.609861	0.18603	-0.0502416	-0.557956	-0.0197808	0.222014	-0.717502	-0.461398	-0.696682	-0.203579	-0.320879	-0.455611	-0.452598	-0.590993	-0.929644	0.103496	0.238217	0.0707077	0.554322	0.609128	0.873716	0.591404
TraesCS1A02G186500	-0.443223	0.483617	0.0680329	-0.158789	-0.66944	-0.208883	0.138232	-0.597967	-0.432843	-0.665932	-0.159774	-0.344677	-0.361491	-0.440477	-0.511466	-0.938602	0.217187	0.401383	0.203021	0.615837	0.707671	0.928318	0.676809
TraesCS1A02G186600	-0.46691	0.392197	0.156768	-0.366031	-0.620443	-0.134738	-0.100791	-0.587558	-0.612521	-0.764485	-0.0227291	-0.175885	-0.167596	-0.447043	-0.490171	-0.820108	0.160489	0.308616	0.0334579	0.768082	0.50556	0.898146	0.673931
TraesCS1A02G186700	-0.315796	0.130636	-0.129184	-0.189066	-0.628514	-0.684775	0.306537	-0.161804	-0.129234	-0.0230142	-0.0799536	-0.57456	-0.357034	-0.292618	-0.217856	-0.704478	0.0205796	0.434351	0.639843	0.456401	0.910548	0.666547	0.598929
TraesCS1A02G186800	-0.443217	0.21885	-0.228167	-0.24869	-0.768419	-0.539649	0.495932	-0.269991	-0.246267	-0.2018	-0.0975613	-0.414345	-0.397039	-0.238994	-0.446319	-0.75611	0.26796	0.488387	0.321378	0.307504	0.862787	0.806919	0.598545
TraesCS1A02G187000	-0.487328	0.0302916	-0.373711	-0.42035	-0.855653	-0.337596	0.228406	-0.336063	-0.5709	-0.575386	0.100323	0.119899	-0.0187534	-0.13915	-0.362795	-0.628049	0.684826	0.523159	0.0401141	0.288974	0.513721	0.859224	0.711763
TraesCS1A02G187300	-0.389618	0.454054	0.209849	-0.335296	-0.568834	-0.2525	0.0578477	-0.405849	-0.258115	-0.52511	-0.342369	-0.439569	-0.331293	-0.534081	-0.594353	-0.884956	0.249963	0.519293	0.0574368	0.668402	0.722222	0.892977	0.483058
TraesCS1A02G187400	-0.115996	-0.129815	-0.281047	-0.0231786	-0.0882792	0.399668	-0.254686	-0.171256	-0.44051	-0.360819	0.42213	0.690245	0.306384	0.0681573	0.100365	0.231249	0.141586	-0.281562	-0.254627	-0.105178	-0.496851	-0.0666895	0.125769
TraesCS1A02G187600	-0.530283	0.341734	0.0247317	-0.381222	-0.75207	-0.352035	0.287564	-0.481246	-0.506016	-0.556837	-0.0913315	-0.315041	-0.306528	-0.340271	-0.573581	-0.86961	0.297242	0.47103	0.0902154	0.544419	0.732717	0.960401	0.680297
TraesCS1A02G187700	-0.542555	-0.00481266	-0.235794	-0.59756	-0.866768	-0.496848	0.128386	-0.248485	-0.579798	-0.528587	0.0635808	-0.0248711	0.0218798	-0.215296	-0.396296	-0.68607	0.630016	0.627459	0.0799041	0.533714	0.620228	0.929728	0.734326
TraesCS1A02G187800	0.60256	-0.307095	0.00973926	0.286241	0.712733	0.363461	-0.221977	0.387876	0.359336	0.499269	0.201888	0.270624	0.24663	0.295057	0.459436	0.872886	-0.400283	-0.557982	-0.232384	-0.561581	-0.751267	-0.91221	-0.655204
TraesCS1A02G188000	0.317105	-0.667537	-0.255418	0.0262428	0.417356	-0.28586	-0.309745	0.775637	0.48832	0.66463	0.246866	0.128752	0.53793	0.606685	0.788229	0.775426	-0.0831467	-0.0422038	0.325679	-0.250676	-0.363079	-0.747829	-0.346824
TraesCS1A02G188200	-0.498964	0.307632	-0.0666655	-0.375556	-0.803706	-0.430347	0.194528	-0.419351	-0.44262	-0.518849	-0.106981	-0.35703	-0.301565	-0.421972	-0.52476	-0.899158	0.31588	0.545089	0.218946	0.603804	0.81966	0.978291	0.706846
TraesCS1A02G188400	-0.120697	0.426516	0.602664	-0.19106	0.160341	0.274871	-0.425975	-0.0397517	0.119162	-0.313928	-0.522516	-0.248083	-0.0607847	-0.448933	-0.497323	-0.306324	0.0767403	0.296595	-0.487045	0.55907	0.0398091	0.245018	-0.271756
TraesCS1A02G188500	0.481474	-0.452886	-0.0390124	0.190073	0.666663	0.181933	-0.213723	0.628364	0.451449	0.611856	0.187228	0.291089	0.402282	0.546238	0.510808	0.919375	-0.236787	-0.311146	-0.19175	-0.538242	-0.697048	-0.919888	-0.668363
TraesCS1A02G188700	0.491406	-0.612012	-0.249967	0.0929042	0.532496	0.111861	-0.177508	0.588409	0.297625	0.574179	0.344464	0.465482	0.488677	0.564008	0.60962	0.970175	-0.124822	-0.372739	-0.152163	-0.596276	-0.728913	-0.878949	-0.526255
TraesCS1A02G188800	-0.357056	0.301985	0.368752	-0.0513227	0.100381	0.178417	-0.0895035	-0.0927153	0.135945	-0.161106	-0.479909	-0.0407183	-0.0396224	-0.0603074	-0.309032	-0.242614	0.232944	0.142538	-0.293225	0.324186	0.0105248	0.168719	-0.161085
TraesCS1A02G188900	0.588617	-0.603528	-0.238825	0.152521	0.542667	0.19507	-0.342936	0.419191	0.172972	0.37001	0.423707	0.559107	0.558605	0.513705	0.734492	0.93761	-0.103604	-0.459183	-0.0695848	-0.548037	-0.818675	-0.855374	-0.39426
TraesCS1A02G189000	0.542833	-0.317773	0.0562362	0.279938	0.642316	0.166741	-0.470049	0.204363	0.283576	0.324055	0.232573	0.179659	0.337468	0.335458	0.746849	0.663656	-0.472726	-0.561795	0.234771	-0.234672	-0.595108	-0.767851	-0.308439
TraesCS1A02G189100	-0.508926	0.261946	0.0011396	-0.150569	-0.40274	-0.136487	0.146644	-0.0266871	0.0625732	-0.273126	-0.501325	-0.126532	-0.128267	-0.133115	-0.481078	-0.577843	0.596767	0.672303	-0.133926	0.358873	0.49606	0.590194	0.130005
TraesCS1A02G189200	-0.381944	0.368203	0.110741	-0.354274	-0.63272	-0.350846	0.0345304	-0.259126	-0.241248	-0.463566	-0.283738	-0.415591	-0.258766	-0.427746	-0.592649	-0.847625	0.256124	0.648949	0.0680004	0.718258	0.761621	0.885661	0.471814
TraesCS1A02G189300	-0.297414	-0.421959	-0.437073	-0.582453	-0.547502	-0.206815	-0.100673	0.102822	-0.704737	-0.323371	0.661677	0.5575	0.486883	0.327418	-0.0764478	0.116281	0.368089	0.247097	-0.284271	0.118749	-0.140859	0.288749	0.406978
TraesCS1A02G189600	0.453378	0.268969	0.696075	0.435478	0.85716	0.645747	-0.459205	-0.112201	0.279737	-0.0322006	-0.182372	-0.0379815	0.0342392	-0.0141775	0.230509	0.329893	-0.616377	-0.536342	-0.214607	-0.0217723	-0.603879	-0.583528	-0.515459
TraesCS1A02G190100	-0.497787	0.313951	0.0359684	-0.425397	-0.731761	-0.327599	0.0797112	-0.330561	-0.445818	-0.56637	-0.122291	-0.289051	-0.208149	-0.355552	-0.607857	-0.835162	0.345772	0.645191	0.010772	0.593644	0.708608	0.940107	0.587964
TraesCS1A02G190200	0.176391	0.591956	0.690536	0.639081	0.754019	0.846157	-0.102201	-0.355063	0.287119	-0.142264	-0.379794	-0.117624	-0.305249	-0.161164	-0.0578409	0.0749198	-0.538518	-0.548283	-0.300865	-0.177085	-0.445405	-0.409454	-0.504202
TraesCS1A02G190400	0.371754	0.0533191	0.599898	0.199632	0.781357	0.205287	-0.15788	0.422224	0.694561	0.517555	-0.480017	-0.276379	-5.65e-05	0.0472442	0.112108	0.376148	-0.375794	-0.113459	-0.193312	-0.0924664	-0.271371	-0.589855	-0.748572
TraesCS1A02G190500	0.491574	-0.635157	-0.204371	0.0544156	0.483233	0.114386	-0.378016	0.514451	0.239977	0.355866	0.320423	0.551885	0.623708	0.50282	0.738139	0.854262	0.0849377	-0.231954	0.00576337	-0.525602	-0.718819	-0.761214	-0.344179
TraesCS1A02G190700	-0.220523	-0.55519	-0.650694	-0.474892	-0.492027	-0.206661	-0.378687	0.194995	-0.448599	-0.288549	0.53822	0.696623	0.638093	0.320821	0.270566	0.183083	0.624535	0.306096	0.0120454	-0.00206207	-0.179875	0.174006	0.413629
TraesCS1A02G190800	-0.214688	-0.123211	-0.330208	-0.406422	-0.668996	-0.264739	-0.176618	-0.276289	-0.559451	-0.699725	0.25805	0.323449	0.314543	0.120841	-0.0125828	-0.412961	0.59532	0.45233	0.105402	0.350778	0.226156	0.662859	0.714976
TraesCS1A02G190900	0.362779	0.219645	0.451108	0.519651	0.668365	0.124642	-0.0905266	0.389206	0.91493	0.535058	-0.631751	-0.505285	-0.211188	-0.0590085	0.131095	0.140079	-0.318619	0.0560103	0.171909	-0.0824061	0.025053	-0.501304	-0.662635
TraesCS1A02G191400	0.187284	-0.312385	-0.0414398	-0.0581561	0.177752	-0.364552	0.321748	0.751054	0.559726	0.797672	-0.211669	-0.230935	0.00744319	0.216171	-0.034005	0.341828	0.0486479	0.337839	-0.0628582	-0.304061	0.129565	-0.342386	-0.503796
TraesCS1A02G191700	0.281815	0.177057	0.50324	0.560436	0.803574	0.308341	-0.0017296	0.31056	0.742703	0.532081	-0.484878	-0.328902	-0.168589	0.0854194	0.146497	0.323281	-0.403737	-0.191405	-0.0375402	-0.263984	-0.235038	-0.65815	-0.739825
TraesCS1A02G191800	0.55761	-0.274237	0.144665	0.408041	0.793017	0.322265	-0.429141	0.355233	0.455962	0.336309	0.0963025	0.20419	0.37609	0.426792	0.711572	0.748255	-0.366939	-0.434802	0.0586357	-0.317954	-0.698101	-0.880738	-0.525136
TraesCS1A02G191900	-0.530479	0.658822	0.221579	0.00464557	-0.467778	-0.116702	0.379868	-0.486866	-0.105438	-0.345551	-0.450624	-0.613405	-0.65212	-0.56818	-0.679738	-0.9206	0.0904381	0.364158	0.135715	0.393522	0.79579	0.775857	0.358096
TraesCS1A02G192200	-0.364591	0.162239	-0.146593	-0.20098	-0.596275	-0.489814	0.216031	0.0582851	0.00402837	-0.128789	-0.227344	-0.413327	-0.22207	-0.115712	-0.382945	-0.639526	0.26355	0.769384	0.252963	0.3581	0.807832	0.656367	0.358097
TraesCS1A02G192300	-0.327633	0.592801	0.25688	-0.148404	-0.516072	-0.0655214	-0.0028805	-0.600532	-0.375562	-0.70554	-0.237469	-0.407358	-0.376977	-0.514755	-0.598083	-0.904147	0.0949735	0.361868	0.0261636	0.678479	0.608443	0.864366	0.518192
TraesCS1A02G192400	-0.0478962	0.174287	0.103638	-0.047767	-0.144657	0.0588243	0.468813	-0.298646	-0.152772	-0.0571976	-0.278125	0.0227002	-0.319823	-0.29953	-0.402671	-0.289584	0.11186	-0.0337205	-0.251493	-0.09754	0.196917	0.295707	0.0381107
TraesCS1A02G192500	0.285589	-0.0999374	0.04232	0.278659	0.549916	0.137945	0.0151507	0.534763	0.770488	0.698484	-0.385574	-0.0762276	-0.0390157	0.0789245	0.165003	0.475147	-0.139068	-0.110178	-0.0918018	-0.398731	-0.215571	-0.628785	-0.730999
TraesCS1A02G192800	-0.24702	0.206525	-0.147461	-0.108783	-0.585249	-0.501766	0.189943	-0.353127	-0.241702	-0.150705	0.0278095	-0.454328	-0.373195	-0.364264	-0.172664	-0.670574	-0.159315	0.161071	0.619418	0.493489	0.759175	0.620792	0.634177
TraesCS1A02G193000	-0.567541	0.216311	-0.0131268	-0.521552	-0.763771	-0.374328	0.0515655	-0.403355	-0.59123	-0.642267	0.0287288	-0.212202	-0.103411	-0.308164	-0.451558	-0.788497	0.334626	0.502599	0.0885191	0.701788	0.639067	0.949194	0.730527
TraesCS1A02G193200	0.420428	-0.663172	-0.36367	-0.136469	0.27286	-0.00261067	-0.332278	0.520816	-0.0224721	0.348269	0.63988	0.474479	0.578622	0.450703	0.572997	0.882203	-0.145632	-0.314231	-0.112971	-0.334543	-0.660929	-0.66937	-0.255628
TraesCS1A02G193300	-0.110599	-0.613411	-0.586291	-0.350631	-0.228612	0.0578842	-0.185577	0.188851	-0.438685	-0.158308	0.539254	0.96114	0.664628	0.453177	0.293489	0.47485	0.55261	-0.0260576	-0.297478	-0.267702	-0.535817	-0.109073	0.149991
TraesCS1A02G193400	-0.160854	0.247634	-0.165055	-0.0997581	-0.628269	-0.349466	-0.0363143	-0.545052	-0.444041	-0.606534	0.182796	-0.319376	-0.193743	-0.238381	-0.0606383	-0.708898	-0.0152993	0.205361	0.537649	0.568352	0.606939	0.720622	0.808875
TraesCS1A02G193500	-0.339397	0.302857	-0.0410941	-0.00179494	-0.457236	-0.31145	0.139171	-0.227795	-0.0225575	-0.359972	-0.247581	-0.363975	-0.201265	0.0202966	-0.233588	-0.664521	0.287467	0.533461	0.291226	0.395886	0.625602	0.606911	0.422269
TraesCS1A02G193900	-0.0217777	0.152974	0.0152322	0.324037	0.0788489	-0.182679	0.593882	0.226767	0.510267	0.532898	-0.402046	-0.531362	-0.485686	-0.102889	-0.168946	-0.119748	-0.0979695	0.192954	0.200517	-0.332081	0.447231	-0.0830939	-0.273521
TraesCS1A02G194000	0.0897665	0.819904	0.610829	0.656285	0.413286	0.668108	0.124925	-0.449476	0.390503	-0.151495	-0.756589	-0.34995	-0.64752	-0.558598	-0.475441	-0.402843	-0.222189	-0.163448	-0.220402	-0.105743	0.0617574	0.00746443	-0.400786
TraesCS1A02G194100	0.565302	-0.430663	-0.0522809	0.210067	0.59756	0.242551	-0.418872	0.47818	0.402164	0.365451	0.0566775	0.374152	0.441298	0.287832	0.55479	0.743822	0.0657441	-0.170035	-0.103053	-0.518611	-0.649821	-0.759429	-0.530399
TraesCS1A02G194200	0.616432	-0.536457	-0.126741	0.125176	0.445065	-0.0984732	-0.527983	0.320496	0.218695	0.223431	0.360246	0.22161	0.551509	0.48675	0.917969	0.638004	-0.199538	-0.279439	0.398807	-0.165063	-0.488463	-0.637949	-0.090067
TraesCS1A02G194400	-0.487979	0.502271	0.0293616	-0.0908746	-0.647637	-0.174668	0.250168	-0.511514	-0.30432	-0.589797	-0.258374	-0.313208	-0.385546	-0.307536	-0.553182	-0.915669	0.263508	0.482622	0.137494	0.487652	0.72173	0.889124	0.572365
TraesCS1A02G194500	-0.119021	0.523793	0.174518	0.392446	-0.0706401	0.0300545	-0.0714581	-0.319184	0.0978354	-0.313611	-0.216285	-0.498886	-0.340325	-0.113855	-0.145327	-0.50972	-0.304033	0.11176	0.295039	0.495882	0.390495	0.270995	0.164709
TraesCS1A02G194600	-0.0918263	0.0379429	-0.26629	-0.0496976	-0.456244	-0.557521	0.317648	0.161697	0.0658983	0.265187	-0.00485926	-0.468972	-0.315226	-0.0771677	-0.28617	-0.34608	-0.113249	0.416097	0.330879	0.174585	0.684708	0.326018	0.193016
TraesCS1A02G194800	-0.0841441	0.234489	0.0107774	-0.0926988	-0.462374	-0.49292	0.0759824	-0.0555325	0.0561272	-0.178986	-0.203343	-0.635561	-0.279547	-0.318832	-0.226663	-0.659649	0.11604	0.626577	0.470425	0.454355	0.796478	0.593154	0.408313
TraesCS1A02G194900	-0.310076	0.296369	0.184646	-0.376039	-0.476264	0.0593026	-0.0964951	-0.662397	-0.789163	-0.771012	0.16257	0.0635872	-0.0895994	-0.410998	-0.440138	-0.58123	0.0305915	0.00628614	-0.192122	0.581567	0.192649	0.71856	0.588049
TraesCS1A02G195000	-0.543165	0.491799	-0.0333085	0.134812	-0.419669	0.190689	0.311158	-0.497416	-0.225204	-0.538997	-0.308336	0.00528382	-0.339682	-0.204929	-0.498592	-0.660946	0.355243	0.252239	-0.117888	0.182913	0.36904	0.613244	0.305596
TraesCS1A02G195100	-0.317555	-0.200909	-0.345036	-0.407881	-0.704644	-0.741891	0.0763533	0.13117	-0.129324	-0.0951684	-0.000792432	-0.177744	0.0864117	-0.0205347	-0.0420723	-0.502194	0.510158	0.734107	0.515477	0.406548	0.714582	0.633635	0.595677
TraesCS1A02G195300	-0.435649	0.662935	0.338239	0.172317	-0.0931376	0.409294	0.0277772	-0.53493	-0.120234	-0.543677	-0.446438	-0.132468	-0.358724	-0.390487	-0.55756	-0.580915	0.135489	0.0447172	-0.30322	0.392999	0.158927	0.445201	0.0508885
TraesCS1A02G195400	-0.440092	0.388442	-0.0693659	-0.165022	-0.632312	-0.139217	0.0544542	-0.426132	-0.363639	-0.612233	-0.133655	-0.212872	-0.241588	-0.378946	-0.506504	-0.759028	0.386192	0.44323	0.0255531	0.548744	0.55118	0.803591	0.512463
TraesCS1A02G195700	0.410019	-0.569501	-0.323673	0.064771	0.414288	0.246457	-0.339475	0.352561	-0.0230401	0.254376	0.598622	0.627381	0.560617	0.511607	0.639263	0.924814	-0.171061	-0.522064	-0.165645	-0.462375	-0.845426	-0.774341	-0.306929
TraesCS1A02G195900	-0.600592	-0.175539	-0.339836	-0.675952	-0.840378	-0.513971	0.201831	0.0219196	-0.486822	-0.347368	0.0896268	0.143401	0.161704	0.0446559	-0.392432	-0.481566	0.75276	0.756908	-0.0782407	0.302131	0.518301	0.796061	0.57453
TraesCS1A02G196000	0.558668	-0.0181284	0.43014	0.480193	0.934445	0.525443	-0.246359	0.174242	0.483496	0.379179	-0.122077	0.061736	0.090438	0.168285	0.410971	0.656684	-0.464667	-0.589648	-0.173067	-0.456571	-0.707029	-0.875447	-0.6995
TraesCS1A02G196300	0.285032	0.473228	0.651543	0.612499	0.81647	0.587681	-0.101122	-0.00455524	0.674486	0.185407	-0.571761	-0.359358	-0.2925	-0.166084	0.0412242	0.142258	-0.437965	-0.321585	-0.125755	-0.15355	-0.277809	-0.514152	-0.670057
TraesCS1A02G196400	-0.270758	0.421845	0.0920533	0.266632	-0.040492	-0.057386	0.578787	0.128049	0.483304	0.373142	-0.52276	-0.595045	-0.61097	-0.296552	-0.505699	-0.311861	-0.0185386	0.24535	0.000801107	-0.0797888	0.505523	0.111279	-0.295164
TraesCS1A02G196600	0.492999	-0.576716	-0.261953	0.16834	0.504896	0.134696	-0.325197	0.453926	0.159075	0.387902	0.532303	0.451976	0.536526	0.613035	0.753653	0.928817	-0.267526	-0.452617	0.0213026	-0.474927	-0.753385	-0.856501	-0.345474
TraesCS1A02G196800	0.395676	-0.643737	-0.566097	0.111439	0.248054	-0.121498	-0.171897	0.595131	0.317107	0.51648	0.413518	0.380985	0.474008	0.584396	0.709603	0.805151	0.0106324	-0.194176	0.178052	-0.474952	-0.464464	-0.701261	-0.27609
TraesCS1A02G197100	-0.448879	0.224639	0.00430697	-0.425287	-0.686311	-0.187014	-0.0459677	-0.367216	-0.542049	-0.699961	-0.0552518	-0.0164472	-0.0356587	-0.286679	-0.499301	-0.735009	0.473941	0.595838	-0.0767565	0.520982	0.5003	0.886381	0.602755
TraesCS1A02G197200	-0.496434	0.146136	-0.255527	-0.184357	-0.522219	-0.334089	0.508636	0.0656098	-0.00456831	0.219998	-0.230258	-0.277072	-0.42045	-0.282142	-0.608858	-0.421435	0.239	0.408539	-0.0393424	0.0165352	0.631042	0.455547	0.0852964
TraesCS1A02G197300	-0.00173161	0.854833	0.770392	0.48974	0.421045	0.470915	0.376903	-0.328472	0.419529	0.118307	-0.73272	-0.682517	-0.823448	-0.565402	-0.653502	-0.3992	-0.554747	-0.195482	-0.260269	-0.0281532	0.238504	0.00783932	-0.480878
TraesCS1A02G197500	0.293853	0.465558	0.823265	0.383043	0.768611	0.550988	-0.264633	-0.179573	0.290985	0.0633844	-0.301075	-0.369385	-0.259515	-0.296765	-0.0431089	0.118227	-0.762629	-0.528054	-0.189016	0.114679	-0.336417	-0.424712	-0.50589
TraesCS1A02G197600	-0.455572	0.165199	-0.204262	-0.404441	-0.83965	-0.447411	-0.0242697	-0.371831	-0.512146	-0.624301	0.0694071	-0.169618	-0.074587	-0.250578	-0.317636	-0.801881	0.364915	0.564704	0.307699	0.655185	0.701636	0.93615	0.809563
TraesCS1A02G197700	0.277632	-0.530902	-0.212597	0.131314	0.550536	0.147983	-0.222562	0.708633	0.420631	0.592936	0.256433	0.393895	0.488645	0.62352	0.552771	0.937669	-0.0937388	-0.222641	-0.15919	-0.537523	-0.683939	-0.884257	-0.605507
TraesCS1A02G197800	-0.0330114	0.061455	0.0918187	0.136024	0.24793	0.00730423	-0.235539	0.468113	0.588659	0.204881	-0.332874	-0.310382	0.053713	0.0624095	0.0859258	0.0896802	0.0770651	0.380288	0.0484641	0.0712079	0.0753907	-0.20681	-0.377802
TraesCS1A02G197900	0.14522	-0.445953	0.0176117	-0.199004	0.306948	-0.0546714	-0.32218	0.133972	-0.191431	0.164213	0.505703	0.27258	0.457895	0.352052	0.568958	0.56991	-0.365937	-0.53984	0.0781241	0.105369	-0.525871	-0.455289	-0.00660726
TraesCS1A02G198000	0.323961	-0.0859999	0.082177	0.111271	0.294555	-0.104733	0.263619	0.487597	0.66531	0.682337	-0.474384	-0.273462	-0.202823	-0.185085	-0.0914495	0.20464	0.144868	0.202877	-0.0549984	-0.480711	0.111178	-0.318903	-0.557273
TraesCS1A02G198100	0.0241133	-0.0484814	-0.290465	-0.00896781	-0.227803	-0.0438697	-0.342283	-0.0448402	-0.0108421	-0.345024	0.0587164	0.207971	0.245318	0.168341	0.198019	-0.117727	0.347182	0.254098	0.189624	0.121714	0.0251233	0.173691	0.258334
TraesCS1A02G198200	0.0328766	0.579365	0.939495	0.111436	0.485346	0.423463	-0.159915	-0.214789	0.241898	-0.157287	-0.66801	-0.377114	-0.277928	-0.381738	-0.447009	-0.281337	-0.225771	0.00434057	-0.41685	0.282707	-0.0358031	0.0416242	-0.400455
TraesCS1A02G198300	-0.37553	0.115922	0.0486135	-0.599323	-0.700613	-0.518705	-0.0944579	-0.246714	-0.487817	-0.499035	0.0123924	-0.278962	-0.0209953	-0.252201	-0.405068	-0.71902	0.264943	0.590875	0.131154	0.742592	0.655388	0.876782	0.658855
TraesCS1A02G198400	0.559221	-0.596332	-0.0655814	-0.0211909	0.564506	0.0504345	-0.252329	0.561424	0.352433	0.595609	0.111518	0.386518	0.451387	0.317955	0.538976	0.839449	-0.0172908	-0.274082	-0.135489	-0.530562	-0.62291	-0.778155	-0.535885
TraesCS1A02G198500	0.0878672	-0.443815	-0.522862	-0.0907417	0.0164731	0.146752	-0.18312	0.295483	-0.2119	0.138626	0.670609	0.565142	0.402066	0.377067	0.293522	0.667486	-0.0823892	-0.314901	-0.226531	-0.34575	-0.562727	-0.436341	-0.121873
TraesCS1A02G198600	-0.366853	0.106704	-0.186807	-0.343743	-0.693465	-0.381261	0.0316918	-0.0289435	-0.217776	-0.430313	-0.129336	-0.126635	-0.0060184	-0.0638111	-0.417068	-0.634035	0.569683	0.853572	0.0380303	0.386977	0.626397	0.767447	0.457881
TraesCS1A02G198700	-0.445855	0.141277	0.0892816	-0.427505	-0.525926	-0.24295	0.0597755	-0.167551	-0.255833	-0.415546	-0.332239	-0.0364784	-0.0322228	-0.244774	-0.477816	-0.64609	0.64562	0.681829	-0.102663	0.344604	0.502594	0.752855	0.380654
TraesCS1A02G198800	-0.358494	-0.440317	-0.272603	-0.437098	-0.21638	-0.273069	-0.529189	0.499027	-0.0264409	-0.112375	0.176823	0.329272	0.656663	0.415343	0.285232	0.143771	0.53202	0.588683	0.0764988	0.252043	-0.0555648	0.070561	0.149507
TraesCS1A02G198900	-0.138143	0.494629	0.207552	-0.103547	-0.429464	-0.212578	-0.0419572	-0.314891	-0.0406319	-0.4503	-0.357505	-0.542128	-0.353691	-0.451992	-0.458722	-0.814512	0.058847	0.531164	0.197991	0.5944	0.713042	0.728079	0.375578
TraesCS1A02G199500	-0.54277	0.350772	-0.0568889	-0.259369	-0.728355	-0.491746	0.453618	-0.320719	-0.262545	-0.217484	-0.212953	-0.532411	-0.4929	-0.403926	-0.610535	-0.859059	0.174505	0.480882	0.234244	0.48888	0.914522	0.86505	0.537914
TraesCS1A02G199600	-0.457863	0.507971	0.394112	-0.191781	-0.34678	-0.270857	0.364755	-0.219289	-0.0104674	-0.118413	-0.514524	-0.698201	-0.549827	-0.482619	-0.707728	-0.791976	0.0296894	0.495988	0.0120554	0.432635	0.79619	0.683882	0.184665
TraesCS1A02G199700	-0.51621	0.453502	0.196658	-0.381377	-0.642431	-0.188621	0.200055	-0.593833	-0.557049	-0.609479	-0.153998	-0.327789	-0.374525	-0.554232	-0.673602	-0.883036	0.182309	0.318791	-0.0439457	0.621209	0.644086	0.943726	0.598956
TraesCS1A02G200200	0.709584	-0.303495	0.0185262	0.457057	0.750262	0.414483	-0.265236	0.290244	0.371027	0.374307	0.194769	0.350776	0.298843	0.362563	0.641078	0.826009	-0.353454	-0.554108	-0.0458044	-0.610205	-0.778223	-0.921057	-0.544667
TraesCS1A02G200800	-0.499122	0.000259076	-0.267155	-0.342836	-0.740301	-0.493187	0.473029	-0.361058	-0.512002	-0.308961	0.11721	-0.055574	-0.145241	-0.0603149	-0.220116	-0.593537	0.331997	0.265283	0.293129	0.318617	0.596736	0.740814	0.734717
TraesCS1A02G201200	-0.124796	0.359786	0.187156	0.121573	0.178371	0.346714	0.0763289	-0.0989438	0.0571034	0.0530302	-0.0614347	-0.140033	-0.279727	-0.0972179	-0.363594	0.0545092	-0.413521	-0.313067	-0.401804	0.0298491	-0.142218	-0.124692	-0.325868
TraesCS1A02G201300	0.384595	-0.334681	0.277867	0.176991	0.800796	0.199921	-0.251143	0.466327	0.505153	0.531834	-0.0798578	0.151357	0.347	0.399017	0.551976	0.741363	-0.209531	-0.340471	-0.085868	-0.383733	-0.625899	-0.835959	-0.622686
TraesCS1A02G201400	0.356379	-0.621576	-0.217533	-0.0574615	0.47455	0.166273	-0.225825	0.575015	0.136203	0.470109	0.417967	0.573472	0.565495	0.536014	0.500785	0.977697	-0.0550539	-0.362607	-0.327619	-0.504919	-0.809292	-0.810378	-0.503302
TraesCS1A02G201600	-0.258661	0.27618	0.12715	-0.328581	-0.347775	0.251133	-0.33766	-0.357621	-0.480149	-0.82973	-0.00963977	0.202755	0.126774	-0.259652	-0.40204	-0.421235	0.362838	0.315248	-0.423395	0.479718	0.0166289	0.583064	0.306634
TraesCS1A02G201700	-0.513772	-0.129163	-0.364825	-0.626015	-0.886177	-0.730491	0.217633	-0.0601592	-0.519607	-0.199899	0.254394	-0.184395	-0.024384	-0.0712305	-0.337691	-0.53959	0.329262	0.548255	0.230912	0.49389	0.70478	0.786322	0.696198
TraesCS1A02G202300	0.024065	-0.57912	-0.479207	-0.430549	-0.167108	0.0289436	-0.11704	0.253675	-0.493015	-0.0170562	0.717594	0.709483	0.532005	0.34477	0.161915	0.585299	0.20982	-0.140583	-0.413774	-0.310474	-0.535292	-0.200441	0.0427304
TraesCS1A02G203000	0.405406	-0.302155	-0.08308	0.141155	0.296187	-0.321591	0.0325792	0.365836	0.359809	0.694739	0.171271	-0.293106	-0.0252812	0.0627726	0.429714	0.416706	-0.481862	-0.317126	0.451294	-0.150365	-0.0258604	-0.515389	-0.212406
TraesCS1A02G203200	0.58234	-0.637985	-0.269882	0.138725	0.47667	0.00588001	-0.309002	0.419022	0.208166	0.445883	0.436556	0.397531	0.506338	0.453097	0.834609	0.856767	-0.13378	-0.433176	0.204567	-0.49718	-0.649069	-0.805626	-0.263105
TraesCS1A02G203400	-0.136719	-0.608141	-0.565909	-0.66809	-0.621087	-0.487885	-0.304517	0.152393	-0.608478	-0.301807	0.687115	0.492372	0.619701	0.37482	0.267126	0.0737319	0.445641	0.373925	0.151461	0.126319	0.016864	0.327365	0.628392
TraesCS1A02G203600	-0.141738	0.386715	-0.0363571	0.185955	-0.393996	-0.280882	0.493448	-0.398712	-0.0341737	0.0207131	-0.189808	-0.518314	-0.635751	-0.422848	-0.342968	-0.632797	-0.149205	0.0589308	0.463321	0.0839688	0.699347	0.462962	0.365456
TraesCS1A02G203700	-0.397108	0.258793	-0.155316	-0.149302	-0.672019	-0.522037	0.596956	-0.28794	-0.164113	-0.0203718	-0.183844	-0.51023	-0.551397	-0.403268	-0.478569	-0.747372	0.157933	0.364424	0.384244	0.195541	0.893097	0.720708	0.508848
TraesCS1A02G203900	-0.011759	-0.150557	-0.199932	0.168394	0.292497	0.203482	-0.107885	0.427118	0.388738	0.40519	-0.0512509	0.175325	0.122323	0.0858072	0.112177	0.477111	0.107181	-0.126957	-0.198857	-0.25333	-0.355614	-0.491975	-0.510041
TraesCS1A02G204200	-0.343471	0.0955588	-0.23699	-0.372625	-0.700789	-0.332639	0.249836	-0.378296	-0.490106	-0.468092	0.0436636	-0.110361	-0.155746	-0.343328	-0.350285	-0.591919	0.490016	0.328326	0.0575613	0.358815	0.513506	0.762708	0.605378
TraesCS1A02G204300	-0.32648	-0.314753	-0.236124	-0.693616	-0.501774	-0.216109	-0.212723	0.281889	-0.419858	-0.330017	0.206636	0.39984	0.477722	0.127672	-0.294317	-0.0448673	0.701984	0.654775	-0.467634	0.268742	0.0111798	0.421899	0.200575
TraesCS1A02G204600	0.343854	-0.313425	0.139479	-0.136045	0.461287	-0.00723736	-0.417763	0.395115	0.290298	0.265874	0.0500852	0.0512972	0.394199	0.241656	0.419976	0.532599	-0.159525	-0.183565	-0.0979713	0.0884554	-0.421006	-0.49188	-0.364937
TraesCS1A02G204700	0.483446	0.174989	0.447666	0.48745	0.820438	0.723925	0.0515801	0.0267944	0.39101	0.303545	-0.244465	0.11589	-0.158463	-0.0801979	0.040058	0.506978	-0.405612	-0.572711	-0.453986	-0.655107	-0.631962	-0.707615	-0.747883
TraesCS1A02G205100	0.054498	-0.485873	-0.0132075	-0.0695757	0.414793	-0.0153774	-0.0398021	0.611067	0.425669	0.526812	-0.162915	0.328359	0.414299	0.351803	0.367946	0.583385	0.342541	0.0494924	-0.138386	-0.356	-0.397823	-0.534427	-0.476412
TraesCS1A02G205300	-0.147785	0.324813	0.155224	0.353199	0.0541714	-0.0963385	0.0959801	-0.0118478	0.487039	0.0292188	-0.552842	-0.510518	-0.297323	-0.0896371	-0.0136971	-0.401556	0.16056	0.367839	0.381608	0.0705119	0.452478	0.137257	-0.0305464
TraesCS1A02G205400	-0.34184	-0.475715	-0.389337	-0.627735	-0.611981	-0.749004	-0.0602634	0.191502	-0.345604	-0.0645223	0.335946	0.0300531	0.346135	0.20195	0.216448	-0.194213	0.344372	0.495107	0.458488	0.336154	0.441909	0.448844	0.633707
TraesCS1A02G205600	-0.404361	-0.0563803	-0.347984	-0.505591	-0.844982	-0.587429	0.0673282	-0.145014	-0.483413	-0.356472	0.160745	-0.108358	-0.00710987	-0.234798	-0.280626	-0.60325	0.362812	0.530521	0.268866	0.614321	0.6632	0.80885	0.704584
TraesCS1A02G205700	0.634889	-0.255821	0.109624	0.45459	0.837619	0.443545	-0.263862	0.340767	0.461083	0.451339	0.0968493	0.280517	0.266385	0.375141	0.586056	0.847675	-0.390992	-0.560906	-0.122077	-0.593609	-0.789356	-0.971739	-0.663984
TraesCS1A02G205900	-0.242002	-0.279577	-0.166802	-0.240145	-0.0961191	-0.228096	-0.212798	0.29307	0.0100623	0.0033156	0.207968	0.116819	0.389235	0.356088	0.274674	0.162879	0.290202	0.215764	0.152001	0.135821	-0.0808886	-0.0397427	0.123389
TraesCS1A02G206000	0.365089	-0.171683	-0.135707	0.475179	0.487373	0.234491	0.0149591	0.204754	0.418041	0.547975	0.0398812	0.183069	-0.0139834	0.16896	0.429096	0.53856	-0.32248	-0.495663	0.190158	-0.626594	-0.393102	-0.701088	-0.410507
TraesCS1A02G206200	-0.161726	0.510485	0.643114	-0.129441	0.145344	0.397198	-0.263562	-0.157651	-0.01317	-0.351916	-0.425532	-0.153603	-0.136935	-0.390306	-0.615268	-0.305706	-0.0445602	0.165956	-0.591354	0.451663	-0.0339932	0.246466	-0.253456
TraesCS1A02G206300	0.308801	-0.382577	0.0661317	0.149713	0.614123	0.00508802	0.0207437	0.602678	0.638034	0.715283	-0.23946	0.0830377	0.231743	0.304983	0.399412	0.65631	0.0780171	-0.142013	-0.0822303	-0.416727	-0.400141	-0.723851	-0.65868
TraesCS1A02G206400	0.343884	-0.338399	-0.11904	0.085349	0.395426	0.239444	-0.331637	0.616192	0.306518	0.27999	0.19703	0.35429	0.442708	0.403985	0.280991	0.696095	-0.0256632	0.0267834	-0.321228	-0.316258	-0.569557	-0.616528	-0.531917
TraesCS1A02G206500	0.29365	0.137015	-0.0361778	-0.0855172	-0.23645	-0.0923098	0.0301516	-0.188463	-0.157551	-0.044076	0.0289323	-0.192042	-0.281374	-0.601443	-0.306295	-0.232416	-0.122919	-0.0474238	0.0165334	0.175431	0.237956	0.250044	0.12449
TraesCS1A02G206700	0.623014	-0.086719	-0.119883	0.287476	0.37175	0.461345	-0.305452	0.175161	0.173888	0.112064	0.171221	0.341948	0.133737	0.0152335	0.143945	0.524672	-0.230374	-0.300686	-0.31937	-0.427415	-0.554325	-0.527432	-0.451456
TraesCS1A02G206800	0.405781	-0.576844	-0.126017	0.0422291	0.428635	-0.0260976	-0.585572	0.385899	0.136762	0.160133	0.375174	0.411191	0.693142	0.667086	0.843956	0.685486	-0.0701635	-0.186276	0.19787	-0.15184	-0.599826	-0.628664	-0.134383
TraesCS1A02G206900	-0.0388613	-0.720057	-0.669883	-0.367466	-0.432385	-0.477031	-0.125671	0.256525	-0.39526	-0.108525	0.621666	0.601709	0.686844	0.690704	0.491262	0.278402	0.532154	0.246612	0.19977	0.00365099	-0.143681	0.0581453	0.46073
TraesCS1A02G207000	-0.346735	-0.43877	-0.404634	-0.727481	-0.700799	-0.424316	0.0330941	0.015232	-0.692113	-0.322862	0.407937	0.465224	0.403827	0.0861361	-0.148252	-0.137604	0.676992	0.406539	-0.154495	0.222064	0.122363	0.544146	0.557852
TraesCS1A02G207300	-0.366374	0.214001	-0.0729689	-0.328406	-0.719121	-0.49507	0.16799	-0.186892	-0.262528	-0.314843	-0.148664	-0.365682	-0.24913	-0.263692	-0.492905	-0.784535	0.282381	0.696021	0.228189	0.441474	0.823222	0.838708	0.553444
TraesCS1A02G207600	-0.185738	-0.084651	-0.301018	-0.336418	-0.547356	-0.122065	0.208757	-0.43421	-0.700806	-0.493819	0.44494	0.262066	0.0483779	0.000284928	-0.0988892	-0.230192	0.288155	-0.0178996	-0.0336052	-0.0354773	0.0867385	0.474175	0.612723
TraesCS1A02G207900	0.231502	-0.488774	-0.308012	-0.169995	0.153702	0.0565829	0.0233992	0.355139	-0.107875	0.339032	0.535269	0.420031	0.327866	0.276612	0.269806	0.714022	-0.0806753	-0.355144	-0.25683	-0.442942	-0.540614	-0.498051	-0.229645
TraesCS1A02G208500	0.166156	0.125524	0.264096	0.0476164	0.279043	0.495185	-0.267843	-0.288144	-0.126822	-0.257709	-0.0531296	0.362831	0.0809189	-0.0348169	-0.00475279	0.10631	-0.103719	-0.316351	-0.329489	-0.213863	-0.422605	-0.126736	-0.124017
TraesCS1A02G208600	0.310286	-0.612513	-0.214762	-0.22457	0.338051	0.223096	-0.436535	0.394956	-0.0724978	0.110797	0.382543	0.766591	0.711943	0.454387	0.463578	0.821935	0.207233	-0.260781	-0.443896	-0.298076	-0.8386	-0.572421	-0.3263
TraesCS1A02G209100	0.397216	-0.435962	-0.240449	0.0886758	0.369868	0.019467	0.0689944	0.526911	0.251376	0.668058	0.338193	0.181078	0.175825	0.275762	0.31444	0.781263	-0.301786	-0.372034	-0.123319	-0.511153	-0.46042	-0.720399	-0.487238
TraesCS1A02G209400	-0.243169	0.299604	0.312279	-0.214215	-0.189833	-0.0770165	-0.0930476	0.0146944	0.107191	-0.246226	-0.521738	-0.350712	-0.154439	-0.420679	-0.482378	-0.526098	0.423799	0.670249	-0.152611	0.32595	0.444797	0.491664	0.0135905
TraesCS1A02G209600	-0.0421583	0.8859	0.649897	0.604178	0.278173	0.515486	0.308318	-0.627264	0.180906	-0.214161	-0.635016	-0.550405	-0.786695	-0.554109	-0.544144	-0.565003	-0.394253	-0.222963	-0.119032	0.0179254	0.24666	0.170858	-0.192142
TraesCS1A02G209800	0.340153	-0.00744452	-0.124992	0.592599	0.283002	0.138218	-0.139315	-0.0755445	0.272471	0.0103539	0.108502	-0.0140168	0.0254445	0.185952	0.635553	0.155748	-0.272205	-0.284383	0.595826	-0.200708	-0.140674	-0.3638	0.0545556
TraesCS1A02G209900	0.0931117	-0.140656	-0.197083	0.349467	0.330973	0.189264	-0.0848621	0.131203	0.297101	0.204006	0.112596	0.0884902	0.0977155	0.146225	0.540488	0.395492	-0.0838857	-0.347536	0.283132	-0.329546	-0.311916	-0.489497	-0.169247
TraesCS1A02G210000	0.440868	-0.480241	-0.134218	0.252807	0.654302	0.313656	-0.203797	0.525265	0.393244	0.488334	0.187071	0.490494	0.451037	0.487286	0.609634	0.929404	-0.0567366	-0.389338	-0.177104	-0.62347	-0.798576	-0.914164	-0.603971
TraesCS1A02G210100	0.560322	-0.479334	-0.0684266	0.182144	0.675917	0.298322	-0.240607	0.539373	0.362891	0.536052	0.211086	0.428548	0.413595	0.381437	0.529216	0.951117	-0.173405	-0.416406	-0.251662	-0.612097	-0.795752	-0.923167	-0.653359
TraesCS1A02G210200	-0.535727	-0.0443783	-0.271781	-0.498625	-0.718933	-0.230444	0.282918	-0.488054	-0.804257	-0.547876	0.32764	0.294508	0.0450834	-0.00753923	-0.272213	-0.42664	0.441398	0.09008	-0.0732527	0.22691	0.230349	0.70282	0.725189
TraesCS1A02G210300	0.0912806	0.738682	0.824842	0.278431	0.505166	0.612627	-0.13956	-0.27751	0.319797	-0.124868	-0.66554	-0.404639	-0.464066	-0.543769	-0.551156	-0.252543	-0.402232	-0.170742	-0.486592	0.189324	-0.0679775	-0.032709	-0.523954
TraesCS1A02G210400	0.328744	-0.342178	-0.321052	0.084518	0.236719	0.365636	-0.110426	0.181161	-0.160713	0.121306	0.567759	0.572142	0.309623	0.273879	0.276994	0.719569	-0.163152	-0.478476	-0.348444	-0.513939	-0.711422	-0.559117	-0.266014
TraesCS1A02G210600	-0.390403	0.42423	0.063451	-0.18964	-0.636277	-0.108547	0.13469	-0.630926	-0.594821	-0.731271	-0.0119095	-0.181652	-0.280243	-0.34169	-0.517533	-0.820343	0.138507	0.292785	0.0193651	0.564396	0.540672	0.871203	0.653999
TraesCS1A02G210800	0.37876	-0.104841	-0.0273465	0.303894	0.553911	0.560242	-0.16302	0.3021	0.251791	0.279111	0.147031	0.379784	0.17091	0.206141	0.138245	0.719381	-0.261758	-0.441238	-0.503985	-0.464405	-0.73743	-0.724375	-0.665215
TraesCS1A02G210900	-0.509762	0.190212	-0.0213032	-0.325219	-0.476364	-0.100679	0.681908	-0.232097	-0.291102	-0.0644753	-0.300319	0.00606728	-0.371697	-0.318242	-0.754924	-0.460028	0.462008	0.253798	-0.430368	-0.0532028	0.404055	0.582404	0.12853
TraesCS1A02G211000	-0.350964	0.45879	0.152376	-0.198434	-0.540943	-0.234885	0.405995	-0.256638	-0.094016	-0.229923	-0.467891	-0.454918	-0.511371	-0.536535	-0.789309	-0.816912	0.314584	0.585034	-0.075822	0.308721	0.771546	0.790508	0.258092
TraesCS1A02G211100	0.034913	0.784682	0.50958	0.683414	0.372942	0.788846	0.11422	-0.598306	0.135646	-0.356028	-0.420256	-0.125793	-0.522754	-0.312226	-0.314278	-0.303458	-0.404601	-0.389162	-0.204347	-0.109975	-0.129749	-0.0282488	-0.222911
TraesCS1A02G211300	-0.170672	-0.212847	-0.148834	-0.392082	-0.245845	-0.349478	-0.399858	0.582576	0.166608	0.0373413	-0.0327456	-0.103969	0.322171	0.0731453	-0.0703631	-0.0342316	0.334518	0.768192	-0.00309807	0.340139	0.252312	0.171954	-0.0265426
TraesCS1A02G211500	0.180295	-0.703419	-0.509219	-0.163102	0.127012	0.0134057	-0.307702	0.371414	-0.239944	0.169196	0.802657	0.678643	0.672697	0.637985	0.651623	0.843118	-0.0333065	-0.367228	-0.0595076	-0.351193	-0.709737	-0.575804	-0.0366747
TraesCS1A02G211600	0.432481	-0.230944	0.217787	0.155224	0.630625	0.238492	-0.501855	0.176172	0.261101	0.214687	0.0676871	0.238768	0.358018	0.303432	0.569997	0.553352	-0.379307	-0.442054	0.0424394	-0.129364	-0.583828	-0.63731	-0.341149
TraesCS1A02G212000	0.618528	-0.118515	0.00691647	0.688258	0.752984	0.396194	-0.0293357	0.306063	0.598788	0.530749	-0.0244651	0.109394	0.0292656	0.350096	0.494361	0.689539	-0.403665	-0.466433	0.0242733	-0.708797	-0.557023	-0.910455	-0.656772
TraesCS1A02G212200	0.583083	-0.0349888	0.154572	0.507373	0.770844	0.499124	0.0608613	0.335104	0.568485	0.592396	-0.149795	0.0946636	-0.0751341	0.0698316	0.153458	0.696488	-0.361719	-0.492113	-0.352312	-0.66914	-0.600389	-0.861825	-0.851188
TraesCS1A02G212300	0.361791	-0.349664	-0.106865	0.197851	0.583401	0.360689	0.0126161	0.509598	0.348468	0.550936	0.130635	0.392022	0.247162	0.336657	0.267549	0.870107	-0.107284	-0.383504	-0.445985	-0.664113	-0.71796	-0.831426	-0.721238
TraesCS1A02G212400	-0.346293	0.396325	0.131453	-0.228262	-0.54651	-0.332856	0.162706	-0.161048	-0.0756595	-0.344177	-0.396166	-0.502605	-0.330821	-0.354604	-0.617522	-0.814133	0.275313	0.730289	0.036665	0.553653	0.793492	0.800675	0.329961
TraesCS1A02G212600	0.00513915	0.692065	0.265362	0.730852	0.147775	0.271076	0.473972	-0.290822	0.461118	0.0364439	-0.585614	-0.559717	-0.730861	-0.251345	-0.332758	-0.471871	-0.294968	0.0450147	0.180237	-0.193381	0.428634	0.0823446	-0.185535
TraesCS1A02G212800	0.0526807	-0.644987	-0.499534	-0.32271	-0.0357603	0.124068	-0.296567	0.415682	-0.24542	-0.0131023	0.511347	0.917621	0.729378	0.532676	0.315752	0.666137	0.447327	0.0183469	-0.419505	-0.35188	-0.658549	-0.316072	-0.1
TraesCS1A02G213000	0.209684	0.469055	0.730698	0.38084	0.711411	0.753699	-0.214108	-0.28078	0.127321	-0.0845506	-0.198101	-0.0891119	-0.215602	-0.230401	-0.0986333	0.163443	-0.66255	-0.585586	-0.366398	-0.104689	-0.49104	-0.406258	-0.47159
TraesCS1A02G213100	0.177807	0.484777	0.385655	0.448014	0.408275	0.357858	0.169	-0.0939835	0.509379	0.205344	-0.563147	-0.459023	-0.533715	-0.364117	-0.256364	-0.122827	-0.288932	-0.0984515	-0.10313	-0.325313	0.112149	-0.177726	-0.464575
TraesCS1A02G213400	-0.641874	0.0478596	-0.354558	-0.462159	-0.905578	-0.47514	0.380399	-0.299411	-0.556461	-0.357286	0.0941457	-0.0129544	-0.159387	-0.192241	-0.451755	-0.678879	0.480907	0.46143	0.153261	0.344174	0.670354	0.876976	0.722016
TraesCS1A02G213600	0.345258	0.14806	0.130825	0.65246	0.694148	0.678853	-0.107371	0.127496	0.456743	0.195733	-0.0767815	0.146401	-0.0233216	0.13845	0.244375	0.531747	-0.313341	-0.468956	-0.229119	-0.485275	-0.62328	-0.732398	-0.639696
TraesCS1A02G213900	-0.344724	0.0780073	-0.20683	-0.401865	-0.788559	-0.622471	0.265421	-0.0885937	-0.276338	-0.239802	-0.0921166	-0.329873	-0.184766	-0.202107	-0.470259	-0.70904	0.420742	0.731211	0.192372	0.4553	0.822993	0.832489	0.552566
TraesCS1A02G214300	-0.00769138	-0.636598	-0.336085	-0.295603	0.0657024	-0.285172	-0.0233466	0.657023	0.181171	0.450808	0.25059	0.373148	0.538862	0.620265	0.382573	0.598296	0.350917	0.154312	-0.0533991	-0.308663	-0.307988	-0.387765	-0.193857
TraesCS1A02G214400	0.516229	-0.356719	0.0140156	0.192278	0.589691	0.383931	-0.446372	0.394416	0.351369	0.180129	-0.00882325	0.520532	0.491249	0.330949	0.50547	0.677343	0.107564	-0.135929	-0.225292	-0.469886	-0.703482	-0.674268	-0.50609
TraesCS1A02G214500	0.537262	0.0752666	0.282958	0.651284	0.853089	0.658672	-0.149648	0.126761	0.523164	0.26927	-0.186665	0.136151	0.0130512	0.0877649	0.350388	0.580577	-0.303584	-0.517423	-0.197771	-0.539002	-0.676315	-0.815973	-0.699303
TraesCS1A02G214600	0.163815	0.499169	0.38721	0.3943	0.0950531	0.130557	0.592565	-0.330708	0.183267	0.0336255	-0.435479	-0.466901	-0.63024	-0.327506	-0.380251	-0.406167	-0.254183	-0.0313879	0.023995	-0.179065	0.358408	0.1628	-0.0802203
TraesCS1A02G214700	-0.0179423	0.569366	0.235541	0.844841	0.373172	0.362266	0.469421	-0.104268	0.61185	0.271762	-0.572926	-0.432088	-0.62479	-0.0525223	-0.197729	-0.177564	-0.309032	-0.107847	0.0947058	-0.344003	0.180706	-0.232911	-0.433862
TraesCS1A02G215100	-0.0193514	-0.178066	-0.301815	-0.200527	-0.341468	-0.435171	-0.465223	0.116937	-0.080563	-0.189422	0.299132	-0.148038	0.255268	0.0235576	0.353342	-0.156513	-0.0688288	0.264191	0.588603	0.594902	0.297779	0.226942	0.453968
TraesCS1A02G215300	0.45756	0.410923	0.522368	0.100031	0.0886164	-0.013335	-0.2428	-0.18443	0.195106	-0.251738	-0.431651	-0.529103	-0.255648	-0.476931	-0.236396	-0.467202	-0.20874	0.28409	0.0961843	0.447162	0.352428	0.282876	0.0021335
TraesCS1A02G215400	-0.0140455	-0.667727	-0.487587	-0.233175	0.0727299	0.161042	-0.181841	0.292799	-0.293172	0.0404549	0.602144	0.92799	0.700685	0.635032	0.480631	0.760579	0.330079	-0.26918	-0.322598	-0.454725	-0.767598	-0.444476	-0.065221
TraesCS1A02G215500	0.538793	-0.41823	-0.167414	0.288987	0.492871	-0.0736557	0.0437287	0.526905	0.536711	0.811377	0.0589882	0.0615608	0.106348	0.282853	0.479871	0.683559	-0.258817	-0.297857	0.186265	-0.612924	-0.319216	-0.776022	-0.509725
TraesCS1A02G215600	-0.0961886	0.382184	0.0646326	0.208712	-0.153123	-0.194938	0.245859	-0.00934617	0.279598	0.271246	-0.293278	-0.605525	-0.560462	-0.379183	-0.376787	-0.412652	-0.373756	0.160279	0.302626	0.165865	0.598358	0.20067	-0.0281247
TraesCS1A02G215700	0.47634	-0.276834	0.263747	0.242605	0.719666	0.145733	-0.220185	0.425385	0.572589	0.515628	-0.272134	0.111442	0.254103	0.213822	0.455013	0.565588	-0.0803968	-0.204267	-0.0278655	-0.303973	-0.460927	-0.70274	-0.599184
TraesCS1A02G215800	-0.447352	-0.0993812	-0.117315	-0.255888	-0.196638	-0.040491	-0.494524	0.0576225	-0.333741	-0.31089	0.393938	0.21729	0.385786	0.310747	0.122251	0.0161635	-0.0951542	0.0971476	0.0441271	0.485517	-0.107744	0.112336	0.266103
TraesCS1A02G215900	-0.162314	-0.698106	-0.471271	-0.687502	-0.308404	-0.453258	0.183238	0.507991	-0.259085	0.345712	0.42794	0.393133	0.439019	0.294326	0.0594844	0.440158	0.435731	0.151175	-0.260219	-0.148871	-0.132339	-0.0412577	0.0348554
TraesCS1A02G216300	0.569752	-0.644976	-0.197666	0.00743917	0.456599	0.00321297	-0.381313	0.618594	0.217168	0.444337	0.407577	0.431105	0.606401	0.593735	0.618334	0.888286	-0.0964533	-0.173208	-0.0925405	-0.424075	-0.666289	-0.773598	-0.411944
TraesCS1A02G216800	0.0777448	0.214169	0.283002	0.145658	0.258988	0.161711	-0.240483	0.0986924	0.450175	-0.0190773	-0.424101	-0.169325	-0.021225	-0.0518912	0.059553	-0.0917496	-0.000692119	0.187964	0.0783725	0.0466793	0.0406507	-0.066291	-0.210369
TraesCS1A02G216900	0.0810249	-0.0976863	0.389189	-0.0422811	0.521035	0.362822	-0.360612	0.315443	0.176569	-0.0155205	-0.128875	0.226674	0.390503	0.280059	0.0962559	0.414214	0.072101	0.0375763	-0.530686	-0.0213945	-0.544829	-0.388356	-0.493368
TraesCS1A02G217000	0.139617	0.632122	0.238605	0.810912	0.328197	0.454444	0.33579	-0.338365	0.51585	0.0766257	-0.596858	-0.357522	-0.660092	-0.344711	-0.160221	-0.288653	-0.311826	-0.24851	0.160057	-0.265007	0.172578	-0.117427	-0.295679
TraesCS1A02G217100	0.284267	-0.660768	-0.410292	-0.0117876	0.245511	-0.125924	-0.166342	0.612244	0.105066	0.439727	0.585856	0.367318	0.549177	0.661865	0.630143	0.831377	-0.102934	-0.175914	0.0505048	-0.351538	-0.524246	-0.672063	-0.233107
TraesCS1A02G217200	0.266969	0.599254	0.871128	0.529233	0.79811	0.737331	-0.0245208	-0.350728	0.354772	-0.0161019	-0.572549	-0.267706	-0.401249	-0.361655	-0.170295	-0.00083074	-0.4833	-0.506954	-0.325985	-0.165482	-0.337819	-0.355763	-0.562228
TraesCS1A02G217300	-0.441118	0.00405647	-0.253659	-0.545899	-0.854868	-0.649078	-0.00232755	-0.215477	-0.475158	-0.446589	0.151745	-0.247897	-0.0118762	-0.214623	-0.218076	-0.702795	0.352919	0.578172	0.412268	0.669632	0.742771	0.881162	0.820716
TraesCS1A02G217400	0.499187	-0.0880001	0.124085	0.500911	0.806837	0.548154	-0.359101	0.253068	0.525059	0.368703	-0.0678496	0.250113	0.170637	0.18139	0.475093	0.703151	-0.344936	-0.552235	-0.124801	-0.461065	-0.726043	-0.879022	-0.679625
TraesCS1A02G217600	0.2778	-0.672328	-0.288788	-0.242697	0.158062	-0.244718	-0.438885	0.663277	0.120672	0.261585	0.416889	0.357603	0.713444	0.531935	0.600893	0.658535	0.109394	0.0950498	0.0591122	0.061658	-0.418876	-0.454514	-0.142812
TraesCS1A02G217800	0.0388586	0.423396	0.224659	0.0623752	-0.0115883	0.347098	-0.0651411	-0.129788	0.0332934	-0.202331	-0.298801	-0.186348	-0.323677	-0.62227	-0.563782	-0.256766	0.0696899	0.157817	-0.404102	0.0436129	0.0878454	0.196593	-0.218523
TraesCS1A02G217900	-0.0154021	-0.336499	-0.0610346	0.210096	0.49066	0.130453	-0.0556813	0.412333	0.394947	0.501113	0.0057644	0.270112	0.279502	0.506425	0.485372	0.604374	0.0208283	-0.219403	0.0473053	-0.54621	-0.45832	-0.668501	-0.416643
TraesCS1A02G218000	0.287676	-0.625747	-0.325603	-0.0589569	0.230882	-0.0385017	0.0183706	0.4222	-0.00230168	0.428668	0.433018	0.429699	0.393316	0.343101	0.480212	0.726417	0.0642695	-0.252317	-0.0531483	-0.566919	-0.495316	-0.568223	-0.215428
TraesCS1A02G218100	-0.44638	0.293289	0.0204381	-0.3582	-0.69597	-0.296745	-0.108465	-0.450364	-0.550902	-0.675818	0.035362	-0.24719	-0.134614	-0.368248	-0.406876	-0.808451	0.195821	0.460769	0.189696	0.732009	0.619295	0.891346	0.717042
TraesCS1A02G218400	-0.366443	-0.0475398	-0.334419	-0.4674	-0.778754	-0.303687	-0.151841	-0.51492	-0.840262	-0.777018	0.491225	0.195764	0.177927	-0.103822	-0.0267487	-0.505152	0.285877	0.149615	0.248061	0.593341	0.292635	0.761733	0.933849
TraesCS1A02G218500	0.533693	-0.376849	-0.0172364	0.226545	0.693961	0.295023	-0.430031	0.457532	0.400456	0.454926	0.164844	0.297345	0.384446	0.312999	0.564909	0.854928	-0.233783	-0.428371	-0.132917	-0.446838	-0.742227	-0.888102	-0.60805
TraesCS1A02G218700	-0.466166	0.534898	0.38053	-0.251708	-0.445757	-0.156336	0.250287	-0.412426	-0.262668	-0.352908	-0.410172	-0.46592	-0.478042	-0.538185	-0.777717	-0.852262	0.0639034	0.405237	-0.0987345	0.545827	0.6862	0.801423	0.317443
TraesCS1A02G218800	0.106717	-0.41575	-0.285105	-0.124445	0.00704353	-0.502587	0.174916	0.733086	0.555509	0.762009	-0.18677	-0.186407	0.067659	0.140521	0.111106	0.270335	0.289485	0.427233	0.186093	-0.328279	0.238148	-0.247493	-0.319857
TraesCS1A02G218900	-0.395353	-0.327103	-0.639778	-0.470887	-0.82251	-0.763172	0.397702	0.240111	-0.16834	0.086216	0.0963265	-0.0416976	0.0364864	0.075704	-0.178464	-0.33532	0.671968	0.694405	0.267124	0.102958	0.666559	0.578685	0.48193
TraesCS1A02G219200	-0.095325	0.298479	0.0514905	0.187632	-0.215537	-0.384211	0.228719	0.0498882	0.37804	0.249714	-0.431809	-0.679669	-0.490034	-0.357635	-0.253939	-0.534004	-0.0817302	0.424796	0.514047	0.185866	0.762935	0.304688	0.0860623
TraesCS1A02G219400	0.575219	-0.65015	-0.108571	-0.160608	0.421802	-0.121646	-0.345479	0.499972	0.234896	0.41258	0.232207	0.345408	0.571048	0.406927	0.651041	0.74946	0.0485985	-0.192811	0.00175782	-0.307072	-0.546127	-0.625681	-0.301293
TraesCS1A02G219800	0.554489	-0.188032	0.151271	0.470767	0.840588	0.487972	-0.387579	0.307079	0.492523	0.369414	0.0397336	0.26875	0.280239	0.331778	0.604315	0.776608	-0.36164	-0.522735	-0.0575042	-0.511454	-0.773458	-0.932335	-0.630263
TraesCS1A02G220200	-0.425281	-0.19446	-0.296139	-0.49208	-0.615196	-0.756131	0.177093	0.316012	-0.00503691	0.164229	-0.030072	-0.267707	0.024586	0.136509	-0.182949	-0.36618	0.313064	0.715708	0.324335	0.290579	0.703263	0.503991	0.364427
TraesCS1A02G220400	-0.384291	0.612799	0.144597	0.0424756	-0.538619	-0.162579	0.400195	-0.652106	-0.250328	-0.440535	-0.318033	-0.538777	-0.64548	-0.577057	-0.550059	-0.960612	-0.00995815	0.223627	0.295845	0.433917	0.806655	0.825912	0.548989
TraesCS1A02G220500	0.254074	0.254	-0.181415	0.50396	0.0802159	0.368686	0.114178	-0.168243	0.155626	0.0374409	-0.120761	0.098275	-0.30796	-0.195396	-0.169076	0.00876989	-0.111893	-0.226048	-0.119407	-0.311496	-0.0906185	-0.146984	-0.232257
TraesCS1A02G220800	0.522122	0.311572	0.450416	0.466407	0.500644	0.134813	0.194858	-0.018807	0.514918	0.335161	-0.412926	-0.554303	-0.435868	-0.163644	-0.0504712	0.00443258	-0.437899	-0.145668	0.0571064	-0.314904	0.0845782	-0.307293	-0.425737
TraesCS1A02G220900	-0.432012	0.266495	-0.036628	-0.514213	-0.77778	-0.325343	0.118389	-0.3796	-0.519733	-0.541833	-0.0470083	-0.218412	-0.227947	-0.492896	-0.608171	-0.789437	0.314021	0.495989	-0.00700476	0.577262	0.669636	0.945646	0.622209
TraesCS1A02G221000	-0.452592	0.24728	0.169321	-0.526929	-0.52853	-0.110962	0.0752231	-0.174697	-0.481775	-0.47122	-0.0606877	-0.0945401	-0.088461	-0.283621	-0.738926	-0.534571	0.296446	0.511146	-0.455247	0.49718	0.363967	0.722134	0.278772
TraesCS1A02G221100	0.158104	-0.54199	-0.2001	-0.168279	0.301268	0.288559	-0.405068	0.348975	-0.0803266	0.0409407	0.363906	0.849595	0.713667	0.566582	0.450838	0.748363	0.212388	-0.218087	-0.394962	-0.331579	-0.824225	-0.524386	-0.26265
TraesCS1A02G221200	0.458136	-0.652922	-0.313712	0.137334	0.453875	-0.0994567	-0.0894984	0.653033	0.432907	0.673082	0.264678	0.289914	0.430676	0.515398	0.735884	0.851231	-0.0419678	-0.219722	0.187617	-0.593159	-0.488652	-0.813978	-0.404539
TraesCS1A02G221500	-0.298275	0.293747	0.20475	0.00526673	-0.155928	-0.257156	0.462417	0.00953082	0.172109	0.217413	-0.340537	-0.627821	-0.501148	-0.318914	-0.386409	-0.434205	-0.155664	0.286533	0.185047	0.0931333	0.627538	0.297199	0.0260899
TraesCS1A02G221600	0.591187	0.0141262	0.22687	0.577423	0.854767	0.634319	-0.199602	0.0870014	0.459814	0.348343	-0.0957543	0.1683	-0.000479953	0.0436001	0.379785	0.6527	-0.423973	-0.675398	-0.188019	-0.608095	-0.716837	-0.866167	-0.690137
TraesCS1A02G221700	0.443159	-0.61733	-0.316728	0.0159087	0.412783	0.163349	-0.307718	0.526113	0.0847059	0.384201	0.537357	0.569249	0.567824	0.514387	0.579746	0.952203	-0.125689	-0.368258	-0.197845	-0.489294	-0.782625	-0.791973	-0.399462
TraesCS1A02G221800	0.308596	-0.446391	-0.485262	0.145663	0.109003	0.00178338	-0.16241	0.302234	-0.0259198	0.290397	0.629552	0.361816	0.319043	0.390542	0.506812	0.630966	-0.225327	-0.336431	0.170499	-0.386135	-0.436685	-0.536802	-0.0724764
TraesCS1A02G221900	0.0438833	-0.289563	-0.364991	-0.129557	-0.3834	-0.686485	-0.205467	0.337168	0.187737	0.129867	0.0404763	-0.246134	0.174156	0.108442	0.299297	-0.213809	0.24411	0.605544	0.714598	0.277121	0.53606	0.228067	0.363122
TraesCS1A02G222000	0.184928	-0.112254	0.0379897	0.197292	0.255278	-0.269867	0.250029	0.330623	0.474778	0.553414	-0.172078	-0.402172	-0.144146	0.096858	0.240306	0.161079	-0.281182	-0.0241041	0.325222	-0.101007	0.183911	-0.305105	-0.245607
TraesCS1A02G222200	0.350986	0.082875	0.237018	0.416197	0.70057	0.737734	-0.0407773	-0.104281	0.148709	0.183543	0.00617528	0.373243	-0.0227795	0.0708992	0.138925	0.580183	-0.434713	-0.7953	-0.45961	-0.541712	-0.779554	-0.694836	-0.587608
TraesCS1A02G222500	0.193456	-0.253319	0.273322	-0.170635	0.520246	-0.00962826	-0.407852	0.723421	0.603954	0.5412	-0.314079	-0.0747409	0.299053	0.0715396	0.136365	0.48053	0.00191235	0.190523	-0.238248	-0.0131544	-0.261174	-0.501473	-0.672156
TraesCS1A02G222700	0.382182	-0.404666	0.0193581	0.0382273	0.576743	0.183046	-0.503686	0.693616	0.399602	0.399753	0.156976	0.259653	0.5228	0.408322	0.418252	0.804343	-0.130127	-0.0767147	-0.269657	-0.17556	-0.648242	-0.758164	-0.627686
TraesCS1A02G222800	-0.171524	0.65575	0.787603	0.0915479	0.182277	0.40307	0.155829	-0.564313	-0.121111	-0.341907	-0.491401	-0.277953	-0.453905	-0.418623	-0.563986	-0.509082	-0.273052	-0.123385	-0.328025	0.192012	0.123106	0.313473	-0.048937
TraesCS1A02G222900	0.0089278	0.044335	0.126672	-0.21926	-0.210596	-0.30071	0.390127	-0.043855	-0.0743784	0.199848	-0.0942586	-0.265923	-0.288202	-0.163525	-0.331802	-0.250456	-0.0747117	0.169756	0.0418119	-0.15394	0.393704	0.259358	0.117982
TraesCS1A02G223000	-0.219273	0.315377	0.0697748	-0.289226	-0.463383	-0.0979683	0.20305	-0.314033	-0.260696	-0.381644	-0.167819	-0.209981	-0.290898	-0.393327	-0.514526	-0.582145	0.146293	0.326095	-0.108183	0.257702	0.481959	0.651396	0.330749
TraesCS1A02G223200	-0.0435412	-0.025136	0.044239	-0.0650125	-0.09854	-0.41169	0.141277	0.27627	0.327599	0.293621	-0.241314	-0.489656	-0.164433	-0.130059	-0.00137524	-0.21071	0.0892376	0.460351	0.40145	-0.0477455	0.505361	0.124489	0.0405884
TraesCS1A02G223300	0.115099	0.0624659	0.501905	0.098306	0.536227	0.403521	-0.010955	0.096517	0.300634	0.0939814	-0.51859	0.184912	0.0867777	-0.00584922	-0.093438	0.197431	0.256724	-0.0392121	-0.51529	-0.211318	-0.39313	-0.280981	-0.534347
TraesCS1A02G223700	-0.299541	-0.304902	-0.403299	-0.193635	-0.175908	0.243408	-0.268336	-0.114276	-0.561364	-0.42314	0.630078	0.797628	0.533787	0.527324	0.280758	0.321299	0.192501	-0.225697	-0.221144	-0.101895	-0.54195	-0.0553574	0.278427
TraesCS1A02G223800	0.105082	0.42695	0.825125	0.14271	0.479263	0.153949	-0.316613	-0.0608289	0.375639	-0.0620702	-0.534492	-0.536035	-0.15155	-0.214365	-0.0675569	-0.240935	-0.402709	0.0542924	0.0490209	0.465872	0.093506	-0.033955	-0.248562
TraesCS1A02G223900	0.170407	-0.0561239	0.184595	0.0572565	0.362408	0.112553	-0.0902381	0.12717	0.355283	0.2547	-0.323765	0.0755668	0.0722709	0.0282106	0.116487	0.216094	0.143239	-0.131859	-0.111499	-0.176513	-0.238336	-0.291935	-0.345892
TraesCS1A02G224000	0.0561172	0.68554	0.945053	0.141388	0.369678	0.382854	-0.0159344	-0.423762	0.0754951	-0.226055	-0.553832	-0.503493	-0.459275	-0.536289	-0.514702	-0.425686	-0.43945	-0.134542	-0.294671	0.348	0.0981028	0.167631	-0.222006
TraesCS1A02G224600	0.507859	-0.129782	-0.182017	0.104875	0.00300623	0.247957	0.112819	-0.306967	-0.393335	-0.154697	0.407785	0.355333	-0.0128595	-0.165096	0.0909166	0.223145	-0.0853477	-0.441635	-0.149964	-0.44854	-0.339112	-0.124253	0.104119
TraesCS1A02G224700	-0.509409	0.408539	0.129216	-0.265966	-0.632072	-0.373539	0.401983	-0.331568	-0.245721	-0.289629	-0.336766	-0.512688	-0.479636	-0.467988	-0.681628	-0.888992	0.234728	0.560762	0.108407	0.44489	0.864722	0.875443	0.462747
TraesCS1A02G224800	0.575677	-0.103423	0.385612	0.314143	0.839756	0.363454	-0.0494492	0.385576	0.614026	0.595299	-0.31545	-0.00224759	0.0169183	0.0545538	0.215645	0.620168	-0.279168	-0.324251	-0.292543	-0.58556	-0.51171	-0.789633	-0.818477
TraesCS1A02G225000	-0.59852	0.395441	0.0322436	-0.325995	-0.663652	-0.281007	0.452645	-0.269127	-0.250301	-0.252282	-0.341489	-0.380585	-0.473113	-0.462942	-0.810062	-0.807839	0.343544	0.561811	-0.112586	0.328522	0.780646	0.85277	0.349823
TraesCS1A02G225200	0.268357	-0.572229	-0.500948	-0.00557823	0.162533	0.194726	-0.253568	0.43001	-0.0725405	0.155507	0.581882	0.732045	0.588994	0.585194	0.442483	0.805325	0.148262	-0.185616	-0.281256	-0.524999	-0.72126	-0.578223	-0.241653
TraesCS1A02G225700	0.384116	-0.329134	-0.126461	0.410252	0.653149	0.16795	0.0179768	0.586353	0.680034	0.791542	-0.0656591	0.124249	0.121868	0.355606	0.471508	0.775882	-0.187132	-0.311458	0.0123125	-0.709159	-0.47172	-0.905287	-0.713414
TraesCS1A02G225800	0.228433	-0.56552	-0.105668	-0.0776859	0.501742	0.0997196	0.0358963	0.64671	0.328816	0.659274	0.0935728	0.455313	0.415925	0.4639	0.337849	0.874207	0.0916488	-0.236169	-0.384035	-0.580878	-0.643916	-0.754831	-0.633184
TraesCS1A02G226000	-0.167956	-0.186313	0.123039	-0.34635	0.0366374	-0.196501	-0.570168	0.133597	-0.148546	-0.129467	0.209194	-0.0312006	0.396051	0.0860684	0.270898	0.0871232	-0.149198	-0.0141406	0.125247	0.703517	-0.104244	-0.0001529	0.138912
TraesCS1A02G226200	0.21851	-0.308087	0.0378124	-0.111821	0.089587	-0.488546	-0.428063	0.516331	0.285338	0.228054	0.142828	-0.300455	0.355819	0.428056	0.438553	0.147734	-0.193623	0.415109	0.470871	0.260962	0.155761	-0.168668	0.0335572
TraesCS1A02G226300	-0.0916284	0.518588	0.354167	0.0822764	-0.225522	-0.202005	-0.0519575	-0.33894	0.0800121	-0.339656	-0.458859	-0.695828	-0.41736	-0.482742	-0.327934	-0.789024	-0.00522763	0.436062	0.346251	0.538707	0.69568	0.581441	0.298786
TraesCS1A02G226500	0.230587	-0.169171	0.121879	-0.138625	0.329841	-0.0306882	-0.292567	0.452624	0.378373	0.433703	-0.0663461	-0.171507	0.0924037	-0.175542	0.158956	0.353889	-0.259926	-0.0466774	0.00144812	-0.0258121	-0.122916	-0.371916	-0.391867
TraesCS1A02G226600	-0.037067	0.153422	0.0532424	0.285994	0.24022	0.137494	0.0880599	0.000652757	0.361125	0.138155	-0.207581	-0.142251	-0.131105	0.175827	0.141032	0.059965	-0.06896	-0.116351	0.118484	-0.251869	-0.0376264	-0.213157	-0.183302
TraesCS1A02G226900	-0.341619	0.19757	0.173343	-0.0190598	0.0682256	-0.133176	0.0786373	0.230881	0.327612	0.325566	-0.286525	-0.504528	-0.271366	-0.171605	-0.204536	-0.130976	-0.294739	0.134284	0.0833948	0.243653	0.336868	0.00479964	-0.218331
TraesCS1A02G227000	-0.667739	0.364003	0.0182605	-0.292568	-0.686047	-0.306832	0.469669	-0.502269	-0.450452	-0.379191	-0.116214	-0.294149	-0.411603	-0.326532	-0.565075	-0.812014	0.197356	0.271834	0.139559	0.424531	0.699769	0.85439	0.619571
TraesCS1A02G227200	-0.29559	-0.0108682	-0.281008	-0.356591	-0.739226	-0.496886	0.0789402	-0.144883	-0.348268	-0.429254	0.026417	-0.0784346	0.0226509	0.00882606	-0.224628	-0.614518	0.455541	0.684583	0.232578	0.375762	0.637909	0.765893	0.638828
TraesCS1A02G227300	0.48782	-0.366645	-0.306538	0.244904	0.3961	0.360421	-0.101917	0.223747	0.0281482	0.284	0.470998	0.505941	0.269369	0.307652	0.404721	0.803936	-0.204282	-0.553828	-0.246179	-0.654	-0.740379	-0.726031	-0.385218
TraesCS1A02G227600	-0.0427843	-0.604792	-0.564458	-0.366422	-0.199546	0.0924403	-0.196205	0.132217	-0.512129	-0.154506	0.635738	0.952139	0.637317	0.450725	0.275249	0.52831	0.434506	-0.141372	-0.350185	-0.337301	-0.598543	-0.152553	0.141964
TraesCS1A02G227700	0.277321	0.172525	0.456226	0.365341	0.653598	0.182677	-0.309641	0.281771	0.653951	0.330237	-0.449553	-0.35513	-0.0342741	0.0273284	0.140828	0.20975	-0.331664	-0.0837518	-0.0220151	0.156575	-0.171211	-0.477828	-0.599662
TraesCS1A02G228000	-0.280942	0.514461	0.0703469	0.313577	-0.132395	-0.0938373	0.665205	-0.0979335	0.379085	0.339563	-0.564931	-0.670591	-0.793721	-0.444514	-0.592075	-0.483939	-0.0899006	0.149908	0.0815181	-0.0868897	0.651047	0.238934	-0.176869
TraesCS1A02G228100	-0.511046	0.613208	0.173309	-0.0334279	-0.481644	0.0086042	0.447011	-0.687277	-0.352777	-0.422052	-0.320944	-0.359076	-0.632378	-0.611845	-0.713571	-0.841275	0.110348	0.0749958	-0.036928	0.327659	0.593337	0.762326	0.402766
TraesCS1A02G228200	0.059747	-0.405287	-0.300986	0.169555	0.310552	0.0151631	-0.00281482	0.2357	0.0728046	0.46068	0.440047	0.219365	0.204234	0.40207	0.571398	0.647102	-0.310906	-0.546891	0.203564	-0.427751	-0.434922	-0.638966	-0.17122
TraesCS1A02G228300	-0.433574	0.123727	-0.315843	-0.135828	-0.621086	-0.0119557	0.0324681	-0.367929	-0.53253	-0.684119	0.196706	0.22397	0.0453852	-0.0890754	-0.210913	-0.464592	0.501096	0.314298	0.0121737	0.28561	0.226165	0.619596	0.583531
TraesCS1A02G228500	-0.560675	0.202589	-0.174807	-0.414849	-0.85869	-0.476578	0.269416	-0.418024	-0.518765	-0.504558	-0.0239556	-0.227788	-0.229445	-0.300516	-0.462511	-0.843702	0.393393	0.504476	0.222697	0.558989	0.774968	0.972004	0.766194
TraesCS1A02G228700	0.555384	-0.0824302	0.473549	0.389107	0.900847	0.321816	-0.218398	0.361441	0.653986	0.482591	-0.294457	-0.0428222	0.141191	0.223118	0.418258	0.583311	-0.355278	-0.327274	-0.0863355	-0.323023	-0.530359	-0.803896	-0.71593
TraesCS1A02G228800	0.516995	0.335234	0.699292	0.536814	0.869813	0.611527	-0.166682	-0.0777089	0.516316	0.138759	-0.527457	-0.167447	-0.178761	-0.218173	0.0738917	0.227357	-0.359023	-0.417196	-0.261371	-0.193267	-0.437298	-0.542436	-0.66788
TraesCS1A02G228900	0.0368532	0.332751	0.687896	-0.177563	0.209275	0.247549	-0.081752	-0.34085	-0.142854	-0.280487	-0.294083	-0.24076	-0.187321	-0.492321	-0.30525	-0.261192	-0.105089	-0.0792447	-0.279944	0.162162	-0.0078171	0.197291	-0.0347094
TraesCS1A02G229000	0.455092	0.060096	0.564145	0.429978	0.953922	0.441972	-0.206509	0.313021	0.650352	0.489456	-0.333022	-0.135734	0.0151433	0.0947705	0.273248	0.559167	-0.490738	-0.41672	-0.197755	-0.279376	-0.540028	-0.817524	-0.810598
TraesCS1A02G229100	0.480046	0.242698	0.667596	0.495342	0.871364	0.435882	-0.160993	-0.0353511	0.440334	0.285342	-0.21677	-0.301185	-0.161193	-0.0227938	0.267278	0.339299	-0.760337	-0.598036	0.0031727	-0.160305	-0.413294	-0.655148	-0.541073
TraesCS1A02G229400	0.467188	0.193396	0.630727	0.439812	0.867121	0.540973	-0.49583	0.0693063	0.487918	0.0602097	-0.295838	-0.0861493	0.100914	0.0668761	0.337563	0.3468	-0.470897	-0.339912	-0.100585	-0.0575664	-0.523107	-0.614111	-0.561902
TraesCS1A02G229700	0.36473	-0.00625724	0.436065	0.324604	0.75861	0.29243	-0.227052	0.479269	0.627664	0.460662	-0.2894	-0.0662464	0.135167	0.36591	0.153968	0.506028	-0.330492	-0.0667072	-0.270882	-0.258545	-0.431696	-0.692331	-0.764371
TraesCS1A02G229900	-0.311876	0.311027	0.0551	-0.216486	-0.586233	-0.132351	0.194227	-0.657331	-0.596085	-0.615094	0.0359927	-0.13146	-0.287228	-0.400932	-0.367634	-0.740125	0.163811	0.179993	0.173388	0.266594	0.501098	0.786039	0.707285
TraesCS1A02G230000	-0.438658	0.0652768	-0.0884355	-0.129249	-0.393466	-0.146105	0.14001	-0.0272776	-0.102206	-0.226215	-0.254983	0.152031	0.033361	0.115128	-0.311906	-0.411488	0.538797	0.55064	-0.0673615	0.159967	0.320984	0.464261	0.218307
TraesCS1A02G230100	0.0834873	0.455457	0.634086	0.135756	0.299513	0.218956	0.30125	-0.208679	0.236463	0.0394832	-0.507455	-0.463169	-0.455826	-0.350296	-0.358764	-0.258474	-0.222957	-0.0398763	-0.184399	-0.112363	0.162841	0.0580861	-0.24924
TraesCS1A02G230200	-0.482602	0.209086	-0.0803816	-0.271072	-0.563429	0.00959391	-0.0156547	-0.586523	-0.631227	-0.730738	0.0632576	0.223056	-0.013248	-0.247239	-0.275714	-0.584757	0.344372	0.104319	-0.020271	0.499643	0.231778	0.715805	0.635418
TraesCS1A02G230300	-0.478259	0.114133	-0.179	-0.486766	-0.673805	-0.0426786	-0.140924	-0.429396	-0.697348	-0.775648	0.174225	0.275468	0.119084	-0.246341	-0.361268	-0.514016	0.458088	0.266919	-0.197616	0.573213	0.202834	0.766626	0.612124
TraesCS1A02G230400	0.17375	0.308098	0.208938	0.482058	0.401547	0.796737	-0.180542	-0.374463	-0.157756	-0.400749	0.156109	0.313694	-0.0171352	0.0195765	0.0513384	0.210416	-0.310759	-0.524065	-0.353721	-0.234613	-0.605602	-0.311798	-0.198812
TraesCS1A02G230500	-0.130419	-0.159066	-0.336796	-0.405679	-0.730588	-0.665451	-0.119505	-0.0868106	-0.332713	-0.374072	0.183134	-0.16958	0.124784	-0.080711	0.0396629	-0.539132	0.427504	0.635619	0.540541	0.447149	0.639909	0.693031	0.76112
TraesCS1A02G230600	0.138995	0.3358	0.206382	0.199472	0.0388679	0.0714797	0.395236	-0.294642	0.219827	0.061725	-0.536565	-0.310071	-0.508556	-0.56717	-0.269622	-0.362959	0.018015	-0.0801264	0.0450356	-0.0541458	0.323797	0.192266	-0.0717512
TraesCS1A02G231000	-0.198383	0.814227	0.480523	0.242583	-0.161218	0.197357	0.230466	-0.547078	0.0176933	-0.395452	-0.609306	-0.592363	-0.697532	-0.673634	-0.736524	-0.842085	-0.0459094	0.252141	-0.0806356	0.311095	0.576454	0.593961	0.089352
TraesCS1A02G231100	-0.0518146	-0.286049	-0.307247	0.0956724	0.180395	0.491879	-0.0253602	0.0498747	-0.201504	-0.127549	0.359694	0.82787	0.422135	0.507249	0.25986	0.57522	0.272045	-0.335133	-0.462774	-0.527228	-0.75694	-0.401736	-0.180475
TraesCS1A02G231200	0.38669	-0.153443	0.14796	0.265419	0.619083	0.491374	-0.524736	0.17025	0.255439	-0.0639177	0.0326853	0.402791	0.449178	0.281968	0.522584	0.564869	-0.0325661	-0.318368	-0.185677	-0.126434	-0.742991	-0.605435	-0.399503
TraesCS1A02G231500	0.0141797	-0.712031	-0.377416	-0.341926	0.0748473	-0.229999	-0.178225	0.847123	0.276193	0.446573	0.0950759	0.513369	0.664137	0.536102	0.319085	0.630345	0.584484	0.388599	-0.224233	-0.259324	-0.34102	-0.383705	-0.344129
TraesCS1A02G231900	-0.334299	0.494508	0.109122	0.27066	-0.0629309	0.0766485	0.417651	0.0620268	0.448373	0.17641	-0.659159	-0.456563	-0.556193	-0.245366	-0.605031	-0.416501	0.100196	0.403611	-0.170808	-0.0654538	0.495752	0.216698	-0.316035
TraesCS1A02G232000	0.445081	-0.543823	-0.171694	0.102701	0.461556	0.0159312	-0.324945	0.519975	0.188314	0.408809	0.47841	0.33019	0.534747	0.60971	0.666691	0.843766	-0.274027	-0.32917	0.0376147	-0.261874	-0.64594	-0.775621	-0.334889
TraesCS1A02G232200	0.39031	-0.69691	-0.320513	0.0494448	0.469455	0.0203541	-0.276974	0.652216	0.287817	0.5173	0.388659	0.527567	0.636167	0.697595	0.734282	0.960473	-0.0229243	-0.269387	-0.0361261	-0.45879	-0.714107	-0.843126	-0.42612
TraesCS1A02G232300	-0.408613	-0.0820089	-0.323825	-0.313003	-0.663199	-0.531204	0.119714	0.0678379	-0.173659	-0.24956	-0.0583812	-0.0975924	0.0778935	0.0834566	-0.215954	-0.48931	0.67438	0.767485	0.178914	0.338864	0.577615	0.632163	0.461926
TraesCS1A02G232500	-0.44697	-0.162768	-0.418719	-0.0203188	-0.335473	-0.172181	0.246979	-0.215227	-0.272473	-0.142635	0.242044	0.179605	0.0436814	0.167966	0.27064	-0.111627	0.319551	-0.0630969	0.385163	-0.150439	0.125583	0.183422	0.471037
TraesCS1A02G232900	0.0798119	-0.446389	-0.154558	0.0123399	0.320514	-0.182994	0.269647	0.423144	0.369292	0.66204	0.0095684	0.104571	0.162674	0.403511	0.43639	0.542525	0.0590095	-0.2183	0.123768	-0.522738	-0.230016	-0.53255	-0.30728
TraesCS1A02G233200	0.24595	0.467988	0.177134	0.848751	0.44603	0.407375	0.362752	-0.239472	0.565077	0.275012	-0.446504	-0.304528	-0.586424	-0.109472	0.0395509	-0.0614017	-0.406429	-0.368573	0.249287	-0.566956	0.0444163	-0.34613	-0.347442
TraesCS1A02G233300	-0.462822	0.180742	0.214863	-0.428038	-0.341739	-0.0162611	-0.151188	-0.187092	-0.389694	-0.480675	-0.155847	0.0775752	0.0700117	-0.133956	-0.485997	-0.451057	0.273631	0.406173	-0.360079	0.527529	0.210305	0.577457	0.234106
TraesCS1A02G233400	0.0801096	0.574463	0.912325	0.212091	0.49592	0.336267	-0.0513782	-0.164049	0.386663	-0.0256799	-0.758884	-0.48535	-0.369472	-0.388871	-0.377894	-0.327785	-0.285625	0.0597195	-0.22549	0.192946	0.111783	0.0230081	-0.398918
TraesCS1A02G233500	0.379846	-0.052614	0.0249122	0.478272	0.561327	0.444971	-0.169058	0.321967	0.422797	0.265716	-0.050195	0.27632	0.166302	0.466611	0.204351	0.549499	-0.20058	-0.164758	-0.306831	-0.488466	-0.545213	-0.664166	-0.620354
TraesCS1A02G233600	0.223574	0.584507	0.531109	0.736652	0.774541	0.793452	0.158018	-0.166197	0.586924	0.247151	-0.597921	-0.212184	-0.519061	-0.288317	-0.20811	0.146573	-0.457744	-0.527834	-0.360384	-0.441543	-0.334125	-0.525744	-0.774285
TraesCS1A02G233700	0.303639	0.739959	0.64518	0.638128	0.520076	0.647935	-0.0462406	-0.393954	0.408369	-0.194269	-0.639049	-0.439296	-0.541417	-0.567321	-0.283444	-0.281474	-0.291088	-0.198036	-0.159737	-0.0614969	-0.0275208	-0.0983166	-0.406274
TraesCS1A02G234200	0.528909	-0.462561	-0.0814518	0.274467	0.693446	0.221493	-0.21108	0.561497	0.517232	0.561952	0.0576684	0.359823	0.410062	0.472242	0.609789	0.882837	-0.0783552	-0.334898	-0.126509	-0.541313	-0.705121	-0.9104	-0.652906
TraesCS1A02G234300	-0.0697729	0.491775	0.0989414	0.262491	-0.235269	-0.0296237	0.255566	-0.666877	-0.123665	-0.216895	-0.189719	-0.465891	-0.633555	-0.64317	-0.175087	-0.64914	-0.302948	-0.23067	0.517933	0.174172	0.538972	0.426753	0.427391
TraesCS1A02G234600	0.202792	-0.544336	-0.0499977	-0.0183733	0.522744	-0.0846186	0.0516271	0.727202	0.540768	0.821203	-0.0820417	0.222022	0.331645	0.437857	0.40518	0.760926	0.0605776	-0.113338	-0.110475	-0.513941	-0.421686	-0.740285	-0.624049
TraesCS1A02G234900	0.129707	-0.623327	-0.32703	-0.144806	0.233468	0.21909	-0.47992	0.300663	-0.167105	-0.0334009	0.505235	0.879448	0.787014	0.607008	0.633457	0.745772	0.236154	-0.247929	-0.196063	-0.292212	-0.813657	-0.511148	-0.0973759
TraesCS1A02G235000	-0.495478	0.0190462	-0.196681	-0.513702	-0.717666	-0.175373	0.159025	-0.587356	-0.880429	-0.672507	0.313698	0.259727	0.0245526	-0.198866	-0.301266	-0.504296	0.400868	0.0610391	-0.0797415	0.370386	0.2379	0.770503	0.768436
TraesCS1A02G235200	-0.440315	0.223532	-0.18026	-0.351113	-0.793108	-0.444357	0.18563	-0.37008	-0.384949	-0.456324	-0.0864372	-0.258014	-0.238222	-0.395645	-0.421143	-0.8068	0.380563	0.473567	0.262556	0.597974	0.747551	0.902358	0.685406
TraesCS1A02G235500	-0.561284	0.220844	-0.143719	-0.26908	-0.693174	-0.397991	0.19996	-0.266364	-0.278957	-0.447515	-0.14612	-0.199353	-0.133952	-0.0462357	-0.37297	-0.734854	0.419825	0.562098	0.175878	0.567902	0.666011	0.810371	0.578575
TraesCS1A02G235600	-0.389056	0.340671	-0.00639707	-0.137705	-0.632841	-0.460099	0.464917	-0.249838	-0.115506	-0.162721	-0.31973	-0.517146	-0.484743	-0.377362	-0.538638	-0.841272	0.173282	0.553018	0.297939	0.391456	0.915807	0.793741	0.466298
TraesCS1A02G235800	-0.314299	0.0200595	-0.167208	-0.460231	-0.673759	-0.332818	-0.197155	-0.371997	-0.641402	-0.616316	0.243366	0.073412	0.117312	-0.0956278	-0.19053	-0.545621	0.197239	0.310026	0.133536	0.641699	0.38545	0.736393	0.719862
TraesCS1A02G235900	0.287215	0.537409	0.416351	0.703474	0.63408	0.708276	0.192499	-0.133673	0.449184	0.282357	-0.375185	-0.219292	-0.551028	-0.327717	-0.257269	0.151452	-0.639454	-0.523522	-0.294495	-0.435986	-0.26194	-0.488738	-0.677093
TraesCS1A02G236000	0.535496	-0.292113	-0.0365368	0.419578	0.751583	0.481976	-0.238269	0.368249	0.403419	0.432937	0.160299	0.390872	0.290985	0.356289	0.53996	0.887288	-0.274905	-0.553778	-0.206625	-0.636856	-0.829215	-0.955809	-0.664629
TraesCS1A02G236100	0.31325	-0.530689	-0.441747	-0.0879022	0.0982765	0.0530011	-0.12174	0.377089	-0.165143	0.215584	0.674566	0.513903	0.45204	0.481851	0.348807	0.74285	-0.0985755	-0.274492	-0.242133	-0.37911	-0.58482	-0.506432	-0.174105
TraesCS1A02G236300	-0.198111	-0.302193	-0.396414	-0.376964	-0.647149	-0.726606	-0.212936	0.0275714	-0.299102	-0.314628	0.298151	-0.092075	0.309557	0.18371	0.29934	-0.385551	0.331723	0.554165	0.668521	0.577886	0.53222	0.544763	0.768925
TraesCS1A02G236400	-0.403046	0.0104754	-0.193129	-0.470069	-0.65563	-0.317807	0.406676	-0.293145	-0.469767	-0.311193	-0.0302666	0.0185667	-0.136621	-0.357451	-0.42291	-0.497476	0.600878	0.289126	-0.0873004	0.236527	0.433471	0.707834	0.494542
TraesCS1A02G236500	0.0836278	-0.637933	-0.286748	-0.153163	0.354841	-0.0264132	-0.509337	0.68183	0.239969	0.389535	0.334238	0.449721	0.694248	0.597823	0.628037	0.822034	0.0951293	-0.0850309	-0.0637472	-0.186334	-0.611872	-0.671932	-0.361118
TraesCS1A02G236600	0.621846	-0.453657	-0.0990224	0.260954	0.631903	0.122167	-0.386296	0.549822	0.582059	0.537059	-0.000171737	0.248572	0.386486	0.287148	0.680207	0.756785	-0.0610692	-0.221295	0.112387	-0.48029	-0.548278	-0.825222	-0.54537
TraesCS1A02G236700	0.0597533	0.374777	0.362106	0.219424	0.322911	0.689886	0.0144066	-0.0598292	0.167197	-0.197449	-0.456164	0.191622	-0.130412	-0.224022	-0.48395	0.0218908	0.244655	0.0601429	-0.786756	-0.263865	-0.335601	-0.0865441	-0.535974
TraesCS1A02G236900	0.604661	0.476309	0.368796	0.670376	0.577689	0.69763	-0.274005	-0.384096	0.238902	-0.210155	-0.17338	-0.129857	-0.285373	-0.310352	0.0928051	0.0773438	-0.562377	-0.538014	-0.0858079	-0.160868	-0.359362	-0.366068	-0.339403
TraesCS1A02G237800	-0.272826	-0.205917	-0.16587	-0.564738	-0.550126	-0.451224	-0.0676309	-0.127177	-0.528885	-0.303463	0.344215	0.138824	0.243202	0.0811537	-0.0115014	-0.270146	0.116608	0.185041	0.188858	0.533123	0.255097	0.507181	0.615712
TraesCS1A02G238100	0.265849	-0.260079	-0.124885	0.235408	0.361019	-0.271256	0.165888	0.764504	0.783101	0.913996	-0.192851	-0.310429	-0.0385962	0.287929	0.219358	0.45981	-0.213599	0.129674	0.187433	-0.366243	0.058479	-0.591717	-0.596852
TraesCS1A02G238700	-0.404632	0.0148568	-0.254941	-0.477193	-0.822967	-0.40454	-0.100806	-0.434568	-0.72528	-0.688869	0.281417	0.0448388	0.0760077	-0.214168	-0.195177	-0.656175	0.366459	0.380127	0.255068	0.639489	0.496197	0.866575	0.879732
TraesCS1A02G238800	0.335557	-0.844633	-0.402061	-0.248724	0.239003	-0.0997109	-0.273631	0.543885	-0.063633	0.351854	0.594314	0.68189	0.74734	0.657719	0.686604	0.906625	0.150791	-0.219375	-0.0990648	-0.461145	-0.699732	-0.638224	-0.173659
TraesCS1A02G238900	-0.218957	0.0283786	-0.347347	-0.0825927	-0.44678	0.259235	0.0032965	-0.496616	-0.663655	-0.628204	0.32267	0.563477	0.0750322	-0.161603	-0.141939	-0.205438	0.380955	-0.094125	-0.179454	-0.0433069	-0.127081	0.387806	0.461191
TraesCS1A02G239000	0.532366	-0.542128	-0.252852	0.266676	0.534387	-0.0375054	-0.0395065	0.532838	0.472195	0.729978	0.208009	0.223496	0.290381	0.48269	0.688141	0.831468	-0.208499	-0.390328	0.187875	-0.634409	-0.496703	-0.86825	-0.464148
TraesCS1A02G239100	-0.300635	-0.557037	-0.706973	-0.407284	-0.564297	-0.402001	0.0890796	0.392112	-0.251271	0.0134659	0.302837	0.506338	0.43756	0.377177	0.0262917	0.115269	0.805917	0.557382	-0.0829428	-0.14928	0.0755624	0.21632	0.245053
TraesCS1A02G239400	-0.360277	0.318186	-0.0245815	-0.214163	-0.677544	-0.523075	0.300726	-0.401445	-0.260534	-0.299927	-0.148219	-0.579052	-0.440537	-0.443422	-0.383033	-0.867065	0.1194	0.423138	0.474274	0.496362	0.903902	0.838148	0.666301
TraesCS1A02G239600	-0.0830235	0.643013	0.223093	0.24048	-0.293303	-0.166239	0.363369	-0.529239	0.0182549	-0.135275	-0.374581	-0.749982	-0.765717	-0.619511	-0.494557	-0.79787	-0.315814	0.0531505	0.361357	0.368909	0.760493	0.547327	0.28981
TraesCS1A02G239700	0.0204023	0.712722	0.392503	0.532169	0.0324116	0.0843113	0.273298	-0.633734	0.0740872	-0.208938	-0.307134	-0.710677	-0.705406	-0.371678	-0.22704	-0.62956	-0.590879	-0.232274	0.405841	0.292072	0.483705	0.272481	0.199619
TraesCS1A02G239800	-0.554199	0.314926	-0.0995152	-0.272606	-0.7003	-0.44059	0.394193	-0.249515	-0.185965	-0.161285	-0.261784	-0.483791	-0.479412	-0.502207	-0.583078	-0.81036	0.258795	0.508687	0.241094	0.369101	0.887659	0.816123	0.477031
TraesCS1A02G240000	-0.154486	0.191546	0.078846	0.258826	0.331488	0.307326	-0.156109	0.0574971	0.327606	0.143976	-0.177562	-0.112539	-0.113374	-0.0221374	0.0820352	0.15016	-0.261075	-0.239073	-0.0289668	-0.0643673	-0.155522	-0.302956	-0.332226
TraesCS1A02G240100	0.280806	-0.122073	0.2535	0.0434779	0.608332	0.243151	-0.184853	0.522964	0.457065	0.499968	-0.133858	-0.00762199	0.145904	0.187529	0.020399	0.608144	-0.219206	-0.139653	-0.490456	-0.26775	-0.473787	-0.640706	-0.770975
TraesCS1A02G240200	0.00248764	-0.838036	-0.600918	-0.272412	-0.0153574	-0.314247	-0.215515	0.578797	-0.0606701	0.317814	0.632464	0.552033	0.720096	0.654316	0.74889	0.715418	0.241267	-0.0478103	0.2284	-0.233643	-0.419349	-0.447523	0.067896
TraesCS1A02G240300	0.367882	-0.518318	-0.161796	0.056344	0.465696	0.0724103	-0.463279	0.638474	0.328929	0.340478	0.25654	0.351135	0.601813	0.626143	0.568423	0.793478	0.0476457	-0.0149323	-0.127033	-0.342534	-0.619585	-0.718793	-0.45757
TraesCS1A02G240500	-0.215129	-0.047739	0.0636019	-0.596574	-0.447483	-0.445492	-0.556592	0.0142031	-0.357107	-0.446558	0.194713	-0.20672	0.287038	-0.11045	-0.0623589	-0.386758	0.0403356	0.486914	0.191168	0.916522	0.362767	0.554	0.504231
TraesCS1A02G240600	0.361212	-0.353313	-0.0148435	0.0653652	0.530728	0.440577	-0.541474	0.313709	0.0207868	0.0379851	0.419876	0.579727	0.588993	0.527961	0.474421	0.810734	-0.178907	-0.366078	-0.377244	-0.311962	-0.896891	-0.706628	-0.40856
TraesCS1A02G241000	0.435125	-0.584375	-0.0340289	0.0287552	0.614254	-0.0117416	-0.274552	0.658232	0.441923	0.611581	0.130778	0.287293	0.517758	0.586805	0.63057	0.864189	-0.099319	-0.207932	-0.0641216	-0.411677	-0.606194	-0.832107	-0.550868
TraesCS1A02G241100	0.511735	-0.56524	-0.312042	-0.00221668	0.350829	0.110515	-0.298	0.493682	0.0752351	0.331833	0.547218	0.48072	0.527166	0.487485	0.527951	0.880822	-0.155962	-0.326125	-0.183894	-0.403755	-0.706924	-0.715272	-0.351536
TraesCS1A02G241300	0.117809	-0.0311838	0.107248	0.28161	0.523466	0.532385	-0.174241	0.189991	0.238029	0.0821018	-0.0216744	0.436355	0.264253	0.479857	0.176867	0.521929	-0.143342	-0.295406	-0.448418	-0.282902	-0.658671	-0.556258	-0.522613
TraesCS1A02G241400	-0.362332	0.580327	0.211276	0.117053	-0.403305	-0.225066	0.382862	-0.261515	0.101196	-0.201855	-0.508036	-0.65295	-0.579664	-0.325337	-0.598875	-0.857722	0.0735987	0.577183	0.213533	0.324985	0.84664	0.672937	0.255352
TraesCS1A02G241500	0.183295	0.207751	0.100034	0.461941	0.194559	-0.231144	0.331259	0.277556	0.716281	0.623009	-0.487928	-0.610297	-0.464121	-0.0138796	-0.0670534	-0.135967	-0.339275	0.196241	0.402073	-0.190609	0.476679	-0.180964	-0.330396
TraesCS1A02G241800	-0.0360945	-0.312477	-0.120605	-0.0233881	0.0866758	-0.351518	0.0231431	0.427478	0.217209	0.573829	0.123455	-0.113412	0.0891521	0.209576	0.231228	0.269128	-0.203783	-0.00191001	0.314265	-0.0593319	0.0592001	-0.297844	-0.121842
TraesCS1A02G242000	-0.25895	0.05395	-0.00329123	-0.542147	-0.592496	-0.166129	-0.132705	-0.479948	-0.750474	-0.674868	0.17949	0.152816	0.070719	-0.293309	-0.328599	-0.526375	0.271695	0.220525	-0.11567	0.493107	0.265093	0.747344	0.643604
TraesCS1A02G242100	0.167668	-0.361513	-0.262866	-0.214642	-0.164461	-0.538453	-0.406953	0.501338	0.328682	0.172667	-0.0482458	-0.0744386	0.371616	0.239784	0.336645	0.0171416	0.28137	0.57186	0.428832	0.274478	0.261264	0.0386845	0.0975672
TraesCS1A02G242400	0.605448	-0.511866	-0.35567	0.254106	0.249231	-0.200441	-0.380933	0.329867	0.244387	0.295676	0.420758	0.186131	0.418224	0.479676	0.874226	0.533169	-0.212369	-0.180046	0.604734	-0.287346	-0.289397	-0.561654	0.0212782
TraesCS1A02G242500	-0.302765	0.356864	-0.282408	0.22235	-0.481261	0.0366415	0.41162	-0.428171	-0.261035	-0.418384	0.0673763	-0.029222	-0.315295	0.0728695	-0.303283	-0.473976	0.0855804	0.113616	0.0687789	0.0467224	0.342377	0.463459	0.394482
TraesCS1A02G242600	-0.323753	0.750394	0.416716	-0.0190396	-0.351973	0.0359635	0.25121	-0.532916	-0.135754	-0.389335	-0.502335	-0.600007	-0.685888	-0.742303	-0.824439	-0.905979	-0.0997678	0.283751	-0.0742886	0.469432	0.699347	0.751252	0.226796
TraesCS1A02G242800	0.403331	-0.315719	-0.0521322	0.225529	0.599275	0.51945	-0.222891	0.303388	0.156905	0.2716	0.255016	0.568286	0.360322	0.396207	0.368635	0.839899	-0.134663	-0.457612	-0.426854	-0.68907	-0.863579	-0.799841	-0.57055
TraesCS1A02G242900	0.19052	0.394413	0.534323	0.0311627	0.0392342	-0.156945	0.220762	-0.158256	0.179677	0.0137844	-0.397934	-0.651701	-0.432041	-0.304317	-0.336091	-0.458063	-0.311653	0.219101	0.121391	0.179344	0.486801	0.27716	0.0151216
TraesCS1A02G243000	-0.31718	0.308363	-0.00926092	-0.26579	-0.544485	-0.040975	-0.170761	-0.259066	-0.300558	-0.686161	-0.180232	-0.0544804	-0.0346573	-0.292689	-0.482337	-0.649471	0.479353	0.619613	-0.167224	0.532321	0.411636	0.750256	0.38424
TraesCS1A02G243100	-0.511633	0.441304	0.0338256	-0.314175	-0.669395	-0.0671002	0.275017	-0.62455	-0.579525	-0.598216	-0.128967	-0.155087	-0.399184	-0.580789	-0.717137	-0.807013	0.269738	0.216554	-0.165574	0.470848	0.541484	0.895696	0.537683
TraesCS1A02G243200	0.648112	0.181372	0.318715	0.633789	0.815442	0.637859	-0.0168829	0.122687	0.561442	0.394939	-0.298814	-0.0149651	-0.206192	-0.1304	0.0734881	0.504326	-0.422576	-0.507274	-0.347649	-0.558714	-0.540057	-0.756181	-0.821566
TraesCS1A02G243300	0.259428	-0.266385	-0.00474575	0.192163	0.31738	-0.115158	-0.279943	0.3467	0.416404	0.241127	-0.103856	0.113149	0.354647	0.461812	0.493688	0.29737	0.0940512	0.0767656	0.254329	-0.00305257	-0.205567	-0.379458	-0.191717
TraesCS1A02G243800	-0.35679	0.466378	0.0908217	-0.207731	-0.548251	-0.192288	0.0922893	-0.375198	-0.173265	-0.480511	-0.302187	-0.409537	-0.355159	-0.486412	-0.529059	-0.81279	0.200256	0.446754	0.10349	0.592175	0.678763	0.800687	0.437468
TraesCS1A02G243900	-0.385289	0.271637	-0.0824054	-0.3854	-0.753878	-0.27069	0.0722406	-0.443765	-0.508222	-0.673637	-0.0659133	-0.144103	-0.16079	-0.387138	-0.493215	-0.801694	0.414159	0.504541	0.0299545	0.604475	0.615029	0.937879	0.66028
TraesCS1A02G244200	-0.459827	0.344162	0.0581098	-0.364834	-0.701416	-0.39287	0.0557811	-0.415153	-0.486369	-0.523966	0.0319876	-0.43657	-0.275432	-0.348522	-0.480877	-0.829048	0.013961	0.440673	0.2346	0.690536	0.743566	0.883924	0.687047
TraesCS1A02G244300	0.289625	0.606837	0.630058	0.728853	0.775805	0.716936	0.0431739	-0.223229	0.561015	0.174913	-0.610492	-0.283919	-0.48549	-0.264146	-0.178146	0.0630469	-0.482228	-0.481576	-0.272409	-0.298804	-0.289237	-0.469371	-0.694324
TraesCS1A02G244700	0.490504	-0.641439	-0.298907	-0.00644157	0.449406	0.171898	-0.486398	0.525965	0.159512	0.324507	0.421741	0.627673	0.659927	0.456874	0.670982	0.929322	0.00201879	-0.33043	-0.149524	-0.384095	-0.809569	-0.779163	-0.396855
TraesCS1A02G244900	0.407788	-0.527567	-0.153266	0.193028	0.587214	-0.0372421	-0.158951	0.754292	0.601745	0.743262	0.129333	0.154397	0.390538	0.57725	0.641087	0.856823	-0.186669	-0.166424	0.0926713	-0.494777	-0.487055	-0.885577	-0.58984
TraesCS1A02G245000	0.000374906	-0.774627	-0.47129	-0.590463	-0.0917042	-0.144433	-0.445756	0.428177	-0.351015	0.0315175	0.671622	0.732496	0.810668	0.43234	0.465308	0.675886	0.362383	-0.0697137	-0.207318	-0.0693112	-0.587092	-0.271685	0.0727089
TraesCS1A02G245300	0.16654	0.105349	-0.147741	0.00423863	-0.120528	0.169366	-0.503773	-0.0289931	0.0113588	-0.351453	-0.0353714	0.0932501	0.105126	-0.265474	-0.0605511	-0.109301	0.234798	0.229585	-0.0815516	0.17252	-0.0283288	0.139363	0.0225225
TraesCS1A02G245500	0.251055	-0.239753	0.175878	0.174189	0.600974	0.0204876	0.236671	0.622142	0.662938	0.78808	-0.267185	-0.080807	0.0510681	0.301636	0.19328	0.585401	-0.134	-0.101025	-0.161326	-0.460096	-0.277693	-0.68297	-0.720991
TraesCS1A02G245600	-0.0685947	-0.0565969	-0.0386624	-0.0439435	0.0121481	0.31858	-0.178361	-0.102226	-0.174133	-0.381775	-0.0563065	0.581332	0.328791	0.303055	-0.0320297	0.0722093	0.470483	0.0969533	-0.454625	-0.102724	-0.366626	0.0436643	-0.0383265
TraesCS1A02G246400	-0.01533	-0.220956	-0.427647	-0.145532	-0.327257	0.0923704	0.0167055	-0.400598	-0.739508	-0.381449	0.732828	0.472715	0.151992	-0.00981322	0.187025	0.124842	-0.0128573	-0.434196	0.0229441	-0.1657	-0.26656	0.101741	0.495593
TraesCS1A02G246500	0.378813	-0.531012	-0.454324	-0.0416943	0.15256	0.0133035	-0.155624	0.305249	-0.0760005	0.319977	0.651803	0.403338	0.352536	0.291854	0.521618	0.73003	-0.24257	-0.45105	0.043511	-0.429402	-0.517066	-0.562616	-0.112227
TraesCS1A02G246600	-0.396654	0.69641	0.278294	0.0257934	-0.479827	-0.0951418	0.301599	-0.643509	-0.224265	-0.479768	-0.397584	-0.568639	-0.639651	-0.609717	-0.657341	-0.983649	-0.0171956	0.26091	0.171093	0.538061	0.767732	0.832508	0.462925
TraesCS1A02G246900	0.224247	0.657596	0.370482	0.886209	0.558219	0.671336	0.115595	-0.201992	0.600961	0.065142	-0.571907	-0.297992	-0.534788	-0.241946	-0.151974	-0.0851345	-0.397679	-0.273197	-0.0662769	-0.273126	-0.0907199	-0.334469	-0.542087
TraesCS1A02G247100	-0.184846	0.209114	-0.0764402	0.275196	-0.0603647	0.244385	-0.0637143	-0.568372	-0.290141	-0.51527	0.219567	0.122655	-0.0228359	0.0668301	0.288743	-0.173776	-0.0433455	-0.382052	0.306209	0.0881792	-0.123468	0.10682	0.420976
TraesCS1A02G247200	0.0788823	0.597397	0.821367	0.145797	0.408529	0.52931	0.0273778	-0.554055	-0.128164	-0.237737	-0.268875	-0.280579	-0.422463	-0.449173	-0.394841	-0.218724	-0.595023	-0.48837	-0.357129	0.106251	-0.147912	0.0198584	-0.181233
TraesCS1A02G247500	0.0495746	0.481424	0.612423	0.530552	0.741091	0.569637	-0.128772	0.0142672	0.515632	0.196087	-0.428461	-0.323363	-0.269264	-0.0157996	-0.0955857	0.165556	-0.595355	-0.35821	-0.267767	-0.01004	-0.29852	-0.494306	-0.67465
TraesCS1A02G247800	0.201142	0.501009	0.680914	0.257044	0.595249	0.694715	-0.141703	-0.273553	0.0877262	-0.0120677	-0.238925	-0.140471	-0.329554	-0.401222	-0.334647	0.106074	-0.658587	-0.560771	-0.516431	-0.061982	-0.391077	-0.306023	-0.517999
TraesCS1A02G248000	-0.229925	0.162863	-0.258367	-0.120082	-0.629794	-0.229504	0.259353	-0.639477	-0.601497	-0.438267	0.264589	-0.0109864	-0.25459	-0.283431	-0.170069	-0.550244	0.0244634	-0.13274	0.337063	0.30527	0.40253	0.621568	0.74222
TraesCS1A02G248200	-0.0484747	-0.0133041	0.0356525	0.219542	0.136472	-0.252693	-0.0447013	-0.0776442	0.197721	0.182549	0.0312054	-0.322339	-0.0543985	0.152344	0.473575	-0.0320761	-0.28938	-0.238156	0.695574	0.128327	0.143171	-0.15087	0.192484
TraesCS1A02G248300	0.45814	-0.442477	-0.117358	0.276781	0.684174	0.302227	-0.164149	0.569009	0.492262	0.608726	0.102934	0.428033	0.370399	0.466311	0.536039	0.928709	-0.118572	-0.387241	-0.19889	-0.672576	-0.752516	-0.946349	-0.69711
TraesCS1A02G248400	-0.36596	0.374344	0.28702	-0.16905	-0.163686	0.378011	-0.0953285	-0.591959	-0.472567	-0.624861	-0.14465	0.221569	-0.107381	-0.294136	-0.419484	-0.422233	0.138737	-0.0681544	-0.376448	0.198737	-0.0325242	0.45623	0.238523
TraesCS1A02G248600	0.402634	-0.643606	-0.338898	-0.0305776	0.210933	-0.358405	-0.177747	0.608037	0.375165	0.530707	0.106718	0.179143	0.44046	0.465973	0.607968	0.54845	0.17405	0.120816	0.249962	-0.311386	-0.179844	-0.48454	-0.219308
TraesCS1A02G248700	0.29931	-0.610369	-0.212087	0.0418707	0.519951	-0.0067735	-0.0772574	0.65847	0.420316	0.758964	0.169931	0.34413	0.3951	0.44322	0.568497	0.891048	-0.0681088	-0.321781	-0.034954	-0.563649	-0.570123	-0.843264	-0.550775
TraesCS1A02G248800	-0.475564	-0.489003	-0.593082	-0.694008	-0.847842	-0.814856	-0.0264529	0.257294	-0.416502	-0.184559	0.377525	0.115756	0.415053	0.267613	0.0586091	-0.263212	0.674557	0.732882	0.327639	0.436053	0.494568	0.609147	0.6923
TraesCS1A02G249100	0.451502	0.0425109	0.311328	0.544397	0.88337	0.656106	0.0114486	0.206786	0.506439	0.465968	-0.165827	0.174662	-0.0335106	0.192399	0.197365	0.692928	-0.419056	-0.598081	-0.403157	-0.681808	-0.726263	-0.889924	-0.83831
TraesCS1A02G249300	0.35719	-0.302772	0.194451	0.210828	0.762066	0.116609	-0.0442906	0.627392	0.700071	0.799306	-0.222894	-0.00919033	0.159112	0.250675	0.38053	0.730301	-0.190136	-0.256287	-0.106613	-0.473713	-0.461311	-0.854225	-0.783941
TraesCS1A02G249400	0.475309	-0.438999	-0.233666	0.34537	0.488378	0.085743	-0.211153	0.258826	0.361719	0.360972	0.145851	0.33447	0.357126	0.424271	0.79648	0.648109	-0.00726877	-0.399862	0.284947	-0.474198	-0.527727	-0.710504	-0.256968
TraesCS1A02G249600	-0.490567	0.630574	0.345043	-0.140952	-0.393611	0.0751064	0.263082	-0.590466	-0.333876	-0.474399	-0.378599	-0.369403	-0.549321	-0.619646	-0.76651	-0.827517	0.00791283	0.193553	-0.178898	0.429806	0.560935	0.761162	0.306451
TraesCS1A02G249800	-0.481588	0.0796018	0.122149	-0.58037	-0.53831	-0.240786	-0.218524	-0.184928	-0.511409	-0.583409	0.0528703	-0.0329596	0.142937	-0.224173	-0.317937	-0.54343	0.326516	0.521222	-0.0269877	0.646035	0.370266	0.725894	0.545044
TraesCS1A02G250000	-0.504091	0.432343	0.0447989	-0.309555	-0.737281	-0.289251	0.320261	-0.529523	-0.452436	-0.50699	-0.190657	-0.359088	-0.43999	-0.520124	-0.669071	-0.925639	0.252629	0.425058	0.0862451	0.505365	0.779659	0.967092	0.62319
TraesCS1A02G250300	-0.166449	0.883029	0.653646	0.414871	0.164268	0.572132	0.267636	-0.716689	-0.00673306	-0.341501	-0.561867	-0.398577	-0.742336	-0.657022	-0.639155	-0.608938	-0.311486	-0.242073	-0.215778	0.0245657	0.20272	0.294984	-0.0833911
TraesCS1A02G250400	-0.108157	0.349758	0.172913	0.00567115	-0.296157	-0.496128	0.269156	-0.0192458	0.281488	0.129098	-0.468906	-0.86549	-0.532589	-0.469963	-0.367807	-0.675216	-0.0542253	0.516302	0.443583	0.387612	0.89867	0.490968	0.17334
TraesCS1A02G250500	-0.00878659	-0.571136	-0.384513	0.1085	0.264714	-0.264363	0.0481511	0.742845	0.499055	0.754711	0.123146	0.184374	0.355852	0.645948	0.545827	0.656467	0.105076	0.0278001	0.240985	-0.434952	-0.235978	-0.643881	-0.364895
TraesCS1A02G250900	0.198656	-0.365989	0.0900648	-0.110226	0.317139	-0.330434	-0.157805	0.564875	0.567766	0.534721	-0.326449	-0.109959	0.271564	0.178852	0.344056	0.295827	0.258195	0.230311	0.175587	-0.0264501	-0.0267558	-0.334647	-0.336747
TraesCS1A02G251000	0.14989	-0.0476618	0.00428067	0.247884	0.211387	-0.374257	0.215724	0.580992	0.814113	0.776406	-0.47415	-0.524627	-0.231294	0.0889907	0.0564301	0.0543784	-0.129147	0.347813	0.358749	-0.186079	0.409102	-0.275324	-0.424129
TraesCS1A02G251100	0.301408	0.0366621	0.0991821	0.439053	0.49569	0.18514	0.266137	0.370951	0.597801	0.681941	-0.173139	-0.181014	-0.245821	0.0533276	0.0739803	0.403447	-0.460795	-0.258358	0.0146856	-0.515307	-0.152452	-0.60666	-0.603223
TraesCS1A02G251400	-0.193584	-0.0689682	0.12986	-0.701975	-0.417921	-0.22643	-0.22609	-0.113667	-0.522259	-0.417135	0.089626	0.10062	0.201465	-0.221377	-0.33086	-0.319541	0.200773	0.339775	-0.263624	0.543987	0.193541	0.570789	0.36479
TraesCS1A02G251500	0.136733	-0.222552	0.255985	-0.0251626	0.396626	-0.0229144	0.130898	0.509621	0.381057	0.593128	-0.246541	0.00874266	0.0804341	0.126984	-0.0189509	0.368154	-0.0277201	0.0837511	-0.228653	-0.311469	-0.165607	-0.406886	-0.530433
TraesCS1A02G251600	0.0862282	-0.613449	-0.468478	-0.166714	-0.0838266	-0.582293	0.0817382	0.69151	0.330401	0.642978	0.188894	0.0035141	0.283095	0.322877	0.461409	0.374713	0.127012	0.258124	0.46103	-0.195804	0.144639	-0.27648	-0.0346294
TraesCS1A02G251700	0.150746	0.193147	0.279852	0.0869557	0.357289	0.783107	-0.308516	-0.268951	-0.130893	-0.405402	-0.116744	0.484026	0.114375	-0.248965	-0.134089	0.195535	0.175477	-0.314693	-0.667789	-0.236907	-0.642023	-0.171976	-0.309316
TraesCS1A02G251800	-0.28222	-0.037915	0.219747	-0.497247	-0.199514	-0.28316	0.105257	0.299694	0.149885	0.0650006	-0.52473	-0.114372	0.0468494	-0.184807	-0.437068	-0.291965	0.625819	0.712694	-0.292871	0.193072	0.358235	0.395265	-0.0912273
TraesCS1A02G251900	-0.470462	0.359703	-0.0228099	-0.263674	-0.745177	-0.286391	0.268507	-0.609773	-0.547297	-0.583676	-0.0730308	-0.25735	-0.363689	-0.470633	-0.497815	-0.898108	0.240793	0.331582	0.217319	0.49959	0.719621	0.945178	0.746485
TraesCS1A02G252000	0.248147	0.459122	0.451563	0.659391	0.615716	0.546057	0.379029	-0.0876063	0.571388	0.279419	-0.649648	-0.215995	-0.47351	-0.10816	-0.260173	0.0643407	-0.156952	-0.249006	-0.361613	-0.502188	-0.1753	-0.386831	-0.687216
TraesCS1A02G252300	0.269329	-0.432113	-0.144033	-0.213381	0.194074	-0.0168032	-0.234882	0.356445	-0.0238726	0.207664	0.296413	0.37637	0.451452	0.406793	0.209722	0.579541	0.0673908	-0.137991	-0.355063	-0.117429	-0.501893	-0.393403	-0.274349
TraesCS1A02G252400	-0.528804	-0.24748	-0.280513	-0.571918	-0.611466	-0.572829	0.00390746	0.0173018	-0.385032	-0.28464	0.17552	0.022639	0.271428	0.146431	0.0144115	-0.331686	0.456058	0.446209	0.21322	0.5916	0.400442	0.573105	0.586928
TraesCS1A02G252500	0.227229	-0.158965	0.310078	-0.0223414	0.417645	0.091077	-0.256516	0.0596603	0.200232	0.114189	-0.196138	0.0460358	0.181513	-0.156773	0.375062	0.204692	0.0361867	-0.192625	0.119475	-0.042356	-0.25027	-0.273026	-0.153153
TraesCS1A02G252600	0.574963	-0.265679	-0.0046399	0.38998	0.583512	-0.0215216	-0.185824	0.392393	0.62374	0.572008	-0.0780353	-0.0643155	0.145125	0.350522	0.598093	0.537186	-0.265027	-0.23436	0.301847	-0.40814	-0.291817	-0.715248	-0.443371
TraesCS1A02G253000	0.282544	0.525533	0.216191	0.591811	0.124778	0.108108	0.131797	-0.331748	0.398599	0.0212929	-0.499033	-0.543785	-0.593163	-0.46969	-0.143036	-0.441684	-0.204442	-0.025735	0.380024	-0.0521298	0.391623	0.0831615	-0.0541891
TraesCS1A02G253200	-0.476354	0.337467	-0.0282467	-0.340489	-0.737334	-0.15319	0.299951	-0.660952	-0.660419	-0.66626	-0.0238853	-0.0702466	-0.304739	-0.437562	-0.563693	-0.816202	0.334225	0.256581	-0.016247	0.390156	0.555442	0.93522	0.708094
TraesCS1A02G253400	-0.485088	0.409353	-0.00581587	-0.28097	-0.740931	-0.182903	0.264703	-0.641306	-0.570501	-0.669655	-0.10166	-0.184609	-0.3499	-0.462524	-0.580253	-0.893303	0.306927	0.333079	0.0543728	0.493796	0.647875	0.966354	0.69915
TraesCS1A02G253500	0.457186	-0.399792	0.0170125	0.264402	0.663602	0.0685752	-0.257017	0.519861	0.496929	0.551183	0.147713	0.0698184	0.338052	0.39485	0.710403	0.762713	-0.320509	-0.349937	0.187433	-0.324443	-0.525724	-0.847531	-0.480493
TraesCS1A02G253600	-0.320133	0.487783	0.126745	-0.0779976	-0.548268	-0.383588	0.363127	-0.362597	-0.0555025	-0.193006	-0.420225	-0.664677	-0.605829	-0.573313	-0.574895	-0.919442	0.0513673	0.463554	0.33758	0.445758	0.943702	0.795612	0.432911
TraesCS1A02G253900	0.171686	-0.565611	-0.335514	-0.325854	-0.114952	-0.587812	0.0847421	0.366258	0.0624273	0.426862	0.293323	-0.0418714	0.245072	0.151639	0.473742	0.286686	0.0539618	-0.0040836	0.445261	-0.0441109	0.104525	-0.140282	0.170496
TraesCS1A02G254000	0.29696	-0.384736	-0.127512	-0.0850704	0.368281	0.225732	-0.127988	0.533556	0.202856	0.374836	0.0935082	0.424734	0.358087	0.257634	0.0812897	0.718843	0.124499	-0.114726	-0.611782	-0.370905	-0.604062	-0.566174	-0.622338
TraesCS1A02G254100	0.197652	-0.502301	-0.21438	0.0470176	0.392237	-0.0537092	0.0829199	0.86196	0.594955	0.787253	-0.0867006	0.247687	0.314386	0.469085	0.238115	0.731472	0.195616	0.139114	-0.239115	-0.564349	-0.354264	-0.682094	-0.694454
TraesCS1A02G254200	-0.154753	-0.471272	-0.47566	-0.378532	-0.325514	-0.0239222	-0.0445269	0.177824	-0.448519	-0.162625	0.454158	0.802038	0.534994	0.465568	0.0274613	0.30543	0.490009	0.12493	-0.394534	-0.135879	-0.359873	0.0461895	0.14661
TraesCS1A02G254400	0.206864	-0.717675	-0.25977	-0.349316	0.167901	-0.0181471	-0.20997	0.577477	-0.0337926	0.197327	0.34075	0.703984	0.738927	0.583177	0.394413	0.734891	0.465979	0.101697	-0.380414	-0.402794	-0.625321	-0.433999	-0.244692
TraesCS1A02G255000	-0.499916	0.293771	0.0541635	-0.427269	-0.715099	-0.399086	0.158381	-0.304779	-0.36445	-0.450526	-0.188408	-0.329708	-0.248659	-0.338903	-0.576244	-0.846666	0.322887	0.640012	0.106401	0.532208	0.772955	0.924006	0.585466
TraesCS1A02G255100	0.234454	-0.672242	-0.589612	-0.278994	-0.0771702	-0.0501816	-0.285913	0.395096	-0.284199	0.0432671	0.735806	0.713685	0.677533	0.595505	0.423014	0.704241	0.186807	-0.100298	-0.233496	-0.263724	-0.588339	-0.360384	-0.00319948
TraesCS1A02G255400	0.362539	-0.59546	-0.352517	-0.0536532	0.310194	0.192999	-0.317998	0.379651	-0.116753	0.212888	0.659401	0.646479	0.590551	0.517327	0.546996	0.899753	-0.117859	-0.435642	-0.247086	-0.411507	-0.812344	-0.686774	-0.261971
TraesCS1A02G255800	-0.160324	0.261358	0.109453	-0.447229	-0.540351	-0.111032	-0.329136	-0.454189	-0.560929	-0.7449	0.0311752	-0.0907872	-0.0217777	-0.453741	-0.420497	-0.641132	0.193605	0.343657	-0.0956386	0.684746	0.358946	0.778569	0.549213
TraesCS1A02G256000	0.291367	0.124394	-0.0746322	0.410872	0.0918285	-0.227755	0.117582	-0.0826094	0.305402	0.288858	0.0447796	-0.569172	-0.35976	-0.156157	0.311478	-0.0702844	-0.484579	-0.255066	0.714041	-0.042771	0.300498	-0.166616	0.0974051
TraesCS1A02G256300	-0.525035	-0.0438784	-0.411004	-0.490852	-0.918183	-0.631461	0.372823	-0.201948	-0.4658	-0.288765	0.102195	-0.1231	-0.127519	-0.134488	-0.332841	-0.659896	0.506319	0.567596	0.288225	0.305717	0.762479	0.862681	0.750773
TraesCS1A02G256400	-0.593568	0.0403408	-0.165638	-0.414967	-0.71267	-0.564409	0.160406	0.014993	-0.209932	-0.209876	-0.146517	-0.194018	-0.0452587	-0.0491213	-0.3819	-0.650532	0.452652	0.749702	0.209363	0.533607	0.732102	0.761239	0.504073
TraesCS1A02G256700	0.549948	-0.624389	-0.137764	0.0491947	0.538269	0.0330108	-0.603221	0.556536	0.278523	0.302106	0.366291	0.412001	0.710793	0.608703	0.848076	0.854685	-0.0911065	-0.208603	0.0961448	-0.246414	-0.702553	-0.785213	-0.327128
TraesCS1A02G256800	0.172404	-0.0850711	0.0543629	0.244472	0.563891	0.357204	-0.455516	0.38196	0.454512	0.210661	-0.0224352	0.133257	0.28404	0.26575	0.381283	0.552801	-0.223709	-0.23193	-0.136996	-0.06575	-0.528811	-0.631052	-0.535569
TraesCS1A02G257100	0.039124	0.237406	0.105658	0.283909	0.111609	-0.136103	0.185891	0.166749	0.529481	0.28779	-0.421889	-0.540003	-0.338788	0.0259612	-0.0950872	-0.190117	-0.133805	0.295469	0.213811	-0.132557	0.405562	-0.0287793	-0.219443
TraesCS1A02G257200	-0.481428	0.333502	-0.0394613	-0.386094	-0.787495	-0.342376	0.180879	-0.475938	-0.489471	-0.573217	-0.117389	-0.28003	-0.298698	-0.49157	-0.570269	-0.890423	0.338742	0.478528	0.122692	0.61828	0.745555	0.984133	0.685523
TraesCS1A02G257300	0.493995	-0.730679	-0.529006	-0.0496508	0.0966907	-0.212631	-0.307843	0.329426	-0.127327	0.257866	0.734524	0.446566	0.5537	0.45027	0.805028	0.704053	-0.130382	-0.321207	0.333567	-0.314493	-0.458341	-0.527725	0.0965459
TraesCS1A02G257400	-0.397961	0.212258	0.0867021	-0.566575	-0.656269	-0.206417	-0.208992	-0.366532	-0.582772	-0.735399	-0.00681354	-0.0742733	0.0158161	-0.410311	-0.476756	-0.707958	0.389368	0.529869	-0.0912774	0.696761	0.460368	0.890535	0.61287
TraesCS1A02G257500	0.257825	-0.663946	-0.451985	-0.0631739	0.232532	-0.0791793	-0.145732	0.560963	0.0381601	0.494882	0.632328	0.421663	0.492527	0.552895	0.57391	0.872325	-0.177979	-0.325386	-0.00889792	-0.412299	-0.566468	-0.69227	-0.252046
TraesCS1A02G258100	0.532556	-0.411172	0.0290028	0.263333	0.70562	0.262538	-0.26921	0.491566	0.471201	0.486686	0.0354286	0.406097	0.425101	0.521303	0.582663	0.817652	-0.158098	-0.319661	-0.128732	-0.521991	-0.706563	-0.86364	-0.608825
TraesCS1A02G258200	0.385621	-0.40284	0.157051	0.0159385	0.575196	0.0675032	-0.56538	0.478081	0.296899	0.318794	0.158736	0.250264	0.543061	0.538258	0.573538	0.659119	-0.273248	-0.157596	-0.00382312	-0.118781	-0.566135	-0.668676	-0.388835
TraesCS1A02G258400	-0.0768301	-0.190266	0.0890009	0.0517785	0.188187	-0.41965	0.0700959	0.593605	0.563501	0.538121	-0.259456	-0.328559	0.116887	0.532208	0.189861	0.123184	0.00349412	0.445523	0.266367	-0.0267561	0.229876	-0.233388	-0.261202
TraesCS1A02G258500	0.0253698	0.672411	0.630954	0.389447	0.186933	0.0390039	0.242694	-0.505611	0.194348	-0.0521207	-0.47791	-0.831172	-0.692544	-0.521915	-0.25682	-0.583981	-0.540993	-0.191335	0.346251	0.317236	0.47474	0.212965	0.0537099
TraesCS1A02G258800	0.355334	-0.0876554	0.282948	0.219622	0.768071	0.335469	-0.319202	0.524832	0.623239	0.541285	-0.175387	-0.0314492	0.14848	0.119643	0.24118	0.664652	-0.380622	-0.298041	-0.271416	-0.205288	-0.53862	-0.791475	-0.810681
TraesCS1A02G259000	0.00378355	-0.195875	-0.433086	0.0117302	-0.436381	-0.623084	0.0904857	0.000323163	-0.0102639	0.0920208	0.231304	-0.277171	-0.0548471	0.00363319	0.368743	-0.265388	0.0105449	0.20085	0.907709	0.122858	0.549112	0.242061	0.572982
TraesCS1A02G259100	0.0751717	-0.266678	-0.0760367	-0.266739	-0.0570608	-0.547469	0.324403	0.49659	0.312912	0.690541	-0.134508	-0.429115	-0.15923	-0.162793	-0.0901821	0.0907798	-0.03756	0.243757	0.146074	-0.0968496	0.393426	-0.0631249	-0.193412
TraesCS1A02G259200	0.280178	-0.617096	-0.683785	0.0283891	-0.0153301	-0.15411	-0.26833	0.264576	-0.138472	0.164773	0.741595	0.477229	0.507598	0.529508	0.717739	0.64026	-0.064623	-0.338252	0.280454	-0.210862	-0.442445	-0.461385	0.118029
TraesCS1A02G259500	0.394516	-0.631281	-0.316132	0.0369977	0.442259	0.134329	-0.248969	0.477586	0.089387	0.420328	0.531085	0.563052	0.559517	0.563718	0.649203	0.965814	-0.138577	-0.476158	-0.13816	-0.469401	-0.797917	-0.821091	-0.376252
TraesCS1A02G259600	-0.111416	-0.709246	-0.828389	-0.430746	-0.503419	-0.459193	-0.237062	0.255917	-0.480578	-0.0729112	0.852511	0.478532	0.591764	0.441844	0.518185	0.337638	0.275224	0.0805204	0.300408	0.0223667	-0.110569	0.024712	0.508833
TraesCS1A02G259700	0.155162	-0.505745	-0.0924812	0.0121812	0.391679	-0.00492642	-0.182316	0.527144	0.140886	0.356556	0.390424	0.369583	0.554915	0.777015	0.541995	0.741028	-0.154951	-0.177718	-0.0651217	-0.226142	-0.578706	-0.64872	-0.299268
TraesCS1A02G259800	0.373913	-0.182783	0.0735696	0.460385	0.783334	0.37836	-0.15955	0.452529	0.569534	0.550978	0.0317107	0.137349	0.190108	0.405209	0.489125	0.798894	-0.3966	-0.480089	-0.105994	-0.460747	-0.666683	-0.942919	-0.717461
TraesCS1A02G259900	-0.474914	0.253202	-0.13683	-0.383199	-0.808318	-0.371239	0.0377264	-0.448799	-0.522332	-0.639801	0.0329001	-0.184236	-0.149847	-0.278045	-0.395656	-0.824832	0.292739	0.47972	0.231911	0.645519	0.682063	0.942011	0.776104
TraesCS1A02G260100	-0.480122	0.337984	0.34114	-0.164524	-0.127094	0.0144297	0.513874	-0.00412124	-0.0098074	0.0987654	-0.429933	-0.241525	-0.377483	-0.128546	-0.789533	-0.346174	0.092543	0.318428	-0.522367	0.0272297	0.324682	0.329605	-0.207469
TraesCS1A02G260200	-0.0921069	0.203918	0.670927	-0.0947334	0.458964	0.418912	-0.331376	0.0386997	0.000647244	-0.166037	-0.189008	-0.00748355	0.145169	0.000265186	-0.208285	0.130338	-0.142594	-0.043721	-0.576241	0.216197	-0.393314	-0.164736	-0.388349
TraesCS1A02G260300	-0.447761	0.0853756	-0.165323	-0.41692	-0.783471	-0.540846	0.0147205	-0.284163	-0.456762	-0.519876	0.0462631	-0.229936	-0.0384496	-0.17196	-0.262315	-0.748917	0.43378	0.617559	0.33894	0.598143	0.706172	0.875785	0.770448
TraesCS1A02G260400	0.231444	-0.287337	0.151377	-0.0579251	0.284894	-0.241654	-0.40606	0.176524	0.181732	0.146072	-0.00599395	-0.0649213	0.326132	0.280255	0.525596	0.191915	-0.105783	-0.014215	0.342728	0.140058	-0.0976063	-0.244972	0.00126472
TraesCS1A02G260500	0.44833	-0.17678	0.251586	0.30636	0.823368	0.628423	-0.331395	0.22644	0.323765	0.231597	-0.0383549	0.46698	0.328999	0.26222	0.402979	0.759194	-0.170627	-0.519586	-0.415293	-0.4965	-0.892101	-0.82824	-0.677873
TraesCS1A02G260700	0.220516	-0.85066	-0.4081	-0.420017	0.00102948	-0.496354	-0.114432	0.664379	-0.0323769	0.50356	0.568368	0.36563	0.63078	0.603371	0.564307	0.685231	0.0724447	0.034576	0.144122	-0.212894	-0.288725	-0.412058	-0.0113485
TraesCS1A02G260900	-0.527272	0.608943	0.151444	-0.136774	-0.589553	0.0336629	0.271921	-0.622288	-0.435145	-0.663412	-0.242533	-0.272915	-0.46264	-0.508039	-0.745088	-0.884313	0.232509	0.325256	-0.137535	0.459003	0.578718	0.883472	0.477374
TraesCS1A02G261000	-0.50447	0.487886	0.0394267	-0.112358	-0.569443	-0.156298	0.179881	-0.351539	-0.123559	-0.383605	-0.414373	-0.351114	-0.431273	-0.48343	-0.620261	-0.857496	0.295807	0.52458	0.0972858	0.42011	0.735351	0.799528	0.380776
TraesCS1A02G261400	-0.513964	-0.0586341	-0.381378	-0.572671	-0.920829	-0.582745	0.275582	-0.247477	-0.585347	-0.395294	0.22199	-0.0466452	-0.0421347	-0.131712	-0.312786	-0.615873	0.470233	0.488542	0.227366	0.395373	0.65321	0.867284	0.799006
TraesCS1A02G261500	0.40423	-0.31608	0.0745266	0.248249	0.6962	0.211741	-0.122449	0.492971	0.535236	0.601491	-0.118447	0.179645	0.230371	0.32083	0.408939	0.726132	-0.164803	-0.310157	-0.187026	-0.462417	-0.550739	-0.80735	-0.697682
TraesCS1A02G261800	-0.345031	-0.0975982	-0.272828	-0.351946	-0.687884	-0.705148	0.0517231	0.0167996	-0.203123	-0.226988	0.119262	-0.257955	0.0711626	0.169658	-0.00020871	-0.539942	0.28808	0.674224	0.562849	0.440658	0.709793	0.644822	0.685598
TraesCS1A02G261900	0.260031	0.318219	0.766942	0.43976	0.849946	0.445353	-0.0159769	0.0864932	0.56032	0.334049	-0.489003	-0.34336	-0.214503	-0.046949	0.0229091	0.234573	-0.511796	-0.33293	-0.198259	-0.160546	-0.306497	-0.553768	-0.682534
TraesCS1A02G262000	0.505972	0.128142	0.604711	0.485709	0.931885	0.517794	-0.0623596	0.10487	0.547805	0.381761	-0.364378	-0.0876316	-0.0812999	0.0392549	0.231667	0.465546	-0.454195	-0.495716	-0.216155	-0.420972	-0.531328	-0.738373	-0.723863
TraesCS1A02G262200	-0.19492	0.575647	0.429376	0.220953	0.0102592	-0.145358	0.0147943	-0.106427	0.383576	-0.0390803	-0.53448	-0.871012	-0.488836	-0.326436	-0.295504	-0.602766	-0.266167	0.344991	0.328882	0.484643	0.63986	0.306805	0.00122823
TraesCS1A02G262300	0.438663	-0.609307	-0.267126	-0.0144101	0.436409	0.213009	-0.41802	0.479379	0.0469793	0.301095	0.53018	0.63511	0.630654	0.498702	0.602052	0.946904	-0.0982648	-0.398318	-0.22247	-0.411199	-0.849481	-0.779955	-0.379864
TraesCS1A02G262400	0.0781175	0.75953	0.951212	0.278615	0.442011	0.433622	0.0549398	-0.459602	0.214819	-0.128552	-0.701294	-0.585243	-0.601844	-0.650149	-0.518472	-0.456406	-0.451332	-0.189565	-0.230386	0.219334	0.150055	0.116772	-0.302073
TraesCS1A02G262500	0.363957	0.30476	0.846351	0.287374	0.787609	0.383739	-0.10145	-0.0376871	0.424209	0.239748	-0.464346	-0.354476	-0.210012	-0.2384	0.0064339	0.144412	-0.512641	-0.366975	-0.157187	-0.0597025	-0.266475	-0.430777	-0.546777
TraesCS1A02G262600	0.390153	0.0787343	-0.0756818	0.671011	0.441389	0.292878	0.319779	0.0493931	0.459238	0.343045	-0.116931	0.0168272	-0.186506	0.300824	0.237933	0.341334	-0.265364	-0.39415	0.0240825	-0.521285	-0.27055	-0.544249	-0.42206
TraesCS1A02G262800	0.291825	0.116579	0.220008	-0.0046475	-0.0733885	-0.124686	0.458393	-0.180663	-0.0126771	0.105425	-0.312321	-0.225985	-0.36937	-0.403286	-0.351689	-0.289358	0.103079	0.114794	-0.069237	-0.213365	0.315181	0.236343	0.00878522
TraesCS1A02G263000	-0.318548	-0.113818	-0.209495	-0.484713	-0.639633	-0.75553	-0.0110856	0.160355	-0.132837	-0.0606424	0.0105993	-0.410518	0.00332463	-0.096702	-0.149792	-0.507204	0.214122	0.70337	0.417395	0.572071	0.772469	0.62451	0.502911
TraesCS1A02G263100	0.20883	-0.428526	-0.35066	-0.0790654	0.124946	0.150423	-0.131684	0.255283	-0.24145	0.138021	0.697278	0.486979	0.391967	0.400133	0.320259	0.697696	-0.224985	-0.404207	-0.24497	-0.310196	-0.610343	-0.483978	-0.137017
TraesCS1A02G263200	0.0480484	0.0165304	0.299699	0.0364273	0.585821	0.59403	-0.436189	0.273419	0.194066	0.0962004	-0.0401142	0.274519	0.244153	0.0626271	0.00323451	0.541615	-0.207764	-0.285002	-0.620773	-0.108735	-0.684543	-0.543099	-0.646572
TraesCS1A02G263300	-0.196161	0.929924	0.680196	0.402628	0.1357	0.556754	0.343713	-0.759338	-0.0608548	-0.402828	-0.51383	-0.451919	-0.760604	-0.594722	-0.67579	-0.636363	-0.374833	-0.269551	-0.256493	0.131604	0.21664	0.338911	-0.0474519
TraesCS1A02G263400	0.481479	0.259445	0.267564	0.576171	0.678344	0.562843	-0.429082	0.0455909	0.463049	0.104175	-0.145668	-0.092553	-0.0595528	-0.0530303	0.200739	0.359957	-0.510558	-0.435208	-0.124797	-0.0864081	-0.474736	-0.609291	-0.576871
TraesCS1A02G263700	-0.494638	0.245547	0.01687	-0.516441	-0.754162	-0.292965	0.147908	-0.386396	-0.563286	-0.596375	-0.0648807	-0.147	-0.165403	-0.373979	-0.616589	-0.782459	0.443196	0.562406	-0.087918	0.502108	0.613499	0.950223	0.619788
TraesCS1A02G263800	-0.254614	-0.425523	-0.404522	-0.614202	-0.595743	-0.317644	-0.0280737	-0.129507	-0.735727	-0.326782	0.507004	0.517747	0.372621	0.0116961	0.0263309	-0.068713	0.408891	0.0822914	-0.0142711	0.236432	0.0124546	0.428225	0.599379
TraesCS1A02G263900	-0.533616	0.113236	-0.272334	-0.354697	-0.805364	-0.520926	0.579431	-0.354446	-0.448295	-0.20811	0.029099	-0.255198	-0.360145	-0.269294	-0.422585	-0.692131	0.296563	0.33222	0.268348	0.220124	0.770442	0.809691	0.677984
TraesCS1A02G264000	0.444369	0.0987293	0.578279	0.327752	0.903976	0.644512	-0.140095	0.137718	0.419259	0.340501	-0.300824	0.123309	0.00415672	0.0100154	0.0644892	0.565704	-0.403941	-0.538651	-0.537409	-0.402175	-0.699613	-0.7396	-0.821645
TraesCS1A02G264100	0.427074	0.170308	0.294233	0.578438	0.766654	0.53083	-0.165145	0.312854	0.685272	0.408465	-0.314588	-0.0934936	-0.102935	0.0446515	0.152017	0.460102	-0.463673	-0.275521	-0.191147	-0.392097	-0.414693	-0.723519	-0.787021
TraesCS1A02G264200	0.351715	-0.116904	-0.0650931	0.407255	0.484393	0.236258	0.0977503	0.258182	0.546836	0.490102	-0.145175	0.0765231	-0.0354547	0.05451	0.359678	0.470183	-0.0506231	-0.321415	0.105614	-0.617612	-0.330987	-0.61498	-0.462499
TraesCS1A02G264300	0.0353758	-0.124598	-0.198045	0.417111	0.281867	-0.0720563	-0.245811	0.408141	0.467599	0.325795	0.13895	-0.14506	0.169664	0.559252	0.52223	0.338085	-0.314161	0.000337538	0.437733	-0.071693	-0.0988165	-0.495464	-0.201256
TraesCS1A02G264400	0.351562	-0.51779	-0.528422	-0.162578	-0.203567	-0.243839	-0.195289	0.0209699	-0.437652	0.00861479	0.847483	0.37566	0.366843	0.305647	0.509642	0.401626	-0.23801	-0.342889	0.30342	-0.130795	-0.263207	-0.185541	0.373036
TraesCS1A02G264500	0.451966	-0.640335	-0.172041	0.0075861	0.552749	0.116396	-0.324114	0.598829	0.238864	0.474631	0.378208	0.506321	0.61536	0.585229	0.658533	0.979969	-0.091895	-0.350228	-0.170797	-0.430007	-0.796815	-0.860477	-0.488618
TraesCS1A02G264700	0.374529	0.223855	0.164856	0.499492	0.564673	0.452121	0.0858955	0.113753	0.485936	0.465148	-0.255977	-0.186938	-0.359406	-0.32753	-0.0943939	0.350585	-0.401824	-0.461434	-0.247128	-0.405433	-0.292742	-0.57248	-0.694911
TraesCS1A02G264800	0.474837	0.269253	0.403079	0.665148	0.837396	0.813589	-0.110797	-0.13826	0.360212	0.131764	-0.22707	0.165094	-0.135322	0.0162353	0.134441	0.447657	-0.463051	-0.672608	-0.372739	-0.513487	-0.686107	-0.707369	-0.676968
TraesCS1A02G264900	-0.545681	-0.330828	-0.395955	-0.5978	-0.527707	-0.333945	-0.149137	0.338537	-0.355555	-0.13336	0.320079	0.315881	0.429215	0.279984	-0.190116	0.0161722	0.505694	0.489474	-0.253172	0.37373	0.0587528	0.316449	0.219943
TraesCS1A02G265000	-0.42934	0.594096	0.440693	-0.192467	-0.32094	0.0516248	0.024898	-0.535789	-0.365217	-0.510866	-0.261545	-0.352694	-0.387167	-0.470606	-0.694582	-0.7397	-0.0955271	0.169924	-0.186985	0.612808	0.43217	0.685482	0.298643
TraesCS1A02G265500	0.249793	0.270407	0.0548581	0.450893	0.106489	-0.236728	0.528698	0.115657	0.599082	0.598913	-0.433117	-0.741467	-0.665871	-0.300821	-0.162245	-0.209939	-0.372246	0.0627713	0.403334	-0.258047	0.568572	-0.0912743	-0.251697
TraesCS1A02G265600	-0.467553	0.329777	-0.0785358	-0.223052	-0.725195	-0.416728	0.541444	-0.510429	-0.399797	-0.274786	-0.129976	-0.411481	-0.529061	-0.476769	-0.535898	-0.845073	0.15785	0.269196	0.280636	0.339305	0.832747	0.85727	0.642215
TraesCS1A02G265700	-0.447505	0.423075	-0.0457548	-0.12411	-0.695633	-0.361041	0.557418	-0.506642	-0.302492	-0.27396	-0.230229	-0.466317	-0.598284	-0.498408	-0.597289	-0.892294	0.16034	0.324075	0.264838	0.313084	0.868227	0.855916	0.576689
TraesCS1A02G265800	-0.527298	0.331987	-0.0849721	-0.313562	-0.768387	-0.241917	0.415947	-0.609228	-0.59047	-0.558033	-0.0580535	-0.163603	-0.372288	-0.425101	-0.578983	-0.831342	0.345448	0.285755	0.0421098	0.373627	0.64904	0.93388	0.691407
TraesCS1A02G265900	-0.200285	0.296318	-0.132897	0.168705	-0.472808	-0.4655	0.640665	-0.271669	0.0540393	0.126288	-0.240935	-0.599749	-0.636318	-0.312565	-0.297461	-0.667725	-0.0350624	0.245888	0.576612	0.0312608	0.864992	0.505179	0.399421
TraesCS1A02G266000	-0.492979	0.792867	0.371429	0.144229	-0.222883	0.241306	0.317013	-0.564996	-0.077944	-0.406414	-0.516705	-0.471374	-0.657475	-0.546087	-0.76614	-0.771116	0.0227517	0.139934	-0.202245	0.299138	0.4834	0.592417	0.102264
TraesCS1A02G266100	-0.547293	0.426221	-0.0683153	-0.131427	-0.664254	-0.23566	0.547065	-0.455426	-0.297066	-0.351229	-0.230259	-0.349242	-0.508063	-0.355417	-0.634246	-0.808757	0.327668	0.380265	0.0606862	0.228459	0.728924	0.814992	0.485989
TraesCS1A02G266300	0.161481	-0.475098	-0.719758	0.204787	-0.100212	-0.0939896	-0.165243	0.280236	-0.0160587	0.0524906	0.601847	0.474309	0.4507	0.666205	0.654285	0.467349	0.0442834	-0.0683188	0.346171	-0.279159	-0.292352	-0.348035	0.153729
TraesCS1A02G266500	-0.447398	0.46279	0.0664092	-0.181552	-0.675221	-0.25625	0.176571	-0.558991	-0.378767	-0.603219	-0.219396	-0.378021	-0.384141	-0.471695	-0.51356	-0.954241	0.259582	0.450511	0.237216	0.569488	0.764282	0.937684	0.664999
TraesCS1A02G266600	0.238424	-0.576378	-0.221934	-0.10174	0.370662	-0.00156802	0.0475566	0.759763	0.364493	0.719033	0.0951892	0.379545	0.36913	0.395886	0.22017	0.822204	0.176017	-0.0376194	-0.375634	-0.609912	-0.504438	-0.68546	-0.639468
TraesCS1A02G266800	-0.0755504	0.770603	0.431858	0.732367	0.29399	0.602049	0.257756	-0.445581	0.34484	-0.228649	-0.617946	-0.286323	-0.581195	-0.266678	-0.329263	-0.417767	-0.180944	-0.102419	-0.0627963	-0.131465	0.110793	0.0437515	-0.236917
TraesCS1A02G266900	0.299592	-0.633149	-0.398156	-0.376081	-0.0763675	-0.0133569	-0.493935	0.199166	-0.507136	-0.230698	0.831269	0.709886	0.754019	0.470507	0.489963	0.594206	0.0833718	-0.15186	-0.16911	-0.0457081	-0.617621	-0.23794	0.195793
TraesCS1A02G267300	-0.207124	0.533837	0.255659	0.345775	0.0273643	0.511276	-0.125431	-0.502251	-0.115405	-0.654163	-0.217851	0.10491	-0.110366	0.00653425	-0.207472	-0.371783	0.0692088	-0.0143769	-0.182772	0.216766	-0.0927473	0.239505	0.100833
TraesCS1A02G267800	0.49239	-0.0922847	0.239543	0.440692	0.815329	0.518702	-0.396301	0.234115	0.400955	0.23637	0.0639742	0.150507	0.230629	0.233491	0.529513	0.688613	-0.429689	-0.507089	-0.103171	-0.363111	-0.724404	-0.840445	-0.581899
TraesCS1A02G267900	-0.435101	0.33585	-0.0804277	-0.26221	-0.730696	-0.389687	0.267406	-0.379328	-0.340046	-0.469342	-0.143506	-0.411975	-0.341034	-0.394552	-0.515188	-0.840241	0.325162	0.516853	0.178896	0.560394	0.782769	0.89268	0.602567
TraesCS1A02G268200	0.565293	0.224152	0.43724	0.651811	0.87785	0.780364	-0.117585	-0.0587941	0.429487	0.182725	-0.211484	0.119069	-0.111003	-0.0327106	0.226593	0.488058	-0.495422	-0.650705	-0.269041	-0.535823	-0.676759	-0.752029	-0.674932
TraesCS1A02G268400	0.0839314	0.0931044	0.178283	0.368383	0.481508	0.0486738	0.367295	0.484295	0.68139	0.767707	-0.306034	-0.408365	-0.298194	0.134696	-0.0856409	0.337142	-0.403089	-0.104392	-0.0972496	-0.320934	-0.0172081	-0.546304	-0.700584
TraesCS1A02G268500	0.59203	-0.608742	-0.171051	-0.00495685	0.511416	0.165203	-0.513183	0.573599	0.251326	0.317185	0.286326	0.540867	0.653506	0.468686	0.616038	0.885916	0.072771	-0.161764	-0.211035	-0.447967	-0.764287	-0.762775	-0.470665
TraesCS1A02G268700	0.607961	0.316255	0.211548	0.730401	0.61334	0.70991	-0.0774392	-0.238845	0.278424	0.0469426	-0.0660104	0.00580847	-0.290326	-0.260112	0.15572	0.28988	-0.52299	-0.628062	-0.075505	-0.524995	-0.460214	-0.557733	-0.437498
TraesCS1A02G268800	0.34437	-0.451605	-0.410614	-0.0183025	0.133766	0.076449	-0.270803	0.376466	-0.0929549	0.190602	0.662879	0.3985	0.416138	0.398347	0.394053	0.700467	-0.243975	-0.27446	-0.122004	-0.273209	-0.536379	-0.520912	-0.172943
TraesCS1A02G269100	0.0748247	-0.776554	-0.526412	-0.267927	-0.0468487	-0.269173	-0.183014	0.62542	-0.00144597	0.272664	0.452251	0.596297	0.699858	0.72922	0.528948	0.617363	0.451348	0.266893	0.0276469	-0.455588	-0.356251	-0.353967	-0.0220985
TraesCS1A02G269200	0.270359	-0.506664	-0.268792	0.0106502	0.319078	0.271546	-0.370621	0.387577	0.0271285	0.121971	0.331333	0.752577	0.617942	0.602839	0.450729	0.734209	0.12342	-0.157714	-0.321723	-0.439796	-0.736911	-0.577084	-0.322196
TraesCS1A02G269300	-0.0920692	0.580994	0.570007	-0.000647892	-0.0176458	-0.0533087	0.155784	-0.0574051	0.22197	0.0311475	-0.550856	-0.747329	-0.550555	-0.512014	-0.708478	-0.556856	-0.306103	0.36086	-0.15307	0.415152	0.56603	0.365587	-0.178918
TraesCS1A02G269400	-0.258317	0.0702735	-0.160696	-0.438869	-0.663979	-0.539777	0.267436	-0.161164	-0.309596	-0.0401871	0.00552616	-0.320491	-0.296259	-0.449379	-0.44744	-0.55699	0.095827	0.306373	0.208912	0.400721	0.689554	0.665279	0.473478
TraesCS1A02G269500	-0.340575	-0.0734814	-0.122351	-0.351317	-0.45107	-0.41938	0.371859	0.103142	-0.0155597	0.0163106	-0.356669	-0.122547	-0.0938623	-0.214548	-0.350811	-0.410678	0.694911	0.615746	-0.0299757	0.11796	0.531658	0.520068	0.184597
TraesCS1A02G269600	-0.173483	0.341482	-0.0426557	0.149648	-0.294981	-0.377133	0.38434	0.123594	0.400308	0.286054	-0.42601	-0.668139	-0.532395	-0.25041	-0.427141	-0.50763	-0.074184	0.463733	0.309153	0.199925	0.774779	0.331854	-0.00535333
TraesCS1A02G270200	-0.372049	0.0933019	0.0356117	-0.379686	-0.439402	-0.535749	0.308733	0.0366976	0.097409	0.0685357	-0.470884	-0.440645	-0.254015	-0.306347	-0.400243	-0.577743	0.447394	0.600013	0.147519	0.307606	0.738273	0.597509	0.222688
TraesCS1A02G270300	-0.514906	0.446356	0.0754875	-0.320082	-0.712795	-0.175597	0.134124	-0.583642	-0.536483	-0.690726	-0.135453	-0.240096	-0.316288	-0.48999	-0.619297	-0.909431	0.278372	0.404267	0.0229293	0.624061	0.651307	0.974043	0.656268
TraesCS1A02G270400	0.251586	0.722054	0.684849	0.610842	0.658629	0.831454	0.0839667	-0.404522	0.384553	-0.0387731	-0.6151	-0.201762	-0.544806	-0.455407	-0.353206	-0.0755401	-0.462474	-0.511136	-0.417706	-0.220871	-0.274783	-0.275559	-0.591147
TraesCS1A02G270500	0.342403	0.0731734	0.203939	0.489495	0.346247	0.0499355	-0.104477	0.133247	0.446954	0.0633782	-0.248407	-0.165456	0.038838	0.292177	0.323738	0.0181888	-0.117691	0.165987	0.312483	-0.0754628	0.00510519	-0.249174	-0.160129
TraesCS1A02G270600	0.166164	-0.693642	-0.458578	-0.183634	0.0591922	-0.164911	-0.250026	0.380053	-0.182322	0.167899	0.723782	0.60234	0.690915	0.80041	0.677097	0.711317	-0.0431163	-0.236574	0.0885667	-0.186946	-0.551284	-0.466488	0.0695886
TraesCS1A02G270700	0.0809556	-0.523318	-0.578538	-0.0763386	-0.198134	-0.134597	-0.165633	-0.0488087	-0.518739	-0.203334	0.866809	0.515519	0.497891	0.523633	0.62833	0.405015	0.0127937	-0.319829	0.261563	-0.102342	-0.380251	-0.171979	0.443582
TraesCS1A02G271000	0.463081	-0.458911	-0.121936	0.116935	0.59207	0.31769	-0.189442	0.556426	0.30764	0.506657	0.22213	0.456376	0.394899	0.355099	0.395468	0.931926	-0.0995198	-0.358469	-0.387722	-0.606685	-0.780183	-0.857669	-0.670075
TraesCS1A02G271700	0.38609	-0.668841	-0.340521	-0.0889177	0.292279	-0.0755499	-0.461564	0.466433	-0.0067182	0.287236	0.685072	0.429782	0.646606	0.614897	0.780601	0.834592	-0.253416	-0.325937	0.144192	-0.251143	-0.620154	-0.671885	-0.113118
TraesCS1A02G272000	0.450792	-0.422439	-0.019377	0.189064	0.681648	0.378847	-0.16577	0.471692	0.384316	0.483416	0.0415211	0.540473	0.405599	0.41792	0.44656	0.881926	-0.0175782	-0.390941	-0.365831	-0.634764	-0.813634	-0.861976	-0.684323
TraesCS1A02G272100	0.69496	-0.12478	0.0476098	0.645085	0.795038	0.396039	-0.121108	0.270462	0.623202	0.51831	-0.0594631	0.105565	0.0518954	0.253316	0.552591	0.69654	-0.414623	-0.547815	0.0585737	-0.618546	-0.589538	-0.919565	-0.651868
TraesCS1A02G272200	0.309014	-0.0438129	-0.313626	0.320237	-0.0421156	-0.290114	0.0925639	0.161806	0.434477	0.257528	-0.0693116	-0.322979	-0.143832	0.102235	0.298911	-0.0290764	-0.00880197	0.162594	0.554235	-0.213313	0.309658	-0.104572	0.035097
TraesCS1A02G272300	-0.126046	0.524472	0.267396	0.0438167	-0.189676	0.0720073	0.234754	-0.524649	-0.154557	-0.221661	-0.30366	-0.413806	-0.564607	-0.738793	-0.54111	-0.5647	-0.0671276	-0.12181	-0.037729	0.324563	0.372162	0.444919	0.151981
TraesCS1A02G272400	0.360713	-0.168365	0.134112	0.196943	0.624899	0.143997	-0.443692	0.502931	0.515824	0.484383	0.0154508	-0.0871121	0.213036	0.18501	0.392909	0.609265	-0.488906	-0.27776	-0.0114847	-0.0137008	-0.423162	-0.7202	-0.59335
TraesCS1A02G272600	-0.37242	0.489437	0.18551	-0.250434	-0.542368	-0.133137	0.356688	-0.614249	-0.459195	-0.412595	-0.147072	-0.347777	-0.514732	-0.58215	-0.680488	-0.778195	-0.010313	0.0819248	-0.0316707	0.449289	0.583409	0.788094	0.481754
TraesCS1A02G272800	0.327026	-0.419479	-0.0412247	-0.165725	0.294948	-0.193173	-0.315314	0.606118	0.352832	0.428339	-0.000182366	0.063537	0.391395	0.378792	0.257489	0.501255	0.0561542	0.169561	-0.15389	-0.102392	-0.247582	-0.427726	-0.416523
TraesCS1A02G272900	-0.000994464	0.257703	0.506784	0.172042	0.411974	0.108655	-0.107848	0.112142	0.452767	0.0678334	-0.470846	-0.321302	-0.036398	0.109886	0.00392504	-0.0491431	-0.170153	0.0639402	-0.0545644	0.319458	-0.00812977	-0.141675	-0.331909
TraesCS1A02G273000	0.0262263	-0.609292	-0.488786	-0.592119	-0.377964	-0.612878	-0.0602042	0.588368	0.0344177	0.390006	0.164922	0.156902	0.339059	0.074329	0.0887952	0.190292	0.433608	0.476162	0.0986701	-0.054658	0.21115	0.0829021	0.0801854
TraesCS1A02G273100	0.373742	-0.735053	-0.467128	-0.0127542	0.288817	-0.0930154	-0.168145	0.629313	0.137689	0.508969	0.569911	0.507124	0.592738	0.727388	0.667425	0.927003	-0.0546987	-0.23583	-0.00887097	-0.50874	-0.618443	-0.751724	-0.296951
TraesCS1A02G273400	0.107462	0.323215	0.614075	0.215731	0.490114	0.117124	0.21004	0.318127	0.691985	0.429431	-0.771266	-0.488898	-0.308157	-0.0645151	-0.378167	-0.0428242	-0.0992701	0.271514	-0.331136	-0.0842783	0.132853	-0.20055	-0.689053
TraesCS1A02G273500	0.12072	0.730568	0.334843	0.924022	0.444851	0.636536	0.350504	-0.374368	0.426746	0.0422119	-0.437973	-0.359802	-0.687728	-0.202353	-0.238947	-0.171921	-0.532553	-0.39081	-0.0234684	-0.345327	-0.00454031	-0.250762	-0.401745
TraesCS1A02G273800	-0.0324799	-0.00566719	-0.00672193	0.0469401	0.0622338	-0.177479	-0.190671	0.511093	0.338751	0.27159	-0.00373747	-0.346195	0.0480894	0.146487	-0.0461248	0.106812	-0.18909	0.361601	0.0476032	0.230659	0.143627	-0.155275	-0.264719
TraesCS1A02G273900	-0.442354	0.317707	-0.0813568	-0.261938	-0.739089	-0.454303	0.475179	-0.345054	-0.264222	-0.250212	-0.229984	-0.441157	-0.474682	-0.438975	-0.59136	-0.851311	0.305588	0.511175	0.225096	0.325299	0.881506	0.874247	0.557384
TraesCS1A02G274300	0.444594	0.132171	0.612961	0.502374	0.96059	0.508699	-0.208078	0.203084	0.628942	0.36867	-0.380616	-0.10472	0.00768263	0.135353	0.274726	0.484146	-0.43139	-0.40495	-0.191329	-0.29679	-0.551133	-0.771281	-0.761536
TraesCS1A02G274400	-0.547578	0.139759	-0.238473	-0.476378	-0.875094	-0.371084	0.336879	-0.432965	-0.62284	-0.540221	0.0478834	-0.0267639	-0.17545	-0.273283	-0.51307	-0.743196	0.513495	0.452902	0.0256591	0.379277	0.629197	0.947763	0.732773
TraesCS1A02G274500	-0.480072	0.309326	-0.00621563	-0.403921	-0.701331	-0.207701	-0.0414994	-0.337558	-0.424732	-0.67569	-0.123834	-0.125108	-0.0967322	-0.300131	-0.53278	-0.782644	0.422381	0.619011	-0.0388502	0.620802	0.577449	0.907511	0.572206
TraesCS1A02G274800	0.258011	-0.257229	0.0778345	0.26537	0.541296	0.0532177	-0.267571	0.327453	0.294593	0.322027	0.243272	0.0776956	0.350154	0.669995	0.603853	0.594607	-0.440042	-0.340827	0.153552	-0.0922737	-0.482199	-0.679079	-0.303625
TraesCS1A02G275200	0.493354	-0.498735	-0.149476	0.0980792	0.558702	0.266067	-0.296516	0.488268	0.190369	0.427291	0.403078	0.464612	0.466347	0.419358	0.521341	0.946816	-0.2047	-0.445628	-0.254936	-0.515058	-0.814113	-0.857417	-0.527578
TraesCS1A02G275300	0.247142	-0.122158	0.211841	-0.158604	0.345553	0.356813	0.0931629	0.00978847	-0.187194	0.186559	0.164517	0.281558	0.0321785	-0.108764	-0.144183	0.471283	-0.226457	-0.497185	-0.636388	-0.383539	-0.539736	-0.358416	-0.390904
TraesCS1A02G275400	0.267188	-0.508892	-0.141208	0.0374007	0.565068	0.219403	-0.141094	0.686934	0.391446	0.603929	0.136037	0.450683	0.445306	0.47761	0.377833	0.932423	0.0191348	-0.238662	-0.396985	-0.557519	-0.724389	-0.842966	-0.708488
TraesCS1A02G275900	0.472816	-0.572432	-0.197883	0.130715	0.576925	0.207438	-0.217343	0.578705	0.285653	0.527471	0.340556	0.491938	0.495824	0.518796	0.587894	0.982011	-0.119581	-0.384905	-0.203895	-0.591691	-0.790866	-0.901811	-0.56193
TraesCS1A02G276100	0.550093	-0.43629	-0.0681344	0.139208	0.603836	0.336022	-0.501722	0.390254	0.18599	0.233068	0.365644	0.523398	0.563212	0.507444	0.613595	0.88345	-0.247398	-0.443842	-0.21726	-0.343155	-0.864978	-0.821131	-0.465323
TraesCS1A02G276200	-0.466782	0.370386	0.0400427	-0.373808	-0.728044	-0.400119	0.250354	-0.434256	-0.404052	-0.458719	-0.157343	-0.436529	-0.373188	-0.473246	-0.599841	-0.880905	0.233163	0.458187	0.1385	0.62485	0.794572	0.939413	0.618517
TraesCS1A02G276300	-0.39537	0.574271	0.463929	-0.148255	-0.259103	0.0462437	0.3726	-0.423687	-0.191548	-0.376742	-0.482023	-0.37146	-0.453497	-0.397152	-0.788409	-0.702465	0.141027	0.284764	-0.371195	0.413037	0.456526	0.654258	0.118975
TraesCS1A02G276500	-0.0453976	0.684559	0.811644	0.383221	0.545997	0.565128	0.207375	-0.456718	0.264488	-0.00553439	-0.642969	-0.377262	-0.567382	-0.495679	-0.364044	-0.243641	-0.433072	-0.474825	-0.250959	0.02756	-0.0664789	-0.0895054	-0.388709
TraesCS1A02G276600	0.239024	-0.4482	-0.0727266	0.0748279	0.608096	0.283925	-0.068646	0.605571	0.417235	0.631211	0.0196162	0.453149	0.355072	0.371815	0.326189	0.885919	0.0460384	-0.303275	-0.412062	-0.638118	-0.717852	-0.8359	-0.739264
TraesCS1A02G276800	-0.162465	-0.708919	-0.721952	-0.468198	-0.536583	-0.432047	-0.0453898	0.0421408	-0.661634	-0.218719	0.83052	0.653958	0.621691	0.591324	0.497335	0.251527	0.408816	0.0237406	0.231904	-0.0611997	-0.162097	0.138281	0.653238
TraesCS1A02G277000	0.515008	0.17634	0.350774	0.101848	0.28428	0.0432971	-0.129388	0.0385931	0.229488	0.242331	-0.136027	-0.472547	-0.305143	-0.487832	-0.114027	0.0080911	-0.51453	-0.105367	0.0497754	-0.0715555	0.103241	-0.16327	-0.259214
TraesCS1A02G277400	0.549118	-0.598304	-0.237073	0.150968	0.516141	0.168736	-0.348056	0.438638	0.151817	0.352829	0.491982	0.530457	0.574987	0.573717	0.750992	0.930459	-0.147746	-0.427421	-0.0173895	-0.52607	-0.799901	-0.846449	-0.348602
TraesCS1A02G277500	-0.497559	0.786755	0.568129	0.0753394	-0.159735	0.242909	0.144843	-0.588722	-0.17379	-0.544276	-0.457439	-0.479073	-0.532919	-0.472652	-0.669716	-0.803654	-0.129152	0.173607	-0.142905	0.481825	0.455227	0.621294	0.195029
TraesCS1A02G277600	-0.0850818	0.27189	0.260709	0.0643387	-0.0144123	-0.170541	0.614079	0.0710756	0.399488	0.339382	-0.699624	-0.463148	-0.501381	-0.242836	-0.51061	-0.371924	0.158739	0.365101	-0.123481	-0.144986	0.527201	0.224054	-0.255314
TraesCS1A02G277700	0.51312	0.0557038	0.518493	0.495124	0.908351	0.4839	-0.172384	0.29969	0.609869	0.42303	-0.305604	-0.0113366	0.0507142	0.21367	0.237599	0.548415	-0.408858	-0.330704	-0.249682	-0.392564	-0.569952	-0.795438	-0.789141
TraesCS1A02G278100	0.165312	-0.313084	-0.246554	0.274383	0.200705	-0.15956	0.103923	0.373581	0.457135	0.571046	-0.137107	0.101166	0.0626954	0.21926	0.383673	0.28905	0.0717549	0.00706534	0.364987	-0.439536	-0.0140285	-0.399728	-0.22374
TraesCS1A02G278300	0.44966	-0.138196	0.136999	0.271626	0.460891	-0.0582769	-0.00682341	0.277335	0.469379	0.436953	0.00472777	-0.211007	0.0401536	0.268667	0.474126	0.371723	-0.397932	-0.218792	0.334397	-0.274953	-0.153535	-0.522047	-0.265152
TraesCS1A02G278500	-0.283962	0.343285	0.432812	0.0266756	0.0275286	0.290062	0.020655	-0.301266	-0.180246	-0.422913	-0.30642	0.055736	-0.0608878	-0.0956274	-0.362425	-0.338119	0.170441	0.129708	-0.348306	0.285381	-0.0141168	0.288126	0.0170882
TraesCS1A02G278600	0.126822	-0.182599	-0.207353	-0.123074	-0.218955	-0.0106652	-0.266974	-0.266634	-0.478643	-0.460751	0.510117	0.345691	0.315713	0.263195	0.291296	0.0235663	0.102601	-0.0543903	0.145575	-0.0745263	-0.185981	0.124287	0.470044
TraesCS1A02G278800	-0.0382623	0.490349	0.626308	0.019948	0.321905	0.609957	-0.574726	-0.381463	-0.116482	-0.590863	-0.209081	-0.00125253	0.0184222	-0.308439	-0.206109	-0.165465	-0.230168	-0.193471	-0.407704	0.45987	-0.320585	0.0733609	-0.127305
TraesCS1A02G278900	-0.00667628	0.016412	0.00808961	-0.294659	-0.39261	-0.316549	-0.555556	-0.109837	-0.243402	-0.588317	0.0509323	-0.0907024	0.284913	-0.0423938	0.0494501	-0.450246	0.232934	0.527778	0.268699	0.777398	0.319303	0.535172	0.512031
TraesCS1A02G279000	0.496849	-0.327154	0.0738734	0.138056	0.688237	0.497367	-0.315174	0.279257	0.168467	0.306573	0.20012	0.475558	0.350003	0.158355	0.40226	0.85427	-0.196881	-0.582947	-0.411173	-0.517768	-0.885691	-0.820657	-0.602018
TraesCS1A02G279100	-0.000132571	-0.455268	-0.321182	-0.29331	-0.0588857	-0.277558	0.229302	0.770961	0.308228	0.583633	-0.0196993	0.14788	0.218236	0.242003	-0.0994492	0.40952	0.419399	0.44649	-0.300795	-0.391515	-0.0167004	-0.219304	-0.396326
TraesCS1A02G279200	0.666459	-0.0802177	0.123971	0.500587	0.783868	0.483785	-0.189971	0.281213	0.494611	0.492864	0.00898119	0.0950547	0.0200838	0.0857728	0.34669	0.724809	-0.512625	-0.569473	-0.182422	-0.580251	-0.642164	-0.892916	-0.730481
TraesCS1A02G279300	-0.494286	0.234927	-0.112344	-0.397344	-0.740596	-0.0967988	0.103938	-0.595495	-0.790784	-0.794524	0.215129	0.0732682	-0.0951988	-0.26322	-0.456189	-0.665681	0.34976	0.262072	-0.0966039	0.419115	0.371605	0.864305	0.736675
TraesCS1A02G279800	0.24776	-0.765849	-0.460518	-0.239773	0.186009	-0.0469394	-0.240437	0.583682	-0.0776164	0.378349	0.64903	0.634494	0.662953	0.572567	0.545479	0.911492	0.0341327	-0.245551	-0.190276	-0.3882	-0.678239	-0.631549	-0.234881
TraesCS1A02G279900	0.13969	-0.0181521	0.00624376	-0.139811	0.108334	0.384369	-0.100668	-0.235085	-0.276329	-0.168993	0.162698	0.338947	0.0483679	-0.367803	-0.0643107	0.235349	0.092252	-0.477914	-0.415177	-0.133323	-0.459346	-0.109528	-0.0941213
TraesCS1A02G280300	-0.0269747	0.560567	0.423797	0.321864	0.0141173	-0.023944	-0.00842601	-0.233993	0.320608	-0.243275	-0.538638	-0.646521	-0.39463	-0.205859	-0.205008	-0.63087	-0.0991537	0.401235	0.323506	0.288293	0.541342	0.33782	0.0932909
TraesCS1A02G280400	-0.069968	-0.154485	-0.365163	-0.0213201	-0.297618	-0.207326	-0.238922	-0.146266	-0.37809	-0.221964	0.654727	0.0480766	0.160532	0.149813	0.412951	-0.00654105	-0.35442	-0.184786	0.571636	0.243233	0.0597766	0.0746772	0.548563
TraesCS1A02G280500	0.640487	-0.54121	-0.0259856	0.00989137	0.593731	0.0760093	-0.492503	0.645996	0.387112	0.452211	0.214491	0.316734	0.573692	0.451537	0.58739	0.867664	-0.130755	-0.174043	-0.143844	-0.296907	-0.677258	-0.80393	-0.54863
TraesCS1A02G280600	0.151819	-0.546082	-0.367208	-0.163066	0.186731	-0.00948265	-0.146599	0.577848	0.0169804	0.42501	0.529339	0.398038	0.449862	0.47002	0.309798	0.794413	-0.128792	-0.215763	-0.271775	-0.280556	-0.541335	-0.581845	-0.345576
TraesCS1A02G280700	-0.300403	0.28823	0.252031	-0.195421	-0.245941	0.269095	-0.191928	-0.635293	-0.695138	-0.80918	0.251488	0.190656	0.0493558	-0.158274	-0.177613	-0.382695	-0.0363872	-0.134198	-0.130688	0.405485	-0.0767662	0.470712	0.519071
TraesCS1A02G280900	0.134378	0.450721	0.582155	0.0409078	0.0823181	-0.244405	-0.0636584	0.00155388	0.406744	0.0674995	-0.602894	-0.863184	-0.416055	-0.457381	-0.334971	-0.541552	-0.286087	0.401387	0.225464	0.521305	0.619667	0.289759	-0.0883553
TraesCS1A02G281000	-0.212465	-0.0968866	-0.148015	-0.0606365	-0.0347301	-0.139727	0.238967	0.378837	0.331231	0.500065	-0.345724	-0.0456003	-0.141464	-0.0893388	-0.266734	0.0440445	0.281788	0.287376	-0.146425	-0.294644	0.197273	-0.0573569	-0.334816
TraesCS1A02G281100	-0.333557	-0.0208793	0.0820603	-0.737213	-0.456178	-0.204413	-0.262761	0.0182641	-0.403032	-0.367	-0.058878	0.039013	0.162029	-0.378713	-0.497182	-0.347444	0.420013	0.509793	-0.394462	0.575949	0.246781	0.604928	0.225882
TraesCS1A02G281200	0.743594	-0.437849	-0.0254443	0.162745	0.565489	0.0238346	-0.355112	0.474112	0.38124	0.402434	0.203942	0.137813	0.407378	0.386633	0.628427	0.732705	-0.266834	-0.258286	0.0362876	-0.253959	-0.532086	-0.738422	-0.433531
TraesCS1A02G281300	-0.300652	0.278783	0.167023	-0.412589	-0.548614	-0.312988	-0.146474	-0.15864	-0.206603	-0.482711	-0.29554	-0.307383	-0.0980701	-0.360362	-0.51848	-0.75509	0.353598	0.740474	0.00923708	0.662417	0.644235	0.815889	0.410709
TraesCS1A02G281400	-0.40786	0.446815	0.101134	-0.283223	-0.664161	-0.104754	0.0587418	-0.670349	-0.593308	-0.795642	-0.072132	-0.180441	-0.267487	-0.463927	-0.530257	-0.879541	0.231937	0.315447	0.030887	0.619733	0.557895	0.944561	0.696871
TraesCS1A02G281600	-0.0819755	0.569574	0.14214	0.191216	-0.386613	-0.163574	0.381988	-0.503442	0.00347355	-0.216397	-0.411507	-0.565156	-0.674188	-0.555529	-0.464199	-0.84011	-0.126153	0.219241	0.370614	0.252608	0.785774	0.634765	0.36875
TraesCS1A02G281700	0.150629	-0.271205	-0.0641658	0.0550087	0.398471	0.316694	-0.301388	0.236632	0.0537388	0.162705	0.258342	0.394867	0.351563	0.119276	0.34236	0.627396	-0.0646875	-0.447114	-0.233146	-0.11025	-0.669397	-0.559573	-0.347804
TraesCS1A02G281800	-0.442627	-0.0281681	-0.0648127	-0.107847	-0.00558572	0.0472255	-0.0562939	0.268026	0.226312	0.116876	-0.282943	0.172759	0.137023	0.144514	-0.142492	0.0431363	0.462164	0.269228	-0.228413	-0.0122991	-0.0527932	-0.0130955	-0.226408
TraesCS1A02G282000	0.0276652	-0.569947	-0.424513	-0.392831	-0.226532	-0.263441	-0.10289	0.530048	-0.100778	0.205007	0.25506	0.520717	0.497368	0.351605	0.0448354	0.352624	0.454929	0.364291	-0.250224	-0.119581	-0.166981	-0.0670475	-0.0627609
TraesCS1A02G282200	-0.483234	-0.176827	-0.446955	-0.436735	-0.772262	-0.509434	-0.00866261	0.066261	-0.386024	-0.343855	0.190324	0.052794	0.190359	0.0597941	-0.180063	-0.423918	0.642209	0.726555	0.168391	0.362172	0.496298	0.655557	0.578991
TraesCS1A02G282300	-0.285052	-0.281529	-0.476599	-0.344875	-0.416479	-0.310397	-0.106442	0.499485	-0.0482815	0.0242661	0.246709	0.134228	0.317012	0.30802	-0.131284	0.0968506	0.425001	0.579021	-0.169118	0.150748	0.113317	0.147274	0.0334577
TraesCS1A02G282400	-0.502535	0.293087	-0.0450055	-0.436634	-0.780737	-0.241221	0.204337	-0.590451	-0.661028	-0.673814	0.000153292	-0.108168	-0.238005	-0.434765	-0.544204	-0.82269	0.353104	0.335503	0.0120288	0.523576	0.594686	0.971189	0.737285
TraesCS1A02G282500	-0.440011	0.380359	0.394006	-0.394602	-0.403467	-0.255907	0.135226	-0.404924	-0.389269	-0.389485	-0.22657	-0.452746	-0.304038	-0.414432	-0.5923	-0.723841	0.028597	0.294236	-0.0758912	0.673588	0.567262	0.741066	0.394125
TraesCS1A02G282600	-0.175233	0.715425	0.313764	0.532063	0.205854	0.619026	0.0444784	-0.353368	0.195332	-0.322648	-0.372799	-0.228474	-0.437879	-0.280754	-0.363217	-0.296792	-0.25016	-0.143768	-0.222879	0.115297	-0.00768393	0.0457543	-0.233748
TraesCS1A02G282700	-0.126331	-0.0735197	-0.034812	-0.100121	-0.114709	-0.264666	-0.170144	0.479697	0.396443	0.0999132	-0.344391	-0.166231	0.143636	0.131085	-0.051927	-0.158026	0.414978	0.806485	0.111182	0.0549055	0.345832	0.141912	-0.095092
TraesCS1A02G282800	-0.12153	-0.500366	-0.375116	-0.238044	-0.175557	-0.73259	0.146766	0.628529	0.372713	0.641802	-0.0309686	-0.174005	0.175588	0.304013	0.314868	0.135272	0.174976	0.390685	0.503848	0.0247884	0.386479	-0.0793739	0.0238843
TraesCS1A02G283000	-0.104842	0.314096	0.16191	-0.129789	-0.387226	-0.379657	0.308451	-0.0443423	0.0614421	-0.0142343	-0.397884	-0.555848	-0.421911	-0.300421	-0.583876	-0.644814	0.0271316	0.596045	0.057543	0.305031	0.765311	0.57914	0.149857
TraesCS1A02G283100	0.296521	-0.485011	-0.104926	-0.452369	0.000755184	-0.102253	-0.777609	0.25021	-0.347452	-0.244682	0.584824	0.349136	0.685797	0.22584	0.403476	0.393917	0.0173115	0.0797451	-0.0678152	0.220861	-0.406393	-0.135315	0.150798
TraesCS1A02G283200	-0.57953	0.522712	0.0850415	-0.140773	-0.571335	-0.0185746	0.260342	-0.378335	-0.315788	-0.487702	-0.20415	-0.246858	-0.394776	-0.331671	-0.714494	-0.772056	0.124277	0.43823	-0.116368	0.406205	0.591576	0.777054	0.375467
TraesCS1A02G283300	0.231828	-0.178528	0.0298296	-0.156932	0.214917	0.288764	-0.321408	-0.00924268	-0.258453	-0.0708229	0.40488	0.361041	0.26155	0.126631	0.163469	0.422552	-0.322193	-0.381442	-0.298507	-0.212505	-0.511356	-0.296445	-0.105806
TraesCS1A02G283400	0.0144164	-0.160138	0.124128	0.053839	0.481974	0.18367	-0.331816	0.559691	0.402518	0.308694	-0.0134032	0.0874994	0.349281	0.380367	0.205783	0.554067	-0.118343	-0.0396985	-0.290422	0.0733114	-0.466765	-0.559108	-0.571807
TraesCS1A02G283600	0.59525	-0.211458	0.214819	0.312208	0.781417	0.433323	-0.276419	0.206592	0.354072	0.363298	0.06283	0.240478	0.215121	0.0918309	0.536124	0.727533	-0.359812	-0.624628	-0.0803972	-0.464421	-0.733763	-0.833348	-0.544556
TraesCS1A02G283800	0.157874	-0.570393	-0.63151	-0.361756	-0.422277	-0.408497	-0.407028	0.244214	-0.328031	-0.16901	0.627491	0.301002	0.518027	0.179283	0.458053	0.186874	0.268934	0.259377	0.329585	0.112424	0.000197998	0.0948521	0.447694
TraesCS1A02G284000	0.327752	-0.230694	0.202851	0.279379	0.818055	0.410547	-0.283083	0.408528	0.437959	0.503474	0.0379991	0.253581	0.287356	0.373223	0.449403	0.823011	-0.385207	-0.534473	-0.238308	-0.399968	-0.770469	-0.918917	-0.711424
TraesCS1A02G284100	0.743034	-0.258681	0.105876	0.32902	0.735737	0.370952	-0.265669	0.348127	0.383488	0.411374	0.109371	0.23768	0.246888	0.220257	0.448047	0.789599	-0.387939	-0.496543	-0.224738	-0.433266	-0.717308	-0.855122	-0.644796
TraesCS1A02G284200	0.0455811	-0.814298	-0.589235	-0.288775	-0.0973254	-0.306782	-0.321412	0.563455	-0.182305	0.106723	0.700322	0.611264	0.82937	0.833285	0.655381	0.656658	0.340858	0.15326	0.0807705	-0.15695	-0.440213	-0.344501	0.119937
TraesCS1A02G284300	0.223884	0.373443	0.427457	0.630302	0.74694	0.691996	0.0799903	0.115735	0.51814	0.291909	-0.328524	-0.113089	-0.265768	0.032268	-0.130823	0.364242	-0.459257	-0.373572	-0.453683	-0.411987	-0.453634	-0.633982	-0.808512
TraesCS1A02G284600	0.416957	-0.404409	-0.0755139	0.198928	0.647505	0.273132	-0.336757	0.498671	0.409179	0.463246	0.14806	0.396859	0.437254	0.514386	0.544203	0.865711	-0.165549	-0.378574	-0.198813	-0.453051	-0.748662	-0.86701	-0.611505
TraesCS1A02G284800	0.0798115	0.559714	0.8894	0.28472	0.526332	0.353243	0.0168845	-0.275521	0.25641	-0.0224563	-0.601656	-0.486866	-0.399372	-0.355876	-0.322309	-0.259557	-0.385329	-0.155644	-0.205563	0.168471	0.0216811	-0.0497854	-0.355288
TraesCS1A02G284900	-0.465304	0.197768	-0.193314	-0.269163	-0.743342	-0.526029	0.619371	-0.355297	-0.31897	-0.115319	-0.121794	-0.386765	-0.482498	-0.391072	-0.484647	-0.748786	0.239375	0.324861	0.299321	0.247433	0.848263	0.794964	0.591601
TraesCS1A02G285000	-0.490358	0.280398	-0.0649064	-0.400497	-0.767827	-0.226606	0.228423	-0.632134	-0.693159	-0.678178	0.0310409	-0.0755921	-0.237677	-0.413315	-0.510994	-0.80092	0.338628	0.264118	0.0196793	0.509051	0.558678	0.94676	0.750437
TraesCS1A02G285200	-0.567999	0.0764608	0.0705693	-0.292304	-0.236202	-0.408216	0.471162	0.14465	0.20079	0.31414	-0.447803	-0.425075	-0.29586	-0.215006	-0.34466	-0.350068	0.28015	0.344599	0.0778299	0.165554	0.567406	0.335362	0.012065
TraesCS1A02G285500	0.186191	-0.0332941	0.340806	0.202292	0.401924	0.179446	0.0404769	0.00453747	0.150968	0.169582	-0.13801	0.0861338	0.0262893	0.121572	0.205146	0.162752	-0.196949	-0.18271	0.057911	-0.309504	-0.210487	-0.294552	-0.177575
TraesCS1A02G285700	0.393181	-0.655173	-0.19623	0.0516211	0.520219	-0.0254941	-0.234575	0.659513	0.311115	0.573527	0.379239	0.361008	0.565311	0.655909	0.721742	0.932694	-0.148746	-0.273352	0.0243927	-0.438791	-0.648415	-0.853496	-0.432542
TraesCS1A02G286000	-0.183148	0.912312	0.57953	0.477272	0.170848	0.519437	0.388099	-0.630759	0.11092	-0.155243	-0.600146	-0.519588	-0.866405	-0.653046	-0.707231	-0.578815	-0.45997	-0.282602	-0.22243	0.0268305	0.287082	0.234534	-0.19925
TraesCS1A02G286200	0.378056	-0.0369128	-0.0489268	0.467977	0.35764	0.0997962	-0.0626434	0.119568	0.410327	0.421542	-0.0444679	-0.0724698	-0.12151	-0.0808171	0.353498	0.262611	-0.331352	-0.329579	0.393547	-0.327211	-0.129024	-0.477007	-0.244869
TraesCS1A02G286300	0.359373	0.3042	0.826315	0.321748	0.883892	0.572883	-0.306934	0.0348733	0.445419	0.156265	-0.433095	-0.191586	-0.0678743	-0.152185	0.0171405	0.28636	-0.459039	-0.380029	-0.356674	-0.0402114	-0.489399	-0.54726	-0.689678
TraesCS1A02G286700	0.00895274	0.57424	0.712169	0.530627	0.638695	0.466908	0.337923	-0.159212	0.534272	0.308077	-0.72154	-0.454881	-0.572933	-0.346249	-0.318582	-0.0886498	-0.344767	-0.332077	-0.216982	-0.176844	-0.0417364	-0.288659	-0.60744
TraesCS1A02G286900	0.231177	-0.617691	-0.335917	0.028894	0.253444	-0.414747	-0.125315	0.856171	0.605739	0.712907	0.0819293	0.0638342	0.450755	0.674162	0.625302	0.610675	0.0977545	0.248094	0.340049	-0.296756	-0.128341	-0.589609	-0.33185
TraesCS1A02G287000	0.711846	-0.341663	-0.0561603	0.330818	0.649113	0.446973	-0.31248	0.222117	0.251601	0.275743	0.181933	0.476311	0.323771	0.159719	0.557697	0.790686	-0.14005	-0.542163	-0.164064	-0.605044	-0.804062	-0.814417	-0.500195
TraesCS1A02G287400	0.324012	-0.392594	-0.144338	0.257389	0.593815	0.437837	-0.244108	0.337237	0.179248	0.346605	0.330039	0.591083	0.418264	0.457684	0.53041	0.89302	-0.170996	-0.559068	-0.241231	-0.580272	-0.87838	-0.863136	-0.509855
TraesCS1A02G287500	-0.143492	0.630674	0.090296	0.492889	-0.0685607	0.103944	0.415804	-0.129299	0.435335	0.0813683	-0.5266	-0.644397	-0.715323	-0.400443	-0.476041	-0.502725	-0.137738	0.235587	0.133936	-0.0557423	0.568029	0.212755	-0.158407
TraesCS1A02G287600	0.294631	-0.544215	-0.459548	0.128509	0.276896	0.27661	-0.325893	0.389402	0.0784831	0.179167	0.389856	0.765932	0.567397	0.481028	0.564924	0.771159	0.197975	-0.226498	-0.144458	-0.567567	-0.725654	-0.63257	-0.280649
TraesCS1A02G287700	0.534393	-0.242941	0.322439	0.276579	0.842331	0.273718	-0.270763	0.359624	0.486783	0.457204	-0.0606398	0.103078	0.280604	0.322127	0.546296	0.71656	-0.362654	-0.455958	-0.0877304	-0.301642	-0.648979	-0.844252	-0.62281
TraesCS1A02G287800	0.437669	0.178326	0.6501	0.503907	0.95011	0.504554	-0.154411	0.166143	0.628675	0.385697	-0.399598	-0.155879	-0.0636731	0.0723849	0.241395	0.435357	-0.517323	-0.435346	-0.153381	-0.286498	-0.494358	-0.740937	-0.740619
TraesCS1A02G288300	0.299054	0.000381801	0.364595	0.364698	0.755925	0.518106	-0.0230975	0.246615	0.414985	0.466263	-0.192221	0.127731	-0.0215988	0.0220929	0.117621	0.559601	-0.345094	-0.436064	-0.324914	-0.534661	-0.567693	-0.727722	-0.721994
TraesCS1A02G288400	0.302837	-0.252572	-0.0117148	0.339701	0.609284	0.45275	-0.307978	0.241258	0.280228	0.166518	0.138871	0.410021	0.358415	0.331926	0.598259	0.675508	-0.0865409	-0.396405	-0.0546903	-0.486944	-0.713992	-0.72974	-0.408488
TraesCS1A02G288500	0.118576	-0.394698	0.0206223	-0.106699	0.40745	0.191581	-0.268612	0.574274	0.237414	0.243416	0.0601416	0.459036	0.555521	0.477616	0.238158	0.666895	0.265103	0.0356231	-0.464064	-0.20055	-0.636649	-0.534977	-0.513991
TraesCS1A02G288600	-0.445922	-0.0605658	-0.41874	-0.372679	-0.794274	-0.340142	0.0104959	-0.289915	-0.559404	-0.635129	0.208511	0.240068	0.176659	0.12086	-0.124427	-0.535399	0.583439	0.505037	0.161818	0.373218	0.407981	0.762471	0.759703
TraesCS1A02G288800	0.310348	0.62276	0.874692	0.608155	0.817651	0.628283	-0.115177	-0.238928	0.507955	0.0620963	-0.618345	-0.449903	-0.420534	-0.332113	-0.118721	-0.037667	-0.574993	-0.387225	-0.164364	-0.054335	-0.214817	-0.38206	-0.588557
TraesCS1A02G289000	-0.206978	0.575534	0.320299	0.160009	-0.083177	-0.0907556	0.267188	-0.10876	0.312968	0.00556373	-0.530927	-0.738543	-0.565816	-0.329304	-0.503576	-0.568766	-0.23836	0.300059	0.0609137	0.379049	0.62057	0.351384	-0.0763146
TraesCS1A02G289100	0.552694	-0.449952	-0.139175	0.296617	0.610469	0.0480686	-0.272037	0.486291	0.473318	0.589088	0.23228	0.117349	0.31472	0.37778	0.750308	0.803331	-0.303468	-0.408709	0.24449	-0.479492	-0.534708	-0.878303	-0.446311
TraesCS1A02G289200	-0.00962434	-0.480585	-0.387931	-0.00467116	0.116642	-0.35605	-0.0556132	0.587472	0.361053	0.582728	0.231626	-0.00673649	0.276249	0.365975	0.56397	0.480443	-0.105147	-0.0532846	0.430978	-0.0667861	-0.0650278	-0.451264	-0.1344
TraesCS1A02G289800	0.346288	-0.270355	0.0853753	-0.046608	0.447363	0.218741	-0.359042	0.444319	0.277328	0.242577	-0.0717739	0.282005	0.372941	0.0855731	0.142563	0.562551	0.132521	-0.0824257	-0.458752	-0.0447342	-0.550739	-0.494358	-0.569064
TraesCS1A02G289900	0.107586	-0.434702	-0.393479	-0.234246	-0.124941	-0.280003	-0.425924	0.699809	0.173045	0.160231	0.248558	0.140711	0.487488	0.35011	0.194856	0.33036	0.230759	0.547857	-0.0210506	0.0867225	-0.0450806	-0.149589	-0.131494
TraesCS1A02G290100	0.15751	-0.463363	-0.228239	0.015306	0.342774	-0.190285	0.0866715	0.684877	0.44901	0.806068	0.156601	-0.00861893	0.175957	0.409595	0.359678	0.687347	-0.188406	-0.122033	0.0473289	-0.49116	-0.23766	-0.667303	-0.483353
TraesCS1A02G290200	0.713724	-0.384471	-0.191585	0.362244	0.539127	0.236692	-0.34344	0.347915	0.425791	0.367554	0.0800065	0.358981	0.316296	0.20171	0.622299	0.685056	-0.0318353	-0.298764	0.0790157	-0.574972	-0.575081	-0.746185	-0.441383
TraesCS1A02G290400	0.41976	-0.644002	-0.391707	0.0510569	0.327896	0.0346278	-0.370644	0.396817	-0.02071	0.27503	0.70421	0.518308	0.609131	0.640172	0.787733	0.879701	-0.226722	-0.432786	0.101058	-0.378135	-0.710827	-0.735766	-0.146149
TraesCS1A02G290500	0.226202	-0.148863	0.00744412	0.125495	0.488738	0.645926	-0.470636	0.114917	0.0448141	-0.0301161	0.142865	0.61605	0.359862	0.111674	0.247671	0.613438	-0.0235457	-0.41789	-0.4696	-0.379068	-0.820059	-0.566043	-0.448464
TraesCS1A02G290900	-0.461659	0.0539345	-0.136363	-0.483388	-0.736733	-0.365533	-0.17494	-0.228309	-0.519411	-0.613277	0.076671	0.0159909	0.117988	-0.162312	-0.294785	-0.653894	0.451419	0.620319	0.138376	0.645227	0.515111	0.833928	0.688902
TraesCS1A02G291100	-0.114211	0.107348	-0.110378	0.298084	0.0472013	0.041298	0.880037	0.110802	0.266852	0.563719	-0.215072	-0.115565	-0.481854	0.0169303	-0.338589	0.081571	-0.0635438	-0.14269	-0.175239	-0.591187	0.133818	-0.172912	-0.347422
TraesCS1A02G291200	-0.557283	0.0892556	-0.24992	-0.0457914	-0.460917	-0.501962	0.672183	0.0216163	-0.0049994	0.323264	-0.0316806	-0.400928	-0.406814	0.0432352	-0.304631	-0.357861	-0.0224142	0.191212	0.325215	0.0709983	0.641559	0.330295	0.247583
TraesCS1A02G291400	-0.388867	0.084337	-0.0988621	-0.538326	-0.721566	-0.500907	0.060784	-0.162417	-0.323413	-0.368263	-0.14606	-0.26029	-0.113071	-0.381423	-0.419435	-0.711384	0.475923	0.672582	0.14345	0.495637	0.729756	0.856755	0.567306
TraesCS1A02G291500	0.485207	-0.157156	0.362461	0.392058	0.862925	0.24034	-0.169194	0.358073	0.574847	0.544279	-0.107073	-0.0661523	0.147369	0.318312	0.527691	0.653867	-0.466155	-0.442641	0.0373763	-0.353225	-0.533996	-0.858663	-0.631585
TraesCS1A02G291600	0.499153	0.118056	0.600248	0.484203	0.930026	0.392407	-0.298147	0.154777	0.616657	0.367419	-0.329137	-0.225445	-0.010693	0.0669629	0.382988	0.429672	-0.542692	-0.445068	0.0169811	-0.189498	-0.456723	-0.740166	-0.644997
TraesCS1A02G291700	0.465757	0.362211	0.750151	0.546653	0.903177	0.584237	-0.205304	-0.12526	0.475164	0.188661	-0.407354	-0.279798	-0.229756	-0.245511	0.147938	0.239898	-0.595949	-0.564898	-0.100991	-0.159737	-0.424032	-0.5927	-0.602891
TraesCS1A02G291800	-0.437985	-0.26741	-0.530562	-0.645241	-0.924653	-0.560751	0.066427	-0.186532	-0.712878	-0.477532	0.434781	0.189432	0.200306	-0.0186572	-0.112524	-0.44013	0.564758	0.474969	0.217067	0.32495	0.465483	0.780021	0.855057
TraesCS1A02G292000	0.388071	-0.542734	-0.270487	-0.0206535	0.253512	0.0998009	-0.157317	0.359556	-0.109632	0.22233	0.615105	0.538674	0.508019	0.550447	0.473138	0.775778	-0.118159	-0.311808	-0.16843	-0.441485	-0.667874	-0.593895	-0.191872
TraesCS1A02G292100	0.449688	-0.548533	-0.246522	0.179352	0.460768	0.0877381	-0.281874	0.489448	0.251043	0.381168	0.36712	0.435172	0.523423	0.701891	0.679058	0.821065	-0.0785096	-0.219422	0.0101827	-0.57644	-0.640418	-0.771093	-0.354667
TraesCS1A02G292200	0.315866	0.254109	0.285488	0.643907	0.772678	0.791085	-0.198828	0.0681547	0.470849	0.161173	-0.244539	0.181501	-0.0508754	0.112569	0.0877873	0.476164	-0.336932	-0.467543	-0.419647	-0.429611	-0.662973	-0.709817	-0.755038
TraesCS1A02G292300	0.0721526	0.339874	0.0362326	0.116723	-0.182562	-0.113212	0.000191774	0.065257	0.249674	-0.114362	-0.258879	-0.513467	-0.287617	-0.208174	-0.314562	-0.388719	-0.0424901	0.492586	0.0722628	0.233907	0.483034	0.289528	-0.012851
TraesCS1A02G292400	-0.426144	0.447303	0.271226	-0.30233	-0.540678	-0.24161	-0.0326282	-0.40008	-0.323019	-0.557462	-0.282435	-0.431304	-0.282691	-0.488061	-0.570327	-0.885761	0.172889	0.539954	0.088787	0.729957	0.69839	0.874366	0.506877
TraesCS1A02G294800	-0.178566	0.605953	0.526345	0.0693473	0.0268269	0.168845	-0.145301	-0.453017	-0.0857169	-0.401054	-0.244306	-0.496164	-0.342626	-0.408552	-0.366413	-0.494146	-0.296313	-0.0758685	-0.0306534	0.602918	0.211438	0.327352	0.104987
TraesCS1A02G295300	0.458334	-0.651847	-0.283988	0.133041	0.497116	-0.0364254	-0.226379	0.571667	0.297683	0.594588	0.431222	0.364474	0.506738	0.602227	0.793503	0.92357	-0.2256	-0.40119	0.160852	-0.471888	-0.632041	-0.872618	-0.366819
TraesCS1A02G295400	0.484263	-0.100007	0.536336	0.25273	0.863259	0.311366	-0.272963	0.251053	0.470315	0.372341	-0.192623	-0.0250053	0.181027	0.166651	0.429361	0.554262	-0.385223	-0.406511	-0.0926974	-0.234344	-0.558465	-0.730699	-0.5927
TraesCS1A02G295700	0.508472	-0.158224	0.369778	0.370085	0.904641	0.321795	-0.282507	0.408173	0.588022	0.528004	-0.0956604	-0.000874817	0.202965	0.320703	0.503861	0.720157	-0.47103	-0.438064	-0.0687477	-0.358122	-0.624985	-0.907638	-0.710518
TraesCS1A02G295800	-0.460388	0.0461473	-0.234894	-0.454602	-0.734467	-0.210913	0.28592	-0.600009	-0.811787	-0.600202	0.268288	0.177248	-0.0820274	-0.250928	-0.308993	-0.537702	0.394514	0.0526423	-0.00528514	0.276273	0.323287	0.774366	0.768154
TraesCS1A02G295900	-0.128002	0.413206	0.130226	-0.0321089	-0.510747	-0.321175	0.0584334	-0.426631	-0.189778	-0.457459	-0.188883	-0.50001	-0.3539	-0.337513	-0.322654	-0.84822	0.0105013	0.469793	0.432833	0.482929	0.761782	0.749125	0.586861
TraesCS1A02G296100	-0.185443	-0.559463	-0.333233	-0.641452	-0.399667	-0.249089	-0.244276	0.114659	-0.667741	-0.287788	0.648862	0.561722	0.600967	0.297948	0.194772	0.194851	0.335592	0.175393	-0.106422	0.0762793	-0.19924	0.19235	0.446182
TraesCS1A02G296200	0.42408	0.231836	0.752123	0.312903	0.835728	0.459963	-0.0596716	0.0815164	0.520858	0.304998	-0.566986	-0.200358	-0.148811	-0.151787	-0.0507496	0.265901	-0.280728	-0.285437	-0.393131	-0.241736	-0.379343	-0.51591	-0.735989
TraesCS1A02G296300	0.0649848	-0.555029	-0.585394	-0.296932	-0.261008	-0.133983	-0.0629174	0.16286	-0.511867	-0.0143915	0.863953	0.578235	0.469654	0.444618	0.311743	0.503882	-0.00716613	-0.238301	-0.0764183	-0.157324	-0.398191	-0.171307	0.242134
TraesCS1A02G296900	-0.475546	0.0106776	-0.283571	-0.553592	-0.80498	-0.421084	-0.074609	-0.0174094	-0.403993	-0.503086	0.0701936	-0.0234111	0.117173	-0.0866892	-0.40743	-0.570953	0.570095	0.787441	-0.0226559	0.551939	0.554064	0.816003	0.553229
TraesCS1A02G297000	0.527555	-0.498223	-0.245706	0.102189	0.439005	0.290797	-0.216345	0.467109	0.257159	0.315915	0.163515	0.604027	0.46312	0.294613	0.446651	0.796979	0.18712	-0.211608	-0.307507	-0.5943	-0.711687	-0.686049	-0.499868
TraesCS1A02G297400	-0.41764	0.429057	-0.0328292	0.199526	-0.420879	-0.349183	0.741216	-0.223142	0.135998	0.165351	-0.391581	-0.635389	-0.717927	-0.310915	-0.487433	-0.694966	-0.0242433	0.285391	0.387617	0.0625011	0.862966	0.503864	0.240786
TraesCS1A02G297500	-0.608302	0.332507	0.0243883	-0.333215	-0.716057	-0.45298	0.455891	-0.362287	-0.345046	-0.285108	-0.199378	-0.456005	-0.439203	-0.375085	-0.597938	-0.865038	0.203431	0.477574	0.19896	0.459235	0.868149	0.894733	0.586099
TraesCS1A02G297600	0.355342	-0.375582	0.0250527	0.163969	0.690421	0.40491	-0.104287	0.504874	0.426749	0.533988	-0.0495824	0.484533	0.33649	0.339368	0.335345	0.856224	0.0311743	-0.34092	-0.446776	-0.682284	-0.774366	-0.845007	-0.758669
TraesCS1A02G297800	0.465508	-0.534195	-0.239884	0.120045	0.5168	0.182978	-0.185865	0.497447	0.22509	0.533264	0.412129	0.442093	0.414237	0.423511	0.565619	0.946557	-0.23546	-0.499397	-0.138647	-0.542506	-0.746129	-0.866882	-0.493333
TraesCS1A02G297900	0.237578	0.474096	0.54573	0.524896	0.559659	0.463187	-0.284902	0.0083633	0.521955	-0.0751153	-0.470521	-0.306735	-0.157982	0.027087	-0.0246225	-0.0475193	-0.397471	0.0303924	-0.0957569	0.0711758	-0.110433	-0.26387	-0.456382
TraesCS1A02G298000	0.0705011	-0.160053	-0.228353	0.277936	0.301147	0.0394286	-0.0376601	0.647629	0.631049	0.607955	-0.123065	-0.0313306	0.0535766	0.315894	0.137341	0.451733	-0.044291	0.153815	-0.0298785	-0.439555	-0.127983	-0.541857	-0.580809
TraesCS1A02G298300	0.609274	-0.225424	-0.175907	0.478072	0.577785	0.497877	-0.0867443	0.104804	0.226143	0.311484	0.23803	0.424684	0.125439	0.176635	0.480781	0.742165	-0.272215	-0.669988	-0.123331	-0.752081	-0.731452	-0.804672	-0.468104
TraesCS1A02G298600	0.421768	-0.657509	-0.487155	0.0438833	0.164455	-0.12409	-0.357252	0.271138	-0.110258	0.174625	0.77335	0.44955	0.582563	0.573521	0.895735	0.720926	-0.212782	-0.413836	0.383796	-0.254687	-0.538663	-0.580303	0.11515
TraesCS1A02G298700	0.0988268	-0.732056	-0.42347	-0.271687	0.161785	-0.170881	-0.415115	0.538855	-0.0594807	0.306579	0.664413	0.484124	0.704592	0.662105	0.698132	0.803902	-0.0692679	-0.218742	0.0689811	-0.166229	-0.562255	-0.568357	-0.078647
TraesCS1A02G298900	0.320085	-0.804005	-0.581895	-0.103668	0.104548	-0.175093	-0.406544	0.537465	0.0287612	0.278237	0.580627	0.622473	0.729704	0.555499	0.812152	0.758576	0.207792	-0.0998427	0.238973	-0.311909	-0.528946	-0.550251	-0.0175424
TraesCS1A02G299100	-0.122148	0.709922	0.430829	0.33111	0.0347196	0.310857	-0.242978	-0.355847	0.15905	-0.4364	-0.439942	-0.42361	-0.366414	-0.367158	-0.37919	-0.573412	-0.193571	0.184577	0.0289091	0.454681	0.280212	0.313877	0.004045
TraesCS1A02G299300	0.0411779	0.593292	0.365618	0.274073	-0.0419325	0.418777	0.27499	-0.747041	-0.282805	-0.520923	-0.30689	-0.0853439	-0.475493	-0.493897	-0.493656	-0.520661	-0.0278516	-0.218861	-0.277575	0.107161	0.0938512	0.387427	0.127385
TraesCS1A02G299500	0.422772	-0.0358946	0.450236	0.356117	0.92973	0.559661	-0.154289	0.313049	0.534526	0.478874	-0.245405	0.136345	0.0970676	0.127943	0.233065	0.695952	-0.349591	-0.506343	-0.410399	-0.455432	-0.724447	-0.864092	-0.855816
TraesCS1A02G300000	-0.259725	-0.4215	-0.405686	-0.654396	-0.642443	-0.41714	0.0946158	-0.0964841	-0.745229	-0.232465	0.590717	0.37367	0.288924	0.0788634	-0.0402754	-0.0657488	0.361987	0.134992	0.0104424	0.0577668	0.0958319	0.430504	0.617777
TraesCS1A02G300300	-0.475222	0.157568	-0.124359	-0.474239	-0.740878	-0.187371	0.178908	-0.591337	-0.766805	-0.650832	0.120809	0.108128	-0.118311	-0.375882	-0.465536	-0.655275	0.392176	0.168076	-0.0890766	0.473754	0.395157	0.864656	0.709798
TraesCS1A02G300800	-0.29194	0.457358	0.103088	0.178265	-0.229565	-0.18718	0.480161	-0.274188	0.0710504	0.119362	-0.219452	-0.708464	-0.697109	-0.494068	-0.356648	-0.543989	-0.376674	0.00143174	0.389396	0.142434	0.677216	0.340038	0.188907
TraesCS1A02G300900	0.331705	-0.642947	-0.31782	0.0683926	0.474139	0.139033	-0.20786	0.548927	0.18072	0.48399	0.461415	0.565354	0.562197	0.611644	0.669231	0.98197	-0.0786499	-0.415241	-0.11885	-0.549182	-0.784816	-0.856846	-0.426509
TraesCS1A02G301100	0.403994	-0.519446	-0.24589	0.180585	0.554482	0.265611	-0.173136	0.499185	0.243542	0.501414	0.375374	0.516669	0.441395	0.517964	0.564732	0.970584	-0.169591	-0.482685	-0.212407	-0.60582	-0.807431	-0.898612	-0.542451
TraesCS1A02G301600	-0.0791926	0.136431	0.0309749	0.265297	-0.0248902	-0.464326	0.172757	0.289843	0.56117	0.4482	-0.326706	-0.68155	-0.307678	0.0858775	0.0470594	-0.276792	-0.246829	0.39107	0.641981	0.117813	0.634512	0.0228655	-0.0245853
TraesCS1A02G301800	0.492427	-0.425019	-0.0275296	0.284952	0.679566	0.257048	-0.273638	0.357534	0.322649	0.424838	0.258948	0.352885	0.395514	0.488183	0.734361	0.837121	-0.301619	-0.504335	0.0585125	-0.571735	-0.723063	-0.88424	-0.439474
TraesCS1A02G302100	-0.0187661	-0.134655	0.113844	-0.0499585	0.284177	-0.302563	0.143241	0.71333	0.654889	0.80755	-0.305914	-0.436522	-0.076422	0.103764	-0.0610409	0.283426	-0.176735	0.216214	-0.0135158	-0.0340243	0.15589	-0.36747	-0.571882
TraesCS1A02G302600	-0.052131	-0.210741	-0.438285	-0.133517	-0.35921	0.0419239	-0.289453	0.101095	-0.217402	-0.428345	0.230631	0.562373	0.436408	0.305977	0.0801747	0.00323655	0.549439	0.430021	-0.109157	-0.0124505	-0.118357	0.204939	0.242314
TraesCS1A02G302700	0.675533	-0.19454	0.0135567	0.492703	0.630163	0.315541	-0.0840785	0.135032	0.413438	0.404183	-0.0161994	0.27481	0.106552	0.273116	0.504239	0.589509	-0.276509	-0.507104	0.050096	-0.637315	-0.548344	-0.742701	-0.457735
TraesCS1A02G302800	-0.368973	0.669688	0.456572	-0.0420004	-0.290055	0.0503519	0.166399	-0.734251	-0.343437	-0.580343	-0.28329	-0.489452	-0.511172	-0.54853	-0.541197	-0.82415	-0.0974106	0.0215217	0.0391381	0.556874	0.491078	0.700964	0.428713
TraesCS1A02G302900	0.200992	0.721685	0.569564	0.830338	0.644939	0.725602	0.167171	-0.442978	0.468611	-0.0118183	-0.593269	-0.331011	-0.595409	-0.307549	-0.154693	-0.12717	-0.435753	-0.495699	-0.104819	-0.294357	-0.162474	-0.30955	-0.477649
TraesCS1A02G303100	-0.300693	0.248635	-0.150831	-0.050687	-0.596336	-0.549818	0.352034	-0.264205	-0.0596204	-0.102564	-0.145729	-0.588063	-0.449135	-0.323615	-0.199815	-0.746661	0.0176983	0.380411	0.659546	0.346888	0.906744	0.661198	0.588712
TraesCS1A02G303200	0.024815	-0.281971	0.10561	-0.265966	0.312815	-0.0315149	-0.024781	0.649691	0.328354	0.497827	-0.105284	0.0711571	0.25614	0.273084	-0.069134	0.502106	0.00601163	0.114884	-0.503922	-0.0659016	-0.276998	-0.391619	-0.596016
TraesCS1A02G303300	0.440483	-0.195051	0.327647	0.284059	0.864172	0.463293	-0.451304	0.384221	0.504479	0.319078	-0.139253	0.278346	0.379187	0.315166	0.488945	0.720877	-0.193522	-0.353618	-0.246524	-0.307576	-0.766855	-0.836332	-0.698321
TraesCS1A02G303400	0.334323	-0.153816	0.0625206	0.182039	0.536507	0.500122	-0.040717	0.101066	0.071362	0.299863	0.2309	0.383306	0.106622	0.055519	0.217897	0.680115	-0.322307	-0.674255	-0.34242	-0.559666	-0.726054	-0.675992	-0.473516
TraesCS1A02G303600	-0.462743	0.199578	-0.0968301	-0.41837	-0.775564	-0.511988	0.497659	-0.275786	-0.354737	-0.205752	-0.174873	-0.339595	-0.387885	-0.414506	-0.628369	-0.783012	0.354503	0.521648	0.10974	0.349704	0.835639	0.883995	0.54829
TraesCS1A02G304000	-0.540692	0.243108	-0.122032	-0.333735	-0.721527	-0.270727	0.469335	-0.601435	-0.617761	-0.468991	0.0536811	-0.143022	-0.345215	-0.362963	-0.454459	-0.713316	0.272891	0.129352	0.104143	0.296919	0.574883	0.83196	0.705497
TraesCS1A02G304200	0.313262	-0.617201	-0.390614	-0.095362	0.27151	0.105899	-0.246187	0.473112	-0.0461634	0.323353	0.628144	0.563364	0.547911	0.470133	0.517458	0.893869	-0.099047	-0.375099	-0.204285	-0.411798	-0.721754	-0.676902	-0.28493
TraesCS1A02G304300	0.514166	0.0591539	0.292994	0.552576	0.700907	0.280305	-0.260224	0.0728207	0.602249	0.319808	-0.367483	-0.112386	-0.0384838	-0.0227305	0.430649	0.289418	-0.279423	-0.355053	0.213293	-0.219828	-0.300905	-0.591487	-0.46774
TraesCS1A02G304400	0.204689	0.0728377	0.349534	0.0763836	0.506344	0.565138	-0.773917	-0.0679002	-0.0212028	-0.372687	0.105546	0.308793	0.404496	0.151777	0.278624	0.339701	-0.236002	-0.325171	-0.318443	0.206491	-0.687045	-0.359609	-0.246496
TraesCS1A02G304900	-0.0821243	-0.542109	-0.434356	-0.627092	-0.462536	-0.357853	-0.550013	0.169828	-0.6324	-0.373417	0.758944	0.434091	0.68266	0.281055	0.28774	0.172129	0.19405	0.205823	0.0404269	0.486178	-0.148315	0.21229	0.507038
TraesCS1A02G305200	-0.492086	0.342926	0.00516883	-0.399212	-0.739748	-0.14726	0.139791	-0.623413	-0.66944	-0.752155	-0.0109204	-0.068767	-0.215826	-0.426399	-0.559839	-0.821343	0.35872	0.327969	-0.0491491	0.536151	0.52738	0.959928	0.711862
TraesCS1A02G305300	0.346835	-0.611105	-0.21092	-0.0396939	0.479765	0.0942062	-0.0500908	0.649433	0.327122	0.650801	0.15262	0.503293	0.446966	0.42811	0.403743	0.910169	0.0976748	-0.261035	-0.329922	-0.587835	-0.669935	-0.783751	-0.613855
TraesCS1A02G305400	-0.148283	-0.179596	-0.11461	-0.398773	-0.370026	-0.594855	0.135778	0.314023	-0.0523577	0.175867	0.0699034	-0.272914	0.044783	0.17697	-0.177778	-0.171141	-0.0274681	0.483477	0.093257	0.3523	0.471451	0.298315	0.168684
TraesCS1A02G305700	-0.434442	0.694281	0.218555	-0.00824793	-0.504366	-0.0321422	0.286456	-0.544805	-0.209781	-0.457984	-0.405619	-0.507185	-0.628403	-0.599709	-0.781907	-0.935204	0.0437681	0.357552	-0.00821698	0.455158	0.736589	0.820774	0.353482
TraesCS1A02G305800	0.426929	-0.459375	-0.287678	0.310012	0.518871	0.230024	-0.198715	0.493053	0.312875	0.464641	0.387108	0.434113	0.409463	0.567066	0.640976	0.891135	-0.259838	-0.423002	-0.0158952	-0.542254	-0.705399	-0.875275	-0.465307
TraesCS1A02G305900	0.0343083	0.507404	0.271699	0.386417	-0.00702191	-0.15092	0.269998	-0.241522	0.430984	0.0873068	-0.647981	-0.733092	-0.62871	-0.448385	-0.225323	-0.62178	-0.172283	0.199902	0.451735	0.175298	0.685959	0.284878	0.0294787
TraesCS1A02G306200	0.605627	-0.420495	-0.296853	0.389002	0.404813	-0.150221	-0.208158	0.441916	0.511331	0.482716	0.188503	0.00416627	0.269369	0.430962	0.796257	0.580052	-0.217788	-0.191642	0.495336	-0.327918	-0.259736	-0.680163	-0.24262
TraesCS1A02G306300	0.36851	-0.543409	-0.295889	0.179376	0.459156	0.0598845	-0.384026	0.433744	0.228453	0.363123	0.470748	0.409309	0.551349	0.675768	0.828585	0.839459	-0.251131	-0.423933	0.183071	-0.320951	-0.66519	-0.799221	-0.263506
TraesCS1A02G306400	0.48562	0.0197489	0.46045	0.382465	0.903654	0.524557	-0.0857506	0.362973	0.638245	0.525775	-0.342492	0.000858056	-0.00767459	0.025147	0.151863	0.623379	-0.3266	-0.373232	-0.387134	-0.523833	-0.591452	-0.81907	-0.893488
TraesCS1A02G306500	0.558339	-0.153545	0.205709	0.31357	0.630753	-0.0771373	-0.154065	0.313662	0.610226	0.597247	-0.153067	-0.336067	-0.0031671	0.062549	0.518109	0.43036	-0.469663	-0.351168	0.341376	-0.129386	-0.175973	-0.647035	-0.437091
TraesCS1A02G307200	-0.0771492	-0.42965	-0.591234	-0.258335	-0.380074	-0.473535	-0.00646741	0.410123	0.0110956	0.294659	0.318304	0.174391	0.245686	0.329145	0.156841	0.165452	0.196581	0.278079	0.247212	-0.0800873	0.157695	0.0114963	0.160906
TraesCS1A02G307300	0.465504	-0.449277	-0.0703689	0.0188485	0.421424	0.169746	-0.0912606	0.286485	-0.00557164	0.295201	0.43415	0.46165	0.411327	0.507178	0.420495	0.77569	-0.197497	-0.443302	-0.258464	-0.468809	-0.709832	-0.656357	-0.325072
TraesCS1A02G307400	0.371497	0.268924	0.763061	0.34282	0.907987	0.515788	-0.202529	0.0697698	0.526717	0.312075	-0.464766	-0.257024	-0.143657	-0.182062	0.0442093	0.333926	-0.488045	-0.454073	-0.310173	-0.130089	-0.450878	-0.611219	-0.744337
TraesCS1A02G307700	-0.0630707	0.251263	-0.0116935	-0.0343172	-0.306282	0.231536	-0.00290466	-0.497212	-0.475244	-0.628047	0.145151	0.200939	-0.075021	-0.123501	-0.216367	-0.353819	-0.0122202	0.00146556	-0.131131	0.112089	0.0588427	0.424413	0.387385
TraesCS1A02G307800	-0.262419	0.152342	0.0991045	-0.293179	-0.410096	-0.437932	0.189436	0.0868047	0.119072	-0.00502703	-0.517172	-0.384181	-0.212793	-0.351539	-0.502142	-0.59337	0.474556	0.70939	0.0321216	0.415761	0.68274	0.595848	0.134761
TraesCS1A02G307900	0.337187	-0.493045	-0.441075	0.158691	0.307784	0.299181	-0.384777	0.278056	-0.0281534	0.0755906	0.557436	0.671584	0.560941	0.51682	0.62692	0.805771	0.00424056	-0.405031	-0.135806	-0.423682	-0.793466	-0.664663	-0.22547
TraesCS1A02G308200	-0.483819	0.157532	-0.0214722	-0.542786	-0.693595	-0.14287	0.0511451	-0.578171	-0.818985	-0.731784	0.153151	0.122964	-0.0361709	-0.348704	-0.461935	-0.634163	0.354489	0.196971	-0.160351	0.542886	0.330222	0.861983	0.701631
TraesCS1A02G308400	0.233395	0.0575923	0.232993	0.481515	0.704276	0.254253	0.346614	0.370848	0.749745	0.835682	-0.436018	-0.229885	-0.311945	0.0163192	0.0389456	0.46759	-0.349196	-0.367509	-0.145522	-0.596769	-0.231092	-0.728509	-0.83254
TraesCS1A02G308700	-0.226257	0.0394457	-0.0923523	-0.567852	-0.754753	-0.500544	-0.146049	-0.250829	-0.522353	-0.590376	0.124591	-0.162272	0.0619052	-0.273034	-0.273769	-0.674169	0.334198	0.587163	0.211365	0.709375	0.602939	0.871133	0.744241
TraesCS1A02G308800	0.0632433	0.761708	0.649802	0.614128	0.449959	0.559804	0.244307	-0.32784	0.498006	-0.0391798	-0.801339	-0.46644	-0.648987	-0.445599	-0.406235	-0.379882	-0.238758	-0.0589614	-0.149381	-0.199344	0.152495	-0.0203504	-0.422754
TraesCS1A02G308900	0.478164	-0.621399	-0.31577	0.216294	0.437221	-0.159492	-0.192626	0.510707	0.388389	0.589848	0.314827	0.234549	0.428095	0.566666	0.868592	0.765212	-0.135922	-0.291364	0.408598	-0.496655	-0.439109	-0.781569	-0.249957
TraesCS1A02G309200	-0.10677	-0.222546	-0.0114715	-0.215194	0.0705209	-0.166764	-0.175129	0.673721	0.399304	0.246227	-0.195813	0.0533461	0.36099	0.368145	-0.0222114	0.222397	0.352624	0.554926	-0.233721	0.139083	-0.0438546	-0.131866	-0.351632
TraesCS1A02G309600	0.364544	-0.499827	-0.169835	0.102195	0.41773	-0.156367	-0.468579	0.503431	0.281763	0.424442	0.431914	0.0977944	0.489923	0.588577	0.783489	0.701571	-0.37525	-0.259996	0.354321	-0.100476	-0.436152	-0.705621	-0.206202
TraesCS1A02G309700	0.396459	0.501294	0.605883	0.663429	0.801942	0.549642	0.0408014	0.132661	0.790668	0.385325	-0.647931	-0.460295	-0.43721	-0.20446	-0.165823	0.159784	-0.502357	-0.213443	-0.257764	-0.295596	-0.176084	-0.548056	-0.849569
TraesCS1A02G309800	0.322537	0.138479	0.432782	0.544655	0.902901	0.565989	-0.0280576	0.255618	0.668266	0.552076	-0.39184	-0.0748456	-0.148842	-0.0339543	0.146243	0.536417	-0.414646	-0.485975	-0.255753	-0.488656	-0.522212	-0.818667	-0.868306
TraesCS1A02G310200	0.475053	0.35488	0.584108	0.648766	0.910941	0.818223	-0.13464	-0.0792963	0.468332	0.127156	-0.342141	0.0322064	-0.146326	-0.030018	0.0836198	0.402669	-0.481684	-0.592892	-0.392859	-0.369689	-0.655925	-0.694431	-0.743546
TraesCS1A02G310300	-0.503506	0.229958	-0.130608	-0.433954	-0.809029	-0.309945	0.165037	-0.395329	-0.506391	-0.621907	-0.0722262	-0.0995584	-0.15129	-0.318341	-0.521712	-0.799539	0.532028	0.577667	0.0235182	0.487007	0.642069	0.959092	0.673954
TraesCS1A02G310500	0.243727	-0.576256	-0.251402	-0.00571809	0.267602	-0.190621	-0.504811	0.389037	0.18989	0.173481	0.348528	0.325692	0.656165	0.618609	0.903174	0.558895	0.0164262	-0.127772	0.438776	-0.00561214	-0.411228	-0.499548	0.0252924
TraesCS1A02G310600	-0.393983	-0.146628	-0.288318	-0.580286	-0.788455	-0.501481	0.184255	-0.234028	-0.573384	-0.380443	0.16873	0.124923	0.0771081	-0.14065	-0.232904	-0.513121	0.570888	0.430475	0.162943	0.324336	0.480082	0.768052	0.72702
TraesCS1A02G310700	-0.210569	0.204533	0.184309	0.158568	0.0216198	-0.14822	0.271702	0.0740644	0.156211	0.303269	-0.0619407	-0.408015	-0.31106	0.0923774	-0.170919	-0.147668	-0.458347	0.0448865	0.227005	-0.00214781	0.309512	-0.0140865	-0.0438512
TraesCS1A02G311000	-0.0593196	0.777123	0.248991	0.494859	0.0213062	0.51807	0.030826	-0.5728	0.0228075	-0.381705	-0.314634	-0.289413	-0.590745	-0.527007	-0.482084	-0.48226	-0.337935	-0.216133	-0.110061	0.1831	0.154946	0.226915	-0.0449601
TraesCS1A02G311100	-0.47265	0.126208	-0.265846	-0.359904	-0.803971	-0.5041	0.46699	-0.327607	-0.389895	-0.30735	-0.0668574	-0.24299	-0.293675	-0.296887	-0.423923	-0.727976	0.444459	0.450831	0.214595	0.331791	0.765598	0.853817	0.650852
TraesCS1A02G311300	-0.0583381	0.124127	0.0595436	0.176537	0.270852	0.402271	-0.0246149	0.222423	0.314857	0.00789294	-0.294235	0.199182	0.0884111	0.192233	-0.179715	0.220358	0.258788	0.0874227	-0.56541	-0.111288	-0.331177	-0.231661	-0.514173
TraesCS1A02G311400	0.135401	-0.727766	-0.326257	-0.332426	0.214104	0.0870446	-0.527431	0.468231	-0.133991	0.103692	0.502023	0.827835	0.841361	0.572724	0.572978	0.812203	0.289664	-0.152322	-0.272582	-0.255064	-0.787284	-0.521025	-0.171937
TraesCS1A02G311700	-0.28622	0.740161	0.293847	0.587672	0.0627532	0.483652	0.379034	-0.61623	-0.000579287	-0.350342	-0.306127	-0.229979	-0.570406	-0.067384	-0.381769	-0.464394	-0.276673	-0.219354	-0.0710207	-0.0582346	0.139492	0.189111	0.0205824
TraesCS1A02G311800	-0.330077	-0.109346	-0.00305951	0.123576	0.128106	0.120562	0.257921	-0.0799435	-0.135406	0.109174	0.131777	0.330974	0.0934278	0.48219	0.157969	0.188576	-0.0705118	-0.293617	-0.0216813	-0.289023	-0.25317	-0.201431	0.00796161
TraesCS1A02G311900	-0.294583	0.357532	0.239054	-0.258847	-0.390367	-0.0117448	0.0140699	-0.44187	-0.280842	-0.569037	-0.327301	-0.103427	-0.171446	-0.481115	-0.452532	-0.679603	0.433994	0.340706	-0.0765071	0.441023	0.377086	0.707426	0.388994
TraesCS1A02G312400	0.114215	-0.366463	-0.405561	-0.454637	-0.417229	-0.100333	-0.373669	0.00815379	-0.643575	-0.477464	0.682741	0.492891	0.513279	0.174696	0.0748953	0.158313	0.246011	0.122579	-0.240343	0.241732	-0.249111	0.207665	0.377642
TraesCS1A02G312500	-0.00391766	-0.270488	-0.426352	-0.0120915	-0.157525	0.286281	0.0398274	-0.170293	-0.372242	-0.300826	0.335401	0.800509	0.316271	0.263151	0.18666	0.235065	0.483019	-0.149593	-0.21161	-0.515654	-0.43678	-0.0361559	0.185697
TraesCS1A02G312700	-0.505373	-0.0110158	-0.0248006	-0.694073	-0.723253	-0.454124	0.0096896	-0.287954	-0.744029	-0.518141	0.291059	-0.0482913	0.0865401	-0.0904485	-0.365834	-0.544831	0.225276	0.385644	-0.00041357	0.628051	0.44577	0.80397	0.717873
TraesCS1A02G312800	-0.104977	0.301865	0.233873	-0.118733	-0.274246	-0.168543	0.0484419	-0.617763	-0.350986	-0.453294	-0.0675778	-0.375516	-0.290679	-0.42066	-0.0987882	-0.609083	-0.0852339	-0.0436499	0.343534	0.394015	0.43374	0.547532	0.560254
TraesCS1A02G313200	0.404797	-0.287616	0.0148363	0.146381	0.469265	0.115165	0.0543777	0.396675	0.511892	0.587476	-0.291497	0.194682	0.085312	-0.0647887	0.244801	0.484961	0.121902	-0.182036	-0.0899876	-0.484552	-0.32064	-0.545869	-0.546666
TraesCS1A02G313300	0.138219	-0.00233592	0.209036	0.36442	0.675517	0.480294	-0.107556	0.458976	0.536648	0.376283	-0.162191	0.12832	0.135699	0.346889	0.147236	0.590076	-0.238216	-0.176715	-0.382995	-0.361263	-0.548196	-0.710374	-0.75981
TraesCS1A02G313600	-0.0469356	-0.0126258	0.000168778	-0.151702	-0.192393	0.029198	-0.253539	-0.232056	-0.443936	-0.478471	0.229984	0.242205	0.228032	0.172865	-0.0261098	-0.140534	0.00213344	0.0724678	-0.137173	0.332503	-0.067431	0.254881	0.29526
TraesCS1A02G313700	0.368562	-0.285651	0.12402	0.235902	0.76046	0.417521	-0.395681	0.457966	0.400656	0.432588	0.0839668	0.356472	0.387123	0.374377	0.448218	0.845607	-0.267911	-0.443503	-0.289867	-0.368899	-0.813119	-0.894045	-0.697743
TraesCS1A02G313900	0.236361	0.418476	0.574125	0.295681	0.604117	0.731953	-0.0356886	-0.215736	0.132939	-0.0050482	-0.297736	0.00265968	-0.258701	-0.40431	-0.311175	0.19289	-0.384411	-0.563015	-0.63559	-0.0720051	-0.497131	-0.348355	-0.597359
TraesCS1A02G314000	0.322839	0.137462	0.512582	0.250279	0.654583	0.33842	-0.488298	0.122849	0.523436	0.0648079	-0.385917	-0.126207	0.114215	-0.0711003	0.315409	0.196436	-0.189936	-0.133922	0.0509525	0.0392978	-0.314471	-0.415001	-0.413421
TraesCS1A02G314100	0.434873	-0.0498809	0.27241	0.48491	0.842103	0.655885	-0.139924	0.112598	0.334635	0.285983	-0.0182697	0.36502	0.154783	0.336802	0.355826	0.712783	-0.365955	-0.649867	-0.348006	-0.587674	-0.841018	-0.857878	-0.670102
TraesCS1A02G314200	-0.318351	0.433491	0.0737738	0.0428711	-0.323283	-0.242019	0.245257	-0.324446	-0.03842	-0.0876641	-0.116469	-0.695395	-0.556495	-0.498566	-0.270832	-0.597617	-0.306239	0.0530432	0.454162	0.37557	0.671124	0.449808	0.351309
TraesCS1A02G314300	0.25077	-0.757117	-0.320491	-0.209788	0.27764	-0.195108	-0.492316	0.737354	0.125077	0.390607	0.537592	0.418444	0.769959	0.734451	0.688619	0.852474	-0.00478013	-0.00733498	0.0160017	-0.171788	-0.566242	-0.653207	-0.245815
TraesCS1A02G314400	0.629596	-0.529326	-0.102547	0.205052	0.633215	0.234896	-0.404085	0.411742	0.305667	0.367993	0.234002	0.51709	0.537843	0.449419	0.738673	0.868746	-0.0984057	-0.420562	-0.0330956	-0.478098	-0.790592	-0.851663	-0.450523
TraesCS1A02G315300	0.280376	0.621154	0.731001	0.581602	0.61402	0.642965	-0.0902771	-0.266149	0.396632	-0.0984819	-0.58455	-0.215139	-0.343473	-0.188944	-0.244468	-0.129741	-0.385686	-0.202795	-0.269237	-0.0742663	-0.195146	-0.221433	-0.485486
TraesCS1A02G315400	0.242134	-0.67117	-0.47311	-0.158558	0.121209	-0.023403	-0.5959	0.382017	-0.157883	-0.0338144	0.711596	0.620322	0.803257	0.663809	0.770522	0.73239	0.0687676	-0.169972	0.0535569	-0.0930519	-0.652436	-0.486878	0.0375639
TraesCS1A02G315600	0.505457	-0.692779	-0.26899	0.0260433	0.448646	-0.0508196	-0.440883	0.608075	0.354421	0.408357	0.235672	0.47411	0.676062	0.585158	0.801197	0.820928	0.160183	-0.105077	0.0957639	-0.384943	-0.612319	-0.732506	-0.340705
TraesCS1A02G315900	-0.206495	0.336472	-0.0756094	-0.151493	-0.618635	-0.128972	0.0378527	-0.360474	-0.373955	-0.584977	-0.0660161	-0.14725	-0.211401	-0.265939	-0.534662	-0.694941	0.286757	0.530125	-0.0512371	0.358126	0.525943	0.757508	0.464657
TraesCS1A02G316100	-0.378569	-0.261794	-0.260689	-0.155331	-0.0155876	-0.106964	0.277262	0.373602	0.0548769	0.478317	0.162264	0.152841	0.0555593	0.369531	-0.0326819	0.339452	-0.0522802	-0.0358502	-0.160167	-0.371184	-0.0769065	-0.240362	-0.214969
TraesCS1A02G316500	0.236179	-0.400374	-0.207047	-0.144417	0.230485	0.27029	0.0663929	0.337828	-0.0303446	0.244823	0.242203	0.611579	0.345527	0.264347	0.0622571	0.686029	0.201217	-0.255436	-0.632276	-0.488467	-0.657107	-0.461353	-0.433079
TraesCS1A02G316900	-0.461734	0.210195	-0.145836	-0.400579	-0.80752	-0.464896	0.181562	-0.254577	-0.353857	-0.479186	-0.13624	-0.272168	-0.184768	-0.278823	-0.501917	-0.818384	0.477947	0.701839	0.140558	0.554371	0.784186	0.938914	0.627751
TraesCS1A02G317000	0.646864	-0.372629	-0.0857727	0.403168	0.637964	0.351949	-0.348771	0.245628	0.243131	0.222158	0.300106	0.456927	0.434533	0.466354	0.72209	0.797721	-0.224673	-0.515152	-0.00306407	-0.458549	-0.798742	-0.836497	-0.393673
TraesCS1A02G317200	0.536187	-0.472161	-0.133294	0.278355	0.664677	0.281501	-0.35774	0.525313	0.432039	0.467419	0.174135	0.418452	0.4568	0.388383	0.66664	0.896835	-0.0975445	-0.368933	-0.0725289	-0.521553	-0.758418	-0.911059	-0.583478
TraesCS1A02G317700	0.334023	-0.0993395	0.129532	-0.156711	0.159484	0.169324	-0.632524	-0.00204204	-0.0294651	-0.295137	-0.0210516	0.240018	0.351174	-0.0214164	0.163905	0.111218	0.180643	0.0925255	-0.173876	0.063068	-0.294117	-0.0506768	-0.0481951
TraesCS1A02G317900	0.227033	-0.551098	-0.0473397	-0.0525212	0.506833	0.0526375	-0.104051	0.554656	0.342519	0.50384	0.020161	0.452015	0.50845	0.581074	0.46968	0.767495	0.208613	-0.152438	-0.246482	-0.475109	-0.615086	-0.682304	-0.509758
TraesCS1A02G318000	0.584551	-0.50698	-0.0958139	0.181796	0.657425	0.230172	-0.305612	0.512611	0.346745	0.515085	0.245271	0.401191	0.442287	0.441081	0.60266	0.93243	-0.186737	-0.408284	-0.160398	-0.587085	-0.76611	-0.911613	-0.587129
TraesCS1A02G318200	0.480922	-0.535507	-0.0792881	0.105389	0.659234	0.202194	-0.235536	0.581961	0.37641	0.59456	0.189117	0.409183	0.448805	0.442896	0.548717	0.956146	-0.118698	-0.387172	-0.231852	-0.576952	-0.764045	-0.913178	-0.644074
TraesCS1A02G318300	0.388465	-0.54113	-0.122391	-0.00638231	0.559226	0.204566	-0.227822	0.583376	0.273907	0.528484	0.226894	0.493138	0.486326	0.478474	0.426397	0.936163	-0.0419853	-0.324345	-0.381397	-0.536834	-0.771799	-0.826863	-0.62474
TraesCS1A02G318400	0.467219	-0.446839	-0.10007	0.137624	0.617142	0.236727	-0.275522	0.512827	0.337473	0.531639	0.227212	0.345315	0.378944	0.382217	0.485719	0.901211	-0.197229	-0.411323	-0.234211	-0.534814	-0.729381	-0.872047	-0.617794
TraesCS1A02G318500	0.460947	-0.538688	-0.100471	0.0509539	0.618138	0.242375	-0.288861	0.556765	0.334499	0.522022	0.164823	0.4983	0.486946	0.383715	0.505905	0.934694	0.00103777	-0.357709	-0.303818	-0.556719	-0.794916	-0.860318	-0.631066
TraesCS1A02G318600	0.344817	-0.530132	-0.132357	0.0389125	0.585187	0.211729	-0.207241	0.588422	0.346503	0.585187	0.161781	0.469519	0.446012	0.429826	0.458845	0.927164	-0.0155478	-0.341205	-0.309733	-0.586223	-0.746616	-0.852417	-0.643208
TraesCS1A02G318900	0.633204	-0.489613	-0.11546	0.236653	0.650373	0.204387	-0.3218	0.458715	0.346725	0.50001	0.279906	0.351658	0.411906	0.429816	0.670259	0.903583	-0.264372	-0.455753	-0.0388007	-0.568688	-0.729638	-0.910487	-0.524178
TraesCS1A02G319000	0.151387	-0.170586	-0.164121	-0.0229032	0.0106223	-0.21705	-0.24587	0.321248	0.168253	0.101026	0.171181	-0.0981301	0.224258	0.20823	0.259924	0.176014	-0.173229	0.0847677	0.180702	0.369511	-0.000202796	-0.1387	-0.0343656
TraesCS1A02G319100	0.301055	0.345051	0.438205	0.678708	0.56843	0.381573	0.145157	-0.229295	0.350257	0.0679403	-0.295754	-0.2241	-0.278645	0.165079	0.164928	0.0291882	-0.463879	-0.336043	0.105996	-0.298901	-0.152123	-0.362693	-0.288601
TraesCS1A02G319300	-0.413127	0.386103	0.141341	-0.389972	-0.630182	-0.293866	0.0594888	-0.350177	-0.317177	-0.539254	-0.275091	-0.392628	-0.273743	-0.473404	-0.602227	-0.862343	0.29856	0.599073	0.0177696	0.655687	0.728519	0.916581	0.506765
TraesCS1A02G319500	-0.405705	0.381262	0.230602	-0.0483561	-0.277609	-0.20141	0.527928	-0.517335	-0.19947	-0.113426	-0.263273	-0.494182	-0.551555	-0.423404	-0.3674	-0.621733	-0.0214066	-0.0486089	0.220603	0.184988	0.561111	0.512045	0.361807
TraesCS1A02G319600	0.225189	-0.724806	-0.397664	0.0318531	0.346843	-0.0649901	-0.295619	0.603905	0.193859	0.452191	0.442759	0.555458	0.671418	0.749543	0.768899	0.870328	0.0871763	-0.196331	0.095575	-0.419339	-0.639091	-0.746428	-0.268035
TraesCS1A02G319700	-0.507317	0.503697	0.219981	-0.318339	-0.594976	-0.172832	0.107153	-0.499538	-0.392702	-0.616688	-0.230968	-0.382005	-0.340959	-0.464745	-0.619678	-0.893691	0.150667	0.429572	0.0191148	0.677041	0.673053	0.913994	0.547661
TraesCS1A02G320000	-0.324747	0.388464	0.124222	-0.0988833	-0.423188	-0.321752	0.0914187	-0.105929	0.0320929	-0.213958	-0.319321	-0.559631	-0.338233	-0.246149	-0.434459	-0.712087	-0.0354654	0.583633	0.230556	0.536778	0.763568	0.626259	0.29258
TraesCS1A02G320300	0.2318	-0.613887	-0.534981	-0.159258	0.0441811	-0.0417079	-0.254544	0.513371	-0.103656	0.209463	0.658852	0.504422	0.565043	0.534651	0.418919	0.745994	0.0511724	-0.0924261	-0.186344	-0.303057	-0.532758	-0.481327	-0.159224
TraesCS1A02G320500	-0.195498	0.01201	-0.066663	-0.0272006	-0.112979	-0.370815	0.000357953	0.548629	0.450256	0.269278	-0.242116	-0.408382	0.0102387	0.298687	-0.153208	-0.105843	0.107444	0.689496	0.0770413	0.21928	0.410853	0.0652189	-0.190829
TraesCS1A02G320900	-0.586984	-0.062282	-0.302246	-0.507416	-0.650753	-0.0876548	-0.0802785	-0.158526	-0.615749	-0.541381	0.198033	0.433855	0.237224	0.0560184	-0.380774	-0.322272	0.584891	0.4189	-0.329415	0.295308	0.124627	0.614513	0.443101
TraesCS1A02G321000	0.60438	-0.337126	0.0554744	0.338108	0.749638	0.421712	-0.381935	0.279508	0.335848	0.269134	0.151569	0.419826	0.416253	0.359188	0.686869	0.812331	-0.215142	-0.526273	-0.0865326	-0.468552	-0.826914	-0.868559	-0.508141
TraesCS1A02G321100	0.274726	0.10901	-0.159828	0.486756	0.0820909	0.291877	-0.219108	-0.299399	-0.0169771	-0.421075	0.136463	0.231922	0.114062	0.211037	0.389566	-0.0039977	-0.0321039	-0.191795	0.245277	0.00420888	-0.222099	-0.0924873	0.176878
TraesCS1A02G321900	-0.362673	0.518167	0.45699	0.191729	0.0767045	0.302713	-0.249484	-0.512783	-0.125102	-0.518064	-0.236895	-0.207735	-0.180204	-0.266962	-0.0891705	-0.47144	-0.198635	-0.114773	0.150735	0.51129	0.0971146	0.274045	0.220492
TraesCS1A02G322300	-0.103164	-0.54997	-0.501618	-0.33274	-0.131288	-0.0311223	0.0365694	0.489145	-0.0562553	0.140909	0.275027	0.627743	0.494487	0.420429	0.156849	0.491565	0.565265	0.219299	-0.352351	-0.419724	-0.341426	-0.182179	-0.128992
TraesCS1A02G322900	-0.46594	0.263286	-0.117167	-0.372384	-0.813387	-0.329022	0.253737	-0.582724	-0.630263	-0.616126	0.0449131	-0.149998	-0.262337	-0.355142	-0.461847	-0.834079	0.290236	0.341204	0.170804	0.47074	0.668396	0.957415	0.800189
TraesCS1A02G323000	-0.467499	0.249773	-0.0710676	-0.412063	-0.801212	-0.386086	0.0645191	-0.478508	-0.565686	-0.659699	0.00529284	-0.225281	-0.168067	-0.354333	-0.424466	-0.858456	0.346733	0.504754	0.21043	0.639821	0.702982	0.976918	0.790229
TraesCS1A02G323200	0.485187	-0.0484536	0.0904825	0.514786	0.75837	0.675765	-0.250377	0.216878	0.396092	0.236295	0.0413184	0.34799	0.17511	0.28667	0.353178	0.734354	-0.292411	-0.514323	-0.348169	-0.602451	-0.8132	-0.852077	-0.691637
TraesCS1A02G323400	-0.503745	0.533808	0.189498	-0.207281	-0.580734	-0.0526881	0.0857622	-0.612759	-0.497031	-0.726296	-0.168089	-0.26124	-0.320284	-0.436188	-0.623271	-0.872559	0.19438	0.328258	-0.0544893	0.670086	0.547721	0.888743	0.559237
TraesCS1A02G323700	0.354467	-0.319855	0.135022	-0.0330366	0.33951	-0.0573377	-0.485606	0.547484	0.3756	0.194225	-0.111089	0.0964597	0.44723	0.322171	0.31899	0.341063	0.171586	0.39933	-0.0191519	-0.133889	-0.22016	-0.346102	-0.323374
TraesCS1A02G323800	0.788319	-0.510923	-0.121539	0.115835	0.431948	-0.117116	-0.349982	0.431687	0.271842	0.418888	0.27945	0.137383	0.387191	0.324951	0.628092	0.661387	-0.255382	-0.217493	0.158962	-0.267999	-0.41717	-0.648927	-0.295466
TraesCS1A02G323900	-0.312841	-0.0620604	-0.144116	-0.463973	-0.452113	-0.35652	-0.0667938	0.27449	-0.0172706	-0.106599	-0.202485	-0.0419509	0.124768	-0.00326343	-0.368217	-0.312917	0.450601	0.728097	-0.180702	0.401836	0.417797	0.480832	0.107586
TraesCS1A02G324000	-0.145695	-0.0253559	-0.164217	0.0757432	-0.174467	-0.219623	0.653681	0.0652855	0.175362	0.228503	-0.329198	-0.0697431	-0.21717	0.120121	-0.214483	-0.159653	0.481947	0.283382	-0.0566619	-0.325575	0.30187	0.152646	-0.0480111
TraesCS1A02G324600	0.304366	-0.378638	-0.281195	0.223508	0.246185	0.0296546	-0.242762	0.113969	0.0614837	0.180156	0.322395	0.425456	0.364088	0.523535	0.620145	0.48339	-0.162521	-0.368881	0.238901	-0.254713	-0.433646	-0.484585	-0.0405258
TraesCS1A02G324800	0.107282	-0.500306	-0.351702	-0.161769	-0.00488687	0.16901	-0.333651	0.119895	-0.269921	-0.221565	0.374091	0.874231	0.662965	0.484601	0.399126	0.448844	0.517235	-0.0254813	-0.222613	-0.313696	-0.602955	-0.204459	0.0728909
TraesCS1A02G325000	0.317596	0.346321	0.374951	0.527525	0.648922	0.631631	-0.0717826	0.0489654	0.401369	0.121636	-0.21632	-0.125246	-0.186127	-0.0702915	-0.0816396	0.324716	-0.394409	-0.370407	-0.415209	-0.208811	-0.455556	-0.534883	-0.670268
TraesCS1A02G325200	0.042647	-0.145056	0.12015	0.178793	0.546179	0.34099	0.270139	0.324951	0.294512	0.504109	-0.0216741	0.264295	0.0837649	0.446433	0.0731328	0.641813	-0.156582	-0.387028	-0.470494	-0.591776	-0.571057	-0.659814	-0.638156
TraesCS1A02G325400	-0.0826885	0.587802	0.426059	0.166511	-0.0567622	-0.170491	0.446176	-0.161208	0.361565	0.130974	-0.668978	-0.876286	-0.723036	-0.515021	-0.571091	-0.645371	-0.18645	0.306202	0.116274	0.214617	0.740051	0.38268	-0.0877747
TraesCS1A02G325500	-0.398239	0.353753	-0.0836746	-0.0304863	-0.517569	-0.111568	0.704912	-0.413272	-0.258815	-0.223884	-0.188809	-0.220104	-0.516406	-0.275584	-0.558846	-0.61637	0.189816	0.20339	-0.0349751	-0.0143585	0.573219	0.623562	0.346262
TraesCS1A02G325600	-0.378554	0.433117	-0.0897339	0.0075566	-0.563806	-0.286221	0.694499	-0.330025	-0.0227425	-0.0471304	-0.393755	-0.508362	-0.68671	-0.501617	-0.623235	-0.767088	0.201627	0.344148	0.18247	0.0767535	0.843098	0.684509	0.314672
TraesCS1A02G325800	0.262018	0.513974	0.186711	0.571403	0.323281	0.600889	-0.0464088	-0.246023	0.162349	-0.112095	-0.0824736	-0.205195	-0.401251	-0.327008	-0.221228	0.0201984	-0.458772	-0.357059	-0.224297	-0.160802	-0.198549	-0.237337	-0.34841
TraesCS1A02G325900	0.38574	-0.508597	-0.419273	0.121007	0.229984	0.05849	-0.430199	0.348763	0.0176087	0.121204	0.551581	0.509001	0.57645	0.658806	0.641897	0.698572	-0.127066	-0.242923	0.0290736	-0.212445	-0.596019	-0.57942	-0.139269
TraesCS1A02G326800	0.113137	0.521538	0.538612	0.0441183	0.141839	0.15713	-0.152216	-0.195939	0.262113	-0.045718	-0.583535	-0.473249	-0.423917	-0.660786	-0.464874	-0.423784	-0.211172	0.0856808	-0.0973221	0.299477	0.287243	0.215763	-0.198772
TraesCS1A02G326900	-0.119131	0.834089	0.590886	0.439918	0.310912	0.762024	0.164663	-0.62007	0.0799315	-0.302077	-0.561196	-0.245836	-0.655564	-0.67428	-0.570918	-0.393343	-0.315733	-0.384923	-0.396378	-0.022639	-0.0269989	0.108251	-0.284982
TraesCS1A02G327000	0.429021	-0.253981	0.193654	0.12403	0.534447	0.24065	-0.5238	0.258667	0.210007	-0.00995428	0.0971076	0.346602	0.539073	0.584415	0.507377	0.525052	-0.0663095	-0.103592	-0.136534	-0.13916	-0.62073	-0.532716	-0.306832
TraesCS1A02G327100	-0.0727493	-0.0161182	0.369771	-0.333107	0.226966	0.0808883	-0.276204	0.291783	0.212601	0.0986663	-0.46173	0.0223133	0.163844	-0.169813	-0.292633	0.0629655	0.306286	0.275118	-0.541592	0.220646	-0.122608	-0.0163741	-0.432332
TraesCS1A02G327200	-0.414359	0.440161	0.0386835	-0.172052	-0.64921	-0.108507	0.198006	-0.584017	-0.482155	-0.618171	-0.119656	-0.140817	-0.32885	-0.378994	-0.573553	-0.83476	0.20749	0.318486	0.0414926	0.474576	0.573412	0.863222	0.600491
TraesCS1A02G327800	-0.059716	-0.0274406	0.0818483	0.201236	0.19179	-0.237335	0.0274889	0.261242	0.473345	0.421739	-0.279786	-0.235281	-0.0347815	0.225136	0.223381	0.00916056	-0.194667	0.0595555	0.409467	0.123946	0.187637	-0.193985	-0.14585
TraesCS1A02G328400	0.00823794	-0.537409	-0.371815	-0.256646	-0.0128488	0.121736	-0.0134147	0.215674	-0.181157	0.00857167	0.186316	0.839824	0.527928	0.373128	0.205495	0.475488	0.687293	-0.000319799	-0.425039	-0.484386	-0.531799	-0.198786	-0.0970223
TraesCS1A02G328700	0.432681	-0.211234	0.368902	0.154094	0.802387	0.298732	-0.29198	0.440555	0.518354	0.557217	-0.194148	0.0913719	0.2031	0.040985	0.327418	0.666861	-0.261166	-0.355512	-0.206705	-0.327631	-0.585624	-0.784088	-0.724043
TraesCS1A02G328800	0.113915	-0.638338	-0.534494	-0.29241	-0.0936186	-0.0488255	-0.276253	0.231364	-0.434012	-0.0178247	0.776859	0.706215	0.637205	0.469042	0.440538	0.63396	0.0909678	-0.287548	-0.161557	-0.0663556	-0.585713	-0.303044	0.110684
TraesCS1A02G329400	0.330547	-0.575071	-0.18355	-0.0335901	0.454531	0.300474	-0.556783	0.420213	0.0186631	0.11332	0.412536	0.738261	0.736656	0.525308	0.607476	0.867505	0.0943376	-0.294384	-0.293047	-0.309494	-0.898305	-0.700765	-0.353193
TraesCS1A02G329700	0.311321	-0.340688	-0.248852	0.172848	0.378485	0.340961	-0.0734425	0.297302	0.223948	0.226517	0.151138	0.492926	0.312694	0.286869	0.392626	0.670527	0.224459	-0.261482	-0.244498	-0.677949	-0.633315	-0.600564	-0.403045
TraesCS1A02G330100	-0.525033	0.237585	-0.025699	-0.327798	-0.68859	-0.518592	0.458356	-0.211991	-0.217566	-0.200533	-0.270613	-0.442463	-0.365968	-0.273958	-0.558706	-0.798134	0.385888	0.634236	0.173202	0.347142	0.864528	0.838686	0.49874
TraesCS1A02G330200	0.172682	0.22992	0.446855	0.25369	0.455481	0.45127	-0.411923	-0.0784292	0.0223364	-0.313756	0.0809335	-0.0123343	0.166286	0.232175	0.144633	0.172081	-0.416977	-0.196362	-0.208348	0.194566	-0.425168	-0.276344	-0.206004
TraesCS1A02G330300	0.450323	-0.661794	-0.269938	0.101867	0.513329	0.0178034	-0.46031	0.589764	0.34049	0.446416	0.332224	0.446506	0.642694	0.581481	0.853991	0.890534	-0.0181699	-0.264126	0.141686	-0.380586	-0.678273	-0.832027	-0.363832
TraesCS1A02G330500	0.173602	-0.365981	-0.618969	-0.0214104	-0.205425	-0.0961067	-0.291737	0.0610094	-0.30396	-0.133449	0.764267	0.335789	0.368659	0.325087	0.481666	0.368131	-0.125972	-0.25866	0.234783	0.0387087	-0.28343	-0.180127	0.286557
TraesCS1A02G330600	-0.480675	0.5025	0.102769	-0.169055	-0.552799	0.0849218	0.211326	-0.545925	-0.497616	-0.634366	-0.133247	-0.109621	-0.342968	-0.441865	-0.730181	-0.726998	0.270782	0.273766	-0.272125	0.415652	0.407153	0.781284	0.404646
TraesCS1A02G330700	0.080438	0.110567	0.488052	-0.139669	0.219722	0.0675604	-0.428061	-0.134704	-0.0174022	-0.199424	-0.104194	-0.127878	0.108056	-0.228958	0.148854	-0.113684	-0.268815	-0.101235	0.157863	0.432348	-0.0538345	0.0402624	0.0883061
TraesCS1A02G330900	0.279599	0.174012	0.247703	0.61669	0.680979	0.444668	-0.0817583	0.0597829	0.411226	0.349784	0.00714329	-0.112904	-0.13498	0.15518	0.283167	0.444338	-0.658985	-0.605012	0.0528027	-0.304847	-0.452314	-0.713606	-0.50568
TraesCS1A02G331200	0.497159	-0.0619213	0.15213	0.364512	0.460007	0.412673	-0.102011	-0.0910592	0.0188918	-0.0356975	0.143896	0.387116	0.187415	0.412618	0.304645	0.398992	-0.300101	-0.409625	-0.181587	-0.383312	-0.567675	-0.463754	-0.233079
TraesCS1A02G331700	-0.558428	0.116822	-0.0593181	-0.590303	-0.766216	-0.390787	0.0179124	-0.213574	-0.56956	-0.53584	0.0879108	-0.14157	-0.0178981	-0.252509	-0.506548	-0.665113	0.412774	0.615806	-0.0259989	0.600495	0.573749	0.87548	0.625473
TraesCS1A02G331800	0.478942	-0.548797	-0.238459	0.184986	0.53768	0.194412	-0.319683	0.446779	0.175565	0.408925	0.499916	0.47435	0.512196	0.555022	0.714597	0.94593	-0.262431	-0.49985	-0.0279606	-0.490081	-0.794252	-0.882882	-0.397508
TraesCS1A02G331900	0.119249	-0.291896	-0.136198	-0.197915	0.133539	0.14831	-0.236609	0.258128	0.0983262	-0.0448678	-0.0293074	0.453882	0.42501	0.259372	0.170112	0.356994	0.465704	0.102516	-0.37897	-0.199589	-0.403136	-0.190456	-0.228394
TraesCS1A02G332000	0.655951	-0.577261	-0.16574	0.143739	0.463351	-0.0038971	-0.404859	0.329517	0.111097	0.315707	0.508797	0.332351	0.509628	0.439841	0.847986	0.769814	-0.312143	-0.434076	0.278259	-0.337467	-0.608135	-0.736512	-0.154397
TraesCS1A02G332400	0.344767	-0.274973	-0.271439	0.148872	0.0877365	-0.405633	0.10815	0.315691	0.459169	0.58417	-0.00175928	-0.262051	-0.0650348	0.00417849	0.45643	0.199039	-0.181191	-0.0925463	0.636414	-0.182828	0.201561	-0.297553	-0.0447517
TraesCS1A02G332500	0.456048	0.5201	0.728773	0.611677	0.839424	0.710913	-0.25128	-0.12374	0.567048	0.0221235	-0.569408	-0.256511	-0.263531	-0.261356	-0.0115228	0.108212	-0.4891	-0.356464	-0.243767	-0.101158	-0.358797	-0.471178	-0.660714
TraesCS1A02G332800	-0.0812062	-0.191969	-0.319159	-0.183946	-0.410339	-0.329558	0.102773	-0.283584	-0.484274	-0.0712819	0.489074	0.108228	-0.00159759	-0.0238231	0.164206	-0.121634	-0.134204	-0.228538	0.445679	0.0488515	0.168101	0.226442	0.579665
TraesCS1A02G332900	0.282656	0.119704	0.584797	0.303564	0.852947	0.528749	-0.169848	0.335301	0.617401	0.413077	-0.495305	-0.0185819	0.00547538	-0.0446752	0.0126928	0.45809	-0.236548	-0.240767	-0.451172	-0.253576	-0.512415	-0.662586	-0.870059
TraesCS1A02G333000	0.228675	0.000873822	0.213674	0.412675	0.629267	0.29833	-0.172617	0.219648	0.542779	0.393494	-0.284041	0.0159868	0.0378735	0.133478	0.277889	0.400995	-0.114566	-0.283721	-0.0183918	-0.312929	-0.395796	-0.612499	-0.552318
TraesCS1A02G333200	0.218415	-0.620456	-0.376755	-0.161182	0.119742	-0.190609	-0.272565	0.346052	-0.0726226	0.176485	0.622293	0.368722	0.579871	0.596898	0.740711	0.637283	-0.117905	-0.252633	0.232899	-0.137544	-0.434452	-0.452051	0.0756061
TraesCS1A02G333400	0.50436	0.54711	0.463657	0.816546	0.720404	0.68936	-0.0878835	-0.348332	0.44274	0.00831255	-0.339622	-0.28595	-0.423761	-0.306674	0.0998549	0.0965864	-0.597986	-0.640116	-0.00798753	-0.213491	-0.32916	-0.487625	-0.475961
TraesCS1A02G333600	0.36977	-0.041285	0.212512	0.459502	0.52205	-0.176121	0.0831876	0.247216	0.659739	0.595078	-0.25105	-0.452664	-0.140831	0.234359	0.480547	0.209692	-0.460471	-0.180259	0.554293	-0.212849	0.0726586	-0.511976	-0.297435
TraesCS1A02G333700	-0.340394	0.656137	0.106006	0.185078	-0.457721	0.112505	0.357014	-0.687662	-0.258195	-0.56326	-0.359604	-0.289654	-0.586666	-0.52772	-0.609678	-0.871086	0.145671	0.193973	0.0324769	0.292484	0.581015	0.744468	0.405142
TraesCS1A02G333800	-0.0858953	0.210527	0.185197	-0.283264	-0.331843	-0.0388374	-0.451785	-0.192044	-0.265806	-0.684935	-0.0767166	-0.0388919	0.165859	-0.13143	-0.240582	-0.491573	0.313883	0.56344	-0.0693042	0.541907	0.229821	0.56995	0.363894
TraesCS1A02G333900	-0.157324	0.0443283	-0.236484	-0.0538733	-0.454919	-0.688584	0.449044	0.24493	0.323178	0.345256	-0.308609	-0.619162	-0.364317	-0.110839	-0.23951	-0.468946	0.162624	0.630975	0.469854	0.143968	0.87943	0.401883	0.176703
TraesCS1A02G334100	-0.404462	-0.224087	0.0185204	-0.345526	-0.184939	-0.391516	0.0797917	0.357944	0.118428	0.0564465	-0.227257	0.0028153	0.272178	0.372029	0.00767862	-0.136984	0.492119	0.640752	0.0469561	0.161404	0.273948	0.233542	0.0935482
TraesCS1A02G335100	-0.00772576	-0.545207	-0.134115	-0.175285	0.315488	-0.192905	0.105407	0.801929	0.406069	0.711582	0.010851	0.204617	0.386437	0.626538	0.22434	0.680977	0.158477	0.139217	-0.271185	-0.398688	-0.312681	-0.56478	-0.551491
TraesCS1A02G335200	0.0251706	0.314289	0.165396	0.374963	0.12276	-0.271324	0.210009	0.0966173	0.530601	0.446783	-0.376868	-0.803258	-0.521417	-0.182135	-0.075072	-0.270432	-0.498729	0.0791355	0.490267	0.141735	0.557382	-0.0462083	-0.157016
TraesCS1A02G335300	0.227594	-0.371572	0.0308985	0.0931049	0.640371	0.188429	-0.236823	0.706192	0.505755	0.635904	0.0684553	0.188497	0.354596	0.397389	0.376375	0.840209	-0.212002	-0.217607	-0.243705	-0.36652	-0.60583	-0.844954	-0.724541
TraesCS1A02G335400	0.260959	-0.470456	0.0491196	-0.0250451	0.63286	0.167562	-0.321458	0.722585	0.448389	0.571627	0.060419	0.345493	0.510216	0.482385	0.405971	0.873057	-0.0531891	-0.162513	-0.331028	-0.332165	-0.691996	-0.818452	-0.702842
TraesCS1A02G335500	0.461238	-0.358674	0.0319592	0.238802	0.728763	0.252707	-0.217444	0.597394	0.52377	0.623417	0.0917963	0.172355	0.296492	0.345985	0.481537	0.879668	-0.269367	-0.356889	-0.172171	-0.520797	-0.66551	-0.92961	-0.723711
TraesCS1A02G335900	-0.164081	-0.499862	-0.271025	-0.142134	0.17275	-0.115995	-0.456847	0.473245	0.192764	0.163919	0.148047	0.341083	0.607889	0.469032	0.590922	0.47356	0.34269	0.0729804	0.130839	0.0411124	-0.356014	-0.367877	-0.11176
TraesCS1A02G336000	0.103519	0.531969	0.905548	0.265897	0.686374	0.488683	-0.136699	-0.0560514	0.477935	0.120813	-0.691703	-0.418691	-0.329589	-0.35406	-0.295479	-0.0811791	-0.421005	-0.133161	-0.318443	0.0449569	-0.10891	-0.233983	-0.601741
TraesCS1A02G336100	-0.368369	0.209243	-0.158417	-0.365461	-0.664946	-0.141049	-0.00172788	-0.461086	-0.517875	-0.648904	0.0087038	0.0527313	-0.0734572	-0.370385	-0.387709	-0.62539	0.418493	0.264925	-0.0364506	0.567808	0.383456	0.787539	0.590732
TraesCS1A02G337000	-0.176118	-0.360177	-0.468336	-0.150202	-0.279655	-0.0759593	0.0540737	-0.0410422	-0.417504	-0.13267	0.555167	0.46896	0.285626	0.413471	0.296723	0.190643	0.147145	-0.0626625	0.12737	-0.37591	-0.155704	0.00608961	0.368734
TraesCS1A02G337200	0.22297	-0.0110907	0.154774	0.209568	0.267486	-0.36589	0.0588654	0.557566	0.686063	0.644668	-0.269133	-0.65693	-0.17003	0.125587	0.109202	0.0848464	-0.388875	0.300407	0.371884	0.00277952	0.35151	-0.295967	-0.361925
TraesCS1A02G337800	-0.694668	0.309491	-0.250257	-0.102944	-0.604038	-0.0722897	0.428952	-0.375323	-0.344701	-0.279109	0.0251549	-0.0816607	-0.370658	-0.254477	-0.438446	-0.545542	0.181753	0.122696	0.101151	0.1167	0.469633	0.590155	0.454966
TraesCS1A02G337900	0.326998	-0.629686	-0.370977	-0.147578	0.176403	0.0346969	-0.352437	0.293212	-0.278781	0.12285	0.802413	0.601318	0.626948	0.563355	0.596697	0.803212	-0.180776	-0.424942	-0.0904289	-0.252802	-0.714733	-0.561373	-0.0416311
TraesCS1A02G338200	0.509069	-0.577916	-0.275326	0.205607	0.550058	0.220256	-0.263269	0.482597	0.246033	0.459955	0.408399	0.547854	0.507931	0.537343	0.706863	0.963097	-0.151579	-0.464292	-0.0614685	-0.605432	-0.801591	-0.900554	-0.45391
TraesCS1A02G338300	0.051727	0.524841	0.123081	0.772245	0.291823	0.386964	0.686408	-0.226256	0.473114	0.34489	-0.514527	-0.314655	-0.739499	-0.2741	-0.308599	-0.135567	-0.264741	-0.336039	-0.0213234	-0.483005	0.133675	-0.209978	-0.420703
TraesCS1A02G338400	0.518635	-0.493101	-0.110405	0.214049	0.670834	0.241385	-0.184101	0.581281	0.423348	0.610849	0.199917	0.403076	0.404203	0.474849	0.556638	0.962397	-0.186357	-0.411992	-0.196546	-0.616786	-0.762081	-0.949164	-0.66316
TraesCS1A02G338900	0.314028	-0.426349	-0.231682	0.116387	0.229011	0.028238	-0.491002	0.252893	0.0887921	-0.0286238	0.343273	0.496822	0.619789	0.709975	0.704408	0.486059	0.0271409	-0.0703362	0.205699	-0.136226	-0.487563	-0.429339	0.00312849
TraesCS1A02G339200	-0.301186	-0.46922	-0.116166	-0.371208	-0.0152826	-0.249686	-0.479548	0.321443	-0.244738	-0.0388506	0.501197	0.277057	0.647134	0.532663	0.474192	0.341095	0.00328406	0.0321933	0.152689	0.389297	-0.282772	-0.154242	0.194805
TraesCS1A02G339300	0.410755	-0.560341	-0.18602	0.136421	0.581422	0.195676	-0.324734	0.563521	0.288738	0.441698	0.355934	0.507453	0.580261	0.656197	0.672804	0.961294	-0.14506	-0.372324	-0.143969	-0.449478	-0.806591	-0.88853	-0.506851
TraesCS1A02G339500	0.479695	-0.181469	0.230765	0.322031	0.83772	0.430674	-0.211453	0.49139	0.619627	0.515638	-0.169815	0.192315	0.23144	0.290429	0.365388	0.76968	-0.236532	-0.34438	-0.31732	-0.475626	-0.689462	-0.883165	-0.825844
TraesCS1A02G339600	0.325661	-0.828793	-0.368973	-0.210498	0.234161	-0.174182	-0.377344	0.507007	-0.0889174	0.293728	0.657444	0.58817	0.776884	0.674994	0.798652	0.851458	0.0269539	-0.24478	0.0853963	-0.240372	-0.649861	-0.617278	-0.0644923
TraesCS1A02G339800	0.346108	0.291136	0.224795	0.701894	0.710441	0.771261	-0.0922985	-0.0443969	0.384335	0.178097	-0.0969175	0.116118	-0.17821	0.0509254	0.12753	0.440255	-0.582651	-0.619021	-0.24958	-0.492742	-0.585422	-0.695486	-0.628285
TraesCS1A02G339900	-0.207522	0.907963	0.412821	0.489764	0.0344183	0.598832	0.259762	-0.609449	0.0525464	-0.411167	-0.517407	-0.360802	-0.722822	-0.556602	-0.687498	-0.609044	-0.227205	-0.0753224	-0.276242	0.0418631	0.247348	0.330415	-0.110326
TraesCS1A02G340000	0.121586	0.245618	0.687802	-0.330765	0.254603	0.234097	-0.338022	-0.05276	-0.00100238	-0.159794	-0.338009	-0.140583	-0.013553	-0.455768	-0.37686	-0.116996	-0.114182	0.0532225	-0.464041	0.327749	-0.103736	0.110298	-0.244606
TraesCS1A02G340200	0.478063	0.110711	0.287618	0.609183	0.79728	0.474548	-0.0929517	0.10407	0.612362	0.412875	-0.291071	-0.0809209	-0.126732	-0.110654	0.339998	0.461548	-0.351867	-0.566625	0.0137438	-0.371563	-0.476626	-0.745598	-0.642377
TraesCS1A02G340400	0.116206	0.588974	0.4119	0.580161	0.502245	0.859869	0.11214	-0.335021	0.26737	-0.0849946	-0.476679	0.0487155	-0.440463	-0.34466	-0.339864	-0.0130913	-0.273667	-0.402097	-0.476625	-0.404929	-0.313298	-0.249049	-0.530431
TraesCS1A02G340500	0.300183	0.484183	0.491855	0.176213	0.208421	0.15013	-0.172702	-0.105374	0.378173	-0.117675	-0.524394	-0.566683	-0.348267	-0.601754	-0.250197	-0.351383	-0.18413	0.148322	0.0264415	0.341237	0.261197	0.133343	-0.195935
TraesCS1A02G340600	0.0333909	0.728501	0.595716	0.448951	0.398538	0.494514	0.0197889	-0.340523	0.301822	-0.0623062	-0.450115	-0.500055	-0.56837	-0.406467	-0.343382	-0.27212	-0.684871	-0.316963	-0.111328	0.15148	0.0755629	-0.0585081	-0.325957
TraesCS1A02G340900	0.62517	0.0339282	0.476796	0.406722	0.841859	0.396636	-0.404079	0.112307	0.497774	0.26351	-0.263287	-0.0963308	0.0628105	-0.102824	0.389403	0.444418	-0.392762	-0.461498	-0.0426605	-0.121435	-0.512265	-0.681776	-0.586923
TraesCS1A02G341500	0.267948	-0.42401	-0.38674	0.155144	0.252274	0.117207	-0.162656	0.351	0.0136662	0.295538	0.587567	0.427936	0.383045	0.587562	0.487665	0.740156	-0.343569	-0.408693	-0.0473951	-0.325202	-0.579488	-0.639927	-0.233952
TraesCS1A02G341600	0.336489	-0.2775	-0.0655035	0.0281608	0.199913	-0.240388	-0.201077	0.364998	0.456956	0.289238	-0.238208	-0.0411832	0.22679	0.0902031	0.389242	0.185978	0.17356	0.149296	0.251557	0.0966949	0.00330165	-0.225709	-0.180517
TraesCS1A02G341700	-0.305006	0.375338	-0.0277752	-0.0115201	-0.573555	-0.220923	0.253258	-0.333169	-0.224254	-0.41932	-0.165677	-0.262815	-0.306995	-0.133997	-0.485595	-0.737545	0.232846	0.515674	0.134018	0.326119	0.630609	0.711903	0.458608
TraesCS1A02G341800	0.499904	-0.248975	0.00178474	0.120887	0.265981	0.0013433	-0.50366	0.162017	0.202633	-0.127557	0.0249746	0.146878	0.423695	0.184277	0.567811	0.234636	0.115182	0.052036	0.221821	0.138664	-0.264449	-0.249749	-0.0273642
TraesCS1A02G342000	0.31304	-0.559744	-0.183465	0.00410209	0.520005	0.201038	-0.194067	0.613762	0.239671	0.525308	0.330774	0.506947	0.504582	0.500028	0.468419	0.964984	-0.0784759	-0.348176	-0.323147	-0.50644	-0.780081	-0.839099	-0.578697
TraesCS1A02G342500	0.23825	-0.235822	-0.535396	0.201642	-0.0960998	-0.0404353	-0.263418	-0.0355686	-0.156112	-0.00854989	0.605082	0.149556	0.130454	0.0881662	0.506378	0.267178	-0.287625	-0.339071	0.46406	-0.138536	-0.152456	-0.237164	0.249593
TraesCS1A02G342600	0.0903911	-0.592968	-0.534399	-0.246416	-0.189664	-0.352046	-0.475257	0.228541	-0.340126	-0.0409459	0.867541	0.319891	0.606998	0.53086	0.689365	0.435789	-0.126497	-0.135241	0.426597	0.147487	-0.26592	-0.208195	0.397454
TraesCS1A02G342900	0.131522	-0.0363215	-0.264597	0.268573	-0.190529	-0.502686	0.0114736	0.0773541	0.33202	0.179372	-0.0576376	-0.458233	-0.148556	-0.0146314	0.385252	-0.272618	-0.0657576	0.252142	0.923973	0.122029	0.55695	0.096515	0.324444
TraesCS1A02G343000	0.108058	0.023635	-0.148981	0.172549	-0.231597	-0.521293	-0.00856308	-0.0788753	0.173086	0.048382	0.00633206	-0.508551	-0.168142	-0.0863362	0.356851	-0.367927	-0.182374	0.159189	0.942096	0.300697	0.581415	0.207767	0.460271
TraesCS1A02G343300	-0.413744	0.471272	0.0945156	-0.190336	-0.65121	-0.184748	0.210051	-0.716543	-0.559965	-0.66193	-0.0842733	-0.309886	-0.402728	-0.486382	-0.518693	-0.906454	0.110899	0.207038	0.157313	0.59321	0.647661	0.913778	0.707336
TraesCS1A02G343700	0.220804	0.204639	0.366821	0.59588	0.668565	0.247288	0.453282	0.208468	0.6979	0.727638	-0.501037	-0.356003	-0.443596	-0.00553789	-0.0358632	0.263384	-0.40312	-0.305214	-0.0446336	-0.579545	-0.0865524	-0.599157	-0.715671
TraesCS1A02G344000	0.56902	-0.523687	-0.138568	0.202685	0.501385	-0.0215509	-0.505401	0.415395	0.342917	0.273301	0.278871	0.258637	0.561507	0.492387	0.921008	0.684566	-0.10735	-0.23081	0.370126	-0.226725	-0.53143	-0.706387	-0.194917
TraesCS1A02G344300	0.520591	-0.355194	-0.104222	0.394251	0.705883	0.403983	-0.178187	0.395719	0.40336	0.509619	0.181298	0.39536	0.281658	0.348125	0.567284	0.895215	-0.237746	-0.547933	-0.133714	-0.698379	-0.784265	-0.953232	-0.629238
TraesCS1A02G344400	0.425185	-0.432446	-0.127078	0.234851	0.656173	0.356987	-0.139647	0.517676	0.394539	0.564051	0.143715	0.463021	0.347118	0.367026	0.46517	0.93312	-0.0903922	-0.438607	-0.297195	-0.683616	-0.790099	-0.918455	-0.693422
TraesCS1A02G345300	0.209903	-0.0405164	0.39397	-0.277398	0.226968	0.196419	-0.505306	0.248843	-0.021357	-0.148096	-0.0715233	0.127442	0.3113	-0.0656609	-0.158069	0.146155	-0.0200514	0.248601	-0.487162	0.230514	-0.268876	-0.0609733	-0.282455
TraesCS1A02G345800	0.389254	-0.349929	-0.304346	0.0547882	-0.00895191	-0.379654	0.135967	0.376256	0.365459	0.478434	-0.120577	-0.134152	-0.0106061	-0.0735063	0.24226	0.143806	0.243734	0.248255	0.329081	-0.371698	0.224077	-0.161875	-0.107043
TraesCS1A02G345900	-0.196889	0.333676	0.29082	-0.282731	-0.327362	-0.322964	0.0662153	-0.0606852	0.00844978	-0.154816	-0.422078	-0.583457	-0.310654	-0.510765	-0.566654	-0.636585	0.0998351	0.528516	-0.0315804	0.669086	0.656944	0.608665	0.136535
TraesCS1A02G346300	0.485039	-0.533018	-0.147845	0.147724	0.630086	0.279289	-0.235152	0.534031	0.310664	0.516568	0.268556	0.507101	0.468798	0.446342	0.571219	0.976973	-0.10788	-0.436858	-0.245126	-0.611111	-0.826508	-0.915661	-0.605054
TraesCS1A02G346500	0.299662	-0.768213	-0.240413	-0.222316	0.323539	-0.0758341	-0.482683	0.566092	0.053012	0.225663	0.47367	0.607829	0.838548	0.704106	0.788491	0.824364	0.152152	-0.0967583	0.00898024	-0.249885	-0.680592	-0.612839	-0.155548
TraesCS1A02G346700	0.43469	-0.179836	-0.0473632	-0.0459242	0.219388	0.0652568	-0.503333	0.287815	0.118276	0.0710538	0.275292	0.0688393	0.280655	0.147007	0.280346	0.383948	-0.382584	-0.0871678	-0.0276445	0.0427417	-0.284896	-0.334904	-0.190851
TraesCS1A02G346800	0.138453	0.747122	0.826497	0.321233	0.355852	0.43862	-0.246586	-0.534127	0.156529	-0.356224	-0.601328	-0.496155	-0.4658	-0.645375	-0.339638	-0.521993	-0.425867	-0.147517	-0.0380764	0.405845	0.14379	0.184923	-0.121334
TraesCS1A02G347000	-0.0647143	-0.167222	-0.355054	-0.146388	-0.520317	-0.627359	-0.207648	-0.170363	-0.260268	-0.276278	0.363001	-0.22527	0.1299	0.0931094	0.420446	-0.375342	0.00693912	0.225218	0.880025	0.487533	0.499489	0.415818	0.792153
TraesCS1A02G347100	-0.317892	0.0232912	-0.227718	-0.233239	-0.565398	-0.526566	0.225514	0.160925	0.0622594	-0.0320859	-0.143286	-0.27781	-0.0899036	0.0627132	-0.243521	-0.477077	0.38517	0.736867	0.293435	0.193263	0.675745	0.533371	0.343388
TraesCS1A02G347200	-0.166246	-0.223169	-0.405305	-0.347224	-0.681775	-0.667014	-0.2418	0.0375385	-0.265474	-0.301383	0.225473	-0.133103	0.208174	-0.0142026	0.143802	-0.445515	0.372358	0.63506	0.605424	0.513376	0.589346	0.583982	0.703584
TraesCS1A02G347400	-0.0486866	0.0736817	0.0743493	0.154743	-0.0370437	-0.448459	0.337021	0.297612	0.555383	0.377016	-0.482353	-0.554843	-0.241412	0.0457175	-0.00922108	-0.290312	0.0797035	0.486708	0.445641	0.104721	0.595902	0.109999	-0.0554067
TraesCS1A02G347700	0.485237	-0.301795	-0.0709707	0.349011	0.649832	0.479505	-0.207407	0.319287	0.238748	0.360831	0.272793	0.464703	0.307295	0.337862	0.451349	0.867182	-0.262489	-0.568808	-0.284468	-0.578014	-0.846786	-0.880088	-0.590666
TraesCS1A02G347800	-0.0294155	0.469048	0.541408	0.106001	0.198746	0.301149	-0.277398	-0.191967	0.158912	-0.419337	-0.390635	-0.230469	-0.0606946	-0.0875077	-0.200265	-0.309122	-0.026991	0.186416	-0.17206	0.366308	0.0118157	0.167409	-0.0899467
TraesCS1A02G347900	0.276516	0.222362	0.62088	0.159592	0.542969	0.222466	0.0707542	0.15373	0.359844	0.237287	-0.37553	-0.323475	-0.151037	0.0466544	-0.217806	0.142927	-0.294408	-0.0211783	-0.40937	-0.111032	-0.155204	-0.299901	-0.563607
TraesCS1A02G348000	0.399685	0.261505	0.55456	0.397651	0.580532	0.300346	-0.344303	-0.127943	0.298017	-0.0763815	-0.211597	-0.222404	-0.0131457	0.0460446	0.278799	0.0583867	-0.56627	-0.296411	0.132053	0.229134	-0.223183	-0.316435	-0.228326
TraesCS1A02G348300	-0.344922	0.680334	0.614636	-0.0335134	-0.0328867	0.241542	-0.250109	-0.488443	-0.211256	-0.544163	-0.255797	-0.463974	-0.329195	-0.469854	-0.502347	-0.602255	-0.356486	0.0231754	-0.140391	0.73605	0.25301	0.457507	0.144795
TraesCS1A02G348500	-0.152691	0.884386	0.472314	0.366379	-0.0623858	0.439096	0.185255	-0.70816	-0.0506233	-0.496975	-0.517383	-0.38797	-0.678838	-0.635492	-0.667497	-0.742259	-0.219676	-0.0709045	-0.154484	0.324241	0.340423	0.483242	0.0659906
TraesCS1A02G348600	0.0162051	-0.536643	-0.100316	-0.448114	-0.01435	-0.372568	-0.766185	0.335919	-0.184619	-0.129307	0.489103	0.214604	0.764593	0.514139	0.619727	0.309447	0.0366257	0.161685	0.28627	0.469927	-0.238279	-0.116072	0.271829
TraesCS1A02G348700	-0.290228	-0.582526	-0.523147	-0.339034	-0.258744	-0.560645	0.0555741	0.626937	0.1804	0.504855	0.0724836	0.133992	0.310063	0.228293	0.238309	0.225687	0.460973	0.396244	0.256273	-0.0607787	0.191545	-0.0596453	0.0141575
TraesCS1A02G348800	-0.328818	0.347941	-0.0234686	0.198428	-0.300175	-0.283494	0.176804	-0.187907	0.108468	-0.0117476	-0.186466	-0.499188	-0.405684	-0.132932	-0.135927	-0.56362	-0.288055	0.187405	0.568138	0.374717	0.657809	0.369042	0.319406
TraesCS1A02G348900	0.23878	-0.507025	-0.201322	0.0585026	0.467933	0.154416	-0.348888	0.714402	0.399285	0.475153	0.141895	0.488428	0.560769	0.572839	0.4319	0.832669	0.0993508	-0.0514918	-0.267723	-0.374231	-0.658894	-0.751776	-0.597786
TraesCS1A02G349000	0.0421373	-0.165646	-0.433531	-0.158381	-0.473272	-0.121307	0.484471	-0.0899291	-0.363768	-0.0620378	0.225254	0.284879	-0.0944872	-0.0415038	-0.269321	-0.085213	0.361187	0.174749	-0.179089	-0.452916	0.154667	0.286766	0.240091
TraesCS1A02G349100	-0.11801	0.745645	0.60934	0.0440651	-0.101644	0.194103	0.021624	-0.581387	-0.126765	-0.498754	-0.456067	-0.513148	-0.527295	-0.551731	-0.634818	-0.760446	-0.285339	0.130848	-0.1346	0.48823	0.446988	0.57757	0.153876
TraesCS1A02G349200	-0.0938853	0.3224	0.238959	-0.116595	-0.303312	-0.524142	0.297829	-0.0567676	0.216043	0.131075	-0.462866	-0.783938	-0.491288	-0.375762	-0.409005	-0.667086	-0.0963607	0.468248	0.358312	0.401005	0.862403	0.522213	0.193017
TraesCS1A02G349500	0.383197	-0.47881	-0.20001	0.000436973	0.453985	0.308427	-0.185123	0.504345	0.138594	0.399347	0.328434	0.547848	0.431026	0.333662	0.312643	0.899858	-0.0272508	-0.345267	-0.475556	-0.546524	-0.786556	-0.748263	-0.574198
TraesCS1A02G350200	-0.0780102	0.135574	-0.152038	0.465794	0.302939	0.265628	-0.0107691	0.286133	0.486039	0.364891	-0.0792524	-0.136194	-0.159407	0.0630372	0.0883905	0.287178	-0.265566	-0.171767	0.037994	-0.221921	-0.141151	-0.460069	-0.45629
TraesCS1A02G350400	0.146024	-0.463328	-0.42925	-0.0786903	-0.206641	-0.439248	-0.471263	0.0520142	-0.232325	-0.168596	0.650922	0.150433	0.508091	0.490974	0.804803	0.150911	-0.0982815	-0.0194434	0.764806	0.250471	-0.0266396	-0.0525983	0.581139
TraesCS1A02G350500	-0.409044	0.432519	0.117547	-0.192706	-0.421392	-0.105242	0.397509	-0.179795	0.00621059	-0.201841	-0.501148	-0.343661	-0.429025	-0.380095	-0.73427	-0.651535	0.376319	0.510081	-0.246256	0.213591	0.593597	0.65032	0.0981251
TraesCS1A02G350600	0.404446	0.155285	0.654611	-0.0532384	0.525264	0.235755	-0.528258	0.0285687	0.282371	-0.0771796	-0.378437	-0.21091	0.0992558	-0.238953	0.0336549	0.0666192	-0.130673	-0.0184094	-0.222824	0.206522	-0.233758	-0.182874	-0.353214
TraesCS1A02G351000	-0.487429	-0.125045	-0.32209	-0.613783	-0.757394	-0.218536	-0.0636959	-0.384957	-0.864825	-0.680669	0.405031	0.378772	0.234077	-0.142412	-0.224059	-0.390357	0.505371	0.195219	-0.108631	0.497365	0.162318	0.730295	0.73935
TraesCS1A02G351300	0.526426	-0.644947	-0.338955	0.16335	0.436342	-0.0613566	-0.231239	0.589696	0.300193	0.584328	0.432129	0.320583	0.464954	0.521935	0.745226	0.877589	-0.170839	-0.293774	0.181987	-0.53045	-0.558173	-0.830182	-0.352696
TraesCS1A02G351600	-0.22352	-0.0820748	-0.289611	-0.43825	-0.683082	-0.489291	-0.0557532	-0.331645	-0.671678	-0.378774	0.547946	-0.146955	-0.00638466	-0.217691	-0.0189659	-0.402893	-0.0672182	0.0756497	0.436866	0.47556	0.433585	0.586693	0.807353
TraesCS1A02G351900	0.504911	-0.389929	-0.170825	0.219858	0.520072	0.341092	-0.241096	0.479138	0.266789	0.331151	0.308619	0.453661	0.4092	0.434744	0.460355	0.845939	-0.159849	-0.305503	-0.264964	-0.539497	-0.737154	-0.788881	-0.534686
TraesCS1A02G352000	0.326833	-0.629274	-0.383126	-0.211868	0.139483	0.0305481	-0.493318	0.317597	-0.272118	0.0417294	0.786034	0.597594	0.684281	0.451353	0.606704	0.771143	-0.0956703	-0.358518	-0.0785098	-0.107399	-0.706375	-0.507136	-0.0152266
TraesCS1A02G352100	0.129828	-0.151583	-0.122698	0.426563	0.3862	0.0626413	0.422478	0.331063	0.547434	0.697553	-0.196454	0.0705668	-0.11372	0.252564	0.230851	0.419859	-0.0760577	-0.279068	0.102687	-0.56787	-0.185338	-0.571	-0.472063
TraesCS1A02G352200	0.447628	-0.726503	-0.426581	-0.066101	0.292442	-0.0483539	-0.236952	0.501882	0.0353558	0.411206	0.604995	0.489604	0.567715	0.483915	0.702171	0.898612	-0.0523438	-0.348157	0.0207107	-0.474358	-0.644257	-0.710539	-0.22046
TraesCS1A02G352600	0.310183	0.231083	0.561361	-0.252776	0.155126	0.10302	-0.389294	0.0210091	0.115674	-0.163626	-0.449588	-0.223537	-0.0345241	-0.521712	-0.392883	-0.22649	0.010564	0.289137	-0.374307	0.407992	0.0749763	0.198544	-0.235468
TraesCS1A02G352700	-0.226263	0.325476	-0.00492406	-0.175945	-0.62069	-0.206847	0.0610433	-0.606544	-0.461756	-0.630864	-0.073404	-0.187666	-0.268358	-0.405727	-0.327998	-0.817251	0.20963	0.32045	0.277041	0.385404	0.607763	0.831508	0.710925
[truncated: 46,206 more rows]
